# Supplementary material for: Genomic signatures of convergent shifts to plunge-diving behavior in birds
Source: Commun Biol. 2023 Oct 24;6:1011. doi: 10.1038/s42003-023-05359-z (PMC10598022; doi:10.1038/s42003-023-05359-z)
Supplement: Supplementary file 4 — Supplementary Data 1 [file 42003_2023_5359_MOESM4_ESM.xlsx]

## Sheet: Annotation
foreground	Gene ID	Type	Tax ID	Homologene Gene ID	Homologene Gene Tax ID	Gene Symbol	Description	Protein Functions (ChatGPT)	Disease & Drugs (ChatGPT)	Biological Process (GO)	Kinase Class (UniProt)	Protein Function (Protein Atlas)	Subcellular Location (Protein Atlas)	Drug (DrugBank)	Canonical Pathways	Hallmark Gene Sets	GO:0046599 regulation of centriole replic	hsa04640 Hematopoietic cell lineage	GO:0010564 regulation of cell cycle proce	GO:0007059 chromosome segregation	GO:1905515 non-motile cilium assembly	GO:0007088 regulation of mitotic nuclear	GO:0050890 cognition	GO:0001895 retina homeostasis	GO:0007018 microtubule-based movement
AARS1	16	symbol	H. sapiens	16	H. sapiens	AARS1	alanyl-tRNA synthetase 1	AARS1 is a human gene that encodes for alanyl-tRNA synthetase 1, which is a member of the class II tRNA synthases family. These enzymes are highly conserved and play a crucial role in interpreting the RNA code by attaching specific amino acids to tRNAs that contain the corresponding trinucleotide anticodons. AARS1 consists of a catalytic domain that interacts with the amino acid acceptor-T psi C …	Mutations in the AARS1 gene have been associated with several diseases, including Charcot-Marie-Tooth disease, a hereditary neuropathy that affects the peripheral nerves, and interstitial lung and liver disease, a rare disorder that affects the lungs and liver. Targeted drug discovery efforts have focused on developing inhibitors of AARS1 as potential treatments for cancer, as AARS1 has been show…	GO:0140018 regulation of cytoplasmic translational fidelity;GO:0006419 alanyl-tRNA aminoacylation;GO:1900247 regulation of cytoplasmic translational elongation		Human disease related genes:Nervous system diseases:Epilepsy; Disease related genes; ENZYME proteins:Ligase; Enzymes; Potential drug targets; Human disease related genes:Nervous system diseases:Neurodegenerative diseases; Predicted intracellular proteins	Cytosol (Supported)	Alanine		(M5950)HALLMARK ALLOGRAFT REJECTION	0.0	0.0	0.0	0.0	0.0	0.0	0.0	0.0	0.0
ABCA9	10350	symbol	H. sapiens	10350	H. sapiens	ABCA9	ATP binding cassette subfamily A member 9	ABCA9 is a gene that belongs to the ATP-binding cassette (ABC) transporter superfamily. The protein encoded by this gene has two transmembrane domains and two nucleotide binding folds. ABC proteins are responsible for transporting various molecules across extra- and intracellular membranes. ABC genes are divided into seven subfamilies, and ABCA9 belongs to the ABC1 subfamily. This gene is located…	There is limited information available on the disease implications of ABCA9. However, some studies have suggested that genetic variations in this gene may be associated with an increased risk of developing Alzheimer's disease and coronary artery disease. Targeted drug discovery efforts for ABCA9 are also limited, but some studies have suggested that modulating the activity of ABC transporters, in…	GO:0006869 lipid transport;GO:0010876 lipid localization;GO:0055085 transmembrane transport		Transporters:Primary Active Transporters	Endoplasmic reticulum (Approved)			(M5948)HALLMARK BILE ACID METABOLISM	0.0	0.0	0.0	0.0	0.0	0.0	0.0	0.0	0.0
ABCB1	5243	symbol	H. sapiens	5243	H. sapiens	ABCB1	ATP binding cassette subfamily B member 1	ABCB1 is a human gene that encodes a membrane-associated protein belonging to the ATP-binding cassette (ABC) transporter superfamily. This protein is a member of the MDR/TAP subfamily, which is involved in multidrug resistance. It functions as an ATP-dependent drug efflux pump for xenobiotic compounds with broad substrate specificity, responsible for decreased drug accumulation in multidrug-resis…	ABCB1 has been implicated in various diseases, including cancer, epilepsy, and inflammatory bowel disease. In cancer, overexpression of ABCB1 is associated with resistance to chemotherapy, making it a potential target for drug discovery efforts. Several drugs have been developed to inhibit ABCB1, including verapamil, cyclosporine A, and tariquidar. However, these drugs have had limited success in…	GO:0099040 ceramide translocation;GO:0099039 sphingolipid translocation;GO:1901529 positive regulation of anion channel activity		Human disease related genes:Musculoskeletal diseases:Skeletal diseases; Disease related genes; Enzymes; Transporters:Primary Active Transporters; Cancer-related genes:Mutational cancer driver genes; Human disease related genes:Immune system diseases:Other immune system diseases; CD markers; Cancer-related genes:Candidate cancer biomarkers; Predicted intracellular proteins; ENZYME proteins	Plasma membrane (Supported)	ATP; Medroxyprogesterone acetate; Roxithromycin; Fentanyl; Voacamine; Elacridar; Tesmilifene; FM-VP4; Zosuquidar; Tariquidar; Miltefosine; Tocofersolan; Hycanthone; Concanamycin A; Dexverapamil; Emopamil; Lomerizine; Tetrandrine; Dofequidar; Dexniguldipine; ONT-093; HM-30181; Desmethylsertraline; Reversin 121	(M255)PID HIF1 TFPATHWAY	(M5949)HALLMARK PEROXISOME; (M5941)HALLMARK UV RESPONSE UP; (M5947)HALLMARK IL2 STAT5 SIGNALING	0.0	0.0	1.0	0.0	0.0	0.0	0.0	0.0	0.0
ACOX2	8309	symbol	H. sapiens	8309	H. sapiens	ACOX2	acyl-CoA oxidase 2	ACOX2 is a gene that encodes the branched-chain acyl-CoA oxidase, a member of the acyl-CoA oxidase family. This enzyme is responsible for breaking down long branched fatty acids and bile acid intermediates in peroxisomes. A deficiency in this enzyme can lead to the accumulation of branched fatty acids and bile acid intermediates, which can result in Zellweger syndrome, a severe cognitive disabili…	Zellweger syndrome is a rare autosomal recessive disorder caused by mutations in genes involved in peroxisome biogenesis, including ACOX2. The accumulation of branched fatty acids and bile acid intermediates in patients with Zellweger syndrome can lead to severe neurological symptoms, liver dysfunction, and early death. Currently, there are no targeted drug therapies available for Zellweger syndr…	GO:0033540 fatty acid beta-oxidation using acyl-CoA oxidase;GO:0006699 bile acid biosynthetic process;GO:0000038 very long-chain fatty acid metabolic process		Disease related genes; Enzymes; Potential drug targets; Predicted intracellular proteins; ENZYME proteins:Oxidoreductases; Human disease related genes:Congenital disorders of metabolism:Congenital disorders of lipid/glycolipid metabolism	Vesicles (Approved); Additional: Cytosol			(M5946)HALLMARK COAGULATION; (M5907)HALLMARK ESTROGEN RESPONSE LATE; (M5934)HALLMARK XENOBIOTIC METABOLISM	0.0	0.0	0.0	0.0	0.0	0.0	0.0	0.0	0.0
AGT	183	symbol	H. sapiens	183	H. sapiens	AGT	angiotensinogen	AGT, also known as angiotensinogen, is a gene that encodes for a protein expressed in the liver. This protein is cleaved by the enzyme renin in response to lowered blood pressure, resulting in the production of angiotensin I. Angiotensin I is then cleaved by angiotensin converting enzyme (ACE) to generate the physiologically active enzyme angiotensin II. AGT is involved in maintaining blood press…	AGT is a promising target for drug discovery efforts aimed at treating hypertension and related cardiovascular diseases. Several drugs have been developed that target the renin-angiotensin system, including ACE inhibitors, angiotensin receptor blockers (ARBs), and renin inhibitors. ACE inhibitors, such as lisinopril and enalapril, block the conversion of angiotensin I to angiotensin II, while ARB…	GO:0070471 uterine smooth muscle contraction;GO:1905008 regulation of L-lysine import across plasma membrane;GO:1905010 positive regulation of L-lysine import across plasma membrane		Candidate cardiovascular disease genes; Human disease related genes:Congenital malformations:Congenital malformations of the urinary system; Predicted secreted proteins; Disease related genes		Zinc; Copper; Sparsentan; Zinc acetate	(M11)PID PRL SIGNALING EVENTS PATHWAY; (M167)PID AP1 PATHWAY; (M3468)NABA ECM REGULATORS		0.0	0.0	0.0	0.0	0.0	0.0	1.0	0.0	0.0
ALB	213	symbol	H. sapiens	213	H. sapiens	ALB	albumin	The human gene ALB encodes for the most abundant protein in human blood, known as albumin. Albumin plays a crucial role in regulating blood plasma colloid osmotic pressure and acts as a carrier protein for various endogenous molecules such as hormones, fatty acids, and metabolites, as well as exogenous drugs. Additionally, albumin exhibits an esterase-like activity with broad substrate specificit…	Mutations in the ALB gene have been associated with various diseases, including familial dysalbuminemic hyperthyroxinemia, analbuminemia, and nephrotic syndrome. In drug discovery efforts, albumin has been targeted as a drug delivery system due to its ability to bind to a wide range of molecules and its long half-life in circulation. One example is the use of albumin-bound paclitaxel (Abraxane) f…	GO:0051659 maintenance of mitochondrion location;GO:0051657 maintenance of organelle location;GO:0051646 mitochondrion localization		Disease related genes; Candidate cardiovascular disease genes; Predicted secreted proteins; Cancer-related genes:Candidate cancer biomarkers; Predicted intracellular proteins; FDA approved drug targets:Small molecule drugs	Golgi apparatus (Enhanced); Additional: Endoplasmic reticulum	Amsacrine; Cefotaxime; Pyridostigmine; Phenol; Norelgestromin; Aniline; Guaiacol; Artenimol; Silver; Patent Blue	(M106)PID HNF3B PATHWAY	(M5949)HALLMARK PEROXISOME	0.0	0.0	0.0	0.0	0.0	0.0	0.0	1.0	0.0
ALPK2	115701	symbol	H. sapiens	115701	H. sapiens	ALPK2	alpha kinase 2	ALPK2, also known as alpha kinase 2, is a human gene that is predicted to have ATP binding activity, protein serine kinase activity, and protein serine/threonine kinase activity. It is involved in several processes, including epicardium morphogenesis, heart development, and negative regulation of the Wnt signaling pathway involved in heart development. ALPK2 acts upstream of or within the regulat…	There is limited information available on the disease implications of ALPK2. However, recent studies have suggested that mutations in the ALPK2 gene may be associated with an increased risk of developing hypertension and cardiovascular disease. Targeted drug discovery efforts for ALPK2 are still in the early stages, but there is potential for the development of drugs that target the protein kinas…	GO:1905223 epicardium morphogenesis;GO:0003308 negative regulation of Wnt signaling pathway involved in heart development;GO:0003307 regulation of Wnt signaling pathway involved in heart development	yes	Kinases:Atypical kinases; Enzymes; ENZYME proteins:Transferases; Predicted intracellular proteins; Cancer-related genes:Mutated cancer genes	Cytosol (Approved)				0.0	0.0	0.0	0.0	0.0	0.0	0.0	0.0	0.0
ANPEP	290	symbol	H. sapiens	290	H. sapiens	ANPEP	alanyl aminopeptidase, membrane	ANPEP, also known as aminopeptidase N, is a gene that encodes for a protein located in the microvillar membrane of the small intestine and kidneys, as well as other plasma membranes. In the small intestine, ANPEP plays a role in the final digestion of peptides generated from protein hydrolysis. Its function in other cell types, such as proximal tubular epithelial cells, is less clear. ANPEP conta…	ANPEP has been implicated in various types of leukemia and lymphoma, including acute myeloid leukemia (AML), chronic lymphocytic leukemia (CLL), and Hodgkin's lymphoma. In AML, ANPEP expression is associated with poor prognosis and resistance to chemotherapy. Targeting ANPEP with monoclonal antibodies has shown promise in preclinical studies as a potential therapeutic strategy for AML. In CLL, AN…	GO:0043171 peptide catabolic process;GO:0046718 viral entry into host cell;GO:0044409 entry into host		Peptidases:Metallopeptidases; CD markers; ENZYME proteins:Hydrolases; Enzymes	Plasma membrane (Supported)	Ezetimibe; Icatibant	(M195)PID CMYB PATHWAY	(M5930)HALLMARK EPITHELIAL MESENCHYMAL TRANSITION	0.0	1.0	0.0	0.0	0.0	0.0	0.0	0.0	0.0
ASTL	431705	symbol	H. sapiens	431705	H. sapiens	ASTL	astacin like metalloendopeptidase	ASTL is a human gene that encodes for a protein called astacin-like metalloendopeptidase. This protein is predicted to have several enzymatic activities, including aspartic-type peptidase activity, glutamic-type peptidase activity, and metalloendopeptidase activity. ASTL is also predicted to be involved in various biological processes, such as negative regulation of binding activity of sperm to z…	There is limited information available on the disease implications of ASTL. However, some studies have suggested that mutations in the ASTL gene may be associated with male infertility. Targeted drug discovery efforts for ASTL are also limited, as the protein's exact function and role in disease are not well understood. Currently, there are no drugs on the market that specifically target ASTL. Ho…	GO:2000360 negative regulation of binding of sperm to zona pellucida;GO:2000359 regulation of binding of sperm to zona pellucida;GO:0060467 negative regulation of fertilization		Predicted intracellular proteins			(M3468)NABA ECM REGULATORS; (M5885)NABA MATRISOME ASSOCIATED; (M5889)NABA MATRISOME		0.0	0.0	0.0	0.0	0.0	0.0	0.0	0.0	0.0
ATRIP	84126	symbol	H. sapiens	84126	H. sapiens	ATRIP	ATR interacting protein	ATRIP (ATR interacting protein) is a gene that plays a crucial role in the DNA damage checkpoint. The protein encoded by this gene binds to single-stranded DNA coated with replication protein A and interacts with the ataxia telangiectasia and Rad3 related protein kinase. This interaction results in the accumulation of the protein at intranuclear foci induced by DNA damage. Multiple transcript var…	ATRIP mutations have been associated with various diseases, including breast cancer and Fanconi anemia. In breast cancer, ATRIP expression is often upregulated, leading to increased DNA damage repair and resistance to chemotherapy. Targeting ATRIP has been proposed as a potential therapeutic strategy for breast cancer. In Fanconi anemia, mutations in ATRIP lead to impaired DNA damage response and…	GO:0000077 DNA damage checkpoint signaling;GO:0031570 DNA integrity checkpoint signaling;GO:2000779 regulation of double-strand break repair		Predicted intracellular proteins	Nucleoplasm (Supported)		(M46)PID ATR PATHWAY; (M1)PID FANCONI PATHWAY		0.0	0.0	1.0	0.0	0.0	0.0	0.0	0.0	0.0
BBS10	79738	symbol	H. sapiens	79738	H. sapiens	BBS10	Bardet-Biedl syndrome 10	BBS10 is a gene that is part of the Bardet-Biedl syndrome (BBS) gene family. BBS is an autosomal recessive disorder that causes progressive retinal degeneration, obesity, polydactyly, renal malformation, and cognitive disability. BBS proteins are structurally diverse, but mutations in BBS gene family members lead to similar phenotypes due to their shared roles in cilia formation and function. BBS…	There are currently no targeted drug discovery efforts for BBS10 or Bardet-Biedl syndrome (BBS) as a whole. Treatment for BBS is primarily supportive and focuses on managing the symptoms of the disease. For example, patients with obesity may be advised to follow a healthy diet and exercise regimen, while those with retinal degeneration may require regular eye exams and vision aids. There are no d…	GO:0051131 chaperone-mediated protein complex assembly;GO:0045494 photoreceptor cell maintenance;GO:1905515 non-motile cilium assembly		Human disease related genes:Congenital disorders of metabolism:Other congenital disorders of metabolism; Predicted intracellular proteins; Disease related genes					0.0	0.0	0.0	0.0	1.0	0.0	0.0	1.0	0.0
BRCA1	672	symbol	H. sapiens	672	H. sapiens	BRCA1	BRCA1 DNA repair associated	BRCA1 is a gene that encodes a nuclear phosphoprotein that helps maintain genomic stability and acts as a tumor suppressor. It forms a complex with other tumor suppressors, DNA damage sensors, and signal transducers to form the BRCA1-associated genome surveillance complex (BASC). The protein plays a role in transcription, DNA repair of double-stranded breaks, and recombination. Mutations in this …	Mutations in the BRCA1 gene are associated with an increased risk of developing breast and ovarian cancers. As a result, there has been significant interest in developing drugs that target BRCA1-deficient tumors. One such drug is olaparib, a PARP inhibitor that has been approved for the treatment of BRCA1/2-mutated ovarian and breast cancers. Other PARP inhibitors, such as rucaparib and niraparib…	GO:0070512 positive regulation of histone H4-K20 methylation;GO:0051572 negative regulation of histone H3-K4 methylation;GO:2000615 regulation of histone H3-K9 acetylation		Disease related genes; Human disease related genes:Cardiovascular diseases:Hematologic diseases; Enzymes; ENZYME proteins:Transferases; Cancer-related genes:Mutational cancer driver genes; Human disease related genes:Cancers:Cancers of the breast and female genital organs; Potential drug targets; Cancer-related genes:Candidate cancer biomarkers; Predicted intracellular proteins; Cancer-related ge…	Nuclear bodies;Nucleoplasm (Supported)		(M258)PID BARD1 PATHWAY; (M242)PID AURORA A PATHWAY; (M84)PID ATM PATHWAY	(M5916)HALLMARK APICAL SURFACE; (M5902)HALLMARK APOPTOSIS; (M5925)HALLMARK E2F TARGETS	1.0	0.0	1.0	1.0	0.0	0.0	0.0	0.0	0.0
BUB1	699	symbol	H. sapiens	699	H. sapiens	BUB1	BUB1 mitotic checkpoint serine/threonine kinase	BUB1 is a gene that encodes a serine/threonine-protein kinase that plays a crucial role in mitosis. The protein functions by phosphorylating members of the mitotic checkpoint complex and activating the spindle checkpoint. It also inhibits the activation of the anaphase promoting complex/cyclosome and may function in the DNA damage response. Mutations in this gene have been linked to aneuploidy an…	BUB1 has been implicated in various forms of cancer, including breast, lung, and colorectal cancer. Inhibition of BUB1 has been shown to induce mitotic defects and cell death in cancer cells, making it an attractive target for drug discovery efforts. Several small molecule inhibitors of BUB1 have been developed and are currently being evaluated in preclinical studies. One example is BAY-320, a po…	GO:0051754 meiotic sister chromatid cohesion, centromeric;GO:0070601 centromeric sister chromatid cohesion;GO:0051177 meiotic sister chromatid cohesion	yes	Kinases; Enzymes; ENZYME proteins:Transferases; Predicted intracellular proteins	Nucleoplasm (Supported); Additional: Cytosol		(M14)PID AURORA B PATHWAY; (M129)PID PLK1 PATHWAY; (M19)PID P73PATHWAY	(M5951)HALLMARK SPERMATOGENESIS; (M5893)HALLMARK MITOTIC SPINDLE; (M5901)HALLMARK G2M CHECKPOINT	0.0	0.0	1.0	1.0	0.0	1.0	0.0	0.0	0.0
CD34	947	symbol	H. sapiens	947	H. sapiens	CD34	CD34 molecule	CD34 is a gene that encodes a protein involved in the attachment of stem cells to the bone marrow extracellular matrix or stromal cells. The protein is a single-pass membrane protein that is highly glycosylated and phosphorylated by protein kinase C. Two different isoforms of the protein have been identified. The CD34 molecule is important for the regulation of hematopoietic stem cells and is com…	Mutations in the CD34 gene have been associated with certain types of leukemia and lymphoma, including acute myeloid leukemia (AML) and acute lymphoblastic leukemia (ALL). Targeted drug discovery efforts have focused on developing therapies that can selectively target cancer cells with CD34 mutations while sparing healthy cells. One example is gemtuzumab ozogamicin, an antibody-drug conjugate tha…	GO:0071971 extracellular exosome assembly;GO:0035759 mesangial cell-matrix adhesion;GO:0072209 metanephric mesangial cell differentiation		CD markers	Cell Junctions;Plasma membrane (Approved); Additional: Nucleoplasm		(M195)PID CMYB PATHWAY	(M5915)HALLMARK APICAL JUNCTION	0.0	1.0	0.0	0.0	0.0	0.0	0.0	1.0	0.0
CD7	924	symbol	H. sapiens	924	H. sapiens	CD7	CD7 molecule	CD7 is a gene that encodes a transmembrane protein belonging to the immunoglobulin superfamily. This protein is present on thymocytes and mature T cells and plays a crucial role in T-cell interactions and T-cell/B-cell interaction during early lymphoid development. The CD7 molecule is essential for the proper functioning of the immune system and is involved in the regulation of T-cell activation …	Mutations in the CD7 gene have been associated with various immune disorders, including T-cell lymphoma and autoimmune diseases. Targeted drug discovery efforts have focused on developing therapies that modulate the activity of CD7 in these conditions. One example is the monoclonal antibody alemtuzumab, which targets CD52, a protein that is highly expressed on T cells and B cells, and is used to …	GO:0042110 T cell activation;GO:0007169 transmembrane receptor protein tyrosine kinase signaling pathway;GO:0046649 lymphocyte activation		CD markers; Predicted intracellular proteins				(M5950)HALLMARK ALLOGRAFT REJECTION	0.0	1.0	0.0	0.0	0.0	0.0	0.0	0.0	0.0
CENPJ	55835	symbol	H. sapiens	55835	H. sapiens	CENPJ	centromere protein J	CENPJ is a gene that belongs to the centromere protein family and plays a crucial role in maintaining centrosome integrity and normal spindle morphology during cell division. It is also involved in microtubule disassembly at the centrosome and can function as a transcriptional coactivator in the Stat5 signaling pathway and NF-kappaB-mediated transcription. Mutations in this gene are associated wi…	Mutations in the CENPJ gene have been linked to primary autosomal recessive microcephaly (MCPH), a rare genetic disorder characterized by a significantly reduced head circumference and intellectual disability. There is currently no cure for MCPH, and treatment is mainly supportive and focused on managing symptoms. However, research efforts are underway to develop targeted therapies for this condi…	GO:0030954 astral microtubule nucleation;GO:0061511 centriole elongation;GO:1903724 positive regulation of centriole elongation		Human disease related genes:Congenital malformations:Other congenital malformations; Human disease related genes:Congenital malformations:Congenital malformations of the nervous system; Predicted intracellular proteins; Disease related genes	Centrosome (Supported)			(M5893)HALLMARK MITOTIC SPINDLE	1.0	0.0	1.0	0.0	1.0	0.0	0.0	0.0	0.0
CEP295	85459	symbol	H. sapiens	85459	H. sapiens	CEP295	centrosomal protein 295	CEP295 is a human gene that encodes for a protein called centrosomal protein 295. This protein is involved in various cellular processes, including the replication of centrioles, the regulation of centrosome duplication, and the positive regulation of protein acetylation. CEP295 is located in the cytosol, microtubule cytoskeleton, and plasma membrane. It also enables microtubule binding activity.	There is limited information available on the disease implications of CEP295 mutations. However, recent studies have suggested that mutations in CEP295 may be associated with the development of certain types of cancer, including breast cancer and lung adenocarcinoma. Targeted drug discovery efforts for CEP295 are still in the early stages, but there is potential for the development of drugs that …	GO:0010825 positive regulation of centrosome duplication;GO:1903724 positive regulation of centriole elongation;GO:1903722 regulation of centriole elongation		Predicted intracellular proteins	Cytosol;Plasma membrane (Enhanced)				1.0	0.0	1.0	0.0	0.0	0.0	0.0	0.0	0.0
CEP350	9857	symbol	H. sapiens	9857	H. sapiens	CEP350	centrosomal protein 350	CEP350 is a large protein that contains a CAP-Gly domain commonly found in cytoskeleton-associated proteins. It is primarily located in the centrosome, a non-membranous organelle that serves as the primary microtubule-organizing center in animal cells. CEP350 interacts directly with another large centrosomal protein and is necessary for anchoring microtubules at the centrosome. It is also involve…	Research on CEP350 is still in its early stages, and there is limited information available on its disease implications and targeted drug discovery efforts. However, recent studies have suggested that mutations in CEP350 may be associated with a range of disorders, including ciliopathies, neurodevelopmental disorders, and cancer. For example, mutations in CEP350 have been linked to Joubert syndro…	GO:0071539 protein localization to centrosome;GO:1905508 protein localization to microtubule organizing center;GO:0034453 microtubule anchoring		Predicted intracellular proteins	Centrosome (Enhanced)				1.0	0.0	0.0	0.0	1.0	0.0	0.0	0.0	0.0
CHD6	84181	symbol	H. sapiens	84181	H. sapiens	CHD6	chromodomain helicase DNA binding protein 6	CHD6, or chromodomain helicase DNA binding protein 6, is a gene that encodes a member of the SNF2/RAD54 helicase protein family. The protein contains two chromodomains, a helicase domain, and an ATPase domain. It is believed to be a core member of one or more chromatin remodeling complexes that allow for cell type-specific gene expression. CHD6 may function as a transcriptional repressor and is i…	There is limited information available on the disease implications of CHD6. However, recent studies have suggested that CHD6 may play a role in the development of certain cancers, including breast cancer and glioblastoma. Targeted drug discovery efforts for CHD6 are still in the early stages, but there is potential for the development of drugs that target the protein's chromodomains or ATPase dom…	GO:0045454 cell redox homeostasis;GO:0006338 chromatin remodeling;GO:0019725 cellular homeostasis		ENZYME proteins:Hydrolases; Disease related genes; Enzymes; Potential drug targets; Predicted intracellular proteins	Nucleoplasm (Supported)				0.0	0.0	0.0	0.0	0.0	0.0	0.0	0.0	0.0
CMYA5	202333	symbol	H. sapiens	202333	H. sapiens	CMYA5	cardiomyopathy associated 5	The human gene CMYA5 is associated with cardiomyopathy, a disease that affects the heart muscle. It is predicted to have identical protein binding activity and to play a role in negative regulation of calcineurin-NFAT signaling cascade, negative regulation of phosphoprotein phosphatase activity, and regulation of skeletal muscle adaptation. CMYA5 is located in the cytosol, nuclear speck, and plas…	There is limited information available on targeted drug discovery efforts for CMYA5-associated cardiomyopathy. However, several drugs have been approved for the treatment of various types of cardiomyopathy, including beta-blockers, angiotensin-converting enzyme (ACE) inhibitors, and angiotensin receptor blockers (ARBs). These drugs work by reducing the workload on the heart and improving its func…			Predicted intracellular proteins	Cytosol;Nuclear speckles (Approved); Additional: Plasma membrane;Vesicles				0.0	0.0	0.0	0.0	0.0	0.0	0.0	0.0	0.0
COL3A1	1281	symbol	H. sapiens	1281	H. sapiens	COL3A1	collagen type III alpha 1 chain	COL3A1 is a gene that encodes for the pro-alpha1 chains of type III collagen, a type of fibrillar collagen found in extensible connective tissues such as skin, lung, uterus, intestine, and the vascular system. It is often found in association with type I collagen. Mutations in this gene have been linked to Ehlers-Danlos syndrome type IV, a genetic disorder that affects the connective tissues, as …	Mutations in the COL3A1 gene have been linked to several diseases, including Ehlers-Danlos syndrome type IV, a rare genetic disorder that affects the connective tissues and can lead to arterial and aortic aneurysms. There are currently no targeted drug discovery efforts for this gene, as treatment for Ehlers-Danlos syndrome type IV is primarily focused on managing symptoms and preventing complica…	GO:0032905 transforming growth factor beta1 production;GO:0036022 limb joint morphogenesis;GO:0060414 aorta smooth muscle tissue morphogenesis		Disease related genes; Predicted secreted proteins; Predicted intracellular proteins; FDA approved drug targets:Biotech drugs; Human disease related genes:Congenital malformations:Congenital malformations of skin	Endoplasmic reticulum (Approved)	Collagenase clostridium histolyticum	(M3005)NABA COLLAGENS; (M198)PID SYNDECAN 1 PATHWAY; (M8)PID ENDOTHELIN PATHWAY	(M5944)HALLMARK ANGIOGENESIS; (M5942)HALLMARK UV RESPONSE DN; (M5909)HALLMARK MYOGENESIS	0.0	0.0	1.0	0.0	0.0	0.0	0.0	1.0	0.0
CRACDL	343990	symbol	H. sapiens	343990	H. sapiens	CRACDL	CRACD like	CRACDL is a human gene that is similar to the CRACD gene. The function of CRACDL is not well understood, but it is thought to play a role in calcium signaling and immune system function. The gene is located on chromosome 3 and contains 10 exons. Mutations in the CRACDL gene have been associated with various diseases, including autoimmune disorders and cancer. Further research is needed to fully u…	There is limited information available on the disease implications of CRACDL, as its function is not well understood. However, mutations in the gene have been associated with autoimmune disorders such as systemic lupus erythematosus and rheumatoid arthritis. Additionally, some studies have suggested a potential role for CRACDL in cancer, particularly in breast cancer. As the function of CRACDL is…			Predicted intracellular proteins	Centrosome;Microtubules (Approved); Additional: Cytokinetic bridge				0.0	0.0	0.0	0.0	0.0	0.0	0.0	0.0	0.0
CSF2RB	1439	symbol	H. sapiens	1439	H. sapiens	CSF2RB	colony stimulating factor 2 receptor subunit beta	The CSF2RB gene encodes the common beta chain of the receptor for interleukin-3, interleukin-5, and colony stimulating factor. Mutations in this gene have been linked to alveolar proteinosis, a rare lung disease characterized by the accumulation of surfactant in the lungs. The protein encoded by this gene is essential for the proper functioning of the immune system and plays a crucial role in the…	Alveolar proteinosis is a rare lung disease that is caused by mutations in the CSF2RB gene. The accumulation of surfactant in the lungs leads to breathing difficulties, coughing, and fatigue. There are currently no targeted drug therapies available for alveolar proteinosis, and treatment options are limited to lung lavage and lung transplantation. However, there have been efforts to develop drugs…	GO:0038157 granulocyte-macrophage colony-stimulating factor signaling pathway;GO:0038043 interleukin-5-mediated signaling pathway;GO:0036015 response to interleukin-3		Disease related genes; CD markers; Predicted intracellular proteins; FDA approved drug targets:Biotech drugs; Human disease related genes:Respiratory diseases:Lung diseases	Golgi apparatus (Approved)	Sargramostim; NPI 32101; Resatorvid	(M135)PID IL5 PATHWAY; (M182)PID IL3 PATHWAY; (M22)PID GMCSF PATHWAY	(M5897)HALLMARK IL6 JAK STAT3 SIGNALING; (M5913)HALLMARK INTERFERON GAMMA RESPONSE	0.0	0.0	0.0	0.0	0.0	0.0	0.0	0.0	0.0
CUL9	23113	symbol	H. sapiens	23113	H. sapiens	CUL9	cullin 9	CUL9, also known as cullin 9, is a gene that is predicted to have several functions, including ATP binding activity, metal ion binding activity, and ubiquitin protein ligase binding activity. It is involved in microtubule cytoskeleton organization, protein ubiquitination, and regulation of mitotic nuclear division. CUL9 is located in the cytosol and is part of the cullin-RING ubiquitin ligase com…	There is limited information available on the disease implications of CUL9. However, recent studies have suggested that mutations in CUL9 may be associated with the development of cancer, particularly breast cancer. Targeted drug discovery efforts for CUL9 are still in the early stages, but there is potential for the development of drugs that target the cullin-RING ubiquitin ligase complex, of wh…	GO:0007088 regulation of mitotic nuclear division;GO:0051783 regulation of nuclear division;GO:0007346 regulation of mitotic cell cycle		Predicted intracellular proteins	Cytosol (Approved)				1.0	0.0	1.0	0.0	0.0	1.0	0.0	0.0	0.0
DMBT1	1755	symbol	H. sapiens	1755	H. sapiens	DMBT1	deleted in malignant brain tumors 1	DMBT1 (deleted in malignant brain tumors 1) is a gene located on human chromosome 10q that has been associated with the progression of human cancers. The gene was originally identified based on its deletion in a medulloblastoma cell line. DMBT1 is expressed in fetal and adult lung with multiple transcripts of different lengths. The encoded protein precursor is a glycoprotein containing multiple s…	DMBT1 has been implicated in various types of cancer, including brain tumors, lung cancer, and breast cancer. Studies have shown that DMBT1 expression is downregulated in cancer cells, and its loss is associated with tumor progression and poor prognosis. Therefore, DMBT1 has been proposed as a potential tumor suppressor gene and a target for cancer therapy. However, there are currently no drugs s…	GO:0043152 induction of bacterial agglutination;GO:0019731 antibacterial humoral response;GO:0050829 defense response to Gram-negative bacterium		Predicted secreted proteins; Predicted intracellular proteins; Disease related genes	Centriolar satellite (Approved)		(M3008)NABA ECM GLYCOPROTEINS; (M5884)NABA CORE MATRISOME; (M5889)NABA MATRISOME		0.0	0.0	0.0	0.0	0.0	0.0	0.0	0.0	0.0
DNAI3	126820	symbol	H. sapiens	126820	H. sapiens	DNAI3	dynein axonemal intermediate chain 3	DNAI3 is a human gene that encodes for the dynein axonemal intermediate chain 3 protein. This protein is involved in negative regulation of Arp2/3 complex-mediated actin nucleation and cell migration by enabling Arp2/3 complex binding activity. It is located in the cytoplasm. This information is provided by the Alliance of Genome Resources as of April 2022.	There is limited information available on the disease implications of DNAI3 mutations. However, mutations in other genes encoding for dynein axonemal intermediate chain proteins have been associated with primary ciliary dyskinesia (PCD), a rare genetic disorder that affects the function of cilia in the respiratory tract, resulting in chronic respiratory infections and other symptoms. It is possib…	GO:0034316 negative regulation of Arp2/3 complex-mediated actin nucleation;GO:0051126 negative regulation of actin nucleation;GO:0036159 inner dynein arm assembly		Predicted intracellular proteins; Disease related genes					1.0	0.0	0.0	0.0	1.0	0.0	0.0	0.0	1.0
DOP1B	9980	symbol	H. sapiens	9980	H. sapiens	DOP1B	DOP1 leucine zipper like protein B	DOP1B is a human gene that encodes for the DOP1 leucine zipper like protein B. This gene is involved in cognition and is located in the early endosome membrane. The DOP1B protein is thought to play a role in the regulation of dopamine signaling in the brain, which is important for various cognitive processes such as learning and memory. Mutations in this gene have been associated with certain neu…	Mutations in the DOP1B gene have been associated with several neurological disorders, including schizophrenia and attention deficit hyperactivity disorder (ADHD). As a result, there has been significant interest in developing drugs that target the dopamine signaling pathway, which is regulated by the DOP1B protein. One example of a successful drug targeting this pathway is Risperidone, which is u…	GO:0006895 Golgi to endosome transport;GO:0009880 embryonic pattern specification;GO:0006892 post-Golgi vesicle-mediated transport		Predicted intracellular proteins	Nucleoplasm (Approved); Additional: Mitochondria				0.0	0.0	0.0	0.0	0.0	0.0	1.0	0.0	0.0
EIF4G1	1981	symbol	H. sapiens	1981	H. sapiens	EIF4G1	eukaryotic translation initiation factor 4 gamma 1	EIF4G1 is a gene that encodes a protein that is part of the EIF4F complex, which plays a crucial role in the initiation phase of protein synthesis. The protein acts as a scaffolding protein and contains binding sites for other members of the complex. It also has a domain at its N-terminus that can interact with the poly(A)-binding protein, which may mediate the circularization of mRNA during tran…	EIF4G1 has been implicated in several diseases, including cancer, neurodegenerative disorders, and viral infections. In cancer, EIF4G1 has been shown to be overexpressed in several types of tumors, including breast, lung, and prostate cancer, and is associated with poor prognosis. Targeting EIF4G1 has been proposed as a potential therapeutic strategy for cancer treatment. In neurodegenerative dis…	GO:1905535 regulation of eukaryotic translation initiation factor 4F complex assembly;GO:1905537 positive regulation of eukaryotic translation initiation factor 4F complex assembly;GO:1905610 regulation of mRNA cap binding		Predicted intracellular proteins; Cancer-related genes:Candidate cancer biomarkers; Human disease related genes:Nervous system diseases:Neurodegenerative diseases; Disease related genes	Cytosol (Enhanced)		(M66)PID MYC ACTIV PATHWAY	(M5922)HALLMARK UNFOLDED PROTEIN RESPONSE	1.0	0.0	1.0	0.0	0.0	0.0	0.0	0.0	0.0
ERCC6L2	375748	symbol	H. sapiens	375748	H. sapiens	ERCC6L2	ERCC excision repair 6 like 2	ERCC6L2 is a gene that encodes a protein belonging to the Snf2 family of helicase-like proteins. This protein is involved in DNA repair and mitochondrial function. Mutations in this gene have been linked to bone marrow failure syndrome 2. Different protein isoforms are produced due to alternative splicing of the transcript variants.	Mutations in the ERCC6L2 gene have been linked to bone marrow failure syndrome 2, which is a rare genetic disorder characterized by a decrease in the production of blood cells. There are currently no targeted drug discovery efforts specifically for ERCC6L2, but there are drugs on the market that target DNA repair pathways, which may be relevant for this gene. For example, PARP inhibitors such as …	GO:0036297 interstrand cross-link repair;GO:0034614 cellular response to reactive oxygen species;GO:0000302 response to reactive oxygen species		Predicted intracellular proteins; Disease related genes	Cytosol;Nucleoplasm (Approved)				0.0	0.0	1.0	0.0	0.0	0.0	0.0	0.0	0.0
ERD2L						None	None	None	None	None	None	None	None	None	None	None	nan	nan	nan	nan	nan	nan	nan	nan	nan
F10	2159	symbol	H. sapiens	2159	H. sapiens	F10	coagulation factor X	The F10 gene encodes coagulation factor X, which is a vitamin K-dependent protein involved in the blood coagulation cascade. The protein undergoes multiple processing steps before being converted to a mature two-chain form. The heavy chain contains the catalytic domain, while the light chain contains two EGF-like domains. The mature factor is activated by cleavage of the activation peptide by eit…	Factor X deficiency is a rare bleeding disorder caused by mutations in the F10 gene. The severity of the disease varies depending on the level of factor X activity in the blood. Patients with severe deficiency may experience spontaneous bleeding, while those with mild deficiency may only experience bleeding after trauma or surgery. Treatment options include replacement therapy with factor X conce…	GO:0051897 positive regulation of protein kinase B signaling;GO:0007596 blood coagulation;GO:0050817 coagulation		ENZYME proteins:Hydrolases; Disease related genes; Human disease related genes:Cardiovascular diseases:Hematologic diseases; Enzymes; Peptidases:Serine-type peptidases; Candidate cardiovascular disease genes; Predicted secreted proteins; FDA approved drug targets:Biotech drugs; FDA approved drug targets:Small molecule drugs		Antihemophilic factor, human recombinant; Coagulation factor VIIa Recombinant Human; Coagulation Factor IX (Recombinant); Fondaparinux; Heparin; Enoxaparin; gamma-carboxy-L-glutamic acid; 4-[(5-CHLOROINDOL-2-YL)SULFONYL]-2-(2-METHYLPROPYL)-1-[[5-(PYRIDIN-4-YL)PYRIMIDIN-2-YL]CARBONYL]PIPERAZINE; SSR-126517E; LY-517717; Rivaroxaban; Lanoteplase; Idraparinux; rNAPc2; Apixaban; Otamixaban; Eribaxaban…	(M169)PID INTEGRIN2 PATHWAY; (M3468)NABA ECM REGULATORS; (M5885)NABA MATRISOME ASSOCIATED	(M5946)HALLMARK COAGULATION; (M5921)HALLMARK COMPLEMENT; (M5934)HALLMARK XENOBIOTIC METABOLISM	0.0	0.0	0.0	0.0	0.0	0.0	0.0	0.0	0.0
FAM161A	84140	symbol	H. sapiens	84140	H. sapiens	FAM161A	FAM161 centrosomal protein A	FAM161A is a gene that belongs to the FAM161 family and is mainly expressed in the retina. Studies in mice suggest that this gene plays a role in the development of retinal progenitors during embryogenesis and is active in mature photoreceptors after birth. Mutations in FAM161A have been linked to autosomal recessive retinitis pigmentosa-28, a genetic disorder that causes progressive vision loss.…	As mentioned earlier, mutations in FAM161A have been linked to autosomal recessive retinitis pigmentosa-28 (RP28), a genetic disorder that causes progressive vision loss. RP28 is a rare form of retinitis pigmentosa, which affects approximately 1 in 4,000 people worldwide. Currently, there is no cure for RP28, and treatment options are limited to supportive measures such as low-vision aids and gen…	GO:1901985 positive regulation of protein acetylation;GO:1901983 regulation of protein acetylation;GO:0007601 visual perception		Human disease related genes:Nervous system diseases:Eye disease; Predicted intracellular proteins; Disease related genes					1.0	0.0	0.0	0.0	1.0	0.0	0.0	0.0	0.0
FASN	2194	symbol	H. sapiens	2194	H. sapiens	FASN	fatty acid synthase	FASN (fatty acid synthase) is a multifunctional protein that plays a key role in the synthesis of palmitate from acetyl-CoA and malonyl-CoA, with the help of NADPH, into long-chain saturated fatty acids. This gene is essential for the production of fatty acids in the body. In some cancer cell lines, FASN has been found to be fused with estrogen receptor-alpha (ER-alpha), resulting in the N-termin…	FASN has been implicated in various diseases, including cancer, obesity, and metabolic disorders. In cancer, FASN is overexpressed in many tumor types, and its inhibition has been shown to induce apoptosis and inhibit tumor growth. Therefore, FASN has been identified as a potential target for cancer therapy. Several FASN inhibitors have been developed, including orlistat, cerulenin, and C75. Orli…	GO:0030223 neutrophil differentiation;GO:0008611 ether lipid biosynthetic process;GO:0046504 glycerol ether biosynthetic process		ENZYME proteins:Lyases; ENZYME proteins:Hydrolases; Enzymes; ENZYME proteins:Transferases; Cancer-related genes:Candidate cancer biomarkers; Predicted intracellular proteins; ENZYME proteins:Oxidoreductases; FDA approved drug targets:Small molecule drugs	Cytosol;Plasma membrane (Enhanced)	Cerulenin; Orlistat	(M236)PID DELTA NP63 PATHWAY; (M19)PID P73PATHWAY	(M5892)HALLMARK CHOLESTEROL HOMEOSTASIS; (M5935)HALLMARK FATTY ACID METABOLISM; (M5906)HALLMARK ESTROGEN RESPONSE EARLY	0.0	0.0	0.0	0.0	0.0	0.0	0.0	0.0	0.0
FBXO43	286151	symbol	H. sapiens	286151	H. sapiens	FBXO43	F-box protein 43	FBXO43 is a human gene that encodes for F-box protein 43, a member of the F-box protein family. F-box proteins are characterized by a 40-amino acid F-box motif and are involved in the formation of SCF complexes, which act as protein-ubiquitin ligases. FBXO43 interacts with SKP1 through the F box and with ubiquitination targets through other protein interaction domains. The function of FBXO43 is n…	There is limited information available on the disease implications of FBXO43. However, recent studies have suggested that mutations in FBXO43 may be associated with the development of certain types of cancer, including breast cancer and hepatocellular carcinoma. Targeted drug discovery efforts for FBXO43 are currently underway, with a focus on identifying small molecule inhibitors that can select…	GO:0045835 negative regulation of meiotic nuclear division;GO:0051447 negative regulation of meiotic cell cycle;GO:0040020 regulation of meiotic nuclear division		Predicted intracellular proteins					0.0	0.0	1.0	0.0	0.0	1.0	0.0	0.0	0.0
GAS2L2	246176	symbol	H. sapiens	246176	H. sapiens	GAS2L2	growth arrest specific 2 like 2	GAS2L2 is a human gene that encodes a protein involved in crosslinking microtubules and microfilaments, which are part of the cytoskeleton. This gene is primarily expressed in skeletal muscle. The exact function of GAS2L2 is not fully understood, but it is believed to play a role in maintaining the structural integrity of muscle cells. Mutations in this gene have been associated with various musc…	There is limited information available on the disease implications of GAS2L2 mutations. However, studies have suggested that mutations in this gene may be associated with various muscle disorders, including myopathy and muscular dystrophy. Targeted drug discovery efforts for GAS2L2 are also limited, as the exact function of the protein encoded by this gene is not fully understood. Currently, ther…	GO:1904825 protein localization to microtubule plus-end;GO:1905725 protein localization to microtubule end;GO:0060296 regulation of cilium beat frequency involved in ciliary motility		Human disease related genes:Respiratory diseases:Tracheobronchial diseases; Predicted intracellular proteins; Disease related genes					1.0	0.0	0.0	0.0	0.0	0.0	0.0	0.0	0.0
GFRA3	2676	symbol	H. sapiens	2676	H. sapiens	GFRA3	GDNF family receptor alpha 3	GFRA3 is a gene that encodes a cell surface receptor and is a member of the GDNF receptor family. This receptor is linked to a glycosylphosphatidylinositol (GPI) and forms a signaling receptor complex with the RET tyrosine kinase receptor. The receptor binds to the ligand artemin, which is involved in the development and maintenance of the nervous system. The gene is located on chromosome 5 and m…	Mutations in the GFRA3 gene have been associated with Hirschsprung's disease, a congenital disorder that affects the large intestine and causes problems with bowel movements. Targeted drug discovery efforts for Hirschsprung's disease have focused on developing drugs that can stimulate the RET receptor, which is activated by GFRA3. One example of a successful drug on the market is Gattex (teduglut…	GO:0048485 sympathetic nervous system development;GO:0048483 autonomic nervous system development;GO:0007422 peripheral nervous system development			Plasma membrane (Supported); Additional: Cytosol				0.0	0.0	0.0	0.0	0.0	0.0	0.0	0.0	0.0
GP1BA	2811	symbol	H. sapiens	2811	H. sapiens	GP1BA	glycoprotein Ib platelet subunit alpha	The human gene GP1BA encodes the alpha subunit of the platelet surface membrane glycoprotein Ib (GP Ib), which functions as a receptor for von Willebrand factor (VWF). The complete receptor complex includes noncovalent association of the alpha and beta subunits with platelet glycoprotein IX and platelet glycoprotein V. The binding of the GP Ib-IX-V complex to VWF facilitates initial platelet adhe…	Bernard-Soulier syndrome (BSS) and platelet-type von Willebrand disease (PT-VWD) are two rare bleeding disorders associated with mutations in the GP1BA gene. BSS is characterized by a deficiency or dysfunction of the GP Ib-IX-V complex, resulting in impaired platelet adhesion and aggregation. PT-VWD is caused by gain-of-function mutations in the GP Ib-IX-V complex, leading to increased platelet a…	GO:0007597 blood coagulation, intrinsic pathway;GO:0070493 thrombin-activated receptor signaling pathway;GO:0010572 positive regulation of platelet activation		Human disease related genes:Cardiovascular diseases:Hematologic diseases; CD markers; Disease related genes		Ibuprofen; Egaptivon pegol; liposomal prostaglandin E1; Dexibuprofen	(M169)PID INTEGRIN2 PATHWAY	(M5946)HALLMARK COAGULATION; (M5921)HALLMARK COMPLEMENT; (M5932)HALLMARK INFLAMMATORY RESPONSE	0.0	1.0	0.0	0.0	0.0	0.0	0.0	0.0	0.0
GPR82	27197	symbol	H. sapiens	27197	H. sapiens	GPR82	G protein-coupled receptor 82	GPR82 is a human gene that encodes for an orphan G protein-coupled receptor. The function of this receptor is currently unknown, but it is a member of a family of proteins that have seven transmembrane domains and transmit signals from outside the cell through heterotrimeric G proteins. The exact role of GPR82 in human physiology and disease is still being studied.	There is currently limited information available on the disease implications of GPR82. However, there have been some targeted drug discovery efforts aimed at identifying potential therapeutic agents that could modulate the activity of this receptor. One study found that GPR82 is expressed in certain types of cancer cells, suggesting that it may play a role in cancer progression. As a result, rese…	GO:0007186 G protein-coupled receptor signaling pathway;GO:0007165 signal transduction;GO:0023052 signaling		G-protein coupled receptors:GPCRs excl olfactory receptors					0.0	0.0	0.0	0.0	0.0	0.0	0.0	0.0	0.0
GVIN1	387751	gene_synonym	H. sapiens	387751	H. sapiens	GVINP1	GTPase, very large interferon inducible pseudogene 1										0.0	0.0	0.0	0.0	0.0	0.0	0.0	0.0	0.0
HDAC7	51564	symbol	H. sapiens	51564	H. sapiens	HDAC7	histone deacetylase 7	HDAC7 is a human gene that encodes a protein belonging to the histone deacetylase family. Histones are crucial for regulating transcription, cell cycle progression, and development. The acetylation or deacetylation of histones can alter chromosome structure and affect the access of transcription factors to DNA. HDAC7 is similar to the mouse HDAC7 gene, and its protein promotes repression through …	HDAC7 has been implicated in various diseases, including cancer, cardiovascular disease, and neurodegenerative disorders. In cancer, HDAC7 has been shown to promote tumor growth and metastasis by regulating the expression of genes involved in cell proliferation, angiogenesis, and invasion. Therefore, HDAC inhibitors have been developed as potential anticancer agents. Vorinostat (Zolinza) and romi…	GO:0032703 negative regulation of interleukin-2 production;GO:0090050 positive regulation of cell migration involved in sprouting angiogenesis;GO:0016575 histone deacetylation		Enzymes; ENZYME proteins:Hydrolases; FDA approved drug targets:Small molecule drugs; Predicted intracellular proteins	Cytosol (Supported)	Trichostatin A	(M30)PID HDAC CLASSII PATHWAY; (M151)PID AR TF PATHWAY; (M101)PID HDAC CLASSI PATHWAY		0.0	0.0	0.0	0.0	0.0	0.0	0.0	0.0	0.0
HEPH	9843	symbol	H. sapiens	9843	H. sapiens	HEPH	hephaestin	HEPH is a gene that encodes a protein belonging to the multicopper oxidase family. The protein is responsible for transporting dietary iron from the intestinal lumen's epithelial cells into the circulatory system. It may also play a role in copper transport and homeostasis. In mice, mutations in this gene can cause severe microcytic anemia. Alternative splicing of the gene results in multiple tra…	Mutations in the HEPH gene have been associated with several diseases, including iron-refractory iron-deficiency anemia (IRIDA) and hereditary hemochromatosis. IRIDA is a rare autosomal recessive disorder characterized by microcytic anemia that is unresponsive to oral iron treatment. Hereditary hemochromatosis is a common genetic disorder characterized by excessive iron absorption and deposition …	GO:0006825 copper ion transport;GO:0034755 iron ion transmembrane transport;GO:0006826 iron ion transport		Transporters:Accessory Factors Involved in Transport; Predicted intracellular proteins					0.0	0.0	0.0	0.0	0.0	0.0	0.0	0.0	0.0
HEXB	3074	symbol	H. sapiens	3074	H. sapiens	HEXB	hexosaminidase subunit beta	HEXB is a gene that encodes for the beta subunit of the lysosomal enzyme beta-hexosaminidase. This enzyme, along with the GM2 activator protein, breaks down molecules containing terminal N-acetyl hexosamines, including the ganglioside GM2. Mutations in the HEXB gene lead to an accumulation of GM2 ganglioside in neurons, causing neurodegenerative disorders known as GM2 gangliosidoses. Specifically…	Mutations in the HEXB gene lead to the accumulation of GM2 ganglioside in neurons, causing neurodegenerative disorders known as GM2 gangliosidoses. Sandhoff disease is a type of GM2-gangliosidosis that is caused by mutations in the beta subunit gene. Symptoms of Sandhoff disease include progressive muscle weakness, seizures, blindness, and deafness. There is currently no cure for Sandhoff disease…	GO:0008049 male courtship behavior;GO:0007619 courtship behavior;GO:0030207 chondroitin sulfate catabolic process		ENZYME proteins:Hydrolases; Disease related genes; Enzymes; Potential drug targets; Predicted intracellular proteins; Human disease related genes:Congenital disorders of metabolism:Lysosomal storage diseases; Human disease related genes:Congenital disorders of metabolism:Congenital disorders of lipid/glycolipid metabolism		Pyrimethamine; 2-Acetamido-2-Deoxy-D-Glucono-1,5-Lactone; N-Acetyl-glucosamine thiazoline; (2R,3R,4S,5R)-2-acetamido-3,4-dihydroxy-5-hydroxymethyl-piperidine			0.0	0.0	0.0	0.0	0.0	0.0	0.0	0.0	0.0
HRH1	3269	symbol	H. sapiens	3269	H. sapiens	HRH1	histamine receptor H1	The HRH1 gene encodes the histamine receptor H1, which is a G protein-coupled receptor that mediates various actions of histamine, including smooth muscle contraction, increased capillary permeability, catecholamine release, and neurotransmission in the central nervous system. It has been linked to processes such as memory and learning, circadian rhythm, and thermoregulation, as well as the patho…	The HRH1 gene has been extensively studied in the context of allergic diseases, particularly allergic rhinitis and urticaria. Antihistamines, which target the H1 receptor, are the mainstay of treatment for these conditions. First-generation antihistamines, such as diphenhydramine and chlorpheniramine, are known for their sedative effects and have largely been replaced by second-generation antihis…	GO:0032962 positive regulation of inositol trisphosphate biosynthetic process;GO:0032960 regulation of inositol trisphosphate biosynthetic process;GO:0071420 cellular response to histamine		FDA approved drug targets:Small molecule drugs; G-protein coupled receptors:GPCRs excl olfactory receptors; Predicted intracellular proteins	Plasma membrane (Supported); Additional: Cytosol	Citalopram; Benzatropine; Ziprasidone; Clemastine; Amitriptyline; Olanzapine; Cetirizine; Terfenadine; Buclizine; Clozapine; Doxylamine; Mirtazapine; Dexbrompheniramine; Loxapine; Promazine; Triprolidine; Prochlorperazine; Cyproheptadine; Loratadine; Imipramine; Chlorpromazine; Haloperidol; Nortriptyline; Amoxapine; Lamotrigine; Hydroxyzine; Cinnarizine; Astemizole; Trazodone; Paroxetine; Azatadi…		(M5932)HALLMARK INFLAMMATORY RESPONSE	0.0	0.0	1.0	0.0	0.0	0.0	1.0	0.0	0.0
HYDIN	54768	symbol	H. sapiens	54768	H. sapiens	HYDIN	HYDIN axonemal central pair apparatus protein	HYDIN is a gene that plays a role in cilia motility. Mutations in this gene can lead to autosomal recessive primary ciliary dyskinesia-5, a condition characterized by the accumulation of cerebrospinal fluid in the brain's ventricles. HYDIN is an axonemal central pair apparatus protein, and a duplicate copy of the gene has been discovered on chromosome 1 in humans.	There are currently no targeted drug discovery efforts for HYDIN-related diseases, as the underlying mechanisms of autosomal recessive primary ciliary dyskinesia-5 are not yet fully understood. However, research is ongoing to better understand the role of HYDIN in cilia motility and its potential as a therapeutic target. Currently, treatment for primary ciliary dyskinesia-5 is focused on managing…	GO:1904158 axonemal central apparatus assembly;GO:0060438 trachea development;GO:0021591 ventricular system development		Human disease related genes:Respiratory diseases:Tracheobronchial diseases; Predicted intracellular proteins; Disease related genes	Cytosol;Plasma membrane (Approved)				1.0	0.0	0.0	0.0	1.0	0.0	0.0	0.0	1.0
ICE2	79664	symbol	H. sapiens	79664	H. sapiens	ICE2	interactor of little elongation complex ELL subunit 2	The human gene ICE2 is a component of the little elongation complex (LEC), which is involved in the transcription of small nuclear RNA (snRNA). The LEC enhances RNA Polymerase II occupancy and transcriptional elongation, and its components, including ICE2, have been found to localize to Cajal bodies, which are sites of ribonucleoprotein complex assembly. ICE2 has been identified as an interactor …	Unfortunately, there is currently no information available on disease implications or targeted drug discovery efforts related to the ICE2 gene. Additionally, there are no known drugs on the market that specifically target ICE2. As research on this gene and its role in transcriptional regulation continues, it is possible that new therapeutic targets and drug discovery efforts may emerge in the fut…	GO:0042796 snRNA transcription by RNA polymerase III;GO:0042795 snRNA transcription by RNA polymerase II;GO:0009301 snRNA transcription		Predicted intracellular proteins	Nuclear bodies;Nucleoplasm (Supported)				0.0	0.0	0.0	0.0	0.0	0.0	0.0	0.0	0.0
IFI35	3430	symbol	H. sapiens	3430	H. sapiens	IFI35	interferon induced protein 35	The human gene IFI35, also known as interferon induced protein 35, is involved in various immune response processes. It enables identical protein binding activity and is located in different cellular components such as cytosol, extracellular space, and nucleus. IFI35 plays a role in macrophage activation, positive regulation of defense response, and regulation of signal transduction. This informa…	There is limited information available on the disease implications of IFI35. However, some studies have suggested that it may play a role in the pathogenesis of autoimmune diseases such as systemic lupus erythematosus (SLE) and rheumatoid arthritis (RA). Targeted drug discovery efforts for IFI35 are also limited, but some studies have explored the potential of targeting IFI35 as a therapeutic str…	GO:0034145 positive regulation of toll-like receptor 4 signaling pathway;GO:0002281 macrophage activation involved in immune response;GO:0034143 regulation of toll-like receptor 4 signaling pathway		Predicted secreted proteins; Predicted intracellular proteins	Cytosol;Nucleoplasm (Supported); Additional: Nucleoli			(M5911)HALLMARK INTERFERON ALPHA RESPONSE; (M5913)HALLMARK INTERFERON GAMMA RESPONSE	0.0	0.0	0.0	0.0	0.0	0.0	0.0	0.0	0.0
IFIT5	24138	symbol	H. sapiens	24138	H. sapiens	IFIT5	interferon induced protein with tetratricopeptide repeats 5	IFIT5 is a human gene that encodes for a protein called interferon induced protein with tetratricopeptide repeats 5. This protein is involved in various cellular processes, including nucleic acid binding activity, defense response to virus, negative regulation of viral genome replication, and positive regulation of I-kappaB kinase/NF-kappaB signaling. IFIT5 is located in the actin cytoskeleton, a…	Research on IFIT5 has shown its potential as a therapeutic target for viral diseases such as influenza, hepatitis C, and HIV. Several drug discovery efforts have focused on developing small molecule inhibitors of IFIT5 to prevent viral replication and enhance the immune response. One example is the development of a small molecule inhibitor called 4EGI-1, which has been shown to inhibit IFIT5 and …	GO:0045071 negative regulation of viral genome replication;GO:0045069 regulation of viral genome replication;GO:0048525 negative regulation of viral process		Predicted intracellular proteins	Plasma membrane (Supported)				0.0	0.0	0.0	0.0	0.0	0.0	0.0	0.0	0.0
IGFN1	91156	symbol	H. sapiens	91156	H. sapiens	IGFN1	immunoglobulin like and fibronectin type III domain containing 1	The human gene IGFN1 is predicted to play a role in homophilic cell adhesion through plasma membrane adhesion molecules, as well as in the formation of the retina layer and synapse assembly. It is predicted to be located in the Z disc and nucleus and to be active in the synapse. This information is provided by the Alliance of Genome Resources as of April 2022.	There is limited information available on the disease implications of IGFN1. However, some studies have suggested that mutations in this gene may be associated with certain neurological disorders, such as autism spectrum disorder and schizophrenia. Targeted drug discovery efforts for IGFN1 are currently limited, but some studies have explored the potential of using small molecule inhibitors to ta…	GO:0008150 biological_process		Predicted intracellular proteins	Midbody ring (Approved)				0.0	0.0	0.0	0.0	0.0	0.0	0.0	0.0	0.0
IGSF10	285313	symbol	H. sapiens	285313	H. sapiens	IGSF10	immunoglobulin superfamily member 10	IGSF10 is a human gene that belongs to the immunoglobulin superfamily and is predicted to play a role in regulating neuron migration and ossification. It is located in the extracellular region and may act upstream of or within the process of ossification. The gene's function and potential involvement in various biological processes make it an interesting target for further research and understand…	There is limited information available on the disease implications of IGSF10. However, some studies have suggested that mutations in this gene may be associated with developmental disorders such as craniosynostosis, a condition where the bones in a baby's skull fuse too early, leading to abnormal head shape and potential brain development issues. As for targeted drug discovery efforts, there is c…	GO:2001222 regulation of neuron migration;GO:0001503 ossification;GO:0030334 regulation of cell migration		Predicted secreted proteins; Predicted intracellular proteins; Disease related genes	Vesicles (Approved)	Pyridoxal phosphate	(M3008)NABA ECM GLYCOPROTEINS; (M5884)NABA CORE MATRISOME; (M5889)NABA MATRISOME		0.0	0.0	0.0	0.0	0.0	0.0	0.0	0.0	0.0
IL2RA	3559	symbol	H. sapiens	3559	H. sapiens	IL2RA	interleukin 2 receptor subunit alpha	IL2RA, also known as interleukin 2 receptor subunit alpha, is a gene that encodes for the alpha chain of the high-affinity interleukin 2 (IL2) receptor. The IL2RA gene, along with the IL2RB and IL2RG genes, make up the IL2 receptor. Homodimeric alpha chains result in a low-affinity receptor, while homodimeric beta chains produce a medium-affinity receptor. Mutations in the IL2RA gene are associat…	IL2RA has been implicated in various autoimmune diseases, including multiple sclerosis, type 1 diabetes, and rheumatoid arthritis. Targeting IL2RA has been explored as a potential therapeutic strategy for these diseases. One example is daclizumab, a monoclonal antibody that targets IL2RA and is used to treat relapsing-remitting multiple sclerosis. Another example is basiliximab, a monoclonal anti…	GO:0046013 regulation of T cell homeostatic proliferation;GO:0006924 activation-induced cell death of T cells;GO:0050798 activated T cell proliferation		Human disease related genes:Immune system diseases:Primary immunodeficiency; Disease related genes; Human disease related genes:Endocrine and metabolic diseases:Diabetes; CD markers; Cancer-related genes:Candidate cancer biomarkers; Predicted intracellular proteins; FDA approved drug targets:Biotech drugs		Denileukin diftitox; Aldesleukin; Basiliximab; Daclizumab	(M235)PID TCR CALCIUM PATHWAY; (M234)PID IL2 STAT5 PATHWAY; (M290)PID IL12 STAT4 PATHWAY	(M5897)HALLMARK IL6 JAK STAT3 SIGNALING; (M5947)HALLMARK IL2 STAT5 SIGNALING; (M5950)HALLMARK ALLOGRAFT REJECTION	0.0	1.0	0.0	0.0	0.0	0.0	0.0	0.0	0.0
KIF6	221458	symbol	H. sapiens	221458	H. sapiens	KIF6	kinesin family member 6	KIF6, or kinesin family member 6, is a gene that encodes a molecular motor involved in intracellular transport of protein complexes, membrane organelles, and messenger RNA along microtubules. Kinesins function as homodimeric molecules with two N-terminal head domains that move along microtubules and two C-terminal tail domains that interact with the transported cargo. KIF6 is expressed in coronar…	The KIF6 gene has been extensively studied for its association with coronary heart disease (CHD). A common variant in KIF6, rs20455, has been shown to be a predictor of CHD risk and response to statin therapy. Several studies have investigated the potential of targeting KIF6 for drug discovery efforts. One study found that inhibition of KIF6 expression reduced atherosclerosis in mice, suggesting …	GO:0007018 microtubule-based movement;GO:0007017 microtubule-based process;GO:0009987 cellular process		Predicted intracellular proteins	Centrosome (Approved); Additional: Nucleoplasm				0.0	0.0	0.0	0.0	0.0	0.0	0.0	0.0	1.0
KNOP1	400506	symbol	H. sapiens	400506	H. sapiens	KNOP1	lysine rich nucleolar protein 1	KNOP1, also known as lysine rich nucleolar protein 1, is a nucleolar protein that interacts with zinc finger 106 protein. It shares similar characteristics with nucleostemin and may play a role in testis development. The gene encoding KNOP1 is located on chromosome 1 and has been identified in various tissues, including the testis, brain, and liver. While the exact function of KNOP1 is not fully …	There is currently limited information on the disease implications of KNOP1. However, its potential role in transcriptional regulation suggests that it may be involved in various diseases, including cancer and neurological disorders. There are currently no targeted drug discovery efforts for KNOP1, and no drugs have been developed specifically to target this gene. However, there are drugs on the …			Predicted intracellular proteins	Nucleoli;Nucleoli rim (Enhanced); Additional: Cytosol				0.0	0.0	0.0	0.0	0.0	0.0	0.0	0.0	0.0
LCOR	84458	symbol	H. sapiens	84458	H. sapiens	LCOR	ligand dependent nuclear receptor corepressor	LCOR is a gene that encodes for a protein called ligand dependent nuclear receptor corepressor. This protein acts as a transcriptional corepressor and is present in both fetal and adult tissues. It is recruited to agonist-bound nuclear receptors through a single LxxLL motif, also known as a nuclear receptor (NR) box. This gene is widely expressed in various tissues and plays a crucial role in reg…	Mutations in the LCOR gene have been associated with various diseases, including acute myeloid leukemia (AML), breast cancer, and metabolic disorders such as obesity and type 2 diabetes. LCOR has been identified as a potential therapeutic target for AML, as it is frequently mutated in this disease and plays a role in regulating the self-renewal of leukemia stem cells. Targeted drug discovery effo…	GO:0071392 cellular response to estradiol stimulus;GO:0032355 response to estradiol;GO:0071407 cellular response to organic cyclic compound		Predicted intracellular proteins	Nucleoplasm (Enhanced)		(M200)PID ERA GENOMIC PATHWAY		0.0	0.0	0.0	0.0	0.0	0.0	0.0	0.0	0.0
LOC419851						None	None	None	None	None	None	None	None	None	None	None	nan	nan	nan	nan	nan	nan	nan	nan	nan
LOC422308						None	None	None	None	None	None	None	None	None	None	None	nan	nan	nan	nan	nan	nan	nan	nan	nan
MAP3K19	80122	symbol	H. sapiens	80122	H. sapiens	MAP3K19	mitogen-activated protein kinase kinase kinase 19	MAP3K19 is a human gene that encodes for a protein called mitogen-activated protein kinase kinase kinase 19. This protein is predicted to have ATP binding activity, protein serine kinase activity, and protein serine/threonine kinase activity. It is also predicted to be involved in protein phosphorylation, which is a process that adds a phosphate group to a protein molecule and can affect its func…	There is limited information available on the disease implications of MAP3K19. However, some studies have suggested that mutations in this gene may be associated with certain types of cancer, including lung cancer and colorectal cancer. Targeted drug discovery efforts for MAP3K19 are also limited, but some studies have identified potential inhibitors of this protein that could be used as therapeu…	GO:0006468 protein phosphorylation;GO:0016310 phosphorylation;GO:0006796 phosphate-containing compound metabolic process	yes	Kinases:STE Ser/Thr protein kinases; Enzymes; ENZYME proteins:Transferases; Predicted intracellular proteins	Cytosol (Uncertain)	Fostamatinib			0.0	0.0	0.0	0.0	0.0	0.0	0.0	0.0	0.0
MAPT	4137	symbol	H. sapiens	4137	H. sapiens	MAPT	microtubule associated protein tau	The MAPT gene encodes the microtubule-associated protein tau, which undergoes complex alternative splicing to produce several mRNA species. The expression of MAPT transcripts varies depending on the stage of neuronal maturation and neuron type in the nervous system. Mutations in the MAPT gene have been linked to various neurodegenerative disorders, including Alzheimer's disease, Pick's disease, f…	The MAPT gene has been extensively studied in the context of neurodegenerative diseases, particularly Alzheimer's disease and frontotemporal dementia. Mutations in MAPT have been associated with the accumulation of tau protein in the brain, leading to the formation of neurofibrillary tangles and neuronal death. As a result, there has been significant interest in developing drugs that target tau p…	GO:1902988 neurofibrillary tangle assembly;GO:1905687 regulation of diacylglycerol kinase activity;GO:1905689 positive regulation of diacylglycerol kinase activity		Disease related genes; Candidate cardiovascular disease genes; Predicted secreted proteins; Human disease related genes:Nervous system diseases:Neurodegenerative diseases; Predicted intracellular proteins; FDA approved drug targets:Small molecule drugs	Plasma membrane (Supported); Additional: Nuclear speckles	Lansoprazole; Astemizole; Paclitaxel; Docetaxel; Flortaucipir F-18	(M209)PID P38 GAMMA DELTA PATHWAY; (M69)PID REELIN PATHWAY; (M87)PID LKB1 PATHWAY	(M5906)HALLMARK ESTROGEN RESPONSE EARLY; (M5907)HALLMARK ESTROGEN RESPONSE LATE	1.0	0.0	1.0	0.0	0.0	0.0	1.0	0.0	1.0
MIA3	375056	symbol	H. sapiens	375056	H. sapiens	MIA3	MIA SH3 domain ER export factor 3	MIA3, also known as MIA SH3 domain ER export factor 3, is a human gene that plays a role in various cellular processes, including the loading of cargo onto COPII-coated vesicles, cell migration involved in sprouting angiogenesis, and regulation of leukocyte migration. It is located in the endoplasmic reticulum exit site and endoplasmic reticulum membrane and is an integral component of the membra…	There is limited information available on the disease implications of MIA3. However, recent studies have suggested that MIA3 may play a role in cancer progression and metastasis. Specifically, MIA3 has been found to be overexpressed in various types of cancer, including breast, lung, and liver cancer. Targeted drug discovery efforts for MIA3 are still in the early stages, but there is potential f…	GO:0070973 protein localization to endoplasmic reticulum exit site;GO:0140052 cellular response to oxidised low-density lipoprotein particle stimulus;GO:2000402 negative regulation of lymphocyte migration		Transporters	Vesicles (Enhanced)				0.0	0.0	0.0	0.0	0.0	0.0	0.0	0.0	0.0
MLH3	27030	symbol	H. sapiens	27030	H. sapiens	MLH3	mutL homolog 3	The MLH3 gene is a member of the MutL-homolog family of DNA mismatch repair genes. It plays a crucial role in maintaining genomic integrity during DNA replication and after meiotic recombination. The protein encoded by this gene functions as a heterodimer with other family members. Mutations in this gene have been linked to hereditary nonpolyposis colorectal cancer type 7 (HNPCC7) and are frequen…	Mutations in the MLH3 gene have been linked to hereditary nonpolyposis colorectal cancer type 7 (HNPCC7), which is a subtype of Lynch syndrome. Lynch syndrome is an inherited condition that increases the risk of developing several types of cancer, including colorectal, endometrial, ovarian, stomach, pancreatic, and urinary tract cancers. MLH3 mutations are also frequently found in tumors exhibiti…	GO:0007144 female meiosis I;GO:0007130 synaptonemal complex assembly;GO:0070193 synaptonemal complex organization		Predicted intracellular proteins; Human disease related genes:Other diseases:Others; Disease related genes	Nucleoplasm (Approved)				0.0	0.0	1.0	1.0	0.0	0.0	0.0	0.0	0.0
MMR1L4						None	None	None	None	None	None	None	None	None	None	None	nan	nan	nan	nan	nan	nan	nan	nan	nan
MMUT	4594	symbol	H. sapiens	4594	H. sapiens	MMUT	methylmalonyl-CoA mutase	The MMUT gene encodes the mitochondrial enzyme methylmalonyl Coenzyme A mutase, which is a vitamin B12-dependent enzyme that converts methylmalonyl-CoA to succinyl-CoA. Mutations in this gene can cause methylmalonic aciduria, a condition where the body is unable to break down certain proteins and fats, leading to a buildup of toxic substances in the blood.	Methylmalonic aciduria is a rare genetic disorder caused by mutations in the MMUT gene. The condition can present in infancy or later in life and is characterized by a buildup of toxic substances in the blood, leading to symptoms such as developmental delays, seizures, and metabolic acidosis. Treatment for methylmalonic aciduria typically involves a strict low-protein diet and supplementation wit…	GO:0019678 propionate metabolic process, methylmalonyl pathway;GO:1901290 succinyl-CoA biosynthetic process;GO:0019541 propionate metabolic process		Disease related genes; Enzymes; Predicted intracellular proteins; ENZYME proteins:Isomerase; Human disease related genes:Congenital disorders of metabolism:Congenital disorders of amino acid metabolism; FDA approved drug targets:Small molecule drugs	Cytosol (Approved); Additional: Mitochondria	Cyanocobalamin; Hydroxocobalamin			0.0	0.0	0.0	0.0	0.0	0.0	0.0	0.0	0.0
MYCBPAP	84073	symbol	H. sapiens	84073	H. sapiens	MYCBPAP	MYCBP associated protein	The human gene MYCBPAP is a gene that is associated with the MYCBP protein and is involved in the process of spermatogenesis. It is located in the cytoplasm of cells. This information is provided by the Alliance of Genome Resources as of April 2022.	Unfortunately, there is currently limited information available on the disease implications and targeted drug discovery efforts for the MYCBPAP gene. This may be due to the fact that it is a relatively newly discovered gene and its functions are still being studied. As of April 2022, there are no known drugs on the market that specifically target MYCBPAP. However, as research on this gene continu…	GO:0007268 chemical synaptic transmission;GO:0098916 anterograde trans-synaptic signaling;GO:0099537 trans-synaptic signaling		Predicted intracellular proteins	Vesicles (Approved)				0.0	0.0	0.0	0.0	0.0	0.0	0.0	0.0	0.0
NPHP4	261734	symbol	H. sapiens	261734	H. sapiens	NPHP4	nephrocystin 4	The NPHP4 gene, also known as nephrocystin 4, is involved in the development and function of renal tubules. It interacts with nephrocystin and is part of a complex that is localized to actin- and microtubule-based structures. Mutations in this gene are associated with nephronophthisis type 4, a renal disease, and Senior-Loken syndrome type 4, which is a combination of nephronophthisis and retinit…	Mutations in the NPHP4 gene have been linked to several renal diseases, including nephronophthisis type 4 and Senior-Loken syndrome type 4. These diseases are characterized by progressive kidney dysfunction and often lead to end-stage renal disease. There are currently no targeted drug discovery efforts specifically for NPHP4, but research is ongoing to develop treatments for the underlying cause…	GO:1903348 positive regulation of bicellular tight junction assembly;GO:1904491 protein localization to ciliary transition zone;GO:0035845 photoreceptor cell outer segment organization		Human disease related genes:Congenital malformations:Congenital malformations of the urinary system; Predicted intracellular proteins; Disease related genes	Cytosol;Nucleoplasm (Approved); Additional: Nuclear bodies;Vesicles				0.0	0.0	1.0	0.0	0.0	0.0	0.0	1.0	1.0
NUSAP1	51203	symbol	H. sapiens	51203	H. sapiens	NUSAP1	nucleolar and spindle associated protein 1	NUSAP1 is a human gene that encodes for a protein called nucleolar and spindle associated protein 1. This protein is involved in the organization of spindle microtubules, which are important for cell division. The protein is found in both the nucleolus and spindle apparatus of cells. Mutations in this gene have been associated with various types of cancer, including breast and lung cancer. Overal…	NUSAP1 has been implicated in various types of cancer, including breast, lung, ovarian, and colorectal cancer. Studies have shown that overexpression of NUSAP1 is associated with poor prognosis and increased tumor growth and metastasis. Therefore, targeting NUSAP1 may be a promising strategy for cancer therapy. Several small molecule inhibitors of NUSAP1 have been identified and are currently bei…	GO:0007076 mitotic chromosome condensation;GO:0040001 establishment of mitotic spindle localization;GO:0030261 chromosome condensation		Predicted intracellular proteins	Nucleoli;Nucleoli fibrillar center;Nucleoplasm (Approved)			(M5893)HALLMARK MITOTIC SPINDLE; (M5901)HALLMARK G2M CHECKPOINT	1.0	0.0	1.0	1.0	0.0	1.0	0.0	0.0	0.0
ODR4	54953	symbol	H. sapiens	54953	H. sapiens	ODR4	odr-4 GPCR localization factor homolog	ODR4 is a human gene that is predicted to be involved in protein localization and is an integral component of the membrane. It is a homolog of the odr-4 GPCR localization factor. The exact function of ODR4 is not yet fully understood, but it is believed to play a role in the localization of G protein-coupled receptors (GPCRs) to specific regions of the cell membrane. GPCRs are important signaling…	There is limited information available on the disease implications of ODR4. However, research suggests that dysregulation of GPCR signaling can contribute to the development of various diseases, including cancer, cardiovascular disease, and neurological disorders. Therefore, understanding the role of ODR4 in GPCR localization may have implications for the development of new therapies for these di…	GO:0008104 protein localization;GO:0070727 cellular macromolecule localization;GO:0033036 macromolecule localization			Nucleoplasm;Plasma membrane (Approved)				0.0	0.0	0.0	0.0	0.0	0.0	0.0	0.0	0.0
PALB2	79728	symbol	H. sapiens	79728	H. sapiens	PALB2	partner and localizer of BRCA2	PALB2 (Partner and Localizer of BRCA2) is a gene that encodes a protein that plays a role in tumor suppression. The protein interacts with and localizes with BRCA2 in the nucleus, which allows for the stable accumulation of BRCA2. Mutations in PALB2 have been linked to an increased risk of breast and ovarian cancer, as well as other types of cancer. PALB2 is important for maintaining genomic stab…	PALB2 mutations have been associated with an increased risk of breast and ovarian cancer, as well as pancreatic and other types of cancer. Targeted drug discovery efforts have focused on developing drugs that can restore the function of PALB2 in cancer cells with mutated or dysfunctional PALB2. One approach has been to develop small molecule inhibitors that can bind to and stabilize the PALB2 pro…	GO:0001833 inner cell mass cell proliferation;GO:0036342 post-anal tail morphogenesis;GO:0001832 blastocyst growth		Human disease related genes:Cardiovascular diseases:Hematologic diseases; Predicted intracellular proteins; Cancer-related genes; Disease related genes	Nuclear speckles;Nucleoplasm (Supported)		(M1)PID FANCONI PATHWAY		0.0	0.0	1.0	0.0	0.0	0.0	0.0	0.0	0.0
PPIL4	85313	symbol	H. sapiens	85313	H. sapiens	PPIL4	peptidylprolyl isomerase like 4	PPIL4 is a gene that belongs to the cyclophilin family of peptidylprolyl isomerases. This family is highly conserved and plays a crucial role in protein folding, immunosuppression by cyclosporin A, and HIV-1 virion infection. PPIL4 is a peptidylprolyl isomerase-like protein that is expressed in various tissues, including the brain, heart, and liver. Its exact function is not yet fully understood,…	There is limited information available on the disease implications of PPIL4. However, studies have shown that mutations in this gene are associated with various diseases, including cancer and autoimmune disorders. For example, a study found that PPIL4 is overexpressed in breast cancer and may play a role in tumor progression. Additionally, another study found that PPIL4 is involved in the regulat…	GO:0000413 protein peptidyl-prolyl isomerization;GO:0018208 peptidyl-proline modification;GO:0018193 peptidyl-amino acid modification		ENZYME proteins:Isomerase; Enzymes; Predicted intracellular proteins	Nucleoplasm (Enhanced); Additional: Cytosol				0.0	0.0	0.0	0.0	0.0	0.0	0.0	0.0	0.0
PRR33	102724536	symbol	H. sapiens	102724536	H. sapiens	PRR33	proline rich 33	PRR33, or proline rich 33, is a human gene that is predicted to play a role in the response to wounding. The exact function of PRR33 is not yet fully understood, but it is believed to act upstream of or within this response. This information is provided by the Alliance of Genome Resources as of April 2022.	Unfortunately, there is currently very limited information available on the disease implications and targeted drug discovery efforts for PRR33. As of April 2022, there are no known drugs on the market that specifically target PRR33. However, as research on the gene continues, it is possible that new drug targets and therapies may be identified. It is important to note that the lack of information…			Predicted intracellular proteins					0.0	0.0	0.0	0.0	0.0	0.0	0.0	0.0	0.0
RAD51AP2	729475	symbol	H. sapiens	729475	H. sapiens	RAD51AP2	RAD51 associated protein 2	RAD51AP2 is a human gene that is predicted to have double-stranded DNA binding activity and single-stranded DNA binding activity. It is also predicted to be involved in double-strand break repair via homologous recombination and interstrand cross-link repair. RAD51AP2 is part of a protein-containing complex.	RAD51AP2 has been implicated in several types of cancer, including breast, ovarian, and lung cancer. In breast cancer, high expression of RAD51AP2 has been associated with poor prognosis and resistance to chemotherapy. Targeting RAD51AP2 may therefore be a promising strategy for cancer therapy. However, there are currently no drugs specifically targeting RAD51AP2. Instead, drugs targeting other p…	GO:0008150 biological_process		Predicted intracellular proteins	Nucleoli (Approved); Additional: Cytosol;Mitotic chromosome				0.0	0.0	0.0	0.0	0.0	0.0	0.0	0.0	0.0
RHBDD1	84236	symbol	H. sapiens	84236	H. sapiens	RHBDD1	rhomboid domain containing 1	RHBDD1, also known as rhomboid domain containing 1, is a human gene that encodes a protein involved in serine-type endopeptidase activity. It plays a role in cellular response to unfolded protein, membrane protein proteolysis, and positive regulation of protein catabolic process. The protein is located in the endoplasmic reticulum.	There is limited information available on the disease implications of RHBDD1. However, some studies have suggested that mutations in this gene may be associated with certain types of cancer, including breast cancer and lung adenocarcinoma. Targeted drug discovery efforts for RHBDD1 are also limited, as the function of this gene is not well understood. However, some studies have suggested that inh…	GO:1904211 membrane protein proteolysis involved in retrograde protein transport, ER to cytosol;GO:0031293 membrane protein intracellular domain proteolysis;GO:0030970 retrograde protein transport, ER to cytosol		Transporters; ENZYME proteins:Hydrolases; Enzymes; Peptidases:Serine-type peptidases; Predicted intracellular proteins	Endoplasmic reticulum (Supported)				0.0	0.0	1.0	0.0	0.0	0.0	0.0	0.0	0.0
SAMD9L	219285	symbol	H. sapiens	219285	H. sapiens	SAMD9L	sterile alpha motif domain containing 9 like	SAMD9L is a gene that encodes a cytoplasmic protein that acts as a tumor suppressor and plays a key role in cell proliferation and the innate immune response to viral infection. The protein contains an N-terminal sterile alpha motif domain. Mutations in this gene are associated with myeloid disorders such as juvenile myelomonocytic leukemia, acute myeloid leukemia, and myelodysplastic syndrome. M…	There are currently no targeted drug discovery efforts specifically for SAMD9L, as it is a relatively newly discovered gene. However, its role as a tumor suppressor and its association with various myeloid disorders and hepatocellular carcinoma make it a potential target for future drug development. There are currently no drugs on the market that specifically target SAMD9L. However, there are dru…			Predicted intracellular proteins; Disease related genes	Cytosol (Approved)			(M5911)HALLMARK INTERFERON ALPHA RESPONSE; (M5913)HALLMARK INTERFERON GAMMA RESPONSE	0.0	0.0	0.0	0.0	0.0	0.0	0.0	0.0	0.0
SETX	23064	symbol	H. sapiens	23064	H. sapiens	SETX	senataxin	The human gene SETX, also known as senataxin, encodes a protein that contains a DNA/RNA helicase domain at its C-terminal end, indicating its potential involvement in both DNA and RNA processing. Mutations in this gene have been linked to ataxia-ocular apraxia-2 (AOA2) and an autosomal dominant form of juvenile amyotrophic lateral sclerosis (ALS4). The protein is named for its similarity to the S…	Mutations in the SETX gene have been linked to two neurological disorders: ataxia-ocular apraxia-2 (AOA2) and an autosomal dominant form of juvenile amyotrophic lateral sclerosis (ALS4). AOA2 is a rare autosomal recessive disorder characterized by progressive cerebellar ataxia, oculomotor apraxia, and peripheral neuropathy. ALS4 is a rare form of ALS that typically presents in early adulthood and…	GO:0060566 positive regulation of termination of DNA-templated transcription;GO:1904595 positive regulation of termination of RNA polymerase II transcription;GO:2000806 positive regulation of termination of RNA polymerase II transcription, poly(A)-coupled		Predicted intracellular proteins; Human disease related genes:Nervous system diseases:Neurodegenerative diseases; Disease related genes	Nucleoplasm (Supported); Additional: Cytokinetic bridge				0.0	0.0	1.0	1.0	0.0	0.0	0.0	0.0	0.0
SHLD2	54537	symbol	H. sapiens	54537	H. sapiens	SHLD2	shieldin complex subunit 2	SHLD2 is a human gene that encodes for a subunit of the shieldin complex. This gene is involved in regulating the repair of double-strand breaks in DNA through both homologous recombination and nonhomologous end joining. Additionally, SHLD2 plays a role in regulating isotype switching. The gene is located in the nucleus and is present at the site of double-strand breaks.	There is limited information available on the disease implications of SHLD2 mutations. However, recent studies have shown that mutations in SHLD2 may be associated with increased susceptibility to certain types of cancer, including breast and ovarian cancer. Targeted drug discovery efforts for SHLD2 are still in the early stages, but there is potential for the development of drugs that can modula…	GO:0043247 telomere maintenance in response to DNA damage;GO:2001034 positive regulation of double-strand break repair via nonhomologous end joining;GO:2000042 negative regulation of double-strand break repair via homologous recombination		Predicted intracellular proteins	Nucleoplasm (Supported); Additional: Actin filaments				0.0	0.0	1.0	1.0	0.0	0.0	0.0	0.0	0.0
SIMC1	375484	symbol	H. sapiens	375484	H. sapiens	SIMC1	SUMO interacting motifs containing 1	SIMC1 is a human gene that encodes a protein containing SUMO interacting motifs. This protein is involved in enabling SUMO polymer binding activity and peptidase inhibitor activity. It is predicted to play a role in negative regulation of peptidase activity. SIMC1 is located in the sarcomere, which is a structural unit of muscle tissue. Overall, this gene is important for regulating protein activ…	There is limited information available on the disease implications of SIMC1. However, research has suggested that mutations in this gene may be associated with certain muscle disorders, such as myopathies. Targeted drug discovery efforts for SIMC1 are also limited, as the function of this gene is not fully understood. However, there is potential for drugs that target the SUMO interacting motifs o…	GO:0010466 negative regulation of peptidase activity;GO:0045861 negative regulation of proteolysis;GO:0051346 negative regulation of hydrolase activity		Predicted intracellular proteins	Nucleoplasm (Supported); Additional: Nucleoli fibrillar center				0.0	0.0	0.0	0.0	0.0	0.0	0.0	0.0	0.0
SLC2A10	81031	symbol	H. sapiens	81031	H. sapiens	SLC2A10	solute carrier family 2 member 10	SLC2A10 is a gene that belongs to the class III facilitative glucose transporter family. It is involved in regulating glucose homeostasis in the body. Mutations in this gene have been linked to a rare genetic disorder called arterial tortuosity syndrome, which affects the elasticity and structure of blood vessels. This condition can lead to a range of health problems, including cardiovascular iss…	Arterial tortuosity syndrome (ATS) is a rare genetic disorder caused by mutations in the SLC2A10 gene. The condition affects the elasticity and structure of blood vessels, leading to a range of health problems, including cardiovascular issues, joint hypermobility, and gastrointestinal complications. There are currently no targeted drug therapies available for ATS, and treatment is focused on mana…	GO:0032683 negative regulation of connective tissue growth factor production;GO:1902729 negative regulation of proteoglycan biosynthetic process;GO:0032643 regulation of connective tissue growth factor production		Disease related genes; Potential drug targets; Transporters:Electrochemical Potential-driven transporters; Human disease related genes:Cardiovascular diseases:Vascular diseases; Predicted intracellular proteins	Cytosol (Supported)				0.0	0.0	0.0	0.0	0.0	0.0	0.0	0.0	0.0
SMC4	10051	symbol	H. sapiens	10051	H. sapiens	SMC4	structural maintenance of chromosomes 4	SMC4 is a gene that belongs to the SMC family, which plays a role in two changes in chromosome structure during mitotic segregation of chromosomes. The protein encoded by this gene is likely a subunit of the 13S condensin complex, which is involved in chromosome condensation. This gene is important for the proper segregation of chromosomes during cell division. A related pseudogene is located on …	There is limited information available on the disease implications of SMC4 mutations. However, studies have shown that alterations in the expression of SMC4 can lead to chromosomal instability and aneuploidy, which are hallmarks of cancer. Therefore, SMC4 may play a role in the development and progression of various types of cancer. Targeted drug discovery efforts for SMC4 are currently underway,…	GO:0010032 meiotic chromosome condensation;GO:1905821 positive regulation of chromosome condensation;GO:0060623 regulation of chromosome condensation		Predicted intracellular proteins	Cytosol;Nuclear speckles (Supported)		(M14)PID AURORA B PATHWAY	(M5893)HALLMARK MITOTIC SPINDLE; (M5901)HALLMARK G2M CHECKPOINT; (M5925)HALLMARK E2F TARGETS	1.0	0.0	1.0	1.0	0.0	0.0	0.0	0.0	0.0
SMYD4	114826	symbol	H. sapiens	114826	H. sapiens	SMYD4	SET and MYND domain containing 4	SMYD4 (SET and MYND domain containing 4) is a human gene that is predicted to have metal ion binding activity and methyltransferase activity. It is involved in heart development and is predicted to be located in both the cytoplasm and nucleus. The gene's function is not fully understood, but it is believed to play a role in regulating gene expression and chromatin structure. Mutations in SMYD4 ha…	There is limited information available on the disease implications of SMYD4, but mutations in this gene have been associated with congenital heart defects. Targeted drug discovery efforts for SMYD4 are also limited, as its function is not fully understood. However, there have been some studies investigating the potential of SMYD4 as a therapeutic target for cancer. For example, a study published …	GO:0032259 methylation;GO:0007507 heart development;GO:0072359 circulatory system development		Predicted intracellular proteins	Golgi apparatus;Vesicles (Approved); Additional: Cytosol;Nucleoplasm				0.0	0.0	0.0	0.0	0.0	0.0	0.0	0.0	0.0
SOX30	11063	symbol	H. sapiens	11063	H. sapiens	SOX30	SRY-box transcription factor 30	SOX30 is a gene that belongs to the SOX family of transcription factors, which play a crucial role in embryonic development and cell fate determination. This gene encodes a protein that acts as a transcriptional regulator when it forms a complex with other proteins. It has been found to activate p53 transcription, which promotes tumor cell apoptosis in lung cancer. Additionally, SOX30 may be invo…	There is limited information available on the disease implications of SOX30. However, recent studies have suggested that SOX30 may play a role in the development and progression of various cancers, including lung cancer, breast cancer, and hepatocellular carcinoma. Targeted drug discovery efforts for SOX30 are still in the early stages, but there is potential for the development of drugs that tar…	GO:0120211 proacrosomal vesicle fusion;GO:0001675 acrosome assembly;GO:0033363 secretory granule organization		Transcription factors:Other all-alpha-helical DNA-binding domains; Predicted intracellular proteins	Nucleoplasm;Vesicles (Supported); Additional: Cytosol				0.0	0.0	0.0	0.0	0.0	0.0	0.0	0.0	0.0
SPATA16	83893	symbol	H. sapiens	83893	H. sapiens	SPATA16	spermatogenesis associated 16	SPATA16 is a gene that encodes a protein that is specific to the testis and belongs to the tetratricopeptide repeat-like superfamily. The protein is localized to the Golgi apparatus and is believed to play a role in spermatogenesis, the process of sperm cell development. The exact function of SPATA16 is not yet fully understood, but it is thought to be involved in the regulation of protein traffi…	There is currently limited information available on the disease implications of SPATA16 mutations. However, studies have shown that mutations in this gene can lead to male infertility, specifically oligozoospermia (low sperm count) and asthenozoospermia (poor sperm motility). Targeted drug discovery efforts for SPATA16 are also limited, as the exact function of the protein encoded by this gene is…	GO:0007286 spermatid development;GO:0048515 spermatid differentiation;GO:0007281 germ cell development		Human disease related genes:Reproductive system diseases:Reproductive system diseases; Predicted intracellular proteins; Disease related genes					0.0	0.0	0.0	0.0	0.0	0.0	0.0	0.0	0.0
SPG11	80208	symbol	H. sapiens	80208	H. sapiens	SPG11	SPG11 vesicle trafficking associated, spatacsin	SPG11 is a human gene that encodes a potential transmembrane protein that is phosphorylated upon DNA damage. Mutations in this gene have been linked to spastic paraplegia type 11 (SPG11), a rare genetic disorder characterized by progressive muscle weakness and stiffness in the legs. The protein encoded by SPG11 is involved in vesicle trafficking and is thought to play a role in the maintenance of…	There are currently no targeted drug discovery efforts for SPG11, as the underlying mechanisms of the disease are not fully understood. Treatment for SPG11 is primarily supportive and focused on managing symptoms such as muscle weakness and spasticity. Physical therapy and assistive devices such as braces or wheelchairs may also be recommended. There are no drugs specifically approved for the tre…	GO:0090389 phagosome-lysosome fusion involved in apoptotic cell clearance;GO:0090386 phagosome maturation involved in apoptotic cell clearance;GO:0090387 phagolysosome assembly involved in apoptotic cell clearance		Human disease related genes:Nervous system diseases:Other nervous and sensory system diseases; Predicted intracellular proteins; Human disease related genes:Nervous system diseases:Neurodegenerative diseases; Disease related genes	Cytosol;Plasma membrane (Supported); Additional: Nucleoli				0.0	0.0	0.0	0.0	0.0	0.0	1.0	0.0	1.0
SPICE1	152185	symbol	H. sapiens	152185	H. sapiens	SPICE1	spindle and centriole associated protein 1	SPICE1, or spindle and centriole associated protein 1, is a human gene that plays a role in various cellular processes related to cell division. It is involved in the proper alignment of chromosomes during metaphase, the assembly of the mitotic spindle, and the regulation of centriole replication. SPICE1 is located in the centriole, centrosome, and spindle, which are all important structures invo…	There is limited information available on the disease implications of SPICE1. However, recent studies have suggested that mutations in this gene may be associated with certain types of cancer, including breast cancer and glioblastoma. Targeted drug discovery efforts for SPICE1 are still in the early stages, but there is potential for the development of drugs that target this gene to treat cancer …	GO:0046599 regulation of centriole replication;GO:0010824 regulation of centrosome duplication;GO:0090307 mitotic spindle assembly		Predicted intracellular proteins	Centrosome (Supported)				1.0	0.0	1.0	1.0	0.0	0.0	0.0	0.0	0.0
STON1	11037	symbol	H. sapiens	11037	H. sapiens	STON1	stonin 1	STON1, also known as stonin 1, is a human gene that plays a role in endocytosis, the process by which cells take in molecules from the outside environment. It is one of two human homologs of the Drosophila melanogaster stoned B protein and is related to components of the endocytic machinery. STON1 has a modular structure consisting of an N-terminal proline-rich domain, a central region specific t…	Research on STON1 has primarily focused on its role in endocytosis and synaptic vesicle recycling, with limited studies on its disease implications. However, recent studies have suggested that STON1 may be involved in the pathogenesis of neurodegenerative disorders such as Alzheimer's disease and Parkinson's disease. Targeted drug discovery efforts for STON1 are currently limited, but the potenti…	GO:0120180 cell-substrate junction disassembly;GO:0120181 focal adhesion disassembly;GO:0097178 ruffle assembly		Predicted intracellular proteins					0.0	0.0	0.0	0.0	1.0	0.0	0.0	0.0	0.0
TICRR	90381	symbol	H. sapiens	90381	H. sapiens	TICRR	TOPBP1 interacting checkpoint and replication regulator	TICRR (TOPBP1 interacting checkpoint and replication regulator) is a human gene that plays a role in DNA replication initiation. It interacts with TOPBP1, a protein involved in DNA damage response and checkpoint control. TICRR is also known as Treslin, which is involved in the initiation of DNA replication. The gene is located on chromosome 9 and mutations in TICRR have been associated with vario…	Mutations in TICRR have been associated with various cancers, including breast, lung, and ovarian cancer. Targeting TICRR may provide a potential therapeutic strategy for cancer treatment. However, there are currently no drugs specifically targeting TICRR. There have been efforts to develop drugs targeting DNA replication initiation, which TICRR is involved in. For example, inhibitors of the prot…	GO:0033314 mitotic DNA replication checkpoint signaling;GO:0030174 regulation of DNA-templated DNA replication initiation;GO:0000076 DNA replication checkpoint signaling		Predicted intracellular proteins	Nucleoplasm (Supported)				0.0	0.0	1.0	0.0	0.0	0.0	0.0	0.0	0.0
TMTC1	83857	symbol	H. sapiens	83857	H. sapiens	TMTC1	transmembrane O-mannosyltransferase targeting cadherins 1	TMTC1 is a human gene that encodes a protein involved in protein O-linked mannosylation. It enables mannosyltransferase activity and is predicted to be located in the endoplasmic reticulum as an integral component of the membrane. The protein is known to target cadherins, which are important for cell adhesion and signaling. TMTC1 is essential for proper development and function of various tissues…	There is limited information available on targeted drug discovery efforts for TMTC1, as it is a relatively newly discovered gene. However, mutations in TMTC1 have been associated with developmental disorders such as intellectual disability and autism spectrum disorder, as well as neurodegenerative diseases such as Parkinson's disease and Alzheimer's disease. These associations suggest that target…	GO:0035269 protein O-linked mannosylation;GO:0035268 protein mannosylation;GO:0097502 mannosylation		Enzymes; ENZYME proteins:Transferases	Cytosol;Nucleoplasm (Approved)				0.0	0.0	0.0	0.0	0.0	0.0	0.0	0.0	0.0
TXNDC16	57544	symbol	H. sapiens	57544	H. sapiens	TXNDC16	thioredoxin domain containing 16	TXNDC16 is a human gene that encodes for a protein called thioredoxin domain containing 16. This protein is located in the lumen of the endoplasmic reticulum, which is an organelle involved in protein synthesis and folding. The function of TXNDC16 is not well understood, but it contains a thioredoxin domain, which suggests that it may play a role in redox signaling or protein folding. Further res…	There is limited information available on the disease implications of TXNDC16. However, some studies have suggested that mutations in this gene may be associated with certain types of cancer, such as breast cancer and lung adenocarcinoma. Additionally, TXNDC16 has been identified as a potential therapeutic target for the treatment of neurodegenerative diseases, such as Alzheimer's disease and Par…	GO:0008150 biological_process		Predicted secreted proteins; Predicted intracellular proteins	Mitochondria (Approved)				0.0	0.0	0.0	0.0	0.0	0.0	0.0	0.0	0.0
UHRF1BP1	54887	gene_synonym	H. sapiens	54887	H. sapiens	BLTP3A	bridge-like lipid transfer protein family member 3A	BLTP3A is a member of the bridge-like lipid transfer protein family that plays a role in histone deacetylase binding activity and identical protein binding activity. This gene is involved in lipid metabolism and is expressed in various tissues, including the liver, adipose tissue, and skeletal muscle. The function of BLTP3A is not fully understood, but it is believed to play a role in lipid trans…	There is limited information available on the disease implications of BLTP3A. However, some studies have suggested that variations in this gene may be associated with metabolic disorders such as obesity and type 2 diabetes. Targeted drug discovery efforts for BLTP3A are also limited, as its function is not fully understood. However, some studies have suggested that BLTP3A may be a potential targe…			Predicted intracellular proteins	Nuclear membrane;Nucleoplasm (Approved); Additional: Cytosol				0.0	0.0	0.0	0.0	0.0	0.0	0.0	0.0	0.0
UIMC1	51720	symbol	H. sapiens	51720	H. sapiens	UIMC1	ubiquitin interaction motif containing 1	UIMC1 (Ubiquitin Interaction Motif Containing 1) is a nuclear protein that plays a crucial role in recognizing and repairing DNA lesions. It interacts with Brca1 (Breast Cancer 1) in a complex and binds to ubiquitinated lysine 63 of histone H2A and H2AX. UIMC1 is also believed to function as a transcriptional repressor. Alternative splicing of this gene results in multiple transcript variants. UI…	UIMC1 has been implicated in various types of cancer, including breast, ovarian, and lung cancer. Mutations in the Brca1 gene, which interacts with UIMC1, have been linked to an increased risk of breast and ovarian cancer. Targeting UIMC1 and its interaction with Brca1 has been explored as a potential therapeutic strategy for cancer treatment. However, there are currently no drugs specifically ta…	GO:0070537 histone H2A K63-linked deubiquitination;GO:0070536 protein K63-linked deubiquitination;GO:0007095 mitotic G2 DNA damage checkpoint signaling		Predicted intracellular proteins	Nuclear bodies (Supported); Additional: Nucleoplasm		(M84)PID ATM PATHWAY		0.0	0.0	1.0	0.0	0.0	0.0	0.0	0.0	0.0
VRK2	7444	symbol	H. sapiens	7444	H. sapiens	VRK2	VRK serine/threonine kinase 2	VRK2 is a gene that encodes a protein kinase belonging to the VRK family. This protein kinase plays a role in regulating apoptosis and tumor cell growth by acting as an effector of signaling pathways. The gene has been associated with schizophrenia, and alternative splicing results in multiple transcript variants that differ in their subcellular localization and biological activity.	The VRK2 gene has been implicated in several diseases, including schizophrenia, Parkinson's disease, and cancer. In schizophrenia, VRK2 has been found to be downregulated in the prefrontal cortex of patients, suggesting a potential role in the pathogenesis of the disease. In Parkinson's disease, VRK2 has been linked to the regulation of autophagy, a process that is disrupted in the disease. In ca…	GO:2000659 regulation of interleukin-1-mediated signaling pathway;GO:0001959 regulation of cytokine-mediated signaling pathway;GO:0060759 regulation of response to cytokine stimulus	yes	Enzymes; ENZYME proteins:Transferases; Kinases:CK1 Ser/Thr protein kinases; Predicted intracellular proteins	Endoplasmic reticulum (Supported)				0.0	0.0	0.0	0.0	0.0	0.0	0.0	0.0	0.0
ZFYVE19	84936	symbol	H. sapiens	84936	H. sapiens	ZFYVE19	zinc finger FYVE-type containing 19	ZFYVE19 is a human gene that encodes a protein containing a zinc finger FYVE-type domain, which enables it to bind to phosphatidylinositol-3-phosphate. This gene is involved in various cellular processes, including abscission, mitotic cytokinesis checkpoint signaling, and negative regulation of cytokinesis. The protein encoded by ZFYVE19 is located in the centrosome, cleavage furrow, and midbody.	There is limited information available on the disease implications of ZFYVE19. However, recent studies have suggested that mutations in this gene may be associated with certain types of cancer, including breast cancer and glioblastoma. Targeted drug discovery efforts for ZFYVE19 are still in the early stages, but there is potential for the development of drugs that target the protein's interactio…	GO:0044878 mitotic cytokinesis checkpoint signaling;GO:0009838 abscission;GO:0032466 negative regulation of cytokinesis		Predicted intracellular proteins; Disease related genes					0.0	0.0	1.0	0.0	0.0	0.0	0.0	0.0	0.0
NOL11	25926	symbol	H. sapiens	25926	H. sapiens	NOL11	nucleolar protein 11	NOL11, also known as nucleolar protein 11, is a gene that plays a role in RNA binding activity and is involved in the maturation of small subunit ribosomal RNA (SSU-rRNA) and the positive regulation of transcription of nucleolar large rRNA by RNA polymerase I. It is located in the nucleolus and is part of the t-UTP complex. This information is provided by the Alliance of Genome Resources as of Ap…	There is limited information available on the disease implications of NOL11. However, mutations in this gene have been associated with Treacher Collins syndrome, a rare genetic disorder characterized by craniofacial abnormalities. Additionally, NOL11 has been implicated in cancer, as it is overexpressed in various types of cancer, including breast, lung, and ovarian cancer. There are currently no…	GO:1901838 positive regulation of transcription of nucleolar large rRNA by RNA polymerase I;GO:1901836 regulation of transcription of nucleolar large rRNA by RNA polymerase I;GO:0140747 regulation of ncRNA transcription		Predicted intracellular proteins	Nucleoli (Supported)				0.0	0.0	0.0	0.0	0.0	0.0	0.0	0.0	0.0
OMD	4958	symbol	H. sapiens	4958	H. sapiens	OMD	osteomodulin	OMD, also known as osteomodulin, is a human gene that is predicted to play a role in cell adhesion and the regulation of bone mineralization. It is located in extracellular exosomes, which are small vesicles that are released by cells and contain various biomolecules. OMD is thought to be involved in the formation and maintenance of bone tissue, and mutations in this gene have been associated wit…	There is limited information available on targeted drug discovery efforts for OMD, as it is a relatively understudied gene. However, mutations in OMD have been associated with skeletal disorders such as osteoporosis and osteoarthritis. Osteoporosis is a condition characterized by low bone density and increased risk of fractures, while osteoarthritis is a degenerative joint disease that causes pai…	GO:0007155 cell adhesion;GO:0009987 cellular process;GO:0008150 biological_process		Predicted secreted proteins	Endoplasmic reticulum (Approved); Additional: Nucleoli fibrillar center		(M5882)NABA PROTEOGLYCANS; (M5884)NABA CORE MATRISOME; (M5889)NABA MATRISOME	(M5905)HALLMARK ADIPOGENESIS	0.0	0.0	0.0	0.0	0.0	0.0	0.0	0.0	0.0
SMARCAD1	56916	symbol	H. sapiens	56916	H. sapiens	SMARCAD1	SWI/SNF-related, matrix-associated actin-dependent regulator of chromatin, subfamily a, containing DEAD/H box 1	SMARCAD1 is a gene that belongs to the SNF subfamily of helicase proteins. It is involved in the restoration of heterochromatin organization and the propagation of epigenetic patterns after DNA replication by mediating histone H3/H4 deacetylation. Mutations in this gene have been linked to adermatoglyphia, a rare genetic disorder characterized by the absence of fingerprints. Multiple isoforms of …	Adermatoglyphia, also known as the "immigration delay disease," is a rare genetic disorder caused by mutations in the SMARCAD1 gene. This disorder is characterized by the absence of fingerprints, which can cause significant delays in immigration processes and identification. There are currently no targeted drug discovery efforts for adermatoglyphia, as the disorder is considered benign and does n…	GO:0051304 chromosome separation;GO:0000729 DNA double-strand break processing;GO:0000018 regulation of DNA recombination		ENZYME proteins:Hydrolases; Disease related genes; Enzymes; Potential drug targets; Predicted intracellular proteins; Human disease related genes:Congenital malformations:Congenital malformations of skin	Nucleoplasm (Enhanced)				0.0	0.0	1.0	1.0	0.0	0.0	0.0	0.0	0.0
SPECC1	92521	symbol	H. sapiens	92521	H. sapiens	SPECC1	sperm antigen with calponin homology and coiled-coil domains 1	SPECC1 is a gene that belongs to the cytospin-A family and is highly expressed in the nucleus of testis and some cancer cell lines. It has been found that a chromosomal translocation involving SPECC1 and PDGFRB may cause juvenile myelomonocytic leukemia. The protein encoded by this gene contains calponin homology and coiled-coil domains. Different isoforms of this gene have been described due to …	There is limited information available on the disease implications of SPECC1, as it is a relatively understudied gene. However, as mentioned earlier, a chromosomal translocation involving SPECC1 and PDGFRB has been linked to juvenile myelomonocytic leukemia. Targeted drug discovery efforts for SPECC1 are also limited, as there are currently no known drugs that specifically target this gene. Howev…	GO:0008306 associative learning;GO:0001824 blastocyst development;GO:0007612 learning		Predicted intracellular proteins; Disease related genes	Nucleoplasm;Vesicles (Supported); Additional: Cytosol;Nucleoli fibrillar center				0.0	0.0	0.0	0.0	0.0	0.0	1.0	0.0	0.0

## Sheet: Enrichment
GroupID	Category	Term	Description	LogP	Log(q-value)	Genes	Symbols	InTerm_InList
1_Summary	GO Biological Processes	GO:0046599	regulation of centriole replication	-5.05368	-0.940379	672,55835,85459,152185,4137,9857,23113,51203,54768,126820,246176,84140,1981,10051	BRCA1,CENPJ,CEP295,SPICE1,MAPT,CEP350,CUL9,NUSAP1,HYDIN,DNAI3,GAS2L2,FAM161A,EIF4G1,SMC4	14/-
1_Member	GO Biological Processes	GO:0046599	regulation of centriole replication	-5.05368	-0.940379	672,55835,85459,152185	BRCA1,CENPJ,CEP295,SPICE1	4/15
1_Member	GO Biological Processes	GO:0000226	microtubule cytoskeleton organization	-4.23062	-0.484126	672,4137,9857,23113,51203,54768,55835,85459,126820,152185,246176	BRCA1,MAPT,CEP350,CUL9,NUSAP1,HYDIN,CENPJ,CEP295,DNAI3,SPICE1,GAS2L2	11/283
1_Member	GO Biological Processes	GO:0010824	regulation of centrosome duplication	-3.68547	-0.0825541	672,55835,85459,152185	BRCA1,CENPJ,CEP295,SPICE1	4/32
1_Member	GO Biological Processes	GO:0046605	regulation of centrosome cycle	-3.63244	-0.0825541	672,55835,85459,152185	BRCA1,CENPJ,CEP295,SPICE1	4/33
1_Member	GO Biological Processes	GO:1901985	positive regulation of protein acetylation	-2.9768	0	672,84140,85459	BRCA1,FAM161A,CEP295	3/22
1_Member	GO Biological Processes	GO:0032886	regulation of microtubule-based process	-2.80277	0	672,4137,55835,85459,152185,246176	BRCA1,MAPT,CENPJ,CEP295,SPICE1,GAS2L2	6/135
1_Member	GO Biological Processes	GO:1901983	regulation of protein acetylation	-2.35137	0	672,84140,85459	BRCA1,FAM161A,CEP295	3/36
1_Member	GO Biological Processes	GO:0007098	centrosome cycle	-2.10623	0	672,55835,85459	BRCA1,CENPJ,CEP295	3/44
1_Member	GO Biological Processes	GO:0090068	positive regulation of cell cycle process	-2.05092	0	1981,10051,51203,55835,85459	EIF4G1,SMC4,NUSAP1,CENPJ,CEP295	5/137
2_Summary	KEGG Pathway	hsa04640	Hematopoietic cell lineage	-4.98791	-0.940379	290,924,947,2811,3559	ANPEP,CD7,CD34,GP1BA,IL2RA	5/-
2_Member	KEGG Pathway	hsa04640	Hematopoietic cell lineage	-4.98791	-0.940379	290,924,947,2811,3559	ANPEP,CD7,CD34,GP1BA,IL2RA	5/32
3_Summary	GO Biological Processes	GO:0010564	regulation of cell cycle process	-4.66583	-0.794392	672,699,1981,10051,23113,51203,51720,55835,84126,84936,85459,90381,152185,286151,23064,27030,54537,56916,79728,375748,5243,4137,1281,3269,84236,261734	BRCA1,BUB1,EIF4G1,SMC4,CUL9,NUSAP1,UIMC1,CENPJ,ATRIP,ZFYVE19,CEP295,TICRR,SPICE1,FBXO43,SETX,MLH3,SHLD2,SMARCAD1,PALB2,ERCC6L2,ABCB1,MAPT,COL3A1,HRH1,RHBDD1,NPHP4	26/-
3_Member	GO Biological Processes	GO:0010564	regulation of cell cycle process	-4.66583	-0.794392	672,699,1981,10051,23113,51203,51720,55835,84126,84936,85459,90381,152185,286151	BRCA1,BUB1,EIF4G1,SMC4,CUL9,NUSAP1,UIMC1,CENPJ,ATRIP,ZFYVE19,CEP295,TICRR,SPICE1,FBXO43	14/408
3_Member	GO Biological Processes	GO:0000075	cell cycle checkpoint signaling	-3.58601	-0.0825541	672,699,51720,84126,84936,90381	BRCA1,BUB1,UIMC1,ATRIP,ZFYVE19,TICRR	6/96
3_Member	GO Biological Processes	GO:0007346	regulation of mitotic cell cycle	-3.49958	-0.0541076	672,699,1981,23113,51203,51720,55835,84936,90381,286151	BRCA1,BUB1,EIF4G1,CUL9,NUSAP1,UIMC1,CENPJ,ZFYVE19,TICRR,FBXO43	10/287
3_Member	GO Biological Processes	GO:0010948	negative regulation of cell cycle process	-3.28707	0	672,699,51720,84126,84936,90381,286151	BRCA1,BUB1,UIMC1,ATRIP,ZFYVE19,TICRR,FBXO43	7/152
3_Member	GO Biological Processes	GO:0006281	DNA repair	-3.26835	0	672,23064,27030,51720,54537,56916,79728,84126,90381,375748	BRCA1,SETX,MLH3,UIMC1,SHLD2,SMARCAD1,PALB2,ATRIP,TICRR,ERCC6L2	10/307
3_Member	GO Biological Processes	GO:0010972	negative regulation of G2/M transition of mitotic cell cycle	-3.22312	0	672,51720,84936,90381	BRCA1,UIMC1,ZFYVE19,TICRR	4/42
3_Member	GO Biological Processes	GO:1902750	negative regulation of cell cycle G2/M phase transition	-3.18379	0	672,51720,84936,90381	BRCA1,UIMC1,ZFYVE19,TICRR	4/43
3_Member	GO Biological Processes	GO:0007093	mitotic cell cycle checkpoint signaling	-3.16485	0	672,699,51720,84936,90381	BRCA1,BUB1,UIMC1,ZFYVE19,TICRR	5/76
3_Member	GO Biological Processes	GO:1901988	negative regulation of cell cycle phase transition	-2.90428	0	672,699,51720,84126,84936,90381	BRCA1,BUB1,UIMC1,ATRIP,ZFYVE19,TICRR	6/129
3_Member	GO Biological Processes	GO:0007095	mitotic G2 DNA damage checkpoint signaling	-2.86394	0	672,51720,90381	BRCA1,UIMC1,TICRR	3/24
3_Member	WikiPathways	WP4016	DNA IR-damage and cellular response via ATR	-2.80886	0	672,51720,79728,84126	BRCA1,UIMC1,PALB2,ATRIP	4/54
3_Member	GO Biological Processes	GO:0010389	regulation of G2/M transition of mitotic cell cycle	-2.75001	0	672,51720,84936,90381	BRCA1,UIMC1,ZFYVE19,TICRR	4/56
3_Member	GO Biological Processes	GO:1901990	regulation of mitotic cell cycle phase transition	-2.74601	0	672,699,1981,51720,55835,84936,90381	BRCA1,BUB1,EIF4G1,UIMC1,CENPJ,ZFYVE19,TICRR	7/188
3_Member	GO Biological Processes	GO:1901987	regulation of cell cycle phase transition	-2.74309	0	672,699,1981,51720,55835,84126,84936,90381	BRCA1,BUB1,EIF4G1,UIMC1,CENPJ,ATRIP,ZFYVE19,TICRR	8/242
3_Member	GO Biological Processes	GO:1903047	mitotic cell cycle process	-2.64932	0	672,699,5243,10051,51203,51720,84936,90381,152185	BRCA1,BUB1,ABCB1,SMC4,NUSAP1,UIMC1,ZFYVE19,TICRR,SPICE1	9/309
3_Member	KEGG Pathway	hsa03440	Homologous recombination	-2.62195	0	672,51720,79728	BRCA1,UIMC1,PALB2	3/29
3_Member	GO Biological Processes	GO:1901991	negative regulation of mitotic cell cycle phase transition	-2.61153	0	672,699,51720,84936,90381	BRCA1,BUB1,UIMC1,ZFYVE19,TICRR	5/101
3_Member	GO Biological Processes	GO:0045786	negative regulation of cell cycle	-2.60607	0	672,699,51720,84126,84936,90381,286151	BRCA1,BUB1,UIMC1,ATRIP,ZFYVE19,TICRR,FBXO43	7/199
3_Member	GO Biological Processes	GO:1902749	regulation of cell cycle G2/M phase transition	-2.56144	0	672,51720,84936,90381	BRCA1,UIMC1,ZFYVE19,TICRR	4/63
3_Member	GO Biological Processes	GO:0006974	DNA damage response	-2.54091	0	672,4137,23064,27030,51720,54537,56916,79728,84126,90381,375748	BRCA1,MAPT,SETX,MLH3,UIMC1,SHLD2,SMARCAD1,PALB2,ATRIP,TICRR,ERCC6L2	11/449
3_Member	GO Biological Processes	GO:0000077	DNA damage checkpoint signaling	-2.51195	0	672,51720,84126,90381	BRCA1,UIMC1,ATRIP,TICRR	4/65
3_Member	Reactome Gene Sets	R-HSA-5693567	HDR through Homologous Recombination (HRR) or Single Strand Annealing (SSA)	-2.48785	0	672,51720,79728,84126	BRCA1,UIMC1,PALB2,ATRIP	4/66
3_Member	Reactome Gene Sets	R-HSA-9675136	Diseases of DNA Double-Strand Break Repair	-2.45948	0	672,79728,84126	BRCA1,PALB2,ATRIP	3/33
3_Member	Reactome Gene Sets	R-HSA-9701190	Defective homologous recombination repair (HRR) due to BRCA2 loss of function	-2.45948	0	672,79728,84126	BRCA1,PALB2,ATRIP	3/33
3_Member	Reactome Gene Sets	R-HSA-5693579	Homologous DNA Pairing and Strand Exchange	-2.42227	0	672,79728,84126	BRCA1,PALB2,ATRIP	3/34
3_Member	GO Biological Processes	GO:0031570	DNA integrity checkpoint signaling	-2.39551	0	672,51720,84126,90381	BRCA1,UIMC1,ATRIP,TICRR	4/70
3_Member	Reactome Gene Sets	R-HSA-5693538	Homology Directed Repair	-2.39551	0	672,51720,79728,84126	BRCA1,UIMC1,PALB2,ATRIP	4/70
3_Member	KEGG Pathway	hsa03460	Fanconi anemia pathway	-2.35137	0	672,79728,84126	BRCA1,PALB2,ATRIP	3/36
3_Member	Canonical Pathways	M1	PID FANCONI PATHWAY	-2.31755	0	672,79728,84126	BRCA1,PALB2,ATRIP	3/37
3_Member	GO Biological Processes	GO:0044818	mitotic G2/M transition checkpoint	-2.28473	0	672,51720,90381	BRCA1,UIMC1,TICRR	3/38
3_Member	Reactome Gene Sets	R-HSA-9675135	Diseases of DNA repair	-2.25287	0	672,79728,84126	BRCA1,PALB2,ATRIP	3/39
3_Member	GO Biological Processes	GO:0045930	negative regulation of mitotic cell cycle	-2.24484	0	672,699,51720,84936,90381	BRCA1,BUB1,UIMC1,ZFYVE19,TICRR	5/123
3_Member	Reactome Gene Sets	R-HSA-69473	G2/M DNA damage checkpoint	-2.19181	0	672,51720,84126	BRCA1,UIMC1,ATRIP	3/41
3_Member	GO Biological Processes	GO:0000278	mitotic cell cycle	-2.18168	0	672,699,5243,10051,51203,51720,84936,90381,152185	BRCA1,BUB1,ABCB1,SMC4,NUSAP1,UIMC1,ZFYVE19,TICRR,SPICE1	9/364
3_Member	GO Biological Processes	GO:0006302	double-strand break repair	-2.11723	0	672,23064,51720,56916,79728	BRCA1,SETX,UIMC1,SMARCAD1,PALB2	5/132
3_Member	GO Biological Processes	GO:0042770	signal transduction in response to DNA damage	-2.09715	0	672,51720,84126,90381	BRCA1,UIMC1,ATRIP,TICRR	4/85
3_Member	GO Biological Processes	GO:0009314	response to radiation	-2.09538	0	672,1281,3269,51720,84236,90381,261734	BRCA1,COL3A1,HRH1,UIMC1,RHBDD1,TICRR,NPHP4	7/247
3_Member	Reactome Gene Sets	R-HSA-5693532	DNA Double-Strand Break Repair	-2.06211	0	672,51720,79728,84126	BRCA1,UIMC1,PALB2,ATRIP	4/87
3_Member	Reactome Gene Sets	R-HSA-5685942	HDR through Homologous Recombination (HRR)	-2.05276	0	672,79728,84126	BRCA1,PALB2,ATRIP	3/46
3_Member	Reactome Gene Sets	R-HSA-5693607	Processing of DNA double-strand break ends	-2.05276	0	672,51720,84126	BRCA1,UIMC1,ATRIP	3/46
3_Member	GO Biological Processes	GO:0044773	mitotic DNA damage checkpoint signaling	-2.00186	0	672,51720,90381	BRCA1,UIMC1,TICRR	3/48
4_Summary	GO Biological Processes	GO:0007059	chromosome segregation	-2.78598	0	672,699,10051,27030,51203,56916,152185,23064,54537	BRCA1,BUB1,SMC4,MLH3,NUSAP1,SMARCAD1,SPICE1,SETX,SHLD2	9/-
4_Member	GO Biological Processes	GO:0007059	chromosome segregation	-2.78598	0	672,699,10051,27030,51203,56916,152185	BRCA1,BUB1,SMC4,MLH3,NUSAP1,SMARCAD1,SPICE1	7/185
4_Member	GO Biological Processes	GO:0051276	chromosome organization	-2.02313	0	699,10051,23064,27030,51203,54537,152185	BUB1,SMC4,SETX,MLH3,NUSAP1,SHLD2,SPICE1	7/255
5_Summary	GO Biological Processes	GO:1905515	non-motile cilium assembly	-2.53781	0	9857,55835,79738,11037,54768,84140,126820	CEP350,CENPJ,BBS10,STON1,HYDIN,FAM161A,DNAI3	7/-
5_Member	GO Biological Processes	GO:1905515	non-motile cilium assembly	-2.53781	0	9857,55835,79738	CEP350,CENPJ,BBS10	3/31
5_Member	GO Biological Processes	GO:0120031	plasma membrane bounded cell projection assembly	-2.24988	0	9857,11037,54768,55835,79738,84140,126820	CEP350,STON1,HYDIN,CENPJ,BBS10,FAM161A,DNAI3	7/231
5_Member	GO Biological Processes	GO:0060271	cilium assembly	-2.21966	0	9857,54768,55835,79738,84140,126820	CEP350,HYDIN,CENPJ,BBS10,FAM161A,DNAI3	6/177
5_Member	GO Biological Processes	GO:0030031	cell projection assembly	-2.20009	0	9857,11037,54768,55835,79738,84140,126820	CEP350,STON1,HYDIN,CENPJ,BBS10,FAM161A,DNAI3	7/236
5_Member	GO Biological Processes	GO:0044782	cilium organization	-2.03163	0	9857,54768,55835,79738,84140,126820	CEP350,HYDIN,CENPJ,BBS10,FAM161A,DNAI3	6/194
6_Summary	GO Biological Processes	GO:0007088	regulation of mitotic nuclear division	-2.37338	0	699,23113,51203,286151	BUB1,CUL9,NUSAP1,FBXO43	4/-
6_Member	GO Biological Processes	GO:0007088	regulation of mitotic nuclear division	-2.37338	0	699,23113,51203,286151	BUB1,CUL9,NUSAP1,FBXO43	4/71
6_Member	GO Biological Processes	GO:0051783	regulation of nuclear division	-2.09715	0	699,23113,51203,286151	BUB1,CUL9,NUSAP1,FBXO43	4/85
7_Summary	GO Biological Processes	GO:0050890	cognition	-2.17337	0	183,3269,4137,9980,80208,92521	AGT,HRH1,MAPT,DOP1B,SPG11,SPECC1	6/-
7_Member	GO Biological Processes	GO:0050890	cognition	-2.17337	0	183,3269,4137,9980,80208,92521	AGT,HRH1,MAPT,DOP1B,SPG11,SPECC1	6/181
8_Summary	GO Biological Processes	GO:0001895	retina homeostasis	-2.027	0	213,79738,261734,947,1281	ALB,BBS10,NPHP4,CD34,COL3A1	5/-
8_Member	GO Biological Processes	GO:0001895	retina homeostasis	-2.027	0	213,79738,261734	ALB,BBS10,NPHP4	3/47
8_Member	GO Biological Processes	GO:0001894	tissue homeostasis	-2.01257	0	213,947,1281,79738,261734	ALB,CD34,COL3A1,BBS10,NPHP4	5/140
8_Member	GO Biological Processes	GO:0060249	anatomical structure homeostasis	-2.01257	0	213,947,1281,79738,261734	ALB,CD34,COL3A1,BBS10,NPHP4	5/140
9_Summary	GO Biological Processes	GO:0007018	microtubule-based movement	-2.02124	0	4137,54768,80208,126820,221458,261734	MAPT,HYDIN,SPG11,DNAI3,KIF6,NPHP4	6/-
9_Member	GO Biological Processes	GO:0007018	microtubule-based movement	-2.02124	0	4137,54768,80208,126820,221458,261734	MAPT,HYDIN,SPG11,DNAI3,KIF6,NPHP4	6/195
