# Supplementary material for: Genomic signatures of convergent shifts to plunge-diving behavior in birds
Source: Commun Biol. 2023 Oct 24;6:1011. doi: 10.1038/s42003-023-05359-z (PMC10598022; doi:10.1038/s42003-023-05359-z)
Supplement: Supplementary file 5 — Supplementary Data 2 [file 42003_2023_5359_MOESM5_ESM.xlsx]

## Sheet: Annotation
Gene	original_id	alcAtt	alcQua	alcSem	cerRud	ceyArg	ceyCya	chlAma	chlInd	corCri	corLeu	corVin	megAlc	megMax	megTor	Gene ID	Type	Tax ID	Homologene Gene ID	Homologene Gene Tax ID	Gene Symbol	Description	Protein Functions (ChatGPT)	Disease & Drugs (ChatGPT)	Biological Process (GO)	Kinase Class (UniProt)	Protein Function (Protein Atlas)	Subcellular Location (Protein Atlas)	Drug (DrugBank)	Canonical Pathways	Hallmark Gene Sets	GO:0000226 microtubule cytoskeleton organ	GO:0071539 protein localization to centro	GO:0140694 non-membrane-bounded organelle	GO:0051321 meiotic cell cycle	GO:0007018 microtubule-based movement	CORUM:5991 LRRK2-FADD-CASP8 complex	R-HSA-5683826 Surfactant metabolism	GO:0006281 DNA repair	R-HSA-9696273 RND1 GTPase cycle	GO:0072376 protein activation cascade	GO:0007051 spindle organization	GO:0007160 cell-matrix adhesion	GO:0000070 mitotic sister chromatid segre	GO:0016042 lipid catabolic process	GO:0060759 regulation of response to cyto	GO:0031023 microtubule organizing center	R-HSA-8978868 Fatty acid metabolism	GO:0034113 heterotypic cell-cell adhesion
91156	IGFN1	0	0	1	0	1	0	0	0	1	0	1	1	1	1	91156	Gene_ID	H. sapiens	91156	H. sapiens	IGFN1	immunoglobulin like and fibronectin type III domain containing 1	The human gene IGFN1 is predicted to play a role in homophilic cell adhesion through plasma membrane adhesion molecules, as well as in the formation of the retina layer and synapse assembly. It is predicted to be located in the Z disc and nucleus and to be active in the synapse. This information is provided by the Alliance of Genome Resources as of April 2022.	There is limited information available on the disease implications of IGFN1. However, some studies have suggested that mutations in this gene may be associated with certain neurological disorders, such as autism spectrum disorder and schizophrenia. Targeted drug discovery efforts for IGFN1 are currently limited, but some studies have explored the potential of using small molecule inhibitors to ta…	GO:0008150 biological_process		Predicted intracellular proteins	Midbody ring (Approved)				0	0	0	0	0	0	0	0	0	0	0	0	0	0	0	0	0	0
202333	CMYA5	0	0	1	0	1	1	0	0	0	1	1	0	1	1	202333	Gene_ID	H. sapiens	202333	H. sapiens	CMYA5	cardiomyopathy associated 5	The human gene CMYA5 is associated with cardiomyopathy, a disease that affects the heart muscle. It is predicted to have identical protein binding activity and to play a role in negative regulation of calcineurin-NFAT signaling cascade, negative regulation of phosphoprotein phosphatase activity, and regulation of skeletal muscle adaptation. CMYA5 is located in the cytosol, nuclear speck, and plas…	There is limited information available on targeted drug discovery efforts for CMYA5-associated cardiomyopathy. However, several drugs have been approved for the treatment of various types of cardiomyopathy, including beta-blockers, angiotensin-converting enzyme (ACE) inhibitors, and angiotensin receptor blockers (ARBs). These drugs work by reducing the workload on the heart and improving its func…			Predicted intracellular proteins	Cytosol;Nuclear speckles (Approved); Additional: Plasma membrane;Vesicles				0	0	0	0	0	0	0	0	0	0	0	0	0	0	0	0	0	0
9857	CEP350	0	1	1	0	1	1	0	0	1	0	1	1	0	0	9857	Gene_ID	H. sapiens	9857	H. sapiens	CEP350	centrosomal protein 350	CEP350 is a large protein that contains a CAP-Gly domain commonly found in cytoskeleton-associated proteins. It is primarily located in the centrosome, a non-membranous organelle that serves as the primary microtubule-organizing center in animal cells. CEP350 interacts directly with another large centrosomal protein and is necessary for anchoring microtubules at the centrosome. It is also involve…	Research on CEP350 is still in its early stages, and there is limited information available on its disease implications and targeted drug discovery efforts. However, recent studies have suggested that mutations in CEP350 may be associated with a range of disorders, including ciliopathies, neurodevelopmental disorders, and cancer. For example, mutations in CEP350 have been linked to Joubert syndro…	GO:0071539 protein localization to centrosome;GO:1905508 protein localization to microtubule organizing center;GO:0034453 microtubule anchoring		Predicted intracellular proteins	Centrosome (Enhanced)				1	1	0	0	1	0	0	0	0	0	0	0	0	0	0	0	0	0
340990	OTOG	1	1	1	0	1	0	0	0	0	1	1	1	0	0	340990	Gene_ID	H. sapiens	340990	H. sapiens	OTOG	otogelin	The OTOG gene encodes a protein called otogelin, which is a component of the acellular membranes in the inner ear. Studies on mice have shown that disruption of this gene affects auditory and vestibular functions. Otogelin is involved in organizing the fibrillar network, anchoring otoconial membranes and cupulae to the neuroepithelia, and providing resistance to sound stimulation. Mutations in th…	Currently, there are no targeted drug discovery efforts for OTOG gene mutations causing deafness. However, there are several treatment options available for individuals with hearing loss, including hearing aids, cochlear implants, and auditory brainstem implants. These devices can improve hearing and communication abilities in affected individuals. Additionally, research is ongoing to develop gen…	GO:0019566 arabinose metabolic process;GO:0046373 L-arabinose metabolic process;GO:0019321 pentose metabolic process		Predicted secreted proteins; Human disease related genes:Nervous system diseases:Ear disease; Predicted intracellular proteins; Disease related genes			(M3008)NABA ECM GLYCOPROTEINS; (M5884)NABA CORE MATRISOME; (M5889)NABA MATRISOME		0	0	0	0	0	0	0	0	0	0	0	0	0	0	0	0	0	0
221395	ADGRF5	0	0	1	1	1	0	0	0	1	0	0	1	1	1	221395	Gene_ID	H. sapiens	221395	H. sapiens	ADGRF5	adhesion G protein-coupled receptor F5	ADGRF5 is a human gene that encodes for adhesion G protein-coupled receptor F5. This gene is predicted to enable G protein-coupled receptor activity and is involved in G protein-coupled receptor signaling pathway and cell surface receptor signaling pathway. ADGRF5 is also predicted to act upstream of or within several processes, including glomerular filtration, pharyngeal arch artery morphogenesi…	ADGRF5 has been implicated in several diseases, including nephrotic syndrome, focal segmental glomerulosclerosis, and pulmonary fibrosis. Mutations in this gene have been associated with familial focal segmental glomerulosclerosis, a rare genetic disorder that affects the kidneys and can lead to kidney failure. Targeted drug discovery efforts for ADGRF5 are currently underway, with a focus on dev…	GO:0061626 pharyngeal arch artery morphogenesis;GO:0071073 positive regulation of phospholipid biosynthetic process;GO:1903727 positive regulation of phospholipid metabolic process		G-protein coupled receptors:Family 2 (B) receptors; G-protein coupled receptors:GPCRs excl olfactory receptors					0	0	0	0	0	0	1	0	0	0	0	0	0	0	0	0	0	0
92521	SPECC1	0	1	0	1	1	0	0	0	1	0	1	0	0	1	92521	Gene_ID	H. sapiens	92521	H. sapiens	SPECC1	sperm antigen with calponin homology and coiled-coil domains 1	SPECC1 is a gene that belongs to the cytospin-A family and is highly expressed in the nucleus of testis and some cancer cell lines. It has been found that a chromosomal translocation involving SPECC1 and PDGFRB may cause juvenile myelomonocytic leukemia. The protein encoded by this gene contains calponin homology and coiled-coil domains. Different isoforms of this gene have been described due to …	There is limited information available on the disease implications of SPECC1, as it is a relatively understudied gene. However, as mentioned earlier, a chromosomal translocation involving SPECC1 and PDGFRB has been linked to juvenile myelomonocytic leukemia. Targeted drug discovery efforts for SPECC1 are also limited, as there are currently no known drugs that specifically target this gene. Howev…	GO:0008306 associative learning;GO:0001824 blastocyst development;GO:0007612 learning		Predicted intracellular proteins; Disease related genes	Nucleoplasm;Vesicles (Supported); Additional: Cytosol;Nucleoli fibrillar center				0	0	0	0	0	0	0	0	0	0	0	0	0	0	0	0	0	0
84458	LCOR	1	0	1	0	0	1	0	0	1	1	1	0	0	0	84458	Gene_ID	H. sapiens	84458	H. sapiens	LCOR	ligand dependent nuclear receptor corepressor	LCOR is a gene that encodes for a protein called ligand dependent nuclear receptor corepressor. This protein acts as a transcriptional corepressor and is present in both fetal and adult tissues. It is recruited to agonist-bound nuclear receptors through a single LxxLL motif, also known as a nuclear receptor (NR) box. This gene is widely expressed in various tissues and plays a crucial role in reg…	Mutations in the LCOR gene have been associated with various diseases, including acute myeloid leukemia (AML), breast cancer, and metabolic disorders such as obesity and type 2 diabetes. LCOR has been identified as a potential therapeutic target for AML, as it is frequently mutated in this disease and plays a role in regulating the self-renewal of leukemia stem cells. Targeted drug discovery effo…	GO:0071392 cellular response to estradiol stimulus;GO:0032355 response to estradiol;GO:0071407 cellular response to organic cyclic compound		Predicted intracellular proteins	Nucleoplasm (Enhanced)		(M200)PID ERA GENOMIC PATHWAY		0	0	0	0	0	0	0	0	0	0	0	0	0	0	0	0	0	0
55183	RIF1	0	1	1	0	1	1	0	0	1	1	0	0	0	0	55183	Gene_ID	H. sapiens	55183	H. sapiens	RIF1	replication timing regulatory factor 1	RIF1 (Replication Timing Regulatory Factor 1) is a human gene that encodes a protein with similarities to the yeast teleomere binding protein, Rap1 interacting factor 1. The protein is involved in DNA repair and localizes to aberrant telomeres. The gene undergoes alternate splicing, resulting in multiple transcript variants.	There is limited information available on the disease implications of RIF1. However, recent studies have suggested that RIF1 may play a role in cancer development and progression. Specifically, RIF1 has been shown to be overexpressed in several types of cancer, including breast, lung, and ovarian cancer. Targeted drug discovery efforts for RIF1 are still in the early stages, but there is potentia…	GO:0051574 positive regulation of histone H3-K9 methylation;GO:0031509 subtelomeric heterochromatin formation;GO:0051570 regulation of histone H3-K9 methylation		Predicted intracellular proteins	Nucleoplasm (Supported); Additional: Nuclear membrane;Plasma membrane				0	0	0	0	0	0	0	0	0	0	0	0	1	0	0	0	0	0
290	ANPEP	1	1	0	0	0	1	1	0	0	0	1	1	0	0	290	Gene_ID	H. sapiens	290	H. sapiens	ANPEP	alanyl aminopeptidase, membrane	ANPEP, also known as aminopeptidase N, is a gene that encodes for a protein located in the microvillar membrane of the small intestine and kidneys, as well as other plasma membranes. In the small intestine, ANPEP plays a role in the final digestion of peptides generated from protein hydrolysis. Its function in other cell types, such as proximal tubular epithelial cells, is less clear. ANPEP conta…	ANPEP has been implicated in various types of leukemia and lymphoma, including acute myeloid leukemia (AML), chronic lymphocytic leukemia (CLL), and Hodgkin's lymphoma. In AML, ANPEP expression is associated with poor prognosis and resistance to chemotherapy. Targeting ANPEP with monoclonal antibodies has shown promise in preclinical studies as a potential therapeutic strategy for AML. In CLL, AN…	GO:0043171 peptide catabolic process;GO:0046718 viral entry into host cell;GO:0044409 entry into host		Peptidases:Metallopeptidases; CD markers; ENZYME proteins:Hydrolases; Enzymes	Plasma membrane (Supported)	Ezetimibe; Icatibant	(M195)PID CMYB PATHWAY	(M5930)HALLMARK EPITHELIAL MESENCHYMAL TRANSITION	0	0	0	0	0	0	0	0	0	0	0	0	0	0	0	0	0	0
114827	FHAD1	0	1	0	0	1	0	0	0	1	1	1	0	1	0	114827	Gene_ID	H. sapiens	114827	H. sapiens	FHAD1	forkhead associated phosphopeptide binding domain 1	FHAD1 is a gene that encodes for a protein called forkhead associated phosphopeptide binding domain 1. This protein is involved in the regulation of gene expression and plays a role in the development and function of various organs and tissues in the body. FHAD1 has been found to be expressed in the brain, heart, liver, and kidney, among other tissues. Mutations in the FHAD1 gene have been associ…	There is limited information available on the disease implications of FHAD1 mutations and targeted drug discovery efforts. However, some studies have suggested that FHAD1 may play a role in the development and progression of certain types of cancer, including breast cancer and hepatocellular carcinoma. Targeting FHAD1 may therefore be a potential strategy for cancer therapy. Currently, there are …			Predicted intracellular proteins					0	0	0	0	0	0	0	0	0	0	0	0	0	0	0	0	0	0
54625	PARP14	1	1	1	0	0	1	0	0	1	0	1	0	0	0	54625	Gene_ID	H. sapiens	54625	H. sapiens	PARP14	poly(ADP-ribose) polymerase family member 14	PARP14 is a member of the poly(ADP-ribose) polymerase (PARP) protein family. It is an anti-apoptotic protein that may regulate aerobic glycolysis and promote the survival of cancer cells. The gene has been found to be overexpressed in various types of tumors.	PARP14 has been implicated in various diseases, including cancer, autoimmune disorders, and neurodegenerative diseases. In cancer, PARP14 has been found to promote tumor growth and resistance to chemotherapy. Targeting PARP14 with small molecule inhibitors has been explored as a potential therapeutic strategy for cancer treatment. However, there are currently no PARP14-specific inhibitors on the …	GO:1902216 positive regulation of interleukin-4-mediated signaling pathway;GO:1902214 regulation of interleukin-4-mediated signaling pathway;GO:0060331 negative regulation of response to type II interferon		Predicted intracellular proteins	Cytosol (Supported)		(M28)PID IL4 2PATHWAY	(M5911)HALLMARK INTERFERON ALPHA RESPONSE; (M5913)HALLMARK INTERFERON GAMMA RESPONSE	0	0	0	0	0	0	0	0	0	0	0	0	0	0	1	0	0	0
85459	CEP295	0	1	1	0	1	0	0	0	1	1	1	0	0	0	85459	Gene_ID	H. sapiens	85459	H. sapiens	CEP295	centrosomal protein 295	CEP295 is a human gene that encodes for a protein called centrosomal protein 295. This protein is involved in various cellular processes, including the replication of centrioles, the regulation of centrosome duplication, and the positive regulation of protein acetylation. CEP295 is located in the cytosol, microtubule cytoskeleton, and plasma membrane. It also enables microtubule binding activity.	There is limited information available on the disease implications of CEP295 mutations. However, recent studies have suggested that mutations in CEP295 may be associated with the development of certain types of cancer, including breast cancer and lung adenocarcinoma. Targeted drug discovery efforts for CEP295 are still in the early stages, but there is potential for the development of drugs that …	GO:0010825 positive regulation of centrosome duplication;GO:1903724 positive regulation of centriole elongation;GO:1903722 regulation of centriole elongation		Predicted intracellular proteins	Cytosol;Plasma membrane (Enhanced)				1	0	1	0	0	0	0	0	0	0	0	0	0	0	0	1	0	0
54801	HAUS6	0	0	1	1	1	0	0	0	1	1	0	1	0	0	54801	Gene_ID	H. sapiens	54801	H. sapiens	HAUS6	HAUS augmin like complex subunit 6	HAUS6 is a gene that encodes a subunit of the augmin complex, which is involved in microtubule attachment to the kinetochore and central spindle formation. This gene may play a role in efficient chromosome congression and segregation by promoting microtubule-dependent microtubule amplification. There are pseudogenes of this gene located on chromosomes 7 and 20. Alternative splicing results in mul…	There is limited information available on the disease implications of HAUS6. However, recent studies have suggested that mutations in HAUS6 may be associated with certain types of cancer, including breast cancer and hepatocellular carcinoma. Targeted drug discovery efforts for HAUS6 are still in the early stages, but there is potential for the development of drugs that target the augmin complex a…	GO:0007098 centrosome cycle;GO:0051225 spindle assembly;GO:0031023 microtubule organizing center organization		Predicted intracellular proteins	Centriolar satellite;Cytosol (Approved); Additional: Nuclear speckles				1	0	1	1	0	0	0	0	0	0	1	0	0	0	0	1	0	0
79843	FAM124B	1	1	0	1	1	1	0	0	0	0	1	0	0	0	79843	Gene_ID	H. sapiens	79843	H. sapiens	FAM124B	family with sequence similarity 124 member B	FAM124B is a human gene that is a member of the family with sequence similarity 124. It is located in both the mitochondrion and nucleoplasm. This gene's function is not yet fully understood, but it is believed to play a role in cellular processes related to energy metabolism and cell growth. Further research is needed to fully understand the function of FAM124B and its potential implications for…	There is currently limited information available on the disease implications of FAM124B. However, some studies have suggested that mutations in this gene may be associated with certain types of cancer, including breast cancer and hepatocellular carcinoma. Targeted drug discovery efforts for FAM124B are also limited, as its function is not yet fully understood. However, some studies have suggested…			Predicted intracellular proteins	Nucleoplasm (Approved); Additional: Mitochondria				0	0	0	0	0	0	0	0	0	0	0	0	0	0	0	0	0	0
134549	SHROOM1	1	0	0	0	0	0	0	0	0	1	1	0	1	1	134549	Gene_ID	H. sapiens	134549	H. sapiens	SHROOM1	shroom family member 1	SHROOM1 is a member of the SHROOM family of genes, which are involved in the development of various tissues, including the nervous system. The exact role of SHROOM1 is not yet fully understood, but it is believed to play a role in cell shape and movement. Mutations in SHROOM1 have been associated with certain developmental disorders, including neural tube defects. Further research is needed to fu…	There is limited information available on the disease implications of SHROOM1 mutations. However, studies have suggested that mutations in this gene may be associated with neural tube defects, which are birth defects that affect the brain, spine, or spinal cord. Targeted drug discovery efforts for SHROOM1 are also limited, as the exact role of this gene in disease is not yet fully understood. Cur…	GO:0051017 actin filament bundle assembly;GO:0061572 actin filament bundle organization;GO:0007015 actin filament organization		Predicted intracellular proteins	Vesicles (Approved)			(M5893)HALLMARK MITOTIC SPINDLE	0	0	0	0	0	0	0	0	0	0	0	0	0	0	0	0	0	0
23064	SETX	1	1	0	0	0	1	0	0	1	0	1	0	0	0	23064	Gene_ID	H. sapiens	23064	H. sapiens	SETX	senataxin	The human gene SETX, also known as senataxin, encodes a protein that contains a DNA/RNA helicase domain at its C-terminal end, indicating its potential involvement in both DNA and RNA processing. Mutations in this gene have been linked to ataxia-ocular apraxia-2 (AOA2) and an autosomal dominant form of juvenile amyotrophic lateral sclerosis (ALS4). The protein is named for its similarity to the S…	Mutations in the SETX gene have been linked to two neurological disorders: ataxia-ocular apraxia-2 (AOA2) and an autosomal dominant form of juvenile amyotrophic lateral sclerosis (ALS4). AOA2 is a rare autosomal recessive disorder characterized by progressive cerebellar ataxia, oculomotor apraxia, and peripheral neuropathy. ALS4 is a rare form of ALS that typically presents in early adulthood and…	GO:0060566 positive regulation of termination of DNA-templated transcription;GO:1904595 positive regulation of termination of RNA polymerase II transcription;GO:2000806 positive regulation of termination of RNA polymerase II transcription, poly(A)-coupled		Predicted intracellular proteins; Human disease related genes:Nervous system diseases:Neurodegenerative diseases; Disease related genes	Nucleoplasm (Supported); Additional: Cytokinetic bridge				0	0	0	0	0	0	0	1	0	0	0	0	1	0	0	0	0	0
54768	HYDIN	1	0	1	0	0	1	0	0	1	1	0	0	0	0	54768	Gene_ID	H. sapiens	54768	H. sapiens	HYDIN	HYDIN axonemal central pair apparatus protein	HYDIN is a gene that plays a role in cilia motility. Mutations in this gene can lead to autosomal recessive primary ciliary dyskinesia-5, a condition characterized by the accumulation of cerebrospinal fluid in the brain's ventricles. HYDIN is an axonemal central pair apparatus protein, and a duplicate copy of the gene has been discovered on chromosome 1 in humans.	There are currently no targeted drug discovery efforts for HYDIN-related diseases, as the underlying mechanisms of autosomal recessive primary ciliary dyskinesia-5 are not yet fully understood. However, research is ongoing to better understand the role of HYDIN in cilia motility and its potential as a therapeutic target. Currently, treatment for primary ciliary dyskinesia-5 is focused on managing…	GO:1904158 axonemal central apparatus assembly;GO:0060438 trachea development;GO:0021591 ventricular system development		Human disease related genes:Respiratory diseases:Tracheobronchial diseases; Predicted intracellular proteins; Disease related genes	Cytosol;Plasma membrane (Approved)				1	0	0	0	1	0	0	0	0	0	0	0	0	0	0	0	0	0
51134	CEP83	0	1	0	0	1	1	0	0	1	0	1	0	0	0	51134	Gene_ID	H. sapiens	51134	H. sapiens	CEP83	centrosomal protein 83	CEP83 is a gene that encodes a protein involved in the assembly of primary cilia, which are hair-like structures on the surface of cells that play important roles in cell signaling and sensory perception. Mutations in this gene have been linked to infantile nephronophthisis, a rare genetic disorder that affects kidney function, and intellectual disability. The protein encoded by CEP83 is primaril…	Infantile nephronophthisis is a rare genetic disorder that affects kidney function and is caused by mutations in CEP83. The disease is characterized by the development of cysts in the kidneys, which can lead to kidney failure in infancy or early childhood. There is currently no cure for infantile nephronophthisis, and treatment is focused on managing symptoms and preventing complications. Targete…	GO:0051660 establishment of centrosome localization;GO:0071539 protein localization to centrosome;GO:1905508 protein localization to microtubule organizing center		Human disease related genes:Congenital malformations:Congenital malformations of the urinary system; Predicted intracellular proteins; Disease related genes					1	1	1	0	1	0	0	0	0	0	0	0	1	0	0	0	0	0
253143	PRR14L	1	0	1	0	0	1	0	0	0	1	0	1	0	0	253143	Gene_ID	H. sapiens	253143	H. sapiens	PRR14L	proline rich 14 like	PRR14L (Proline Rich 14 Like) is a human gene that encodes a protein with a proline-rich domain. The function of this gene is not well understood, but it is thought to play a role in cell signaling and regulation of gene expression. PRR14L has been found to be expressed in various tissues, including the brain, heart, and liver. Mutations in this gene have been associated with certain types of can…	There is limited information available on the disease implications of PRR14L and targeted drug discovery efforts. However, mutations in this gene have been associated with certain types of cancer, including breast and lung cancer. As such, there may be potential for targeted drug discovery efforts aimed at inhibiting the function of PRR14L in cancer cells. Currently, there are no drugs on the mar…			Predicted intracellular proteins	Nucleoplasm (Approved)				0	0	0	0	0	0	0	0	0	0	0	0	0	0	0	0	0	0
23082	PPRC1	1	1	0	0	0	0	0	0	0	0	1	1	1	0	23082	Gene_ID	H. sapiens	23082	H. sapiens	PPRC1	PPARG related coactivator 1	PPRC1 is a human gene that encodes a protein similar to PPAR-gamma coactivator 1 (PPARGC1/PGC-1). This protein is believed to activate mitochondrial biogenesis through a direct interaction with nuclear respiratory factor 1 (NRF1), which is also known to be activated by PPAR-gamma coactivator 1. PPRC1 has been shown to interact with NRF1 and is thought to be a functional relative of PPAR-gamma coa…	There is limited information available on the disease implications of PPRC1. However, recent studies have suggested that dysregulation of mitochondrial biogenesis, which is regulated by PPRC1, may contribute to the development of various diseases, including cancer, neurodegenerative disorders, and metabolic disorders. As a result, there is growing interest in developing drugs that target mitochon…	GO:0051091 positive regulation of DNA-binding transcription factor activity;GO:0051090 regulation of DNA-binding transcription factor activity;GO:0006351 DNA-templated transcription		Predicted intracellular proteins	Nucleoplasm (Enhanced)			(M5928)HALLMARK MYC TARGETS V2	0	0	0	0	0	0	0	0	0	0	0	0	0	0	0	0	0	0
57142	RTN4	0	1	1	0	1	1	0	0	1	0	0	0	0	0	57142	Gene_ID	H. sapiens	57142	H. sapiens	RTN4	reticulon 4	The RTN4 gene belongs to the reticulon family of genes and is associated with the endoplasmic reticulum. It plays a role in neuroendocrine secretion and membrane trafficking in neuroendocrine cells. The product of this gene is a potent inhibitor of neurite outgrowth, which may also prevent the regeneration of the central nervous system in higher vertebrates. Different isoforms of the gene are pro…	The RTN4 gene has been implicated in several neurological disorders, including multiple sclerosis, Alzheimer's disease, and spinal cord injury. In multiple sclerosis, RTN4 has been shown to inhibit the regeneration of myelin, the protective sheath around nerve fibers that is damaged in the disease. Targeted drug discovery efforts have focused on developing drugs that can block the inhibitory effe…	GO:1905578 regulation of ERBB3 signaling pathway;GO:1905580 positive regulation of ERBB3 signaling pathway;GO:1905552 positive regulation of protein localization to endoplasmic reticulum		Predicted intracellular proteins	Endoplasmic reticulum (Enhanced)		(M153)PID P75 NTR PATHWAY		0	0	0	0	0	0	0	0	0	0	0	0	0	0	0	0	0	0
57619	SHROOM3	0	1	0	0	0	1	0	1	0	1	1	0	0	0	57619	Gene_ID	H. sapiens	57619	H. sapiens	SHROOM3	shroom family member 3	SHROOM3 is a gene that encodes a protein belonging to the Shroom family. This protein contains a PDZ domain and is involved in regulating cell shape in certain tissues. In mice, a similar protein is necessary for proper neurulation. The exact function of SHROOM3 in humans is not yet fully understood, but it is believed to play a role in cell morphology and tissue development.	There is limited information available on the disease implications of SHROOM3. However, recent studies have suggested that mutations in this gene may be associated with certain types of cancer, including breast and lung cancer. Targeted drug discovery efforts for SHROOM3 are still in the early stages, but there is potential for this gene to be a target for cancer therapies. Currently, there are n…	GO:0043476 pigment accumulation;GO:0043482 cellular pigment accumulation;GO:0045176 apical protein localization		Predicted intracellular proteins					0	0	0	0	0	0	0	0	0	0	0	0	0	0	0	0	0	0
390205	LRRC10B	1	0	0	0	0	0	0	1	1	0	0	0	1	1	390205	Gene_ID	H. sapiens	390205	H. sapiens	LRRC10B	leucine rich repeat containing 10B	The LRRC10B gene is a member of the leucine-rich repeat (LRR) family of genes. It is located on chromosome 2 and encodes a protein that contains LRR domains. LRR domains are involved in protein-protein interactions and are found in a variety of proteins involved in immune response, cell adhesion, and signal transduction. The function of LRRC10B is not well understood, but it has been suggested to…	There is limited information available on the disease implications of LRRC10B. However, mutations in this gene have been associated with various types of cancer, including breast, lung, and ovarian cancer. LRRC10B has also been implicated in developmental disorders such as autism spectrum disorder and intellectual disability. There are currently no targeted drug discovery efforts specifically foc…			Predicted intracellular proteins	Nucleoplasm (Approved); Additional: Nucleoli				0	0	0	0	0	0	0	0	0	0	0	0	0	0	0	0	0	0
114294	LACTB	1	0	1	0	1	1	0	0	0	1	0	0	0	0	114294	Gene_ID	H. sapiens	114294	H. sapiens	LACTB	lactamase beta	The LACTB gene encodes a protein that is found in the mitochondria and has similarities to prokaryotic beta-lactamases. However, it is believed that this protein may have a different enzymatic function as many of the residues responsible for beta-lactamase activity are not conserved. The related mouse gene has been linked to obesity. Alternative splicing of the LACTB gene results in multiple tran…	There is limited information available on the disease implications of the LACTB gene. However, studies have suggested that mutations in this gene may be associated with metabolic disorders such as obesity and type 2 diabetes. Targeted drug discovery efforts for LACTB are currently underway, with a focus on identifying small molecule inhibitors that can modulate its enzymatic activity. While there…	GO:0019216 regulation of lipid metabolic process;GO:0006629 lipid metabolic process;GO:0006508 proteolysis		Enzymes; Predicted intracellular proteins; Peptidases:Serine-type peptidases	Mitochondria (Supported)				0	0	0	0	0	0	0	0	0	0	0	0	0	0	0	0	0	0
55486	PARL	1	1	0	0	0	1	0	0	0	0	1	0	0	1	55486	Gene_ID	H. sapiens	55486	H. sapiens	PARL	presenilin associated rhomboid like	PARL (presenilin associated rhomboid like) is a gene that encodes a protein belonging to the rhomboid family of intramembrane serine proteases. This protein is found in the inner mitochondrial membrane and plays a role in regulating mitochondrial remodeling and apoptosis through controlled substrate proteolysis. When the protein is proteolytically processed, it releases a small peptide called P-b…	Mutations in the PARL gene have been associated with Parkinson's disease, a neurodegenerative disorder characterized by the loss of dopaminergic neurons in the substantia nigra region of the brain. PARL is involved in the regulation of mitochondrial dynamics and quality control, which are critical for neuronal health and function. Targeting PARL has emerged as a potential therapeutic strategy for…	GO:0006465 signal peptide processing;GO:0008053 mitochondrial fusion;GO:0090201 negative regulation of release of cytochrome c from mitochondria		Transporters; ENZYME proteins:Hydrolases; Enzymes; Peptidases:Serine-type peptidases; Predicted intracellular proteins	Mitochondria (Approved)				0	0	0	0	0	0	0	0	0	0	0	0	0	0	0	0	0	0
10350	ABCA9	0	1	0	0	0	1	0	0	0	0	1	0	1	1	10350	Gene_ID	H. sapiens	10350	H. sapiens	ABCA9	ATP binding cassette subfamily A member 9	ABCA9 is a gene that belongs to the ATP-binding cassette (ABC) transporter superfamily. The protein encoded by this gene has two transmembrane domains and two nucleotide binding folds. ABC proteins are responsible for transporting various molecules across extra- and intracellular membranes. ABC genes are divided into seven subfamilies, and ABCA9 belongs to the ABC1 subfamily. This gene is located…	There is limited information available on the disease implications of ABCA9. However, some studies have suggested that genetic variations in this gene may be associated with an increased risk of developing Alzheimer's disease and coronary artery disease. Targeted drug discovery efforts for ABCA9 are also limited, but some studies have suggested that modulating the activity of ABC transporters, in…	GO:0006869 lipid transport;GO:0010876 lipid localization;GO:0055085 transmembrane transport		Transporters:Primary Active Transporters	Endoplasmic reticulum (Approved)			(M5948)HALLMARK BILE ACID METABOLISM	0	0	0	0	0	0	0	0	0	0	0	0	0	0	0	0	0	0
285313	IGSF10	0	0	1	0	1	1	0	0	0	0	1	1	0	0	285313	Gene_ID	H. sapiens	285313	H. sapiens	IGSF10	immunoglobulin superfamily member 10	IGSF10 is a human gene that belongs to the immunoglobulin superfamily and is predicted to play a role in regulating neuron migration and ossification. It is located in the extracellular region and may act upstream of or within the process of ossification. The gene's function and potential involvement in various biological processes make it an interesting target for further research and understand…	There is limited information available on the disease implications of IGSF10. However, some studies have suggested that mutations in this gene may be associated with developmental disorders such as craniosynostosis, a condition where the bones in a baby's skull fuse too early, leading to abnormal head shape and potential brain development issues. As for targeted drug discovery efforts, there is c…	GO:2001222 regulation of neuron migration;GO:0001503 ossification;GO:0030334 regulation of cell migration		Predicted secreted proteins; Predicted intracellular proteins; Disease related genes	Vesicles (Approved)	Pyridoxal phosphate	(M3008)NABA ECM GLYCOPROTEINS; (M5884)NABA CORE MATRISOME; (M5889)NABA MATRISOME		0	0	0	0	0	0	0	0	0	0	0	0	0	0	0	0	0	0
9843	HEPH	0	1	0	0	0	1	0	0	1	1	0	0	0	0	9843	Gene_ID	H. sapiens	9843	H. sapiens	HEPH	hephaestin	HEPH is a gene that encodes a protein belonging to the multicopper oxidase family. The protein is responsible for transporting dietary iron from the intestinal lumen's epithelial cells into the circulatory system. It may also play a role in copper transport and homeostasis. In mice, mutations in this gene can cause severe microcytic anemia. Alternative splicing of the gene results in multiple tra…	Mutations in the HEPH gene have been associated with several diseases, including iron-refractory iron-deficiency anemia (IRIDA) and hereditary hemochromatosis. IRIDA is a rare autosomal recessive disorder characterized by microcytic anemia that is unresponsive to oral iron treatment. Hereditary hemochromatosis is a common genetic disorder characterized by excessive iron absorption and deposition …	GO:0006825 copper ion transport;GO:0034755 iron ion transmembrane transport;GO:0006826 iron ion transport		Transporters:Accessory Factors Involved in Transport; Predicted intracellular proteins					0	0	0	0	0	0	0	0	0	0	0	0	0	0	0	0	0	0
343990	CRACDL	0	0	1	0	1	0	0	0	1	0	0	1	0	0	343990	Gene_ID	H. sapiens	343990	H. sapiens	CRACDL	CRACD like	CRACDL is a human gene that is similar to the CRACD gene. The function of CRACDL is not well understood, but it is thought to play a role in calcium signaling and immune system function. The gene is located on chromosome 3 and contains 10 exons. Mutations in the CRACDL gene have been associated with various diseases, including autoimmune disorders and cancer. Further research is needed to fully u…	There is limited information available on the disease implications of CRACDL, as its function is not well understood. However, mutations in the gene have been associated with autoimmune disorders such as systemic lupus erythematosus and rheumatoid arthritis. Additionally, some studies have suggested a potential role for CRACDL in cancer, particularly in breast cancer. As the function of CRACDL is…			Predicted intracellular proteins	Centrosome;Microtubules (Approved); Additional: Cytokinetic bridge				0	0	0	0	0	0	0	0	0	0	0	0	0	0	0	0	0	0
387751	GVIN1	1	0	1	0	0	1	0	0	0	0	1	0	0	0	387751	Gene_ID	H. sapiens	387751	H. sapiens	GVINP1	GTPase, very large interferon inducible pseudogene 1										0	0	0	0	0	0	0	0	0	0	0	0	0	0	0	0	0	0
150468	CKAP2L	0	0	1	0	0	1	1	0	1	0	0	0	0	0	150468	Gene_ID	H. sapiens	150468	H. sapiens	CKAP2L	cytoskeleton associated protein 2 like	CKAP2L is a gene that encodes a protein believed to be crucial to neural stem or progenitor cells during mitosis. Mutations in this gene have been linked to spindle organization defects, including lagging chromosomes, chromatin bridges, and mitotic spindle defects. These mutations have also been associated with Filippi syndrome, a condition characterized by microcephaly, growth defects, intellect…	There are currently no targeted drug discovery efforts specifically focused on CKAP2L, as it is not yet a well-established drug target. However, the association of mutations in this gene with Filippi syndrome highlights the potential importance of understanding its role in neural development and mitosis. There are currently no drugs on the market that target CKAP2L specifically. However, there ar…			Human disease related genes:Congenital malformations:Other congenital malformations; Predicted intracellular proteins; Disease related genes	Microtubules;Mitotic spindle (Supported); Additional: Cytosol				0	0	0	0	0	0	0	0	0	0	0	0	0	0	0	0	0	0
55779	CFAP44	0	1	1	0	1	1	0	0	0	0	0	0	0	0	55779	Gene_ID	H. sapiens	55779	H. sapiens	CFAP44	cilia and flagella associated protein 44	CFAP44 is a gene that encodes a protein associated with cilia and flagella. It plays a role in the assembly of the sperm axoneme and is involved in the organization of the microtubule cytoskeleton. The protein is predicted to be located in the cytoplasm, cytoskeleton, and motile cilium. Mutations in CFAP44 have been linked to spermatogenic failure 20, a condition characterized by the inability to…	There is currently no targeted drug discovery effort for CFAP44, as it is primarily associated with spermatogenic failure 20, a rare genetic disorder that affects male fertility. Treatment options for this condition are limited, and often involve assisted reproductive technologies such as in vitro fertilization. There are no drugs on the market specifically targeting CFAP44 or spermatogenic failu…	GO:0007288 sperm axoneme assembly;GO:0120316 sperm flagellum assembly;GO:0044458 motile cilium assembly		Human disease related genes:Reproductive system diseases:Reproductive system diseases; Predicted intracellular proteins; Disease related genes					1	0	0	0	1	0	0	0	0	0	0	0	0	0	0	0	0	0
5591	PRKDC	1	0	0	0	1	1	0	0	0	0	1	0	0	0	5591	Gene_ID	H. sapiens	5591	H. sapiens	PRKDC	protein kinase, DNA-activated, catalytic subunit	PRKDC is a gene that encodes the catalytic subunit of the DNA-dependent protein kinase (DNA-PK). This protein works with the Ku70/Ku80 heterodimer protein to repair and recombine DNA double strand breaks. It belongs to the PI3/PI4-kinase family.	Mutations in the PRKDC gene have been associated with a rare immunodeficiency disorder called severe combined immunodeficiency (SCID). This disorder is characterized by a severely compromised immune system, making individuals susceptible to recurrent infections. Targeted drug discovery efforts have focused on developing inhibitors of DNA-PK as potential cancer therapeutics, as DNA-PK plays a crit…	GO:1905219 regulation of platelet formation;GO:1905221 positive regulation of platelet formation;GO:0034462 small-subunit processome assembly	yes	Human disease related genes:Immune system diseases:Primary immunodeficiency; Kinases:Atypical kinases; Disease related genes; Enzymes; ENZYME proteins:Transferases; Potential drug targets; Cancer-related genes:Candidate cancer biomarkers; Predicted intracellular proteins	Nucleoplasm (Enhanced)	Caffeine; SF1126	(M42)PID DNA PK PATHWAY; (M258)PID BARD1 PATHWAY; (M249)PID PI3KCI AKT PATHWAY	(M5925)HALLMARK E2F TARGETS	0	0	1	0	0	0	0	1	0	0	1	0	1	0	1	0	0	0
1755	DMBT1	0	0	0	0	1	0	0	0	1	1	0	1	0	0	1755	Gene_ID	H. sapiens	1755	H. sapiens	DMBT1	deleted in malignant brain tumors 1	DMBT1 (deleted in malignant brain tumors 1) is a gene located on human chromosome 10q that has been associated with the progression of human cancers. The gene was originally identified based on its deletion in a medulloblastoma cell line. DMBT1 is expressed in fetal and adult lung with multiple transcripts of different lengths. The encoded protein precursor is a glycoprotein containing multiple s…	DMBT1 has been implicated in various types of cancer, including brain tumors, lung cancer, and breast cancer. Studies have shown that DMBT1 expression is downregulated in cancer cells, and its loss is associated with tumor progression and poor prognosis. Therefore, DMBT1 has been proposed as a potential tumor suppressor gene and a target for cancer therapy. However, there are currently no drugs s…	GO:0043152 induction of bacterial agglutination;GO:0019731 antibacterial humoral response;GO:0050829 defense response to Gram-negative bacterium		Predicted secreted proteins; Predicted intracellular proteins; Disease related genes	Centriolar satellite (Approved)		(M3008)NABA ECM GLYCOPROTEINS; (M5884)NABA CORE MATRISOME; (M5889)NABA MATRISOME		0	0	0	0	0	0	1	0	0	0	0	0	0	0	0	0	0	0
85406	DNAJC14	0	1	0	0	0	0	0	0	1	1	0	0	0	1	85406	Gene_ID	H. sapiens	85406	H. sapiens	DNAJC14	DnaJ heat shock protein family (Hsp40) member C14	DNAJC14 is a member of the DnaJ heat shock protein family (Hsp40) and is predicted to be involved in protein transport. It is located in the membrane. This information is provided by the Alliance of Genome Resources as of April 2022.	There is limited information available on the disease implications of DNAJC14. However, mutations in this gene have been associated with autosomal recessive intellectual disability, a condition characterized by significant limitations in intellectual functioning and adaptive behavior. As for targeted drug discovery efforts, there is currently no known drug specifically targeting DNAJC14. However,…	GO:0015031 protein transport;GO:0045184 establishment of protein localization;GO:0071705 nitrogen compound transport							0	0	0	0	0	0	0	0	0	0	0	0	0	0	0	0	0	0
55728	N4BP2	1	0	1	0	1	0	0	0	1	0	0	0	0	0	55728	Gene_ID	H. sapiens	55728	H. sapiens	N4BP2	NEDD4 binding protein 2	N4BP2 is a gene that encodes a protein with a polynucleotide kinase domain and a Small MutS Related domain. The protein can bind to both B-cell leukemia/lymphoma 3 and neural precursor cell expressed, developmentally downregulated 4 proteins. It can hydrolyze ATP, function as a 5'-polynucleotide kinase, and be a ubiquitylation substrate. The protein may play a role in transcription-coupled DNA re…	There is limited information available on the disease implications of N4BP2. However, some studies have suggested that mutations in this gene may be associated with certain types of cancer, including breast cancer and lung adenocarcinoma. Targeted drug discovery efforts for N4BP2 are also limited, as the function of the protein is not well understood. However, some studies have suggested that tar…	GO:0006259 DNA metabolic process;GO:0090304 nucleic acid metabolic process;GO:0006139 nucleobase-containing compound metabolic process		Predicted intracellular proteins	Nucleoplasm (Approved); Additional: Cytosol;Plasma membrane				0	0	0	0	0	0	0	1	0	0	0	0	0	0	0	0	0	0
57544	TXNDC16	0	1	1	0	1	0	0	0	1	0	0	0	0	0	57544	Gene_ID	H. sapiens	57544	H. sapiens	TXNDC16	thioredoxin domain containing 16	TXNDC16 is a human gene that encodes for a protein called thioredoxin domain containing 16. This protein is located in the lumen of the endoplasmic reticulum, which is an organelle involved in protein synthesis and folding. The function of TXNDC16 is not well understood, but it contains a thioredoxin domain, which suggests that it may play a role in redox signaling or protein folding. Further res…	There is limited information available on the disease implications of TXNDC16. However, some studies have suggested that mutations in this gene may be associated with certain types of cancer, such as breast cancer and lung adenocarcinoma. Additionally, TXNDC16 has been identified as a potential therapeutic target for the treatment of neurodegenerative diseases, such as Alzheimer's disease and Par…	GO:0008150 biological_process		Predicted secreted proteins; Predicted intracellular proteins	Mitochondria (Approved)				0	0	0	0	0	0	0	0	0	0	0	0	0	0	0	0	0	0
83893	SPATA16	0	0	0	0	1	1	0	0	1	1	0	0	0	0	83893	Gene_ID	H. sapiens	83893	H. sapiens	SPATA16	spermatogenesis associated 16	SPATA16 is a gene that encodes a protein that is specific to the testis and belongs to the tetratricopeptide repeat-like superfamily. The protein is localized to the Golgi apparatus and is believed to play a role in spermatogenesis, the process of sperm cell development. The exact function of SPATA16 is not yet fully understood, but it is thought to be involved in the regulation of protein traffi…	There is currently limited information available on the disease implications of SPATA16 mutations. However, studies have shown that mutations in this gene can lead to male infertility, specifically oligozoospermia (low sperm count) and asthenozoospermia (poor sperm motility). Targeted drug discovery efforts for SPATA16 are also limited, as the exact function of the protein encoded by this gene is…	GO:0007286 spermatid development;GO:0048515 spermatid differentiation;GO:0007281 germ cell development		Human disease related genes:Reproductive system diseases:Reproductive system diseases; Predicted intracellular proteins; Disease related genes					0	0	0	0	0	0	0	0	0	0	0	0	0	0	0	0	0	0
1026	CDKN1A	0	0	0	1	0	0	1	0	0	1	0	0	0	1	1026	Gene_ID	H. sapiens	1026	H. sapiens	CDKN1A	cyclin dependent kinase inhibitor 1A	CDKN1A is a gene that encodes a protein that inhibits the activity of cyclin-dependent kinase 2 or 4 complexes, which regulates cell cycle progression at G1. The expression of this gene is controlled by the tumor suppressor protein p53, which mediates the p53-dependent cell cycle G1 phase arrest in response to stress stimuli. CDKN1A also plays a regulatory role in S phase DNA replication and DNA …	CDKN1A has been implicated in various diseases, including cancer, cardiovascular disease, and neurodegenerative disorders. In cancer, CDKN1A is often downregulated, leading to uncontrolled cell proliferation. Targeting CDKN1A has been explored as a potential therapeutic strategy for cancer treatment. Several small molecule inhibitors of CDKN1A have been developed, including SCH727965 and LY283521…	GO:1905179 negative regulation of cardiac muscle tissue regeneration;GO:1905178 regulation of cardiac muscle tissue regeneration;GO:0090402 oncogene-induced cell senescence		Human disease related genes:Cancers:Cancers of the breast and female genital organs; Cancer-related genes:Mutational cancer driver genes; Cancer-related genes:Candidate cancer biomarkers; Predicted intracellular proteins; Cancer-related genes:Mutated cancer genes	Nuclear bodies;Nucleoplasm (Supported)	Arsenic trioxide	(M10154)SA G2 AND M PHASES; (M1529)SA G1 AND S PHASES; (M18895)SA TRKA RECEPTOR	(M5923)HALLMARK PI3K AKT MTOR SIGNALING; (M5902)HALLMARK APOPTOSIS; (M5890)HALLMARK TNFA SIGNALING VIA NFKB	0	0	0	0	0	0	0	0	0	0	0	0	0	0	0	0	0	0
80309	SPHKAP	1	0	0	0	0	0	1	0	1	0	1	0	0	0	80309	Gene_ID	H. sapiens	80309	H. sapiens	SPHKAP	SPHK1 interactor, AKAP domain containing	SPHKAP is a human gene that encodes a protein called SPHK1 interactor, AKAP domain containing. This protein is predicted to be located in the Z disc and active in the mitochondrion. It enables protein kinase A binding activity, which suggests that it may play a role in regulating cellular signaling pathways. The function of SPHKAP is not well understood, but it is likely to be involved in various…	Unfortunately, there is currently limited information available on the disease implications and targeted drug discovery efforts for SPHKAP. As the function of this gene is not well understood, it is difficult to predict its potential involvement in disease pathways. Additionally, there are no known drugs on the market that specifically target SPHKAP. However, further research on the protein and i…			Predicted intracellular proteins					0	0	0	0	0	0	0	0	0	0	0	0	0	0	0	0	0	0
55127	HEATR1	0	1	1	0	0	1	0	0	0	0	0	0	0	1	55127	Gene_ID	H. sapiens	55127	H. sapiens	HEATR1	HEAT repeat containing 1	HEATR1, or HEAT repeat containing 1, is a human gene that plays a role in RNA binding activity and is involved in positive regulation of rRNA processing and transcription by RNA polymerase I. It is located in the fibrillar center and mitochondrion and has been implicated in pancreatic ductal carcinoma. HEATR1 is also a biomarker of glioblastoma, a type of brain cancer.	HEATR1 has been implicated in several diseases, including pancreatic ductal carcinoma and glioblastoma. In pancreatic ductal carcinoma, HEATR1 has been shown to be overexpressed and may play a role in tumor growth and progression. In glioblastoma, HEATR1 has been identified as a potential biomarker and therapeutic target. Targeted drug discovery efforts for HEATR1 are ongoing, with several small …	GO:2000234 positive regulation of rRNA processing;GO:2000232 regulation of rRNA processing;GO:0045943 positive regulation of transcription by RNA polymerase I		Predicted intracellular proteins	Nucleoli fibrillar center (Enhanced); Additional: Mitochondria				0	0	0	0	0	0	0	0	0	0	0	0	0	0	0	0	0	0
115701	ALPK2	0	0	0	0	1	1	0	0	0	1	1	0	0	0	115701	Gene_ID	H. sapiens	115701	H. sapiens	ALPK2	alpha kinase 2	ALPK2, also known as alpha kinase 2, is a human gene that is predicted to have ATP binding activity, protein serine kinase activity, and protein serine/threonine kinase activity. It is involved in several processes, including epicardium morphogenesis, heart development, and negative regulation of the Wnt signaling pathway involved in heart development. ALPK2 acts upstream of or within the regulat…	There is limited information available on the disease implications of ALPK2. However, recent studies have suggested that mutations in the ALPK2 gene may be associated with an increased risk of developing hypertension and cardiovascular disease. Targeted drug discovery efforts for ALPK2 are still in the early stages, but there is potential for the development of drugs that target the protein kinas…	GO:1905223 epicardium morphogenesis;GO:0003308 negative regulation of Wnt signaling pathway involved in heart development;GO:0003307 regulation of Wnt signaling pathway involved in heart development	yes	Kinases:Atypical kinases; Enzymes; ENZYME proteins:Transferases; Predicted intracellular proteins; Cancer-related genes:Mutated cancer genes	Cytosol (Approved)				0	0	0	0	0	0	0	0	0	0	0	0	0	0	0	0	0	0
1528	CYB5A	1	1	0	0	0	0	0	0	1	0	0	1	0	0	1528	Gene_ID	H. sapiens	1528	H. sapiens	CYB5A	cytochrome b5 type A	CYB5A is a gene that encodes a membrane-bound cytochrome protein that plays a crucial role in reducing ferric hemoglobin to ferrous hemoglobin, which is necessary for the activity of stearyl-CoA-desaturase. Mutations in this gene have been linked to type IV hereditary methemoglobinemia, a rare genetic disorder characterized by the abnormal accumulation of methemoglobin in the blood. Three differe…	Type IV hereditary methemoglobinemia is a rare genetic disorder caused by mutations in the CYB5A gene. This disorder is characterized by the abnormal accumulation of methemoglobin in the blood, which reduces the oxygen-carrying capacity of red blood cells and can lead to cyanosis, shortness of breath, and fatigue. There is currently no cure for this disorder, and treatment is focused on managing …	GO:1902600 proton transmembrane transport;GO:0022900 electron transport chain;GO:0006091 generation of precursor metabolites and energy		Human disease related genes:Cardiovascular diseases:Hematologic diseases; Predicted intracellular proteins; Disease related genes	Cytosol;Vesicles (Enhanced)	Dimethyl Propionate Ester Heme; Chromium; Chromic citrate; Chromic nitrate; Chromium gluconate; Chromium nicotinate; Chromous sulfate		(M5934)HALLMARK XENOBIOTIC METABOLISM; (M5936)HALLMARK OXIDATIVE PHOSPHORYLATION; (M5937)HALLMARK GLYCOLYSIS	0	0	0	0	0	0	0	0	0	0	0	0	0	0	0	0	0	0
2194	FASN	1	0	1	0	0	1	0	0	0	0	1	0	0	0	2194	Gene_ID	H. sapiens	2194	H. sapiens	FASN	fatty acid synthase	FASN (fatty acid synthase) is a multifunctional protein that plays a key role in the synthesis of palmitate from acetyl-CoA and malonyl-CoA, with the help of NADPH, into long-chain saturated fatty acids. This gene is essential for the production of fatty acids in the body. In some cancer cell lines, FASN has been found to be fused with estrogen receptor-alpha (ER-alpha), resulting in the N-termin…	FASN has been implicated in various diseases, including cancer, obesity, and metabolic disorders. In cancer, FASN is overexpressed in many tumor types, and its inhibition has been shown to induce apoptosis and inhibit tumor growth. Therefore, FASN has been identified as a potential target for cancer therapy. Several FASN inhibitors have been developed, including orlistat, cerulenin, and C75. Orli…	GO:0030223 neutrophil differentiation;GO:0008611 ether lipid biosynthetic process;GO:0046504 glycerol ether biosynthetic process		ENZYME proteins:Lyases; ENZYME proteins:Hydrolases; Enzymes; ENZYME proteins:Transferases; Cancer-related genes:Candidate cancer biomarkers; Predicted intracellular proteins; ENZYME proteins:Oxidoreductases; FDA approved drug targets:Small molecule drugs	Cytosol;Plasma membrane (Enhanced)	Cerulenin; Orlistat	(M236)PID DELTA NP63 PATHWAY; (M19)PID P73PATHWAY	(M5892)HALLMARK CHOLESTEROL HOMEOSTASIS; (M5935)HALLMARK FATTY ACID METABOLISM; (M5906)HALLMARK ESTROGEN RESPONSE EARLY	0	0	0	0	0	0	0	0	0	0	0	0	0	0	0	0	1	0
11330	CTRC	1	0	0	0	0	0	0	1	0	1	0	1	0	0	11330	Gene_ID	H. sapiens	11330	H. sapiens	CTRC	chymotrypsin C	The CTRC gene belongs to the peptidase S1 family and encodes a protein that has chymotrypsin-like protease activity. It is also known as a serum calcium-decreasing factor. There are different variants of the gene due to alternative splicing, but their full-length nature is not yet known.	The CTRC gene has been implicated in several diseases, including pancreatitis, pancreatic cancer, and diabetes. Mutations in the gene have been associated with an increased risk of developing chronic pancreatitis, a condition characterized by inflammation and damage to the pancreas. Targeted drug discovery efforts have focused on developing inhibitors of CTRC to treat pancreatitis and pancreatic …	GO:0006874 intracellular calcium ion homeostasis;GO:0055074 calcium ion homeostasis;GO:0030003 intracellular monoatomic cation homeostasis		ENZYME proteins:Hydrolases; Human disease related genes:Digestive system diseases:Pancreas diseases; Disease related genes; Enzymes; Potential drug targets; Peptidases:Serine-type peptidases; Predicted secreted proteins			(M174)PID UPA UPAR PATHWAY		0	0	0	0	0	0	0	0	0	0	0	0	0	0	0	0	0	0
219285	SAMD9L	1	0	0	0	1	0	0	0	1	0	1	0	0	0	219285	Gene_ID	H. sapiens	219285	H. sapiens	SAMD9L	sterile alpha motif domain containing 9 like	SAMD9L is a gene that encodes a cytoplasmic protein that acts as a tumor suppressor and plays a key role in cell proliferation and the innate immune response to viral infection. The protein contains an N-terminal sterile alpha motif domain. Mutations in this gene are associated with myeloid disorders such as juvenile myelomonocytic leukemia, acute myeloid leukemia, and myelodysplastic syndrome. M…	There are currently no targeted drug discovery efforts specifically for SAMD9L, as it is a relatively newly discovered gene. However, its role as a tumor suppressor and its association with various myeloid disorders and hepatocellular carcinoma make it a potential target for future drug development. There are currently no drugs on the market that specifically target SAMD9L. However, there are dru…			Predicted intracellular proteins; Disease related genes	Cytosol (Approved)			(M5911)HALLMARK INTERFERON ALPHA RESPONSE; (M5913)HALLMARK INTERFERON GAMMA RESPONSE	0	0	0	0	0	0	0	0	0	0	0	0	0	0	0	0	0	0
80010	RMI1	0	1	0	0	0	0	0	0	1	0	0	1	1	0	80010	Gene_ID	H. sapiens	80010	H. sapiens	RMI1	RecQ mediated genome instability 1	RMI1, or RecQ mediated genome instability 1, is a gene that plays a role in limiting the formation of DNA crossovers through the dissolution of double Holliday junctions. It is a component of protein complexes that are involved in maintaining the stability of the genome. The gene was first identified in 2006 and is believed to be important in preventing mutations and other genetic abnormalities t…	Mutations in the RMI1 gene have been associated with several genetic disorders, including Bloom syndrome, a rare autosomal recessive disorder characterized by short stature, sun sensitivity, and an increased risk of cancer. Additionally, mutations in RMI1 have been linked to Fanconi anemia, a rare genetic disorder that affects the bone marrow and increases the risk of cancer. There are currently …	GO:0071139 resolution of recombination intermediates;GO:0002023 reduction of food intake in response to dietary excess;GO:0000712 resolution of meiotic recombination intermediates		Predicted intracellular proteins	Nuclear bodies;Nucleoplasm (Supported)		(M1)PID FANCONI PATHWAY		0	0	0	1	0	0	0	0	0	0	0	0	0	0	0	0	0	0
55586	MIOX	0	1	0	1	0	0	0	0	1	0	1	0	0	0	55586	Gene_ID	H. sapiens	55586	H. sapiens	MIOX	myo-inositol oxygenase	MIOX, or myo-inositol oxygenase, is a human gene that encodes a protein involved in the catabolic process of inositol. The protein has both ferric iron binding activity and inositol oxygenase activity. It is predicted to be located in the cytoplasm and inclusion body. The gene's function is important for the breakdown of inositol, a molecule that plays a role in various cellular processes such as…	Research on MIOX has suggested potential implications for the treatment of diabetes and cancer. In diabetes, MIOX has been shown to play a role in insulin resistance and glucose metabolism. Inhibiting MIOX activity has been proposed as a potential therapeutic strategy for improving insulin sensitivity and reducing blood glucose levels. In cancer, MIOX has been found to be upregulated in certain t…	GO:0019310 inositol catabolic process;GO:0006020 inositol metabolic process;GO:0046174 polyol catabolic process		ENZYME proteins:Oxidoreductases; Enzymes; Predicted intracellular proteins				(M5937)HALLMARK GLYCOLYSIS	0	0	0	0	0	0	0	0	0	0	0	0	0	0	0	0	0	0
80122	MAP3K19	0	1	0	0	0	1	0	0	0	0	0	0	1	1	80122	Gene_ID	H. sapiens	80122	H. sapiens	MAP3K19	mitogen-activated protein kinase kinase kinase 19	MAP3K19 is a human gene that encodes for a protein called mitogen-activated protein kinase kinase kinase 19. This protein is predicted to have ATP binding activity, protein serine kinase activity, and protein serine/threonine kinase activity. It is also predicted to be involved in protein phosphorylation, which is a process that adds a phosphate group to a protein molecule and can affect its func…	There is limited information available on the disease implications of MAP3K19. However, some studies have suggested that mutations in this gene may be associated with certain types of cancer, including lung cancer and colorectal cancer. Targeted drug discovery efforts for MAP3K19 are also limited, but some studies have identified potential inhibitors of this protein that could be used as therapeu…	GO:0006468 protein phosphorylation;GO:0016310 phosphorylation;GO:0006796 phosphate-containing compound metabolic process	yes	Kinases:STE Ser/Thr protein kinases; Enzymes; ENZYME proteins:Transferases; Predicted intracellular proteins	Cytosol (Uncertain)	Fostamatinib			0	0	0	0	0	0	0	0	0	0	0	0	0	0	0	0	0	0
51203	NUSAP1	0	1	1	0	0	1	0	0	1	0	0	0	0	0	51203	Gene_ID	H. sapiens	51203	H. sapiens	NUSAP1	nucleolar and spindle associated protein 1	NUSAP1 is a human gene that encodes for a protein called nucleolar and spindle associated protein 1. This protein is involved in the organization of spindle microtubules, which are important for cell division. The protein is found in both the nucleolus and spindle apparatus of cells. Mutations in this gene have been associated with various types of cancer, including breast and lung cancer. Overal…	NUSAP1 has been implicated in various types of cancer, including breast, lung, ovarian, and colorectal cancer. Studies have shown that overexpression of NUSAP1 is associated with poor prognosis and increased tumor growth and metastasis. Therefore, targeting NUSAP1 may be a promising strategy for cancer therapy. Several small molecule inhibitors of NUSAP1 have been identified and are currently bei…	GO:0007076 mitotic chromosome condensation;GO:0040001 establishment of mitotic spindle localization;GO:0030261 chromosome condensation		Predicted intracellular proteins	Nucleoli;Nucleoli fibrillar center;Nucleoplasm (Approved)			(M5893)HALLMARK MITOTIC SPINDLE; (M5901)HALLMARK G2M CHECKPOINT	1	0	0	1	0	0	0	0	0	0	0	0	1	0	0	0	0	0
11083	DIDO1	1	0	0	0	1	1	0	0	1	0	0	0	0	0	11083	Gene_ID	H. sapiens	11083	H. sapiens	DIDO1	death inducer-obliterator 1	DIDO1 (Death Inducer-Obliterator 1) is a gene that plays a role in apoptosis, a process of programmed cell death that is important for development and homeostasis in animals. In mice, the gene is upregulated by apoptotic signals and encodes a cytoplasmic protein that moves to the nucleus upon activation. Overexpression of the mouse protein induces apoptosis in cell lines grown in vitro. The human…	There is limited information on the disease implications of DIDO1, but some studies suggest that it may play a role in cancer. For example, one study found that DIDO1 expression was upregulated in breast cancer cells and that knockdown of the gene inhibited cell proliferation and induced apoptosis. Additionally, DIDO1 has been identified as a potential therapeutic target for acute myeloid leukemi…	GO:0097190 apoptotic signaling pathway;GO:0006351 DNA-templated transcription;GO:0097659 nucleic acid-templated transcription		Predicted intracellular proteins	Nucleoplasm (Approved); Additional: Cytosol;Vesicles				0	0	0	0	0	0	0	0	0	0	0	0	0	0	0	0	0	0
4288	MKI67	1	0	1	0	0	0	0	0	0	0	1	0	1	0	4288	Gene_ID	H. sapiens	4288	H. sapiens	MKI67	marker of proliferation Ki-67	The MKI67 gene is responsible for encoding a nuclear protein that is associated with cellular proliferation. It is believed that this gene may be necessary for the process of cellular proliferation. There are different variants of the gene that have been described due to alternative splicing. A related pseudogene is also present on chromosome X. Overall, the MKI67 gene is a marker of proliferatio…	The MKI67 gene has been implicated in various diseases, including cancer. Elevated levels of Ki-67 protein, which is encoded by the MKI67 gene, have been observed in many types of cancer, including breast, lung, and prostate cancer. This suggests that the gene may play a role in tumor growth and progression. As a result, there have been efforts to develop drugs that target the Ki-67 protein. Howe…	GO:1902275 regulation of chromatin organization;GO:0007088 regulation of mitotic nuclear division;GO:0051983 regulation of chromosome segregation		Cancer-related genes:Candidate cancer biomarkers; Predicted intracellular proteins	Nucleoli rim;Nucleoplasm (Enhanced); Additional: Mitotic chromosome;Nuclear bodies			(M5901)HALLMARK G2M CHECKPOINT; (M5925)HALLMARK E2F TARGETS	0	0	0	0	0	0	0	0	0	0	0	0	0	0	0	0	0	0
5788	PTPRC	0	1	0	0	0	1	0	1	0	0	1	0	0	0	5788	Gene_ID	H. sapiens	5788	H. sapiens	PTPRC	protein tyrosine phosphatase receptor type C	PTPRC is a gene that encodes a protein tyrosine phosphatase (PTP) that regulates various cellular processes, including cell growth, differentiation, mitosis, and oncogenic transformation. It is classified as a receptor type PTP and contains an extracellular domain, a single transmembrane segment, and two tandem intracytoplasmic catalytic domains. PTPRC is an essential regulator of T- and B-cell a…	PTPRC has been implicated in various diseases, including autoimmune disorders, cancer, and infectious diseases. In autoimmune disorders, PTPRC is involved in the regulation of T-cell activation and differentiation, and its dysregulation has been linked to the development of diseases such as multiple sclerosis, rheumatoid arthritis, and systemic lupus erythematosus. In cancer, PTPRC has been shown…	GO:0044855 plasma membrane raft distribution;GO:0044856 plasma membrane raft localization;GO:2000471 regulation of hematopoietic stem cell migration		Human disease related genes:Immune system diseases:Primary immunodeficiency; ENZYME proteins:Hydrolases; Disease related genes; Enzymes; Cancer-related genes; Potential drug targets; Transporters:Accessory Factors Involved in Transport; CD markers; Predicted intracellular proteins	Nucleoplasm;Vesicles (Uncertain)		(M1315)SIG PIP3 SIGNALING IN B LYMPHOCYTES; (M8626)SIG BCR SIGNALING PATHWAY; (M88)PID CD8 TCR PATHWAY	(M5915)HALLMARK APICAL JUNCTION; (M5950)HALLMARK ALLOGRAFT REJECTION	0	0	0	0	0	1	0	0	0	0	0	0	0	0	1	0	0	1
100073347	MIM1	1	1	0	0	1	0	0	0	0	0	1	0	0	0	100073347	Gene_ID	H. sapiens	100073347	H. sapiens	MIMT1	MER1 repeat containing imprinted transcript 1										0	0	0	0	0	0	0	0	0	0	0	0	0	0	0	0	0	0
952	CD38	0	0	1	0	0	0	0	1	1	1	0	0	0	0	952	Gene_ID	H. sapiens	952	H. sapiens	CD38	CD38 molecule	CD38 is a glycoprotein that is involved in the synthesis and hydrolysis of cyclic adenosine 5'-diphosphate-ribose, which is a messenger that mobilizes calcium ions within cells. It is a type II transmembrane protein that has both extracellular and intracellular functions. CD38 has an N-terminal cytoplasmic tail, a single membrane-spanning domain, and a C-terminal extracellular region with four N-…	CD38 has been implicated in various diseases, including cancer, autoimmune disorders, and neurodegenerative diseases. In particular, CD38 is overexpressed in multiple myeloma, a type of blood cancer, and is a target for therapeutic intervention. Daratumumab, a monoclonal antibody that targets CD38, has been approved for the treatment of multiple myeloma. Other CD38-targeted therapies in developme…	GO:0014824 artery smooth muscle contraction;GO:0014820 tonic smooth muscle contraction;GO:0045779 negative regulation of bone resorption		ENZYME proteins:Hydrolases; Enzymes; ENZYME proteins:Transferases; CD markers; Cancer-related genes:Candidate cancer biomarkers; Predicted intracellular proteins	Plasma membrane (Supported)	Daratumumab; Isatuximab		(M5897)HALLMARK IL6 JAK STAT3 SIGNALING; (M5902)HALLMARK APOPTOSIS; (M5913)HALLMARK INTERFERON GAMMA RESPONSE	0	0	0	0	0	0	0	0	0	0	0	0	0	0	0	0	0	0
11215	AKAP11	0	0	1	0	1	1	0	0	1	0	0	0	0	0	11215	Gene_ID	H. sapiens	11215	H. sapiens	AKAP11	A-kinase anchoring protein 11	AKAP11 is a gene that encodes a member of the A-kinase anchor protein (AKAP) family. AKAPs bind to the regulatory subunit of protein kinase A (PKA) and localize the holoenzyme to specific locations within the cell. AKAP11 is highly expressed during spermatogenesis and in mature sperm, where it binds to the RI and RII subunits of PKA in the testis. It may play a role in cell cycle control in both …	There is limited information on the disease implications of AKAP11 mutations. However, some studies have suggested that AKAP11 may be involved in the development of certain cancers, including breast cancer and ovarian cancer. Targeted drug discovery efforts for AKAP11 are also limited, but some studies have explored the potential of AKAP11 as a therapeutic target for cancer treatment. One study f…	GO:0036010 protein localization to endosome;GO:0003091 renal water homeostasis;GO:0050891 multicellular organismal-level water homeostasis		Predicted intracellular proteins	Cytosol;Nucleoli;Plasma membrane (Approved)				0	0	0	0	0	0	0	0	0	0	0	0	0	0	0	0	0	0
10733	PLK4	1	0	0	0	1	1	1	0	0	0	0	0	0	0	10733	Gene_ID	H. sapiens	10733	H. sapiens	PLK4	polo like kinase 4	PLK4, also known as polo-like kinase 4, is a gene that encodes a protein kinase belonging to the polo family. The protein is involved in regulating centriole duplication during the cell cycle and localizes to centrioles, which are complex microtubule-based structures found in centrosomes. The gene has three alternatively spliced transcript variants that encode different protein isoforms. PLK4 is …	PLK4 has been implicated in various diseases, including cancer and microcephaly. In cancer, PLK4 overexpression has been observed in several types of tumors, including breast, lung, and colon cancer, and is associated with poor prognosis. Therefore, PLK4 has been identified as a potential therapeutic target for cancer treatment. Several small molecule inhibitors of PLK4 have been developed and ar…	GO:0097742 de novo centriole assembly;GO:0098535 de novo centriole assembly involved in multi-ciliated epithelial cell differentiation;GO:1903251 multi-ciliated epithelial cell differentiation	yes	Disease related genes; Enzymes; ENZYME proteins:Transferases; Human disease related genes:Congenital malformations:Other congenital malformations; Potential drug targets; Kinases; Predicted intracellular proteins	Centrosome (Supported); Additional: Cytosol	Fostamatinib		(M5928)HALLMARK MYC TARGETS V2; (M5901)HALLMARK G2M CHECKPOINT; (M5907)HALLMARK ESTROGEN RESPONSE LATE	1	0	1	0	0	0	0	0	0	0	0	0	0	0	0	1	0	0
157739	TDH	1	1	0	0	0	0	0	0	1	0	0	0	0	1	157739	Gene_ID	H. sapiens	157739	H. sapiens	TDH	L-threonine dehydrogenase (pseudogene)										0	0	0	0	0	0	0	0	0	0	0	0	0	0	0	0	0	0
26049	FAM169A	1	0	1	0	0	1	0	0	0	0	1	0	0	0	26049	Gene_ID	H. sapiens	26049	H. sapiens	FAM169A	family with sequence similarity 169 member A	FAM169A is a human gene that is predicted to be located in the nuclear inner membrane. It belongs to the family with sequence similarity 169 and is also known as member A. However, there is limited information available about the function of this gene.	Unfortunately, there is currently limited information available on the disease implications and targeted drug discovery efforts for FAM169A. As a result, there are no known drugs on the market that specifically target this gene. However, further research may reveal potential disease associations and drug targets for FAM169A in the future.			Predicted intracellular proteins	Cytosol;Nuclear membrane (Supported)				0	0	0	0	0	0	0	0	1	0	0	0	0	0	0	0	0	0
10103	TSPAN1	0	0	0	0	1	0	0	0	1	1	1	0	0	0	10103	Gene_ID	H. sapiens	10103	H. sapiens	TSPAN1	tetraspanin 1	TSPAN1, also known as tetraspanin 1, is a protein that belongs to the transmembrane 4 superfamily, which is also known as the tetraspanin family. This family is characterized by the presence of four hydrophobic domains and most of its members are cell-surface proteins. TSPAN1 plays a role in signal transduction events that regulate cell development, activation, growth, and motility. It is involve…	TSPAN1 has been implicated in the development and progression of several types of cancer, including pancreatic, colorectal, and breast cancer. In pancreatic cancer, TSPAN1 has been shown to promote tumor growth and metastasis by regulating cell proliferation, migration, and invasion. In colorectal cancer, TSPAN1 expression is associated with poor prognosis and increased tumor invasion. In breast …	GO:0050821 protein stabilization;GO:0031647 regulation of protein stability;GO:0065008 regulation of biological quality			Nucleoplasm;Vesicles (Approved)			(M5953)HALLMARK KRAS SIGNALING UP	0	0	0	0	0	0	0	0	0	0	0	0	0	0	0	0	0	0
149465	CFAP57	0	1	1	0	0	1	0	0	0	1	0	0	0	0	149465	Gene_ID	H. sapiens	149465	H. sapiens	CFAP57	cilia and flagella associated protein 57	CFAP57 is a protein that belongs to the WD repeat-containing family of proteins, which are involved in the formation of protein-protein complexes in various biological pathways. It is associated with the development of the craniofacial region, particularly in the fusion of the lip and palate. A mutation in this gene is linked to Van der Woude syndrome 2, a rare genetic disorder characterized by c…	There is limited information available on targeted drug discovery efforts for CFAP57, as it is primarily associated with a rare genetic disorder, Van der Woude syndrome 2, which affects the development of the craniofacial region. Currently, there are no targeted drugs available for this disorder, and treatment is focused on managing the symptoms, such as surgical repair of cleft lip and/or palate…			Predicted intracellular proteins	Cytosol (Approved)				0	0	0	0	0	0	0	0	0	0	0	0	0	0	0	0	0	0
140803	TRPM6	0	1	0	0	1	0	0	0	1	1	0	0	0	0	140803	Gene_ID	H. sapiens	140803	H. sapiens	TRPM6	transient receptor potential cation channel subfamily M member 6	TRPM6 is a human gene that is mainly expressed in the kidney and colon. It encodes a protein that contains both an ion channel domain and a protein kinase domain. The gene is essential for maintaining magnesium homeostasis and plays a crucial role in transporting magnesium in epithelial cells in the gut and kidney. Mutations in TRPM6 are linked to hypomagnesemia with secondary hypocalcemia. The g…	Mutations in the TRPM6 gene have been linked to hypomagnesemia with secondary hypocalcemia, a rare genetic disorder characterized by low levels of magnesium and calcium in the blood. This can lead to symptoms such as muscle weakness, seizures, and abnormal heart rhythms. There are currently no targeted drug therapies available for this condition, and treatment typically involves magnesium and cal…	GO:0051262 protein tetramerization;GO:0070588 calcium ion transmembrane transport;GO:0009636 response to toxic substance	yes	Kinases:Atypical kinases; Disease related genes; Enzymes; ENZYME proteins:Transferases; Potential drug targets; Voltage-gated ion channels:Transient Receptor Potential Channels; Transporters:Transporter channels and pores; Predicted intracellular proteins; Human disease related genes:Congenital disorders of metabolism:Other congenital disorders of metabolism					0	0	0	0	0	0	0	0	0	0	0	0	0	0	0	0	0	0
2036	EPB41L1	0	0	1	0	0	1	0	0	1	1	0	0	0	0	2036	Gene_ID	H. sapiens	2036	H. sapiens	EPB41L1	erythrocyte membrane protein band 4.1 like 1	EPB41L1 is a gene that encodes for erythrocyte membrane protein band 4.1, a protein that plays a role in mediating interactions between the cytoskeleton and plasma membrane of red blood cells. Additionally, this protein binds and stabilizes D2 and D3 dopamine receptors at the neuronal plasma membrane. Multiple transcript variants of EPB41L1 have been identified, resulting in different isoforms of…	Mutations in the EPB41L1 gene have been associated with hereditary spherocytosis, a genetic disorder characterized by the production of abnormally shaped red blood cells that are prone to premature destruction. Additionally, EPB41L1 has been implicated in the development and progression of various types of cancer, including breast, lung, and pancreatic cancer. As a result, there has been interest…	GO:0030866 cortical actin cytoskeleton organization;GO:0030865 cortical cytoskeleton organization;GO:0031032 actomyosin structure organization		Predicted intracellular proteins; Human disease related genes:Other diseases:Mental and behavioural disorders; Disease related genes	Plasma membrane (Supported)		(M271)PID PI3K PLC TRK PATHWAY		0	0	0	0	0	0	0	0	0	0	0	0	0	0	0	0	0	0
8021	NUP214	1	1	0	0	0	0	0	0	1	1	0	0	0	0	8021	Gene_ID	H. sapiens	8021	H. sapiens	NUP214	nucleoporin 214	NUP214, also known as nucleoporin 214, is a gene that encodes a protein that is a component of the nuclear pore complex in eukaryotic cells. This complex regulates the flow of macromolecules between the nucleus and the cytoplasm. The protein encoded by NUP214 is localized to the cytoplasmic face of the nuclear pore complex and is required for proper cell cycle progression and nucleocytoplasmic tr…	The fusion gene resulting from the t(6,9) translocation involving NUP214 and DEK is found in approximately 1-2% of acute myeloid leukemia (AML) cases and is associated with poor prognosis. The NUP214-DEK fusion protein disrupts the normal function of the nuclear pore complex and promotes leukemogenesis. Targeted drug discovery efforts have focused on developing inhibitors of the NUP214-DEK intera…	GO:0006611 protein export from nucleus;GO:0006406 mRNA export from nucleus;GO:0006405 RNA export from nucleus		Disease related genes; Cancer-related genes:Mutational cancer driver genes; Potential drug targets; Transporters:Transporter channels and pores; Predicted intracellular proteins			(M228)PID SMAD2 3PATHWAY; (M181)PID BMP PATHWAY; (M113)PID NFAT 3PATHWAY		0	0	0	0	0	0	0	0	0	0	0	0	0	0	0	0	0	0
5981	RFC1	1	0	1	0	1	0	0	0	0	1	0	0	0	0	5981	Gene_ID	H. sapiens	5981	H. sapiens	RFC1	replication factor C subunit 1	RFC1 is a gene that encodes the large subunit of replication factor C, which is a protein complex that is essential for DNA replication and repair in eukaryotic cells. The large subunit of RFC1 acts as an activator of DNA polymerases, binds to the 3' end of primers, and promotes coordinated synthesis of both strands. It may also play a role in maintaining telomere stability. Different isoforms of…	Mutations in RFC1 have been associated with a variety of diseases, including cancer, neurodegenerative disorders, and immunodeficiency syndromes. For example, mutations in RFC1 have been linked to an increased risk of developing breast cancer and colorectal cancer. Additionally, mutations in RFC1 have been identified in patients with ataxia telangiectasia-like disorder, a rare neurodegenerative d…	GO:0090618 DNA clamp unloading;GO:0007004 telomere maintenance via telomerase;GO:0006278 RNA-templated DNA biosynthetic process		Human disease related genes:Nervous system diseases:Other nervous and sensory system diseases; Predicted intracellular proteins; Disease related genes	Nucleoplasm (Enhanced)		(M94)PID FAS PATHWAY	(M5893)HALLMARK MITOTIC SPINDLE; (M5925)HALLMARK E2F TARGETS	0	0	0	0	0	0	0	1	0	0	0	0	0	0	0	0	0	0
8309	ACOX2	1	0	0	0	0	1	0	1	0	0	1	0	0	0	8309	Gene_ID	H. sapiens	8309	H. sapiens	ACOX2	acyl-CoA oxidase 2	ACOX2 is a gene that encodes the branched-chain acyl-CoA oxidase, a member of the acyl-CoA oxidase family. This enzyme is responsible for breaking down long branched fatty acids and bile acid intermediates in peroxisomes. A deficiency in this enzyme can lead to the accumulation of branched fatty acids and bile acid intermediates, which can result in Zellweger syndrome, a severe cognitive disabili…	Zellweger syndrome is a rare autosomal recessive disorder caused by mutations in genes involved in peroxisome biogenesis, including ACOX2. The accumulation of branched fatty acids and bile acid intermediates in patients with Zellweger syndrome can lead to severe neurological symptoms, liver dysfunction, and early death. Currently, there are no targeted drug therapies available for Zellweger syndr…	GO:0033540 fatty acid beta-oxidation using acyl-CoA oxidase;GO:0006699 bile acid biosynthetic process;GO:0000038 very long-chain fatty acid metabolic process		Disease related genes; Enzymes; Potential drug targets; Predicted intracellular proteins; ENZYME proteins:Oxidoreductases; Human disease related genes:Congenital disorders of metabolism:Congenital disorders of lipid/glycolipid metabolism	Vesicles (Approved); Additional: Cytosol			(M5946)HALLMARK COAGULATION; (M5907)HALLMARK ESTROGEN RESPONSE LATE; (M5934)HALLMARK XENOBIOTIC METABOLISM	0	0	0	0	0	0	0	0	0	0	0	0	0	1	0	0	1	0
947	CD34	0	1	1	0	0	0	0	0	1	1	0	0	0	0	947	Gene_ID	H. sapiens	947	H. sapiens	CD34	CD34 molecule	CD34 is a gene that encodes a protein involved in the attachment of stem cells to the bone marrow extracellular matrix or stromal cells. The protein is a single-pass membrane protein that is highly glycosylated and phosphorylated by protein kinase C. Two different isoforms of the protein have been identified. The CD34 molecule is important for the regulation of hematopoietic stem cells and is com…	Mutations in the CD34 gene have been associated with certain types of leukemia and lymphoma, including acute myeloid leukemia (AML) and acute lymphoblastic leukemia (ALL). Targeted drug discovery efforts have focused on developing therapies that can selectively target cancer cells with CD34 mutations while sparing healthy cells. One example is gemtuzumab ozogamicin, an antibody-drug conjugate tha…	GO:0071971 extracellular exosome assembly;GO:0035759 mesangial cell-matrix adhesion;GO:0072209 metanephric mesangial cell differentiation		CD markers	Cell Junctions;Plasma membrane (Approved); Additional: Nucleoplasm		(M195)PID CMYB PATHWAY	(M5915)HALLMARK APICAL JUNCTION	0	0	0	0	0	0	0	0	0	0	0	1	0	0	0	0	0	0
24138	IFIT5	0	1	0	0	1	0	0	0	0	1	1	0	0	0	24138	Gene_ID	H. sapiens	24138	H. sapiens	IFIT5	interferon induced protein with tetratricopeptide repeats 5	IFIT5 is a human gene that encodes for a protein called interferon induced protein with tetratricopeptide repeats 5. This protein is involved in various cellular processes, including nucleic acid binding activity, defense response to virus, negative regulation of viral genome replication, and positive regulation of I-kappaB kinase/NF-kappaB signaling. IFIT5 is located in the actin cytoskeleton, a…	Research on IFIT5 has shown its potential as a therapeutic target for viral diseases such as influenza, hepatitis C, and HIV. Several drug discovery efforts have focused on developing small molecule inhibitors of IFIT5 to prevent viral replication and enhance the immune response. One example is the development of a small molecule inhibitor called 4EGI-1, which has been shown to inhibit IFIT5 and …	GO:0045071 negative regulation of viral genome replication;GO:0045069 regulation of viral genome replication;GO:0048525 negative regulation of viral process		Predicted intracellular proteins	Plasma membrane (Supported)				0	0	0	0	0	0	0	0	0	0	0	0	0	0	0	0	0	0
79738	BBS10	1	1	0	0	0	0	0	0	0	0	1	1	0	0	79738	Gene_ID	H. sapiens	79738	H. sapiens	BBS10	Bardet-Biedl syndrome 10	BBS10 is a gene that is part of the Bardet-Biedl syndrome (BBS) gene family. BBS is an autosomal recessive disorder that causes progressive retinal degeneration, obesity, polydactyly, renal malformation, and cognitive disability. BBS proteins are structurally diverse, but mutations in BBS gene family members lead to similar phenotypes due to their shared roles in cilia formation and function. BBS…	There are currently no targeted drug discovery efforts for BBS10 or Bardet-Biedl syndrome (BBS) as a whole. Treatment for BBS is primarily supportive and focuses on managing the symptoms of the disease. For example, patients with obesity may be advised to follow a healthy diet and exercise regimen, while those with retinal degeneration may require regular eye exams and vision aids. There are no d…	GO:0051131 chaperone-mediated protein complex assembly;GO:0045494 photoreceptor cell maintenance;GO:1905515 non-motile cilium assembly		Human disease related genes:Congenital disorders of metabolism:Other congenital disorders of metabolism; Predicted intracellular proteins; Disease related genes					1	0	0	0	0	0	0	0	0	0	0	0	0	0	0	0	0	0
9984	THOC1	0	0	0	0	1	0	0	0	1	1	1	0	0	0	9984	Gene_ID	H. sapiens	9984	H. sapiens	THOC1	THO complex subunit 1	THOC1, also known as THO complex subunit 1, is a gene that encodes a protein called HPR1. HPR1 is a component of the TREX complex, which is involved in the transcription and export of RNA molecules from the nucleus to the cytoplasm. The TREX complex includes other proteins such as TEX1, THO2, ALY, and UAP56. Mutations in THOC1 have been associated with various diseases, including intellectual dis…	Mutations in THOC1 have been associated with various diseases, including intellectual disability and cancer. In cancer, THOC1 has been found to be overexpressed in several types of tumors, including breast, lung, and pancreatic cancer. Targeting THOC1 and the TREX complex has been proposed as a potential therapeutic strategy for cancer treatment. Several small molecule inhibitors of the TREX comp…	GO:0048297 negative regulation of isotype switching to IgA isotypes;GO:0045829 negative regulation of isotype switching;GO:2000002 negative regulation of DNA damage checkpoint		Predicted intracellular proteins	Nuclear speckles (Enhanced)				0	0	1	0	0	0	0	0	0	0	0	0	0	0	0	0	0	0
27074	LAMP3	0	1	1	0	0	0	0	0	1	0	0	0	1	0	27074	Gene_ID	H. sapiens	27074	H. sapiens	LAMP3	lysosomal associated membrane protein 3	LAMP3, also known as lysosomal associated membrane protein 3, is a gene that plays a role in the function of dendritic cells, which are important in the immune system's response to antigens. Immature dendritic cells capture antigens and differentiate into interdigitating dendritic cells in lymphoid tissues, which then induce primary T-cell responses. LAMP3 is involved in the trafficking of protei…	There are currently no targeted drug discovery efforts specifically focused on LAMP3. However, as mentioned earlier, mutations in LAMP3 have been associated with certain types of cancer, including breast cancer and melanoma. Therefore, drugs that target these cancers may indirectly affect LAMP3. For example, the drug trastuzumab (Herceptin) is used to treat breast cancer that overexpresses the HE…	GO:0035455 response to interferon-alpha;GO:1901799 negative regulation of proteasomal protein catabolic process;GO:0043154 negative regulation of cysteine-type endopeptidase activity involved in apoptotic process		CD markers; Predicted intracellular proteins	Vesicles (Enhanced)			(M5911)HALLMARK INTERFERON ALPHA RESPONSE; (M5932)HALLMARK INFLAMMATORY RESPONSE	0	0	0	0	0	0	0	0	0	0	0	0	0	0	0	0	0	0
9321	TRIP11	0	1	0	0	0	1	0	0	0	0	0	1	0	0	9321	Gene_ID	H. sapiens	9321	H. sapiens	TRIP11	thyroid hormone receptor interactor 11	TRIP11 is a gene that encodes a protein that interacts with thyroid hormone receptor beta and is associated with the Golgi apparatus. The protein is believed to play a role in the assembly and maintenance of the Golgi ribbon structure around the centrosome. The N-terminal region of the protein binds Golgi membranes, while the C-terminal region binds the minus ends of microtubules. Mutations in th…	Achondrogenesis type IA is a rare genetic disorder caused by mutations in the TRIP11 gene. This disorder is characterized by abnormal bone development, resulting in extremely short limbs, a small chest, and a narrow ribcage. Infants with this condition are typically stillborn or die shortly after birth due to respiratory failure. There are currently no targeted drug discovery efforts for achondro…	GO:0099041 vesicle tethering to Golgi;GO:0090161 Golgi ribbon formation;GO:0003413 chondrocyte differentiation involved in endochondral bone morphogenesis		Human disease related genes:Congenital malformations:Congenital malformations of the musculoskeletal system; Predicted intracellular proteins; Cancer-related genes:Mutational cancer driver genes; Disease related genes	Golgi apparatus (Supported)				0	0	0	0	0	0	0	0	0	0	0	0	1	0	0	0	0	0
51657	STYXL1	0	1	1	0	0	0	0	0	0	0	0	0	0	1	51657	Gene_ID	H. sapiens	51657	H. sapiens	STYXL1	serine/threonine/tyrosine interacting like 1	STYXL1, or serine/threonine/tyrosine interacting like 1, is a gene that encodes a protein with multiple functions. It enables protein phosphatase binding activity, protein phosphatase inhibitor activity, and pseudophosphatase activity. STYXL1 is involved in several biological processes, including negative regulation of phosphoprotein phosphatase activity, negative regulation of stress granule ass…	There is limited information available on the disease implications of STYXL1. However, recent studies have suggested that dysregulation of STYXL1 expression may be associated with certain types of cancer, including breast cancer and hepatocellular carcinoma. Targeted drug discovery efforts for STYXL1 are still in the early stages, and there are currently no drugs on the market that specifically t…	GO:0062030 negative regulation of stress granule assembly;GO:0062028 regulation of stress granule assembly;GO:0032515 negative regulation of phosphoprotein phosphatase activity		Predicted intracellular proteins					0	0	0	0	0	0	0	0	0	0	0	0	0	0	0	0	0	0
1832	DSP	1	0	1	0	0	0	0	0	1	0	0	0	0	0	1832	Gene_ID	H. sapiens	1832	H. sapiens	DSP	desmoplakin	The DSP gene encodes a protein called desmoplakin, which is responsible for anchoring intermediate filaments to desmosomal plaques and is a necessary component of functional desmosomes. Mutations in this gene have been linked to various cardiomyopathies and keratodermas, including skin fragility-woolly hair syndrome. The gene undergoes alternative splicing, resulting in multiple transcript varian…	Mutations in the DSP gene have been linked to various cardiomyopathies, including arrhythmogenic right ventricular cardiomyopathy (ARVC) and dilated cardiomyopathy (DCM). ARVC is a rare genetic disorder that affects the heart muscle and can lead to sudden cardiac death, while DCM is a condition in which the heart becomes enlarged and weakened, leading to heart failure. In terms of targeted drug d…	GO:0086073 bundle of His cell-Purkinje myocyte adhesion involved in cell communication;GO:0086042 cardiac muscle cell-cardiac muscle cell adhesion;GO:0003223 ventricular compact myocardium morphogenesis		Disease related genes; Predicted intracellular proteins; Human disease related genes:Cardiovascular diseases:Cardiac diseases; Human disease related genes:Congenital malformations:Congenital malformations of the circulatory system; Human disease related genes:Congenital malformations:Congenital malformations of skin	Cell Junctions (Supported)	Zinc; Artenimol; Zinc acetate	(M142)PID AJDISS 2PATHWAY		0	0	0	0	0	0	0	0	1	1	0	0	0	0	0	0	0	0
9738	CCP110	1	0	0	0	1	0	0	0	0	0	1	0	0	0	9738	Gene_ID	H. sapiens	9738	H. sapiens	CCP110	centriolar coiled-coil protein 110	CCP110, or centriolar coiled-coil protein 110, is a gene that plays a role in centriole replication, negative regulation of cilium assembly, and regulation of cytokinesis. It is located in the centriole and centrosome and is part of a protein-containing complex. The gene is involved in the formation and maintenance of centrioles, which are important structures in cell division and organization. M…	There is limited information available on targeted drug discovery efforts for CCP110, as it is a relatively new area of research. However, mutations in CCP110 have been associated with various diseases, including cancer and ciliopathies. In cancer, CCP110 has been found to be overexpressed in several types of tumors, including breast, lung, and ovarian cancer. Targeting CCP110 may therefore be a …	GO:1903723 negative regulation of centriole elongation;GO:0032053 ciliary basal body organization;GO:1903722 regulation of centriole elongation		Predicted intracellular proteins	Centriolar satellite (Approved)			(M5925)HALLMARK E2F TARGETS; (M5939)HALLMARK P53 PATHWAY	1	0	1	0	0	0	0	0	0	0	0	0	0	0	0	1	0	0
3430	IFI35	1	0	0	0	0	1	0	0	0	0	1	0	0	0	3430	Gene_ID	H. sapiens	3430	H. sapiens	IFI35	interferon induced protein 35	The human gene IFI35, also known as interferon induced protein 35, is involved in various immune response processes. It enables identical protein binding activity and is located in different cellular components such as cytosol, extracellular space, and nucleus. IFI35 plays a role in macrophage activation, positive regulation of defense response, and regulation of signal transduction. This informa…	There is limited information available on the disease implications of IFI35. However, some studies have suggested that it may play a role in the pathogenesis of autoimmune diseases such as systemic lupus erythematosus (SLE) and rheumatoid arthritis (RA). Targeted drug discovery efforts for IFI35 are also limited, but some studies have explored the potential of targeting IFI35 as a therapeutic str…	GO:0034145 positive regulation of toll-like receptor 4 signaling pathway;GO:0002281 macrophage activation involved in immune response;GO:0034143 regulation of toll-like receptor 4 signaling pathway		Predicted secreted proteins; Predicted intracellular proteins	Cytosol;Nucleoplasm (Supported); Additional: Nucleoli			(M5911)HALLMARK INTERFERON ALPHA RESPONSE; (M5913)HALLMARK INTERFERON GAMMA RESPONSE	0	0	0	0	0	0	0	0	0	0	0	0	0	0	1	0	0	0
55323	LARP6	0	0	0	0	1	0	0	0	1	0	1	0	0	0	55323	Gene_ID	H. sapiens	55323	H. sapiens	LARP6	La ribonucleoprotein 6, translational regulator	LARP6 is a human gene that encodes for a protein called La ribonucleoprotein 6, which acts as a translational regulator. The protein has RNA binding and myosin binding activities and is involved in positive regulation of collagen biosynthesis, mRNA binding, and translation. LARP6 is located in the nucleus and is part of the polysome.	Research has shown that LARP6 plays a role in several diseases, including cancer, osteogenesis imperfecta, and cardiovascular disease. In cancer, LARP6 has been found to be overexpressed in several types of tumors, including breast, lung, and liver cancer, and is associated with poor prognosis. Targeted drug discovery efforts have focused on developing inhibitors of LARP6 to prevent its overexpre…	GO:1902416 positive regulation of mRNA binding;GO:1905216 positive regulation of RNA binding;GO:1902415 regulation of mRNA binding		Predicted intracellular proteins	Microtubules (Approved); Additional: Cytokinetic bridge				0	0	0	0	0	0	0	0	0	0	0	0	0	0	0	0	0	0
431705	ASTL	0	0	1	0	0	0	0	0	1	0	0	1	0	0	431705	Gene_ID	H. sapiens	431705	H. sapiens	ASTL	astacin like metalloendopeptidase	ASTL is a human gene that encodes for a protein called astacin-like metalloendopeptidase. This protein is predicted to have several enzymatic activities, including aspartic-type peptidase activity, glutamic-type peptidase activity, and metalloendopeptidase activity. ASTL is also predicted to be involved in various biological processes, such as negative regulation of binding activity of sperm to z…	There is limited information available on the disease implications of ASTL. However, some studies have suggested that mutations in the ASTL gene may be associated with male infertility. Targeted drug discovery efforts for ASTL are also limited, as the protein's exact function and role in disease are not well understood. Currently, there are no drugs on the market that specifically target ASTL. Ho…	GO:2000360 negative regulation of binding of sperm to zona pellucida;GO:2000359 regulation of binding of sperm to zona pellucida;GO:0060467 negative regulation of fertilization		Predicted intracellular proteins			(M3468)NABA ECM REGULATORS; (M5885)NABA MATRISOME ASSOCIATED; (M5889)NABA MATRISOME		0	0	0	0	0	0	0	0	0	0	0	0	0	0	0	0	0	0
8458	TTF2	0	1	1	0	0	1	0	0	0	0	0	0	0	0	8458	Gene_ID	H. sapiens	8458	H. sapiens	TTF2	transcription termination factor 2	TTF2, or transcription termination factor 2, is a protein that belongs to the SWI2/SNF2 family of proteins. It plays a crucial role in altering protein-DNA interactions and has been shown to have dsDNA-dependent ATPase activity and RNA polymerase II termination activity. TTF2 interacts with cell division cycle 5-like, associates with human splicing complexes, and plays a role in pre-mRNA splicing.	There is limited information available on the disease implications of TTF2. However, some studies have suggested that mutations in TTF2 may be associated with certain types of cancer, including breast and ovarian cancer. Targeted drug discovery efforts for TTF2 are also limited, as the protein's function and role in disease are not well understood. Currently, there are no drugs on the market that…	GO:0006369 termination of RNA polymerase II transcription;GO:0006353 DNA-templated transcription termination;GO:0006366 transcription by RNA polymerase II		Predicted intracellular proteins	Cytosol (Supported)				0	0	0	0	0	0	0	0	0	0	0	0	0	0	0	0	0	0
222662	LHFPL5	0	0	0	0	0	1	0	0	0	1	0	1	0	0	222662	Gene_ID	H. sapiens	222662	H. sapiens	LHFPL5	LHFPL tetraspan subfamily member 5	LHFPL5 is a gene that belongs to the lipoma HMGIC fusion partner (LHFP) gene family, which is a subset of the tetraspan transmembrane protein encoding genes. Mutations in this gene have been linked to deafness in humans, while a similar mutation in mice results in deafness and vestibular dysfunction with severe degeneration of the organ of Corti. The gene is believed to play a role in hair bundle…	There is currently limited information available on targeted drug discovery efforts for LHFPL5. However, mutations in this gene have been linked to deafness in humans, and research is ongoing to better understand the underlying mechanisms of this condition. There are currently no drugs on the market specifically targeting LHFPL5, but there are several drugs approved for the treatment of hearing l…	GO:0050910 detection of mechanical stimulus involved in sensory perception of sound;GO:0060088 auditory receptor cell stereocilium organization;GO:0002093 auditory receptor cell morphogenesis		Human disease related genes:Nervous system diseases:Ear disease; Potential drug targets; Transporters:Transporter channels and pores; Disease related genes	Vesicles (Approved)				0	0	0	0	0	0	0	0	0	0	0	0	0	0	0	0	0	0
11063	SOX30	0	1	0	0	0	1	0	0	0	0	0	1	0	0	11063	Gene_ID	H. sapiens	11063	H. sapiens	SOX30	SRY-box transcription factor 30	SOX30 is a gene that belongs to the SOX family of transcription factors, which play a crucial role in embryonic development and cell fate determination. This gene encodes a protein that acts as a transcriptional regulator when it forms a complex with other proteins. It has been found to activate p53 transcription, which promotes tumor cell apoptosis in lung cancer. Additionally, SOX30 may be invo…	There is limited information available on the disease implications of SOX30. However, recent studies have suggested that SOX30 may play a role in the development and progression of various cancers, including lung cancer, breast cancer, and hepatocellular carcinoma. Targeted drug discovery efforts for SOX30 are still in the early stages, but there is potential for the development of drugs that tar…	GO:0120211 proacrosomal vesicle fusion;GO:0001675 acrosome assembly;GO:0033363 secretory granule organization		Transcription factors:Other all-alpha-helical DNA-binding domains; Predicted intracellular proteins	Nucleoplasm;Vesicles (Supported); Additional: Cytosol				0	0	0	0	0	0	0	0	0	0	0	0	0	0	0	0	0	0
84236	RHBDD1	0	0	1	0	1	0	0	0	0	1	0	0	0	0	84236	Gene_ID	H. sapiens	84236	H. sapiens	RHBDD1	rhomboid domain containing 1	RHBDD1, also known as rhomboid domain containing 1, is a human gene that encodes a protein involved in serine-type endopeptidase activity. It plays a role in cellular response to unfolded protein, membrane protein proteolysis, and positive regulation of protein catabolic process. The protein is located in the endoplasmic reticulum.	There is limited information available on the disease implications of RHBDD1. However, some studies have suggested that mutations in this gene may be associated with certain types of cancer, including breast cancer and lung adenocarcinoma. Targeted drug discovery efforts for RHBDD1 are also limited, as the function of this gene is not well understood. However, some studies have suggested that inh…	GO:1904211 membrane protein proteolysis involved in retrograde protein transport, ER to cytosol;GO:0031293 membrane protein intracellular domain proteolysis;GO:0030970 retrograde protein transport, ER to cytosol		Transporters; ENZYME proteins:Hydrolases; Enzymes; Peptidases:Serine-type peptidases; Predicted intracellular proteins	Endoplasmic reticulum (Supported)				0	0	0	0	0	0	0	0	0	0	0	0	0	0	0	0	0	0
729475	RAD51AP2	0	0	0	0	0	1	0	0	1	0	1	0	0	0	729475	Gene_ID	H. sapiens	729475	H. sapiens	RAD51AP2	RAD51 associated protein 2	RAD51AP2 is a human gene that is predicted to have double-stranded DNA binding activity and single-stranded DNA binding activity. It is also predicted to be involved in double-strand break repair via homologous recombination and interstrand cross-link repair. RAD51AP2 is part of a protein-containing complex.	RAD51AP2 has been implicated in several types of cancer, including breast, ovarian, and lung cancer. In breast cancer, high expression of RAD51AP2 has been associated with poor prognosis and resistance to chemotherapy. Targeting RAD51AP2 may therefore be a promising strategy for cancer therapy. However, there are currently no drugs specifically targeting RAD51AP2. Instead, drugs targeting other p…	GO:0008150 biological_process		Predicted intracellular proteins	Nucleoli (Approved); Additional: Cytosol;Mitotic chromosome				0	0	0	0	0	0	0	0	0	0	0	0	0	0	0	0	0	0
10149	ADGRG2	0	0	0	0	1	0	0	0	1	1	0	0	0	0	10149	Gene_ID	H. sapiens	10149	H. sapiens	ADGRG2	adhesion G protein-coupled receptor G2	ADGRG2 is a gene that encodes a transmembrane protein belonging to the G protein-coupled receptor family. It is primarily expressed in the epididymis and may be proteolytically processed. The gene has multiple transcript variants that encode different isoforms.	There is limited information available on the disease implications of ADGRG2. However, recent studies have suggested that it may play a role in male fertility and sperm motility. Mutations in ADGRG2 have been associated with asthenozoospermia, a condition characterized by reduced sperm motility, which can lead to male infertility. As for targeted drug discovery efforts, there are currently no dru…	GO:0007189 adenylate cyclase-activating G protein-coupled receptor signaling pathway;GO:0007188 adenylate cyclase-modulating G protein-coupled receptor signaling pathway;GO:0007283 spermatogenesis		Transporters; G-protein coupled receptors:Family 2 (B) receptors; Disease related genes; G-protein coupled receptors:GPCRs excl olfactory receptors; Potential drug targets; Human disease related genes:Congenital malformations:Congenital malformations of genital organs	Cytosol;Plasma membrane (Approved)				0	0	0	0	0	0	0	0	0	0	0	0	0	0	0	0	0	0
29850	TRPM5	0	1	0	0	1	0	0	0	1	0	0	0	0	0	29850	Gene_ID	H. sapiens	29850	H. sapiens	TRPM5	transient receptor potential cation channel subfamily M member 5	TRPM5 is a gene that belongs to the transient receptor potential (TRP) protein family, which are ion channels that play a role in taste transduction. TRPM5 is a non-selective cation channel that carries Na+, K+, and Cs+ ions equally well, but not Ca(2+) ions. It is activated by lower concentrations of intracellular Ca(2+), and inhibited by higher concentrations. TRPM5 is also highly temperature-s…	TRPM5 has been implicated in several diseases, including diabetes, obesity, and cancer. In diabetes, TRPM5 has been shown to play a role in glucose-stimulated insulin secretion, and mutations in the gene have been associated with impaired insulin secretion and glucose intolerance. In obesity, TRPM5 has been linked to the regulation of appetite and energy expenditure, and drugs targeting TRPM5 hav…	GO:0019722 calcium-mediated signaling;GO:0035725 sodium ion transmembrane transport;GO:0071805 potassium ion transmembrane transport		Voltage-gated ion channels:Transient Receptor Potential Channels; Transporters:Transporter channels and pores					0	0	0	0	0	0	0	0	0	0	0	0	0	0	0	0	0	0
714	C1QC	0	0	0	0	0	1	0	0	1	1	0	0	0	0	714	Gene_ID	H. sapiens	714	H. sapiens	C1QC	complement C1q C chain	The C1QC gene encodes the C-chain polypeptide of serum complement subcomponent C1q, which is a part of the serum complement system. C1q is made up of 18 polypeptide chains, including 6 A-chains, 6 B-chains, and 6 C-chains. Each chain has a collagen-like region at the N-terminal and a C1q globular domain at the C-terminal. C1q deficiency is linked to lupus erythematosus and glomerulonephritis.	C1QC gene mutations have been associated with increased susceptibility to autoimmune diseases such as systemic lupus erythematosus (SLE) and glomerulonephritis. Targeted drug discovery efforts have focused on developing therapies that modulate the complement system, including C1q. Eculizumab, a monoclonal antibody that targets complement protein C5, has been approved for the treatment of paroxysm…	GO:0030853 negative regulation of granulocyte differentiation;GO:0045650 negative regulation of macrophage differentiation;GO:0098883 synapse pruning		Predicted secreted proteins; Human disease related genes:Immune system diseases:Primary immunodeficiency; Disease related genes		Cetuximab; Palivizumab; Daclizumab; Bevacizumab; Zinc; Copper; Zinc acetate; Zinc chloride; Zinc sulfate, unspecified form	(M5880)NABA ECM AFFILIATED; (M5885)NABA MATRISOME ASSOCIATED; (M5889)NABA MATRISOME	(M5921)HALLMARK COMPLEMENT	0	0	0	0	0	0	0	0	0	0	0	0	0	0	1	0	0	0
23037	PDZD2	0	1	0	0	0	1	0	0	1	0	0	0	0	0	23037	Gene_ID	H. sapiens	23037	H. sapiens	PDZD2	PDZ domain containing 2	PDZD2 is a human gene that encodes a protein containing six PDZ domains and is similar in sequence to pro-interleukin-16. The protein localizes to the endoplasmic reticulum and is believed to be cleaved by a caspase to produce a secreted peptide with two PDZ domains. PDZD2 is upregulated in primary prostate tumors and may play a role in the early stages of prostate tumorigenesis.	There is limited information available on the disease implications of PDZD2. However, studies have shown that PDZD2 is upregulated in primary prostate tumors, suggesting that it may play a role in the early stages of prostate tumorigenesis. Targeted drug discovery efforts for PDZD2 are also limited, as the function of the protein is not well understood. Currently, there are no drugs on the market…	GO:0007155 cell adhesion;GO:0009987 cellular process;GO:0008150 biological_process		Predicted intracellular proteins	Cytosol;Plasma membrane (Supported)				0	0	0	0	0	0	0	0	0	0	0	0	0	0	0	0	0	0
3895	KTN1	0	0	0	0	0	0	0	1	1	1	0	0	0	0	3895	Gene_ID	H. sapiens	3895	H. sapiens	KTN1	kinectin 1	KTN1, also known as kinectin 1, is a gene that encodes an integral membrane protein belonging to the kinectin protein family. The protein is mainly found in the endoplasmic reticulum membrane and is involved in intracellular organelle motility by binding to kinesin. It also binds to translation elongation factor-delta and may play a role in the assembly of the elongation factor-1 complex. The gen…	There is limited information available on the disease implications of KTN1 mutations. However, a few studies have suggested that mutations in KTN1 may be associated with certain neurological disorders, such as hereditary spastic paraplegia and Charcot-Marie-Tooth disease. Targeted drug discovery efforts for KTN1 are also limited, as the protein's function and role in disease pathogenesis are not …	GO:0007018 microtubule-based movement;GO:0007017 microtubule-based process;GO:0015031 protein transport		Cancer-related genes; Predicted intracellular proteins	Endoplasmic reticulum (Enhanced)				0	0	0	0	1	0	0	0	0	0	0	0	0	0	0	0	0	0
213	ALB	1	0	0	0	0	0	0	0	0	0	1	0	0	1	213	Gene_ID	H. sapiens	213	H. sapiens	ALB	albumin	The human gene ALB encodes for the most abundant protein in human blood, known as albumin. Albumin plays a crucial role in regulating blood plasma colloid osmotic pressure and acts as a carrier protein for various endogenous molecules such as hormones, fatty acids, and metabolites, as well as exogenous drugs. Additionally, albumin exhibits an esterase-like activity with broad substrate specificit…	Mutations in the ALB gene have been associated with various diseases, including familial dysalbuminemic hyperthyroxinemia, analbuminemia, and nephrotic syndrome. In drug discovery efforts, albumin has been targeted as a drug delivery system due to its ability to bind to a wide range of molecules and its long half-life in circulation. One example is the use of albumin-bound paclitaxel (Abraxane) f…	GO:0051659 maintenance of mitochondrion location;GO:0051657 maintenance of organelle location;GO:0051646 mitochondrion localization		Disease related genes; Candidate cardiovascular disease genes; Predicted secreted proteins; Cancer-related genes:Candidate cancer biomarkers; Predicted intracellular proteins; FDA approved drug targets:Small molecule drugs	Golgi apparatus (Enhanced); Additional: Endoplasmic reticulum	Amsacrine; Cefotaxime; Pyridostigmine; Phenol; Norelgestromin; Aniline; Guaiacol; Artenimol; Silver; Patent Blue	(M106)PID HNF3B PATHWAY	(M5949)HALLMARK PEROXISOME	0	0	0	0	0	0	0	0	0	0	0	0	0	0	0	0	1	0
1439	CSF2RB	0	0	1	1	0	1	0	0	0	0	0	0	0	0	1439	Gene_ID	H. sapiens	1439	H. sapiens	CSF2RB	colony stimulating factor 2 receptor subunit beta	The CSF2RB gene encodes the common beta chain of the receptor for interleukin-3, interleukin-5, and colony stimulating factor. Mutations in this gene have been linked to alveolar proteinosis, a rare lung disease characterized by the accumulation of surfactant in the lungs. The protein encoded by this gene is essential for the proper functioning of the immune system and plays a crucial role in the…	Alveolar proteinosis is a rare lung disease that is caused by mutations in the CSF2RB gene. The accumulation of surfactant in the lungs leads to breathing difficulties, coughing, and fatigue. There are currently no targeted drug therapies available for alveolar proteinosis, and treatment options are limited to lung lavage and lung transplantation. However, there have been efforts to develop drugs…	GO:0038157 granulocyte-macrophage colony-stimulating factor signaling pathway;GO:0038043 interleukin-5-mediated signaling pathway;GO:0036015 response to interleukin-3		Disease related genes; CD markers; Predicted intracellular proteins; FDA approved drug targets:Biotech drugs; Human disease related genes:Respiratory diseases:Lung diseases	Golgi apparatus (Approved)	Sargramostim; NPI 32101; Resatorvid	(M135)PID IL5 PATHWAY; (M182)PID IL3 PATHWAY; (M22)PID GMCSF PATHWAY	(M5897)HALLMARK IL6 JAK STAT3 SIGNALING; (M5913)HALLMARK INTERFERON GAMMA RESPONSE	0	0	0	0	0	0	0	0	0	0	0	0	0	0	0	0	0	0
94137	RP1L1	0	0	0	0	0	1	0	0	0	1	0	0	0	1	94137	Gene_ID	H. sapiens	94137	H. sapiens	RP1L1	RP1 like 1	RP1L1 is a gene that encodes a protein that is specific to the retina. The protein contains two doublecortin domains that regulate microtubule polymerization and two large repetitive regions that contain a high percentage of glutamine and glutamic acid residues. The length of the protein varies among individuals due to the presence of a 16aa repeat in the first C-terminal repetitive region. The p…	Occult macular dystrophy (OMD) is a rare inherited eye disorder that affects the central part of the retina. Mutations in the RP1L1 gene have been identified as a cause of OMD. Currently, there are no specific treatments for OMD, and management is focused on supportive care and monitoring of disease progression. However, there are ongoing efforts to develop targeted therapies for OMD by identifyi…	GO:0045494 photoreceptor cell maintenance;GO:0042461 photoreceptor cell development;GO:0046530 photoreceptor cell differentiation		Human disease related genes:Nervous system diseases:Eye disease; Predicted intracellular proteins; Disease related genes					1	0	0	0	0	0	0	0	0	0	0	0	0	0	0	0	0	0
84464	SLX4	0	0	0	0	0	0	0	0	1	1	0	1	0	0	84464	Gene_ID	H. sapiens	84464	H. sapiens	SLX4	SLX4 structure-specific endonuclease subunit	SLX4 is a human gene that encodes a protein that acts as an assembly component of multiple structure-specific endonucleases. These endonuclease complexes are essential for repairing specific types of DNA lesions and are critical for cellular responses to replication fork failure. Mutations in the SLX4 gene have been identified in patients with Fanconi anemia, a rare genetic disorder characterized…	SLX4 mutations have been linked to several genetic disorders, including Fanconi anemia, which is characterized by bone marrow failure, developmental abnormalities, and an increased risk of cancer. In addition, mutations in SLX4 have been associated with a rare form of colorectal cancer known as hereditary nonpolyposis colorectal cancer (HNPCC). Targeted drug discovery efforts for SLX4 have focuse…	GO:1904431 positive regulation of t-circle formation;GO:0072429 response to intra-S DNA damage checkpoint signaling;GO:0072396 response to cell cycle checkpoint signaling		Human disease related genes:Cardiovascular diseases:Hematologic diseases; Predicted intracellular proteins; Disease related genes	Nucleoplasm (Supported); Additional: Cell Junctions;Cytosol				0	0	0	1	0	0	0	0	0	0	0	0	0	0	0	0	0	0
4126	MANBA	0	1	0	0	1	0	0	0	1	0	0	0	0	0	4126	Gene_ID	H. sapiens	4126	H. sapiens	MANBA	mannosidase beta	The MANBA gene encodes a protein that belongs to the glycosyl hydrolase 2 family and is responsible for breaking down N-linked glycoprotein oligosaccharides in the lysosome. This protein is the final exoglycosidase in the catabolism pathway. Mutations in the MANBA gene are linked to beta-mannosidosis, a lysosomal storage disease that affects the nervous system. The disease has a wide range of neu…	Beta-mannosidosis is a rare autosomal recessive lysosomal storage disorder caused by mutations in the MANBA gene. The disease is characterized by the accumulation of mannose-rich oligosaccharides in the lysosomes of various tissues, leading to progressive neurological symptoms such as intellectual disability, ataxia, seizures, and hearing loss. There is currently no cure for beta-mannosidosis, an…	GO:0009313 oligosaccharide catabolic process;GO:0006516 glycoprotein catabolic process;GO:0009311 oligosaccharide metabolic process		ENZYME proteins:Hydrolases; Disease related genes; Enzymes; Potential drug targets; Human disease related genes:Congenital disorders of metabolism:Congenital disorders of glycan/glycoprotein metabolism; Human disease related genes:Congenital disorders of metabolism:Lysosomal storage diseases; Predicted intracellular proteins	Vesicles (Supported)				0	0	0	0	0	0	0	0	0	0	0	0	0	0	0	0	0	0
7444	VRK2	1	0	0	0	0	0	0	0	0	0	1	1	0	0	7444	Gene_ID	H. sapiens	7444	H. sapiens	VRK2	VRK serine/threonine kinase 2	VRK2 is a gene that encodes a protein kinase belonging to the VRK family. This protein kinase plays a role in regulating apoptosis and tumor cell growth by acting as an effector of signaling pathways. The gene has been associated with schizophrenia, and alternative splicing results in multiple transcript variants that differ in their subcellular localization and biological activity.	The VRK2 gene has been implicated in several diseases, including schizophrenia, Parkinson's disease, and cancer. In schizophrenia, VRK2 has been found to be downregulated in the prefrontal cortex of patients, suggesting a potential role in the pathogenesis of the disease. In Parkinson's disease, VRK2 has been linked to the regulation of autophagy, a process that is disrupted in the disease. In ca…	GO:2000659 regulation of interleukin-1-mediated signaling pathway;GO:0001959 regulation of cytokine-mediated signaling pathway;GO:0060759 regulation of response to cytokine stimulus	yes	Enzymes; ENZYME proteins:Transferases; Kinases:CK1 Ser/Thr protein kinases; Predicted intracellular proteins	Endoplasmic reticulum (Supported)				0	0	0	0	0	0	0	0	0	0	0	0	0	0	0	0	0	0
6773	STAT2	0	0	0	0	0	1	0	0	0	0	1	1	0	0	6773	Gene_ID	H. sapiens	6773	H. sapiens	STAT2	signal transducer and activator of transcription 2	The human gene STAT2 encodes a protein that belongs to the STAT protein family. When cytokines and growth factors bind to their receptors, STAT family members are phosphorylated and form homo- or heterodimers that enter the nucleus and activate transcription. In response to interferon, STAT2 forms a complex with STAT1 and ISGF3G, acting as a transactivator to mediate innate antiviral activity. Ho…	Mutations in the STAT2 gene have been linked to Immunodeficiency 44, a rare autosomal recessive disorder characterized by increased susceptibility to viral infections. There are currently no targeted drug discovery efforts specifically for STAT2 mutations, but there are several drugs on the market that target the interferon pathway, which STAT2 is a part of. For example, interferon alpha is used …	GO:0060339 negative regulation of type I interferon-mediated signaling pathway;GO:0090140 regulation of mitochondrial fission;GO:0060338 regulation of type I interferon-mediated signaling pathway		Predicted intracellular proteins; Transcription factors:Immunoglobulin fold; Disease related genes	Cytosol (Supported); Additional: Plasma membrane		(M36)PID IL27 PATHWAY; (M124)PID CXCR4 PATHWAY	(M5897)HALLMARK IL6 JAK STAT3 SIGNALING; (M5911)HALLMARK INTERFERON ALPHA RESPONSE; (M5923)HALLMARK PI3K AKT MTOR SIGNALING	0	0	0	0	0	0	0	0	0	0	0	0	0	0	1	0	0	0
5463	POU6F1	0	0	0	0	1	1	0	0	1	0	0	0	0	0	5463	Gene_ID	H. sapiens	5463	H. sapiens	POU6F1	POU class 6 homeobox 1	POU6F1 is a human gene that encodes a protein belonging to the POU class 6 homeobox family. The protein is involved in regulating gene expression by binding to specific DNA sequences and repressing transcription by RNA polymerase II. It is also found in the actin cytoskeleton and nuclear body. The gene's function is important for the proper development and maintenance of various tissues and organ…	There is limited information available on the disease implications of POU6F1. However, some studies have suggested that the gene may play a role in the development and progression of certain types of cancer, including breast cancer and glioblastoma. Targeted drug discovery efforts for POU6F1 are currently underway, with a focus on identifying small molecule inhibitors that can selectively target …	GO:0007517 muscle organ development;GO:0061061 muscle structure development;GO:0007507 heart development		Predicted intracellular proteins	Nuclear bodies (Supported); Additional: Actin filaments				0	0	0	0	0	0	0	0	0	0	0	0	0	0	0	0	0	0
5243	ABCB1	0	1	0	0	0	1	0	0	1	0	0	0	0	0	5243	Gene_ID	H. sapiens	5243	H. sapiens	ABCB1	ATP binding cassette subfamily B member 1	ABCB1 is a human gene that encodes a membrane-associated protein belonging to the ATP-binding cassette (ABC) transporter superfamily. This protein is a member of the MDR/TAP subfamily, which is involved in multidrug resistance. It functions as an ATP-dependent drug efflux pump for xenobiotic compounds with broad substrate specificity, responsible for decreased drug accumulation in multidrug-resis…	ABCB1 has been implicated in various diseases, including cancer, epilepsy, and inflammatory bowel disease. In cancer, overexpression of ABCB1 is associated with resistance to chemotherapy, making it a potential target for drug discovery efforts. Several drugs have been developed to inhibit ABCB1, including verapamil, cyclosporine A, and tariquidar. However, these drugs have had limited success in…	GO:0099040 ceramide translocation;GO:0099039 sphingolipid translocation;GO:1901529 positive regulation of anion channel activity		Human disease related genes:Musculoskeletal diseases:Skeletal diseases; Disease related genes; Enzymes; Transporters:Primary Active Transporters; Cancer-related genes:Mutational cancer driver genes; Human disease related genes:Immune system diseases:Other immune system diseases; CD markers; Cancer-related genes:Candidate cancer biomarkers; Predicted intracellular proteins; ENZYME proteins	Plasma membrane (Supported)	ATP; Medroxyprogesterone acetate; Roxithromycin; Fentanyl; Voacamine; Elacridar; Tesmilifene; FM-VP4; Zosuquidar; Tariquidar; Miltefosine; Tocofersolan; Hycanthone; Concanamycin A; Dexverapamil; Emopamil; Lomerizine; Tetrandrine; Dofequidar; Dexniguldipine; ONT-093; HM-30181; Desmethylsertraline; Reversin 121	(M255)PID HIF1 TFPATHWAY	(M5949)HALLMARK PEROXISOME; (M5941)HALLMARK UV RESPONSE UP; (M5947)HALLMARK IL2 STAT5 SIGNALING	0	0	0	0	0	0	0	0	0	0	0	0	1	0	0	0	0	0
3074	HEXB	1	1	0	0	0	0	0	0	0	0	1	0	0	0	3074	Gene_ID	H. sapiens	3074	H. sapiens	HEXB	hexosaminidase subunit beta	HEXB is a gene that encodes for the beta subunit of the lysosomal enzyme beta-hexosaminidase. This enzyme, along with the GM2 activator protein, breaks down molecules containing terminal N-acetyl hexosamines, including the ganglioside GM2. Mutations in the HEXB gene lead to an accumulation of GM2 ganglioside in neurons, causing neurodegenerative disorders known as GM2 gangliosidoses. Specifically…	Mutations in the HEXB gene lead to the accumulation of GM2 ganglioside in neurons, causing neurodegenerative disorders known as GM2 gangliosidoses. Sandhoff disease is a type of GM2-gangliosidosis that is caused by mutations in the beta subunit gene. Symptoms of Sandhoff disease include progressive muscle weakness, seizures, blindness, and deafness. There is currently no cure for Sandhoff disease…	GO:0008049 male courtship behavior;GO:0007619 courtship behavior;GO:0030207 chondroitin sulfate catabolic process		ENZYME proteins:Hydrolases; Disease related genes; Enzymes; Potential drug targets; Predicted intracellular proteins; Human disease related genes:Congenital disorders of metabolism:Lysosomal storage diseases; Human disease related genes:Congenital disorders of metabolism:Congenital disorders of lipid/glycolipid metabolism		Pyrimethamine; 2-Acetamido-2-Deoxy-D-Glucono-1,5-Lactone; N-Acetyl-glucosamine thiazoline; (2R,3R,4S,5R)-2-acetamido-3,4-dihydroxy-5-hydroxymethyl-piperidine			0	0	0	0	0	0	0	0	0	0	0	0	0	1	0	0	1	0
1281	COL3A1	1	0	0	0	0	1	0	0	0	0	1	0	0	0	1281	Gene_ID	H. sapiens	1281	H. sapiens	COL3A1	collagen type III alpha 1 chain	COL3A1 is a gene that encodes for the pro-alpha1 chains of type III collagen, a type of fibrillar collagen found in extensible connective tissues such as skin, lung, uterus, intestine, and the vascular system. It is often found in association with type I collagen. Mutations in this gene have been linked to Ehlers-Danlos syndrome type IV, a genetic disorder that affects the connective tissues, as …	Mutations in the COL3A1 gene have been linked to several diseases, including Ehlers-Danlos syndrome type IV, a rare genetic disorder that affects the connective tissues and can lead to arterial and aortic aneurysms. There are currently no targeted drug discovery efforts for this gene, as treatment for Ehlers-Danlos syndrome type IV is primarily focused on managing symptoms and preventing complica…	GO:0032905 transforming growth factor beta1 production;GO:0036022 limb joint morphogenesis;GO:0060414 aorta smooth muscle tissue morphogenesis		Disease related genes; Predicted secreted proteins; Predicted intracellular proteins; FDA approved drug targets:Biotech drugs; Human disease related genes:Congenital malformations:Congenital malformations of skin	Endoplasmic reticulum (Approved)	Collagenase clostridium histolyticum	(M3005)NABA COLLAGENS; (M198)PID SYNDECAN 1 PATHWAY; (M8)PID ENDOTHELIN PATHWAY	(M5944)HALLMARK ANGIOGENESIS; (M5942)HALLMARK UV RESPONSE DN; (M5909)HALLMARK MYOGENESIS	0	0	0	0	0	0	0	0	0	0	0	0	0	0	1	0	0	0
4926	NUMA1	0	0	0	0	1	1	0	0	0	0	1	0	0	0	4926	Gene_ID	H. sapiens	4926	H. sapiens	NUMA1	nuclear mitotic apparatus protein 1	NUMA1 is a gene that encodes a large protein that is a structural component of the nuclear matrix. The protein interacts with microtubules and plays a role in the formation and organization of the mitotic spindle during cell division. Chromosomal translocation of this gene with the RARA gene on chromosome 17 has been detected in patients with acute promyelocytic leukemia. Alternative splicing res…	The chromosomal translocation of NUMA1 with the RARA gene on chromosome 17 has been detected in patients with acute promyelocytic leukemia (APL). This translocation results in the fusion protein PML-RARA, which is a key driver of APL. Targeted drug discovery efforts have focused on developing drugs that can disrupt the interaction between PML-RARA and its binding partners, leading to the degradat…	GO:0055048 anastral spindle assembly;GO:1902363 regulation of protein localization to spindle pole body;GO:1902365 positive regulation of protein localization to spindle pole body		Cancer-related genes:Mutational cancer driver genes; Predicted intracellular proteins	Nucleoplasm (Supported); Additional: Cytosol		(M220)PID CASPASE PATHWAY	(M5893)HALLMARK MITOTIC SPINDLE; (M5901)HALLMARK G2M CHECKPOINT	1	0	1	1	0	0	0	0	0	0	1	0	1	0	0	0	0	0
79664	ICE2	0	0	1	0	0	1	0	0	1	0	0	0	0	0	79664	Gene_ID	H. sapiens	79664	H. sapiens	ICE2	interactor of little elongation complex ELL subunit 2	The human gene ICE2 is a component of the little elongation complex (LEC), which is involved in the transcription of small nuclear RNA (snRNA). The LEC enhances RNA Polymerase II occupancy and transcriptional elongation, and its components, including ICE2, have been found to localize to Cajal bodies, which are sites of ribonucleoprotein complex assembly. ICE2 has been identified as an interactor …	Unfortunately, there is currently no information available on disease implications or targeted drug discovery efforts related to the ICE2 gene. Additionally, there are no known drugs on the market that specifically target ICE2. As research on this gene and its role in transcriptional regulation continues, it is possible that new therapeutic targets and drug discovery efforts may emerge in the fut…	GO:0042796 snRNA transcription by RNA polymerase III;GO:0042795 snRNA transcription by RNA polymerase II;GO:0009301 snRNA transcription		Predicted intracellular proteins	Nuclear bodies;Nucleoplasm (Supported)				0	0	0	0	0	0	0	0	0	0	0	0	0	0	0	0	0	0
1582	CYP8B1	1	0	0	0	1	0	0	0	1	0	0	0	0	0	1582	Gene_ID	H. sapiens	1582	H. sapiens	CYP8B1	cytochrome P450 family 8 subfamily B member 1	CYP8B1 is a gene that belongs to the cytochrome P450 family of enzymes. These enzymes are involved in drug metabolism and the synthesis of cholesterol, steroids, and other lipids. CYP8B1 is located in the endoplasmic reticulum membrane and is responsible for converting 7 alpha-hydroxy-4-cholesten-3-one into 7-alpha,12-alpha-dihydroxy-4-cholesten-3-one. This conversion affects the balance between …	Mutations in the CYP8B1 gene have been associated with several diseases, including gallstones, cholestatic liver disease, and non-alcoholic fatty liver disease. Targeted drug discovery efforts have focused on developing inhibitors of CYP8B1 as a potential treatment for these diseases. One example is the drug obeticholic acid, which is a synthetic bile acid derivative that activates the farnesoid …	GO:0045797 positive regulation of intestinal cholesterol absorption;GO:1904480 positive regulation of intestinal absorption;GO:1904731 positive regulation of intestinal lipid absorption		ENZYME proteins:Oxidoreductases; Enzymes; Predicted intracellular proteins				(M5948)HALLMARK BILE ACID METABOLISM	0	0	0	0	0	0	0	0	0	0	0	0	0	0	0	0	1	0
1850	DUSP8	0	0	0	1	0	1	0	0	1	0	0	0	0	0	1850	Gene_ID	H. sapiens	1850	H. sapiens	DUSP8	dual specificity phosphatase 8	DUSP8 is a gene that encodes a protein belonging to the dual specificity protein phosphatase subfamily. This protein inactivates target kinases by dephosphorylating both phosphoserine/threonine and phosphotyrosine residues. It negatively regulates members of the MAP kinase superfamily, which is associated with cellular proliferation and differentiation. DUSP8 specifically inactivates SAPK/JNK and…	Research has shown that DUSP8 plays a role in various diseases, including cancer, neurodegenerative disorders, and cardiovascular diseases. In cancer, DUSP8 has been found to be downregulated in several types of tumors, including breast, lung, and colon cancer, and its overexpression has been shown to inhibit tumor growth and metastasis. Therefore, DUSP8 is considered a potential therapeutic targ…	GO:0006470 protein dephosphorylation;GO:0043409 negative regulation of MAPK cascade;GO:0016311 dephosphorylation		Enzymes; ENZYME proteins:Hydrolases; Predicted intracellular proteins	Cytosol (Approved)		(M76)PID P38 ALPHA BETA PATHWAY; (M166)PID ATF2 PATHWAY		0	0	0	0	0	0	0	0	0	0	0	0	0	0	0	0	0	0
10128	LRPPRC	0	1	1	0	0	1	0	0	0	0	0	0	0	0	10128	Gene_ID	H. sapiens	10128	H. sapiens	LRPPRC	leucine rich pentatricopeptide repeat containing	The LRPPRC gene encodes a leucine-rich protein that contains multiple pentatricopeptide repeats (PPR). Its exact function is not yet fully understood, but it is believed to play a role in cytoskeletal organization, vesicular transport, and transcriptional regulation of both nuclear and mitochondrial genes. The LRPPRC protein is primarily found in mitochondria and has a mitochondrial targeting seq…	Mutations in the LRPPRC gene have been linked to the French-Canadian type of Leigh syndrome, a rare neurological disorder that affects the central nervous system. This disorder is characterized by progressive neurological deterioration, muscle weakness, and respiratory problems. There is currently no cure for Leigh syndrome, and treatment is mainly supportive and aimed at managing symptoms. Targe…	GO:0000961 negative regulation of mitochondrial RNA catabolic process;GO:0000957 mitochondrial RNA catabolic process;GO:0000960 regulation of mitochondrial RNA catabolic process		Human disease related genes:Congenital disorders of metabolism:Mitochondrial diseases; Predicted intracellular proteins; Disease related genes	Mitochondria (Enhanced)			(M5893)HALLMARK MITOTIC SPINDLE; (M5936)HALLMARK OXIDATIVE PHOSPHORYLATION	0	0	0	0	1	0	0	0	0	0	0	0	1	0	0	0	0	0
79915	ATAD5	0	0	0	0	1	1	0	0	0	0	1	0	0	0	79915	Gene_ID	H. sapiens	79915	H. sapiens	ATAD5	ATPase family AAA domain containing 5	ATAD5 is a human gene that encodes for a protein containing the ATPase family AAA domain. This protein is involved in DNA clamp unloading, positive regulation of DNA replication, and positive regulation of cell cycle G2/M phase transition. It is a part of the Elg1 RFC-like complex and is considered a biomarker of neurilemmoma. The protein enables DNA clamp unloader activity, which is important fo…	ATAD5 has been implicated in various types of cancer, including breast, lung, and ovarian cancer. Studies have shown that ATAD5 is overexpressed in cancer cells and plays a role in promoting tumor growth and survival. Therefore, targeting ATAD5 has emerged as a potential strategy for cancer therapy. Several small molecule inhibitors of ATAD5 have been developed and tested in preclinical studies, …	GO:0090618 DNA clamp unloading;GO:0048304 positive regulation of isotype switching to IgG isotypes;GO:0048302 regulation of isotype switching to IgG isotypes		Predicted intracellular proteins	Nucleoplasm (Approved); Additional: Centriolar satellite;Cytokinetic bridge;Cytosol				0	0	1	0	0	0	0	0	0	0	0	0	0	0	0	0	0	0
81031	SLC2A10	0	0	0	0	0	1	0	0	0	0	1	0	1	0	81031	Gene_ID	H. sapiens	81031	H. sapiens	SLC2A10	solute carrier family 2 member 10	SLC2A10 is a gene that belongs to the class III facilitative glucose transporter family. It is involved in regulating glucose homeostasis in the body. Mutations in this gene have been linked to a rare genetic disorder called arterial tortuosity syndrome, which affects the elasticity and structure of blood vessels. This condition can lead to a range of health problems, including cardiovascular iss…	Arterial tortuosity syndrome (ATS) is a rare genetic disorder caused by mutations in the SLC2A10 gene. The condition affects the elasticity and structure of blood vessels, leading to a range of health problems, including cardiovascular issues, joint hypermobility, and gastrointestinal complications. There are currently no targeted drug therapies available for ATS, and treatment is focused on mana…	GO:0032683 negative regulation of connective tissue growth factor production;GO:1902729 negative regulation of proteoglycan biosynthetic process;GO:0032643 regulation of connective tissue growth factor production		Disease related genes; Potential drug targets; Transporters:Electrochemical Potential-driven transporters; Human disease related genes:Cardiovascular diseases:Vascular diseases; Predicted intracellular proteins	Cytosol (Supported)				0	0	0	0	0	0	0	0	0	0	0	0	0	0	0	0	0	0
79728	PALB2	1	0	0	0	1	1	0	0	0	0	0	0	0	0	79728	Gene_ID	H. sapiens	79728	H. sapiens	PALB2	partner and localizer of BRCA2	PALB2 (Partner and Localizer of BRCA2) is a gene that encodes a protein that plays a role in tumor suppression. The protein interacts with and localizes with BRCA2 in the nucleus, which allows for the stable accumulation of BRCA2. Mutations in PALB2 have been linked to an increased risk of breast and ovarian cancer, as well as other types of cancer. PALB2 is important for maintaining genomic stab…	PALB2 mutations have been associated with an increased risk of breast and ovarian cancer, as well as pancreatic and other types of cancer. Targeted drug discovery efforts have focused on developing drugs that can restore the function of PALB2 in cancer cells with mutated or dysfunctional PALB2. One approach has been to develop small molecule inhibitors that can bind to and stabilize the PALB2 pro…	GO:0001833 inner cell mass cell proliferation;GO:0036342 post-anal tail morphogenesis;GO:0001832 blastocyst growth		Human disease related genes:Cardiovascular diseases:Hematologic diseases; Predicted intracellular proteins; Cancer-related genes; Disease related genes	Nuclear speckles;Nucleoplasm (Supported)		(M1)PID FANCONI PATHWAY		0	0	0	0	0	0	0	1	0	0	0	0	0	0	0	0	0	0
26036	ZNF451	0	1	0	0	0	1	0	0	0	0	0	0	0	1	26036	Gene_ID	H. sapiens	26036	H. sapiens	ZNF451	zinc finger protein 451	ZNF451 is a human gene that encodes for a zinc finger protein. This protein is involved in various cellular processes, including SUMO ligase activity and transcription corepressor activity. It plays a role in negative regulation of nitrogen compound metabolic process, negative regulation of transforming growth factor beta receptor signaling pathway, and protein sumoylation. ZNF451 is located in t…	There is limited information available on the disease implications of ZNF451. However, some studies have suggested that it may be involved in the development and progression of certain cancers, including breast cancer and hepatocellular carcinoma. Targeted drug discovery efforts for ZNF451 are also limited, as its exact role in disease pathogenesis is not well understood. Currently, there are no …	GO:0060633 negative regulation of transcription initiation by RNA polymerase II;GO:2000143 negative regulation of DNA-templated transcription initiation;GO:0016925 protein sumoylation		Transcription factors:Zinc-coordinating DNA-binding domains; Predicted intracellular proteins	Nucleoplasm (Approved)				0	0	0	0	0	0	0	0	0	0	0	0	0	0	0	0	0	0
7450	VWF	0	1	0	0	1	0	0	0	0	0	1	0	0	0	7450	Gene_ID	H. sapiens	7450	H. sapiens	VWF	von Willebrand factor	The VWF gene encodes a glycoprotein that plays a crucial role in hemostasis, the process of stopping bleeding. The protein is processed into large multimeric complexes that help platelets adhere to sites of vascular injury and transport various proteins in the blood. Mutations in this gene can cause von Willebrand disease, an inherited bleeding disorder. A pseudogene, which is an inactive copy of…	Von Willebrand disease (VWD) is a bleeding disorder caused by mutations in the VWF gene. The severity of the disease varies depending on the type of mutation and the amount of functional von Willebrand factor (VWF) produced. Symptoms can range from mild bruising and nosebleeds to severe bleeding episodes that require medical intervention. Treatment options include desmopressin, which stimulates t…	GO:0030168 platelet activation;GO:0007596 blood coagulation;GO:0050817 coagulation		Disease related genes; Human disease related genes:Cardiovascular diseases:Hematologic diseases; Candidate cardiovascular disease genes; Predicted secreted proteins; Cancer-related genes:Candidate cancer biomarkers; FDA approved drug targets:Biotech drugs		Antihemophilic factor, human recombinant; Egaptivon pegol; Caplacizumab; Simoctocog alfa; Antihemophilic Factor (Recombinant), PEGylated; Susoctocog alfa; Efmoroctocog alfa; Lonoctocog alfa; Moroctocog alfa	(M3008)NABA ECM GLYCOPROTEINS; (M5884)NABA CORE MATRISOME; (M5889)NABA MATRISOME	(M5946)HALLMARK COAGULATION; (M5915)HALLMARK APICAL JUNCTION	0	0	0	0	0	0	0	0	0	0	0	0	0	0	0	0	0	0
8120	AP3B2	0	0	1	0	0	1	0	0	1	0	0	0	0	0	8120	Gene_ID	H. sapiens	8120	H. sapiens	AP3B2	adaptor related protein complex 3 subunit beta 2	AP3B2 is a gene that encodes the beta subunit of the AP-3 complex, which is involved in the formation of clathrin-coated synaptic vesicles. This protein is specific to neurons and is phosphorylated by a casein kinase-like protein, which helps assemble the synaptic vesicle coat. AP3B2 was first identified as the target antigen in human paraneoplastic neurologic disorders. Defects in this gene have…	Mutations in the AP3B2 gene have been associated with early-onset epileptic encephalopathy, a group of severe neurological disorders characterized by recurrent seizures and developmental delays. Targeted drug discovery efforts for AP3B2-related disorders are still in the early stages, but potential therapeutic strategies include gene therapy, small molecule inhibitors, and modulation of the immun…	GO:0016183 synaptic vesicle coating;GO:0035652 clathrin-coated vesicle cargo loading;GO:0035654 clathrin-coated vesicle cargo loading, AP-3-mediated		Human disease related genes:Nervous system diseases:Epilepsy; Predicted intracellular proteins; Disease related genes	Golgi apparatus (Approved); Additional: Cytosol;Nucleoplasm				0	0	0	0	1	0	0	0	0	0	0	0	1	0	0	0	0	0
9928	KIF14	0	0	0	0	0	1	0	0	1	1	0	0	0	0	9928	Gene_ID	H. sapiens	9928	H. sapiens	KIF14	kinesin family member 14	KIF14 is a gene that belongs to the kinesin-3 superfamily of microtubule motor proteins. These proteins are involved in various cellular processes, including vesicle transport, chromosome segregation, mitotic spindle formation, and cytokinesis. KIF14 is found in the cytoplasm during interphase, spindle poles and spindle microtubules during mitosis, and midbody during cytokinesis. It has microtubu…	KIF14 has been identified as a potential therapeutic target for cancer treatment. Inhibition of KIF14 expression or activity has been shown to induce apoptosis and inhibit tumor growth in various cancer cell lines and animal models. Several small molecule inhibitors of KIF14 have been developed and tested in preclinical studies, including SB743921, AZ82, and CFI-400945. These inhibitors have show…	GO:0021685 cerebellar granular layer structural organization;GO:0021698 cerebellar cortex structural organization;GO:0021693 cerebellar Purkinje cell layer structural organization		Human disease related genes:Cancers:Cancers of eye, brain, and central nervous system; Disease related genes; Human disease related genes:Congenital malformations:Congenital malformations of the nervous system; Predicted intracellular proteins; Human disease related genes:Congenital malformations:Congenital malformations of the urinary system	Cytosol (Supported); Additional: Midbody ring				0	0	0	1	1	0	0	0	0	0	0	0	1	0	0	0	0	0
8736	MYOM1	0	1	0	0	0	1	0	0	0	0	1	0	0	0	8736	Gene_ID	H. sapiens	8736	H. sapiens	MYOM1	myomesin 1	MYOM1, also known as myomesin 1, is a protein that plays a role in the structure of sarcomeres, the basic units of muscle contraction. It is one of the proteins that interconnects the major structures of sarcomeres, the M bands and Z discs, with the giant protein titin. MYOM1 contains structural modules with strong homology to either fibronectin type III or immunoglobulin C2 domains. It has a uni…	There is limited information available on the disease implications of MYOM1. However, mutations in MYOM1 have been associated with dilated cardiomyopathy, a condition characterized by an enlarged and weakened heart that can lead to heart failure. Targeted drug discovery efforts for MYOM1 are also limited, as the protein's function in muscle structure is not yet fully understood. There are current…	GO:0010737 protein kinase A signaling;GO:0050714 positive regulation of protein secretion;GO:0050708 regulation of protein secretion		Predicted intracellular proteins				(M5909)HALLMARK MYOGENESIS	0	0	0	0	0	0	0	0	0	0	0	0	0	0	0	0	0	0
403313	PLPP6	0	0	1	0	0	0	0	0	1	0	0	1	0	0	403313	Gene_ID	H. sapiens	403313	H. sapiens	PLPP6	phospholipid phosphatase 6	PLPP6 is a human gene that encodes for a protein called phospholipid phosphatase 6. This protein is involved in the dephosphorylation of phospholipids and is predicted to be located in the plasma membrane, where it is active. PLPP6 enables lipid phosphatase activity, which is important for the regulation of cellular processes such as signal transduction and membrane trafficking. The function of P…	There is limited information available on the disease implications of PLPP6, but some studies suggest that it may be involved in the development of certain types of cancer and metabolic disorders. For example, one study found that PLPP6 expression was significantly higher in breast cancer tissues compared to normal breast tissues, and that higher expression was associated with poorer prognosis. A…	GO:0045339 farnesyl diphosphate catabolic process;GO:1902247 geranylgeranyl diphosphate catabolic process;GO:0033385 geranylgeranyl diphosphate metabolic process			Nucleoplasm;Vesicles (Approved); Additional: Cytosol				0	0	0	0	0	0	0	0	0	0	0	0	0	1	0	0	0	0
6744	ITPRID2	1	0	0	0	0	0	0	0	0	1	0	1	0	0	6744	Gene_ID	H. sapiens	6744	H. sapiens	ITPRID2	ITPR interacting domain containing 2	ITPRID2, also known as ITPR interacting domain containing 2, is a human gene that encodes a protein that is involved in actin filament binding activity. The protein is located in various parts of the cell, including the cytosol, nucleoplasm, and plasma membrane. This gene summary is provided by the Alliance of Genome Resources as of April 2022.	There is limited information available on the disease implications of ITPRID2. However, some studies have suggested that the protein may play a role in cancer progression and metastasis. Targeted drug discovery efforts for ITPRID2 are also limited, as the function of the protein is not well understood. Currently, there are no drugs on the market that specifically target ITPRID2. However, there ar…			Predicted intracellular proteins	Cytosol;Plasma membrane (Supported); Additional: Nucleoplasm				0	0	0	0	0	0	0	0	0	0	0	0	0	0	0	0	0	0
64770	CCDC14	0	1	0	0	0	1	0	0	1	0	0	0	0	0	64770	Gene_ID	H. sapiens	64770	H. sapiens	CCDC14	coiled-coil domain containing 14	CCDC14, or coiled-coil domain containing 14, is a human gene that plays a role in protein localization to the centrosome. It is located in the centriolar satellite, a structure that surrounds the centrosome and is involved in various cellular processes such as ciliogenesis and cell division. The exact function of CCDC14 is not fully understood, but it is believed to be involved in the regulation …	Mutations in CCDC14 have been associated with primary ciliary dyskinesia (PCD), a rare genetic disorder that affects the function of cilia in the respiratory tract, leading to chronic respiratory infections and other complications. Targeted drug discovery efforts for PCD have focused on identifying compounds that can improve ciliary function and reduce inflammation in the airways. One example is …	GO:0071539 protein localization to centrosome;GO:1905508 protein localization to microtubule organizing center;GO:0072698 protein localization to microtubule cytoskeleton		Predicted intracellular proteins	Centriolar satellite (Supported)				0	1	0	0	0	0	0	0	0	0	0	0	0	0	0	0	0	0
6490	PMEL	0	0	0	0	1	0	0	0	1	0	1	0	0	0	6490	Gene_ID	H. sapiens	6490	H. sapiens	PMEL	premelanosome protein	The PMEL gene encodes a type I transmembrane glycoprotein that is specific to melanocytes. It is primarily found in melanosomes, which are organelles responsible for producing melanin. The protein plays a crucial role in the structural organization of premelanosomes and is involved in generating internal matrix fibers that define the transition from Stage I to Stage II melanosomes. The protein un…	Mutations in the PMEL gene have been associated with several types of melanoma, including familial melanoma and uveal melanoma. In addition, abnormal expression of the protein has been observed in other types of cancer, such as breast cancer and glioblastoma. Targeted drug discovery efforts have focused on developing inhibitors of the protein's processing and trafficking pathways, as well as anti…	GO:0042438 melanin biosynthetic process;GO:0006582 melanin metabolic process;GO:0044550 secondary metabolite biosynthetic process		Predicted intracellular proteins	Endoplasmic reticulum (Supported); Additional: Golgi apparatus				0	0	0	0	0	0	0	0	0	0	0	0	0	0	0	0	0	0
7267	TTC3	0	1	1	0	0	0	0	0	0	1	0	0	0	0	7267	Gene_ID	H. sapiens	7267	H. sapiens	TTC3	tetratricopeptide repeat domain 3	TTC3, or tetratricopeptide repeat domain 3, is a human gene that plays a role in enabling ubiquitin-protein transferase activity. It is involved in protein K48-linked ubiquitination and the ubiquitin-dependent protein catabolic process. TTC3 is located in the cytosol, nucleolus, and nucleoplasm.	There is limited information available on the disease implications of TTC3. However, recent studies have suggested that mutations in TTC3 may be associated with the development of certain types of cancer, including breast cancer and lung adenocarcinoma. As a result, there has been some interest in developing targeted drug therapies that can inhibit the activity of TTC3 and potentially slow the pr…	GO:0070936 protein K48-linked ubiquitination;GO:0000209 protein polyubiquitination;GO:0006511 ubiquitin-dependent protein catabolic process		Enzymes; ENZYME proteins:Transferases; Predicted intracellular proteins	Nucleoli;Nucleoplasm (Approved); Additional: Cytosol				0	0	0	0	0	0	0	0	0	0	0	0	0	0	0	0	0	0
80342	TRAF3IP3	0	0	0	0	0	1	0	1	0	0	1	0	0	0	80342	Gene_ID	H. sapiens	80342	H. sapiens	TRAF3IP3	TRAF3 interacting protein 3	TRAF3IP3, also known as TRAF3 interacting protein 3, is a gene that encodes a protein involved in regulating cell growth through the c-Jun N-terminal kinase signal transduction pathway. This protein may also interact with a complex containing the phosphatase 2A catalytic subunit. Alternative splicing of the gene results in multiple transcript variants.	TRAF3IP3 has been implicated in several diseases, including cancer, autoimmune disorders, and cardiovascular diseases. In cancer, TRAF3IP3 has been shown to promote tumor growth and metastasis in several types of cancer, including breast, lung, and pancreatic cancer. In autoimmune disorders, TRAF3IP3 has been linked to the development of rheumatoid arthritis and systemic lupus erythematosus. In c…	GO:0032481 positive regulation of type I interferon production;GO:0032479 regulation of type I interferon production;GO:0001819 positive regulation of cytokine production		Predicted intracellular proteins	Vesicles (Approved)				0	0	0	0	0	0	0	0	0	0	0	0	0	0	0	0	0	0
284110	GSDMA	0	1	0	0	0	0	0	0	1	0	1	0	0	0	284110	Gene_ID	H. sapiens	284110	H. sapiens	GSDMA	gasdermin A	The human gene GSDMA, also known as gasdermin A, is predicted to have the ability to bind to phosphatidylinositol-4,5-bisphosphate, phosphatidylinositol-4-phosphate, and phosphatidylserine. It is involved in the apoptotic process and is located in the perinuclear region of the cytoplasm. This information was provided by the Alliance of Genome Resources in April 2022.	Research has shown that mutations in the GSDMA gene are associated with an increased risk of developing certain types of cancer, including gastric cancer, breast cancer, and lung cancer. Additionally, GSDMA has been implicated in the development of inflammatory diseases such as asthma and atopic dermatitis. Targeted drug discovery efforts for GSDMA are still in the early stages, but there is pote…	GO:0070269 pyroptosis;GO:0042742 defense response to bacterium;GO:0009617 response to bacterium		Transporters:Transporter channels and pores; Predicted intracellular proteins	Cytosol;Plasma membrane (Supported); Additional: Nuclear bodies;Nucleoplasm				0	0	0	0	0	0	0	0	0	0	0	0	0	0	0	0	0	0
23268	DNMBP	1	0	0	0	0	0	0	0	1	1	0	0	0	0	23268	Gene_ID	H. sapiens	23268	H. sapiens	DNMBP	dynamin binding protein	DNMBP is a gene that encodes a protein that belongs to the guanine nucleotide exchange factor family. This protein regulates the configuration of cell junctions and contains multiple binding sites for dynamin, which links dynamin to actin regulatory proteins. Polymorphisms in this gene have been linked to Alzheimer's disease in some populations, although there are conflicting reports of such link…	There is limited information available on targeted drug discovery efforts for DNMBP. However, the gene has been implicated in Alzheimer's disease, and some studies have suggested that polymorphisms in DNMBP may increase the risk of developing the disease. As such, there is potential for drug discovery efforts to target DNMBP as a means of treating or preventing Alzheimer's disease. Currently, the…	GO:0008360 regulation of cell shape;GO:0022604 regulation of cell morphogenesis;GO:0051056 regulation of small GTPase mediated signal transduction		Human disease related genes:Nervous system diseases:Eye disease; Predicted intracellular proteins; Disease related genes	Cytosol;Golgi apparatus;Nucleoli (Approved); Additional: Nuclear bodies		(M83)PID CDC42 REG PATHWAY	(M5953)HALLMARK KRAS SIGNALING UP	1	0	0	0	1	0	0	0	0	0	0	0	0	0	0	0	0	0
100287898	TTC34	0	0	0	0	0	0	0	1	1	0	1	0	0	0	100287898	Gene_ID	H. sapiens	100287898	H. sapiens	TTC34	tetratricopeptide repeat domain 34	TTC34 is a human gene that encodes for a protein with tetratricopeptide repeat domains. These domains are involved in protein-protein interactions and are found in a variety of proteins with diverse functions. The specific function of TTC34 is not well understood, but it has been suggested to play a role in cell division and DNA repair. Mutations in TTC34 have been associated with various genetic…	There is limited information available on targeted drug discovery efforts for TTC34, as its specific function and role in disease are not well understood. However, mutations in TTC34 have been associated with various genetic disorders, including intellectual disability and developmental delay. These associations suggest that TTC34 may be a potential target for drug development in the future. Curr…			Predicted intracellular proteins					0	0	0	0	0	0	0	0	0	0	0	0	0	0	0	0	0	0
56916	SMARCAD1	0	0	1	0	0	1	0	0	0	0	0	1	0	0	56916	Gene_ID	H. sapiens	56916	H. sapiens	SMARCAD1	SWI/SNF-related, matrix-associated actin-dependent regulator of chromatin, subfamily a, containing DEAD/H box 1	SMARCAD1 is a gene that belongs to the SNF subfamily of helicase proteins. It is involved in the restoration of heterochromatin organization and the propagation of epigenetic patterns after DNA replication by mediating histone H3/H4 deacetylation. Mutations in this gene have been linked to adermatoglyphia, a rare genetic disorder characterized by the absence of fingerprints. Multiple isoforms of …	Adermatoglyphia, also known as the "immigration delay disease," is a rare genetic disorder caused by mutations in the SMARCAD1 gene. This disorder is characterized by the absence of fingerprints, which can cause significant delays in immigration processes and identification. There are currently no targeted drug discovery efforts for adermatoglyphia, as the disorder is considered benign and does n…	GO:0051304 chromosome separation;GO:0000729 DNA double-strand break processing;GO:0000018 regulation of DNA recombination		ENZYME proteins:Hydrolases; Disease related genes; Enzymes; Potential drug targets; Predicted intracellular proteins; Human disease related genes:Congenital malformations:Congenital malformations of skin	Nucleoplasm (Enhanced)				0	0	0	1	0	0	0	0	0	0	0	0	0	0	0	0	0	0
2676	GFRA3	0	0	1	0	0	0	0	0	1	1	0	0	0	0	2676	Gene_ID	H. sapiens	2676	H. sapiens	GFRA3	GDNF family receptor alpha 3	GFRA3 is a gene that encodes a cell surface receptor and is a member of the GDNF receptor family. This receptor is linked to a glycosylphosphatidylinositol (GPI) and forms a signaling receptor complex with the RET tyrosine kinase receptor. The receptor binds to the ligand artemin, which is involved in the development and maintenance of the nervous system. The gene is located on chromosome 5 and m…	Mutations in the GFRA3 gene have been associated with Hirschsprung's disease, a congenital disorder that affects the large intestine and causes problems with bowel movements. Targeted drug discovery efforts for Hirschsprung's disease have focused on developing drugs that can stimulate the RET receptor, which is activated by GFRA3. One example of a successful drug on the market is Gattex (teduglut…	GO:0048485 sympathetic nervous system development;GO:0048483 autonomic nervous system development;GO:0007422 peripheral nervous system development			Plasma membrane (Supported); Additional: Cytosol				0	0	0	0	0	0	0	0	0	0	0	0	0	0	0	0	0	0
10051	SMC4	0	1	0	0	0	1	0	0	0	0	1	0	0	0	10051	Gene_ID	H. sapiens	10051	H. sapiens	SMC4	structural maintenance of chromosomes 4	SMC4 is a gene that belongs to the SMC family, which plays a role in two changes in chromosome structure during mitotic segregation of chromosomes. The protein encoded by this gene is likely a subunit of the 13S condensin complex, which is involved in chromosome condensation. This gene is important for the proper segregation of chromosomes during cell division. A related pseudogene is located on …	There is limited information available on the disease implications of SMC4 mutations. However, studies have shown that alterations in the expression of SMC4 can lead to chromosomal instability and aneuploidy, which are hallmarks of cancer. Therefore, SMC4 may play a role in the development and progression of various types of cancer. Targeted drug discovery efforts for SMC4 are currently underway,…	GO:0010032 meiotic chromosome condensation;GO:1905821 positive regulation of chromosome condensation;GO:0060623 regulation of chromosome condensation		Predicted intracellular proteins	Cytosol;Nuclear speckles (Supported)		(M14)PID AURORA B PATHWAY	(M5893)HALLMARK MITOTIC SPINDLE; (M5901)HALLMARK G2M CHECKPOINT; (M5925)HALLMARK E2F TARGETS	0	0	0	1	0	0	0	0	0	0	0	0	1	0	0	0	0	0
84938	ATG4C	0	1	0	0	1	0	0	0	0	0	1	0	0	0	84938	Gene_ID	H. sapiens	84938	H. sapiens	ATG4C	autophagy related 4C cysteine peptidase	ATG4C is a gene that encodes a protein belonging to the autophagin family and the C-54 family of cysteine proteases. Autophagy is a process that involves the destruction of endogenous proteins and damaged organelles within cells, which is essential for cell homeostasis, differentiation, and aging. Reduced levels of autophagy have been linked to some types of cancer, suggesting a role for autophag…	Research on ATG4C has suggested that it may play a role in the development and progression of certain diseases, including cancer, neurodegenerative disorders, and infectious diseases. In cancer, ATG4C has been shown to be overexpressed in some types of tumors, and targeting ATG4C may be a potential therapeutic strategy. In neurodegenerative disorders, autophagy dysfunction has been implicated in …	GO:0051697 protein delipidation;GO:0006914 autophagy;GO:0061919 process utilizing autophagic mechanism		Enzymes; Peptidases:Cysteine-type peptidases; Predicted intracellular proteins	Cytosol;Nucleoplasm (Approved)				0	0	0	0	0	0	0	0	0	0	0	0	0	0	0	0	0	0
1062	CENPE	0	0	1	0	0	1	0	0	1	0	0	0	0	0	1062	Gene_ID	H. sapiens	1062	H. sapiens	CENPE	centromere protein E	CENPE, or centromere protein E, is a motor protein that is involved in the cell cycle. It is not present during interphase but accumulates in the G2 phase. CENPE is required for stable spindle microtubule capture at kinetochores, which is necessary for chromosome alignment during prometaphase. It also couples chromosome position to microtubule depolymerizing activity. There are multiple transcrip…	CENPE has been implicated in various types of cancer, including breast, lung, and colorectal cancer. Inhibition of CENPE has been shown to result in mitotic defects and cell death in cancer cells, making it a potential target for cancer therapy. Several small molecule inhibitors of CENPE have been developed and are currently being evaluated in preclinical and clinical studies. One example is GSK9…	GO:0099606 microtubule plus-end directed mitotic chromosome migration;GO:0099607 lateral attachment of mitotic spindle microtubules to kinetochore;GO:0007079 mitotic chromosome movement towards spindle pole		Human disease related genes:Congenital malformations:Congenital malformations of the nervous system; Predicted intracellular proteins; Disease related genes	Microtubules (Enhanced); Additional: Cytokinetic bridge;Mitotic spindle	GSK-923295	(M129)PID PLK1 PATHWAY	(M5893)HALLMARK MITOTIC SPINDLE; (M5901)HALLMARK G2M CHECKPOINT; (M5925)HALLMARK E2F TARGETS	1	0	0	1	1	0	0	0	1	0	0	0	1	0	0	0	0	0
25792	CIZ1	0	1	0	0	1	0	0	0	0	0	1	0	0	0	25792	Gene_ID	H. sapiens	25792	H. sapiens	CIZ1	CDKN1A interacting zinc finger protein 1	CIZ1 (CDKN1A interacting zinc finger protein 1) is a gene that encodes a zinc finger DNA binding protein that interacts with CIP1, a protein complex with cyclin E. The function of CIZ1 is to regulate the cellular localization of CIP1. The gene has several transcript variants that encode different isoforms.	Research on CIZ1 has suggested its involvement in various diseases, including cancer, Alzheimer's disease, and viral infections. In cancer, CIZ1 has been found to be overexpressed in several types of tumors, including breast, lung, and prostate cancer. Targeting CIZ1 has been proposed as a potential therapeutic strategy for cancer treatment. However, there are currently no drugs specifically targ…	GO:0032298 positive regulation of DNA-templated DNA replication initiation;GO:2000105 positive regulation of DNA-templated DNA replication;GO:0030174 regulation of DNA-templated DNA replication initiation		Predicted intracellular proteins; Disease related genes	Nucleoplasm (Enhanced)				0	0	0	0	0	0	0	0	0	0	0	0	0	0	0	0	0	0
8165	AKAP1	0	0	0	0	1	1	0	0	1	0	0	0	0	0	8165	Gene_ID	H. sapiens	8165	H. sapiens	AKAP1	A-kinase anchoring protein 1	AKAP1 is a gene that encodes a member of the A-kinase anchor protein (AKAP) family. AKAPs bind to the regulatory subunit of protein kinase A (PKA) and restrict the holoenzyme to specific locations within the cell. AKAP1 specifically binds to type I and type II regulatory subunits of PKA and anchors them to the mitochondrion. It is believed to play a role in the cAMP-dependent signal transduction …	There is limited information available on the disease implications of AKAP1. However, recent studies have suggested that AKAP1 may play a role in cancer progression and metastasis. Targeted drug discovery efforts for AKAP1 are currently underway, with a focus on developing small molecule inhibitors that can disrupt the interaction between AKAP1 and PKA regulatory subunits. While there are current…	GO:0140374 antiviral innate immune response;GO:0051607 defense response to virus;GO:0140546 defense response to symbiont		Predicted intracellular proteins	Mitochondria (Supported)		(M237)PID VEGFR1 2 PATHWAY	(M5906)HALLMARK ESTROGEN RESPONSE EARLY	0	0	0	0	0	0	0	0	0	0	0	0	1	0	1	0	0	0
9991	PTBP3	0	0	0	1	0	0	1	0	0	0	1	0	0	0	9991	Gene_ID	H. sapiens	9991	H. sapiens	PTBP3	polypyrimidine tract binding protein 3	PTBP3 (polypyrimidine tract binding protein 3) is a gene that encodes a protein that binds RNA and regulates cell differentiation. The protein has a preference for binding to poly(G) and poly(U) sequences. Multiple transcript variants have been identified for this gene, resulting in different isoforms of the protein.	Research on PTBP3 has revealed its potential involvement in various diseases, including cancer, neurodegenerative disorders, and viral infections. In cancer, PTBP3 has been shown to promote tumor growth and metastasis by regulating alternative splicing of cancer-related genes. In neurodegenerative disorders, PTBP3 has been implicated in the regulation of RNA metabolism and protein synthesis, whic…	GO:0043249 erythrocyte maturation;GO:0033119 negative regulation of RNA splicing;GO:0048821 erythrocyte development		Predicted intracellular proteins	Nucleoplasm (Approved)				0	0	0	0	0	0	0	0	0	0	0	0	0	0	0	0	0	0
1113	CHGA	0	0	0	0	0	0	0	0	1	0	0	1	0	1	1113	Gene_ID	H. sapiens	1113	H. sapiens	CHGA	chromogranin A	CHGA, also known as chromogranin A, is a gene that encodes a protein belonging to the chromogranin/secretogranin family of neuroendocrine secretory proteins. The protein is found in secretory vesicles of neurons and endocrine cells and is a precursor to three biologically active peptides: vasostatin, pancreastatin, and parastatin. These peptides act as autocrine or paracrine negative modulators o…	Dysregulation of CHGA expression has been implicated in various diseases, including neuroendocrine tumors, cardiovascular diseases, and neurodegenerative disorders. In neuroendocrine tumors, CHGA is often overexpressed and can serve as a diagnostic and prognostic marker. In cardiovascular diseases, CHGA has been linked to hypertension and heart failure, and its levels in plasma have been used as …	GO:0086030 adenylate cyclase-activating adrenergic receptor signaling pathway involved in cardiac muscle relaxation;GO:1901899 positive regulation of relaxation of cardiac muscle;GO:2000707 positive regulation of dense core granule biogenesis		Candidate cardiovascular disease genes; Cancer-related genes:Candidate cancer biomarkers; Predicted intracellular proteins	Vesicles (Supported)			(M5957)HALLMARK PANCREAS BETA CELLS	0	0	0	0	0	0	0	0	0	0	0	0	0	0	0	0	0	0
246176	GAS2L2	1	0	0	0	0	0	0	0	0	0	1	0	0	1	246176	Gene_ID	H. sapiens	246176	H. sapiens	GAS2L2	growth arrest specific 2 like 2	GAS2L2 is a human gene that encodes a protein involved in crosslinking microtubules and microfilaments, which are part of the cytoskeleton. This gene is primarily expressed in skeletal muscle. The exact function of GAS2L2 is not fully understood, but it is believed to play a role in maintaining the structural integrity of muscle cells. Mutations in this gene have been associated with various musc…	There is limited information available on the disease implications of GAS2L2 mutations. However, studies have suggested that mutations in this gene may be associated with various muscle disorders, including myopathy and muscular dystrophy. Targeted drug discovery efforts for GAS2L2 are also limited, as the exact function of the protein encoded by this gene is not fully understood. Currently, ther…	GO:1904825 protein localization to microtubule plus-end;GO:1905725 protein localization to microtubule end;GO:0060296 regulation of cilium beat frequency involved in ciliary motility		Human disease related genes:Respiratory diseases:Tracheobronchial diseases; Predicted intracellular proteins; Disease related genes					1	0	0	0	0	0	0	0	0	0	0	0	0	0	0	0	0	0
183	AGT	1	0	0	0	0	0	0	0	0	1	1	0	0	0	183	Gene_ID	H. sapiens	183	H. sapiens	AGT	angiotensinogen	AGT, also known as angiotensinogen, is a gene that encodes for a protein expressed in the liver. This protein is cleaved by the enzyme renin in response to lowered blood pressure, resulting in the production of angiotensin I. Angiotensin I is then cleaved by angiotensin converting enzyme (ACE) to generate the physiologically active enzyme angiotensin II. AGT is involved in maintaining blood press…	AGT is a promising target for drug discovery efforts aimed at treating hypertension and related cardiovascular diseases. Several drugs have been developed that target the renin-angiotensin system, including ACE inhibitors, angiotensin receptor blockers (ARBs), and renin inhibitors. ACE inhibitors, such as lisinopril and enalapril, block the conversion of angiotensin I to angiotensin II, while ARB…	GO:0070471 uterine smooth muscle contraction;GO:1905008 regulation of L-lysine import across plasma membrane;GO:1905010 positive regulation of L-lysine import across plasma membrane		Candidate cardiovascular disease genes; Human disease related genes:Congenital malformations:Congenital malformations of the urinary system; Predicted secreted proteins; Disease related genes		Zinc; Copper; Sparsentan; Zinc acetate	(M11)PID PRL SIGNALING EVENTS PATHWAY; (M167)PID AP1 PATHWAY; (M3468)NABA ECM REGULATORS		0	0	0	0	0	0	0	0	0	0	0	0	0	0	0	0	0	0
2529	FUT7	0	1	0	0	0	1	0	0	1	0	0	0	0	0	2529	Gene_ID	H. sapiens	2529	H. sapiens	FUT7	fucosyltransferase 7	FUT7 is a human gene that encodes for a protein involved in the creation of sialyl-Lewis X antigens. This protein is located in the Golgi stack membrane and can direct the synthesis of the E-selectin-binding sialyl-Lewis X moiety. The sialyl-Lewis X antigen is important in cell adhesion and is involved in various biological processes such as inflammation and cancer metastasis. The FUT7 gene is th…	The FUT7 gene has been implicated in various diseases, including inflammatory bowel disease, asthma, and cancer. Inflammatory bowel disease patients have been found to have decreased levels of sialyl-Lewis X antigens, which are synthesized by FUT7. Targeted drug discovery efforts have focused on developing inhibitors of FUT7 to prevent the synthesis of sialyl-Lewis X antigens, which could potenti…	GO:0001807 regulation of type IV hypersensitivity;GO:0002522 leukocyte migration involved in immune response;GO:0097022 lymphocyte migration into lymph node		Predicted intracellular proteins	Golgi apparatus (Supported)				0	0	0	0	0	0	0	0	0	0	0	0	0	0	0	0	0	0
158401	SHOC1	1	0	0	0	0	0	1	0	0	0	1	0	0	0	158401	Gene_ID	H. sapiens	158401	H. sapiens	SHOC1	shortage in chiasmata 1	SHOC1 (shortage in chiasmata 1) is a human gene that encodes a protein involved in the resolution of meiotic recombination intermediates. The protein is predicted to have single-stranded DNA binding activity and is located in the chromosome, where it is active in condensed nuclear chromosomes. The gene is associated with the formation of chiasmata, which are essential for proper chromosome segreg…	There is limited information available on the disease implications of SHOC1 mutations. However, studies have suggested that mutations in SHOC1 may be associated with infertility and other reproductive disorders. Targeted drug discovery efforts for SHOC1 are also limited, as the protein's function and mechanism of action are not fully understood. Currently, there are no drugs on the market that sp…	GO:0000712 resolution of meiotic recombination intermediates;GO:0007130 synaptonemal complex assembly;GO:0070193 synaptonemal complex organization		Predicted intracellular proteins	Cytosol;Vesicles (Approved)				0	0	0	1	0	0	0	1	0	0	0	0	0	0	0	0	0	0
54821	ERCC6L	0	0	0	0	0	1	0	0	0	0	1	0	0	1	54821	Gene_ID	H. sapiens	54821	H. sapiens	ERCC6L	ERCC excision repair 6 like, spindle assembly checkpoint helicase	ERCC6L is a gene that belongs to the SWI/SNF2 family of proteins and contains a SNF2-like ATPase domain and a PICH family domain. This gene is excluded from the nucleus during interphase and only associates with chromatin after the nuclear envelope has broken down. ERCC6L is a DNA translocase that binds double-stranded DNA exposed to stretching forces, such as those exerted by the mitotic spindle…	There is limited information available on the disease implications of ERCC6L. However, mutations in the related ERCC6 gene have been associated with Cockayne syndrome, a rare genetic disorder characterized by growth failure, neurological abnormalities, and premature aging. Targeted drug discovery efforts for ERCC6L are also limited, as the function of this gene is not well understood. However, th…	GO:0051301 cell division;GO:0006338 chromatin remodeling;GO:0006325 chromatin organization		Enzymes; ENZYME proteins:Hydrolases; Predicted intracellular proteins	Centrosome (Uncertain); Additional: Cytosol;Nucleoplasm		(M129)PID PLK1 PATHWAY		0	0	0	0	0	0	0	0	0	0	0	0	0	0	0	0	0	0
83857	TMTC1	1	0	0	0	0	0	0	0	0	1	1	0	0	0	83857	Gene_ID	H. sapiens	83857	H. sapiens	TMTC1	transmembrane O-mannosyltransferase targeting cadherins 1	TMTC1 is a human gene that encodes a protein involved in protein O-linked mannosylation. It enables mannosyltransferase activity and is predicted to be located in the endoplasmic reticulum as an integral component of the membrane. The protein is known to target cadherins, which are important for cell adhesion and signaling. TMTC1 is essential for proper development and function of various tissues…	There is limited information available on targeted drug discovery efforts for TMTC1, as it is a relatively newly discovered gene. However, mutations in TMTC1 have been associated with developmental disorders such as intellectual disability and autism spectrum disorder, as well as neurodegenerative diseases such as Parkinson's disease and Alzheimer's disease. These associations suggest that target…	GO:0035269 protein O-linked mannosylation;GO:0035268 protein mannosylation;GO:0097502 mannosylation		Enzymes; ENZYME proteins:Transferases	Cytosol;Nucleoplasm (Approved)				0	0	0	0	0	0	0	0	0	0	0	0	0	0	0	0	0	0
9595	CYTIP	0	0	0	0	0	1	0	0	1	1	0	0	0	0	9595	Gene_ID	H. sapiens	9595	H. sapiens	CYTIP	cytohesin 1 interacting protein	CYTIP is a human gene that encodes a protein containing two leucine zipper domains and a putative nuclear targeting signal. It is weakly expressed in resting NK and T cells and is involved in modulating the activation of ARF genes by CYTH1. CYTIP interacts with CYTH1 and SNX27 proteins and may act to sequester CYTH1 protein in the cytoplasm. The protein does not have any hydrophobic regions.	There is limited information available on the disease implications of CYTIP. However, some studies have suggested that CYTIP may play a role in the development and progression of certain cancers, including breast cancer and hepatocellular carcinoma. Targeted drug discovery efforts for CYTIP are also limited, as the protein's function and mechanisms of action are not well understood. Currently, th…	GO:0030155 regulation of cell adhesion;GO:0050794 regulation of cellular process;GO:0050789 regulation of biological process		Predicted intracellular proteins	Cytosol (Supported); Additional: Nucleoplasm				0	0	0	0	0	0	0	0	0	0	0	0	0	0	0	0	0	0
23316	CUX2	0	1	0	0	0	0	0	0	0	0	1	0	0	1	23316	Gene_ID	H. sapiens	23316	H. sapiens	CUX2	cut like homeobox 2	The human gene CUX2 contains three CUT domains and a homeodomain, both of which are DNA-binding motifs. It is similar to another gene located on chromosome 7, but with different DNA-binding activities. Two pseudogenes of CUX2 have been identified on chromosomes 10 and 4.	Research on the CUX2 gene is still in its early stages, and there is limited information available on its disease implications and targeted drug discovery efforts. However, some studies have suggested that CUX2 may play a role in the development of certain cancers, including breast cancer and glioblastoma. In breast cancer, CUX2 has been shown to promote tumor growth and metastasis, while in glio…	GO:0007614 short-term memory;GO:0061003 positive regulation of dendritic spine morphogenesis;GO:2000463 positive regulation of excitatory postsynaptic potential		Human disease related genes:Nervous system diseases:Epilepsy; Transcription factors:Helix-turn-helix domains; Predicted intracellular proteins; Disease related genes					0	0	0	0	0	0	0	0	0	0	0	0	0	0	0	0	0	0
1936	EEF1D	0	0	0	0	1	0	0	0	1	1	0	0	0	0	1936	Gene_ID	H. sapiens	1936	H. sapiens	EEF1D	eukaryotic translation elongation factor 1 delta	EEF1D is a gene that encodes a subunit of the elongation factor-1 complex, which is responsible for delivering aminoacyl tRNAs to the ribosome during protein synthesis. The delta subunit of this complex functions as a guanine nucleotide exchange factor. It has been reported that following HIV-1 infection, this subunit interacts with HIV-1 Tat, resulting in the repression of translation of host ce…	There is limited information available on the disease implications of EEF1D. However, recent studies have suggested that this gene may play a role in cancer progression and metastasis. For example, EEF1D has been found to be upregulated in several types of cancer, including breast, lung, and pancreatic cancer. Targeted drug discovery efforts for EEF1D are currently underway, with a focus on devel…	GO:0006414 translational elongation;GO:0071479 cellular response to ionizing radiation;GO:0010212 response to ionizing radiation		Predicted intracellular proteins	Nucleoli fibrillar center;Nucleoplasm (Supported)				0	0	0	0	0	0	0	0	0	0	0	0	0	0	0	0	0	0
113	ADCY7	0	0	1	0	1	0	0	0	0	0	0	0	1	0	113	Gene_ID	H. sapiens	113	H. sapiens	ADCY7	adenylate cyclase 7	ADCY7 is a gene that encodes a membrane-bound enzyme called adenylate cyclase 7. This enzyme is responsible for catalyzing the formation of cyclic AMP from ATP and is inhibited by calcium. ADCY7 belongs to the adenylyl cyclase class-4/guanylyl cyclase enzyme family, which is characterized by the presence of twelve membrane-spanning domains in its sequences. There are several transcript variants o…	Research has shown that ADCY7 is involved in several physiological processes, including insulin secretion, glucose homeostasis, and neuronal signaling. Dysregulation of ADCY7 has been implicated in several diseases, including type 2 diabetes, obesity, and neurological disorders such as schizophrenia and bipolar disorder. As a result, ADCY7 has become a target for drug discovery efforts. Several s…	GO:0006171 cAMP biosynthetic process;GO:0071285 cellular response to lithium ion;GO:0071361 cellular response to ethanol		ENZYME proteins:Lyases; Enzymes; Predicted intracellular proteins	Plasma membrane (Approved)		(M56)PID LPA4 PATHWAY; (M8)PID ENDOTHELIN PATHWAY; (M15)PID LYSOPHOSPHOLIPID PATHWAY		0	0	0	0	0	0	0	0	0	0	0	0	0	0	0	0	0	0
8846	ALKBH1	0	0	1	0	1	0	0	0	0	0	1	0	0	0	8846	Gene_ID	H. sapiens	8846	H. sapiens	ALKBH1	alkB homolog 1, histone H2A dioxygenase	The ALKBH1 gene is a human homolog to the E. coli alkB gene, which is involved in repairing DNA damage caused by alkylation. The protein encoded by this gene is also involved in damage reversal by oxidatively demethylating 1-methyladenine and 3-methylcytosine. This gene is part of the adaptive response mechanism for DNA alkylation damage repair.	There is limited information available on the disease implications of the ALKBH1 gene. However, recent studies have suggested that mutations in this gene may be associated with an increased risk of developing certain types of cancer, including breast and lung cancer. Targeted drug discovery efforts for ALKBH1 have focused on developing inhibitors that can block the activity of the protein encoded…	GO:1990983 tRNA demethylation;GO:0002101 tRNA wobble cytosine modification;GO:0042245 RNA repair		ENZYME proteins:Oxidoreductases; ENZYME proteins:Lyases; Enzymes; Predicted intracellular proteins	Nucleoplasm (Supported); Additional: Endoplasmic reticulum				0	0	0	0	0	0	0	0	0	0	0	0	0	0	0	0	0	0
23650	TRIM29	0	1	0	0	1	0	0	0	0	0	1	0	0	0	23650	Gene_ID	H. sapiens	23650	H. sapiens	TRIM29	tripartite motif containing 29	TRIM29 is a gene that belongs to the TRIM protein family and encodes a protein with multiple zinc finger motifs and a leucine zipper motif. The protein is believed to form homo- or heterodimers that are involved in nucleic acid binding, suggesting that it may act as a transcriptional regulatory factor involved in carcinogenesis and/or differentiation. Additionally, TRIM29 may function in the supp…	TRIM29 has been implicated in various types of cancer, including lung, breast, and pancreatic cancer. In lung cancer, TRIM29 has been shown to promote tumor growth and metastasis, and its expression is associated with poor prognosis. In breast cancer, TRIM29 has been found to be overexpressed in aggressive subtypes and is associated with resistance to chemotherapy. Targeted drug discovery efforts…	GO:1900181 negative regulation of protein localization to nucleus;GO:1900180 regulation of protein localization to nucleus;GO:1903828 negative regulation of protein localization		Predicted intracellular proteins	Intermediate filaments (Approved); Additional: Cytosol;Nucleoplasm			(M5907)HALLMARK ESTROGEN RESPONSE LATE	0	0	0	0	0	0	0	0	0	0	0	0	0	0	0	0	0	0
699	BUB1	0	0	1	0	0	0	0	0	1	0	1	0	0	0	699	Gene_ID	H. sapiens	699	H. sapiens	BUB1	BUB1 mitotic checkpoint serine/threonine kinase	BUB1 is a gene that encodes a serine/threonine-protein kinase that plays a crucial role in mitosis. The protein functions by phosphorylating members of the mitotic checkpoint complex and activating the spindle checkpoint. It also inhibits the activation of the anaphase promoting complex/cyclosome and may function in the DNA damage response. Mutations in this gene have been linked to aneuploidy an…	BUB1 has been implicated in various forms of cancer, including breast, lung, and colorectal cancer. Inhibition of BUB1 has been shown to induce mitotic defects and cell death in cancer cells, making it an attractive target for drug discovery efforts. Several small molecule inhibitors of BUB1 have been developed and are currently being evaluated in preclinical studies. One example is BAY-320, a po…	GO:0051754 meiotic sister chromatid cohesion, centromeric;GO:0070601 centromeric sister chromatid cohesion;GO:0051177 meiotic sister chromatid cohesion	yes	Kinases; Enzymes; ENZYME proteins:Transferases; Predicted intracellular proteins	Nucleoplasm (Supported); Additional: Cytosol		(M14)PID AURORA B PATHWAY; (M129)PID PLK1 PATHWAY; (M19)PID P73PATHWAY	(M5951)HALLMARK SPERMATOGENESIS; (M5893)HALLMARK MITOTIC SPINDLE; (M5901)HALLMARK G2M CHECKPOINT	0	0	0	1	0	0	0	0	1	0	0	0	0	0	0	0	0	0
900	CCNG1	0	0	1	0	0	0	0	0	1	1	0	0	0	0	900	Gene_ID	H. sapiens	900	H. sapiens	CCNG1	cyclin G1	CCNG1, also known as cyclin G1, is a member of the cyclin family that regulates the eukaryotic cell cycle through cyclin-dependent protein kinases (CDKs). Unlike other family members, CCNG1 lacks the protein destabilizing (PEST) sequence. The gene can be activated by tumor protein p53 and has two identified transcript variants that encode the same protein.	CCNG1 has been implicated in various diseases, including cancer, neurodegenerative disorders, and cardiovascular diseases. In cancer, CCNG1 has been shown to be overexpressed in several types of tumors, including breast, lung, and liver cancer. Targeting CCNG1 has been proposed as a potential therapeutic strategy for cancer treatment. Several studies have identified small molecules that can inhib…	GO:0009629 response to gravity;GO:0007095 mitotic G2 DNA damage checkpoint signaling;GO:0006949 syncytium formation		Cancer-related genes:Candidate cancer biomarkers; Predicted intracellular proteins	Nucleoplasm (Supported)		(M261)PID P53 REGULATION PATHWAY; (M145)PID P53 DOWNSTREAM PATHWAY	(M5924)HALLMARK MTORC1 SIGNALING; (M5939)HALLMARK P53 PATHWAY	0	0	0	0	0	0	0	0	0	0	0	0	0	0	0	0	0	0
6794	STK11	0	0	0	0	1	0	0	0	0	0	1	0	1	0	6794	Gene_ID	H. sapiens	6794	H. sapiens	STK11	serine/threonine kinase 11	STK11 is a gene that encodes a protein called serine/threonine kinase 11. This protein plays a crucial role in regulating cell polarity and energy metabolism, and acts as a tumor suppressor. Mutations in the STK11 gene have been linked to several types of cancer, including skin, pancreatic, and testicular cancers, as well as the inherited disorder Peutz-Jeghers syndrome. This syndrome is characte…	Mutations in the STK11 gene have been linked to several types of cancer, including skin, pancreatic, and testicular cancers, as well as the inherited disorder Peutz-Jeghers syndrome. Peutz-Jeghers syndrome is characterized by the development of benign growths in the digestive tract and an increased risk of developing certain types of cancer. Targeted drug discovery efforts for STK11-related cance…	GO:1901610 positive regulation of vesicle transport along microtubule;GO:1901608 regulation of vesicle transport along microtubule;GO:0060770 negative regulation of epithelial cell proliferation involved in prostate gland development	yes	Human disease related genes:Digestive system diseases:Gastrointestinal diseases; Disease related genes; Human disease related genes:Cancers:Cancers of the digestive system; Enzymes; ENZYME proteins:Transferases; Cancer-related genes:Mutational cancer driver genes; Potential drug targets; Predicted intracellular proteins; Kinases:CAMK Ser/Thr protein kinases; Cancer-related genes:Mutated cancer ge…	Nucleoplasm (Supported); Additional: Cytosol		(M87)PID LKB1 PATHWAY		0	0	1	0	0	0	0	0	0	0	0	0	0	0	0	0	0	0
8497	PPFIA4	0	1	0	0	0	1	0	0	0	0	1	0	0	0	8497	Gene_ID	H. sapiens	8497	H. sapiens	PPFIA4	PTPRF interacting protein alpha 4	PPFIA4 is a human gene that encodes for a protein called liprin-alpha-4. It belongs to the liprin-alpha gene family, which also includes liprin-alpha-1. Liprins are involved in the regulation of synaptic function and are important for the development and maintenance of neuronal connections in the brain. PPFIA4 is a PTPRF interacting protein, meaning it interacts with a protein called PTPRF. The e…	Mutations in PPFIA4 have been associated with several neurological disorders, including autism spectrum disorder and schizophrenia. Targeted drug discovery efforts for these disorders have focused on modulating the activity of proteins involved in synaptic function, including liprins. However, there are currently no drugs on the market that specifically target PPFIA4. Some drugs used to treat sch…	GO:0050808 synapse organization;GO:0034330 cell junction organization;GO:0016043 cellular component organization		Predicted intracellular proteins				(M5891)HALLMARK HYPOXIA; (M5909)HALLMARK MYOGENESIS; (M5937)HALLMARK GLYCOLYSIS	0	0	0	0	0	0	0	0	0	0	0	0	0	0	0	0	0	0
54537	SHLD2	1	0	1	0	0	0	0	0	0	0	1	0	0	0	54537	Gene_ID	H. sapiens	54537	H. sapiens	SHLD2	shieldin complex subunit 2	SHLD2 is a human gene that encodes for a subunit of the shieldin complex. This gene is involved in regulating the repair of double-strand breaks in DNA through both homologous recombination and nonhomologous end joining. Additionally, SHLD2 plays a role in regulating isotype switching. The gene is located in the nucleus and is present at the site of double-strand breaks.	There is limited information available on the disease implications of SHLD2 mutations. However, recent studies have shown that mutations in SHLD2 may be associated with increased susceptibility to certain types of cancer, including breast and ovarian cancer. Targeted drug discovery efforts for SHLD2 are still in the early stages, but there is potential for the development of drugs that can modula…	GO:0043247 telomere maintenance in response to DNA damage;GO:2001034 positive regulation of double-strand break repair via nonhomologous end joining;GO:2000042 negative regulation of double-strand break repair via homologous recombination		Predicted intracellular proteins	Nucleoplasm (Supported); Additional: Actin filaments				0	0	0	0	0	0	0	1	0	0	0	0	0	0	0	0	0	0
6621	SNAPC4	0	1	0	0	1	0	0	0	0	0	1	0	0	0	6621	Gene_ID	H. sapiens	6621	H. sapiens	SNAPC4	small nuclear RNA activating complex polypeptide 4	SNAPC4 is a gene that encodes the largest subunit of the small nuclear RNA-activating protein (SNAP) complex. This protein is essential for RNA polymerase II and III polymerase transcription from small nuclear RNA promoters. It contains a Myb DNA-binding domain and is associated with ankylosing spondylitis when mutated. Ankylosing spondylitis is a type of arthritis that affects the spine and can …	Ankylosing spondylitis (AS) is a chronic inflammatory disease that primarily affects the spine and sacroiliac joints. Several studies have identified SNAPC4 as a susceptibility gene for AS. A genome-wide association study (GWAS) conducted in 2011 identified a significant association between AS and a SNP in the SNAPC4 gene. This finding was later replicated in a Chinese population. However, the ex…	GO:0042796 snRNA transcription by RNA polymerase III;GO:0042795 snRNA transcription by RNA polymerase II;GO:0009301 snRNA transcription		Transcription factors:Helix-turn-helix domains; Predicted intracellular proteins	Nuclear membrane;Nucleoplasm (Approved)			(M5898)HALLMARK DNA REPAIR	0	0	0	0	0	0	0	0	0	0	0	0	0	0	0	0	0	0
54069	MIS18A	0	1	0	0	0	0	0	0	1	0	0	1	0	0	54069	Gene_ID	H. sapiens	54069	H. sapiens	MIS18A	MIS18 kinetochore protein A	MIS18A is a human gene that encodes for the MIS18 kinetochore protein A. This protein is involved in binding identical proteins and is predicted to play a role in the assembly of chromatin containing CENP-A and the segregation of chromosomes. It is also predicted to be involved in the regulation of DNA methylation, either upstream or within the process. The protein is located in both the cytosol …	There is limited information available on the disease implications of MIS18A. However, recent studies have suggested that mutations in this gene may be associated with developmental disorders such as microcephaly and intellectual disability. Targeted drug discovery efforts for MIS18A are also limited, as the function of this protein is not yet fully understood. However, some studies have suggeste…	GO:0031055 chromatin remodeling at centromere;GO:0034080 CENP-A containing chromatin assembly;GO:0044030 regulation of DNA methylation		Predicted intracellular proteins	Cytosol;Nucleoplasm (Approved)				0	0	0	1	0	0	0	0	0	0	0	0	0	0	0	0	0	0
25862	USP49	0	1	0	0	0	1	0	0	0	0	1	0	0	0	25862	Gene_ID	H. sapiens	25862	H. sapiens	USP49	ubiquitin specific peptidase 49	USP49 is a human gene that encodes for a protein called ubiquitin specific peptidase 49. This protein has multiple functions, including cysteine-type endopeptidase activity, histone binding activity, and thiol-dependent deubiquitinase activity. It is involved in histone H2B conserved C-terminal lysine deubiquitination and mRNA splicing through the spliceosome. USP49 is predicted to be located in …	There is limited information available on the disease implications of USP49. However, recent studies have suggested that USP49 may play a role in cancer progression and metastasis. Specifically, USP49 has been shown to promote the proliferation and migration of cancer cells in various types of cancer, including breast, lung, and liver cancer. As a result, USP49 has emerged as a potential therapeu…	GO:0016579 protein deubiquitination;GO:0070646 protein modification by small protein removal;GO:0000377 RNA splicing, via transesterification reactions with bulged adenosine as nucleophile		Enzymes; ENZYME proteins:Hydrolases; Peptidases:Cysteine-type peptidases; Predicted intracellular proteins					0	0	0	0	0	0	0	0	0	0	0	0	0	0	0	0	0	0
56894	AGPAT3	0	0	0	0	0	1	0	0	0	1	1	0	0	0	56894	Gene_ID	H. sapiens	56894	H. sapiens	AGPAT3	1-acylglycerol-3-phosphate O-acyltransferase 3	AGPAT3 is a human gene that encodes for an acyltransferase enzyme responsible for converting lysophosphatidic acid into phosphatidic acid, which is a crucial step in the de novo phospholipid biosynthetic pathway. This gene may produce an integral membrane protein, and two transcript variants encoding the same protein have been identified.	There is limited information available on the disease implications of AGPAT3. However, some studies have suggested that mutations in this gene may be associated with metabolic disorders such as obesity and insulin resistance. Targeted drug discovery efforts for AGPAT3 have been focused on developing inhibitors of the enzyme to treat these conditions. One example is the drug tesaglitazar, which wa…	GO:0016024 CDP-diacylglycerol biosynthetic process;GO:0046341 CDP-diacylglycerol metabolic process;GO:0006654 phosphatidic acid biosynthetic process		Enzymes; ENZYME proteins:Transferases				(M5905)HALLMARK ADIPOGENESIS	0	0	0	0	0	0	0	0	0	0	0	0	0	0	0	0	0	0
6646	SOAT1	0	0	0	0	1	1	0	0	0	0	1	0	0	0	6646	Gene_ID	H. sapiens	6646	H. sapiens	SOAT1	sterol O-acyltransferase 1	SOAT1 is a gene that encodes for an enzyme called sterol O-acyltransferase 1, which belongs to the acyltransferase family. This enzyme is located in the endoplasmic reticulum and is responsible for catalyzing the formation of fatty acid-cholesterol esters. The gene has been linked to the formation of beta-amyloid and atherosclerotic plaques by regulating the balance between free cholesterol and c…	SOAT1 has been implicated in several diseases, including Alzheimer's disease, atherosclerosis, and cancer. In Alzheimer's disease, SOAT1 has been shown to play a role in the formation of beta-amyloid plaques, which are a hallmark of the disease. In atherosclerosis, SOAT1 has been linked to the formation of cholesterol ester deposits in arterial walls, which can lead to the development of plaques …	GO:0042986 positive regulation of amyloid precursor protein biosynthetic process;GO:0010878 cholesterol storage;GO:0010742 macrophage derived foam cell differentiation		Enzymes; ENZYME proteins:Transferases; FDA approved drug targets:Small molecule drugs	Endoplasmic reticulum (Enhanced)	Ezetimibe; Hesperetin			0	0	0	0	0	0	0	0	0	0	0	0	0	0	0	0	0	0
51720	UIMC1	0	0	0	0	1	0	0	0	0	0	1	0	0	1	51720	Gene_ID	H. sapiens	51720	H. sapiens	UIMC1	ubiquitin interaction motif containing 1	UIMC1 (Ubiquitin Interaction Motif Containing 1) is a nuclear protein that plays a crucial role in recognizing and repairing DNA lesions. It interacts with Brca1 (Breast Cancer 1) in a complex and binds to ubiquitinated lysine 63 of histone H2A and H2AX. UIMC1 is also believed to function as a transcriptional repressor. Alternative splicing of this gene results in multiple transcript variants. UI…	UIMC1 has been implicated in various types of cancer, including breast, ovarian, and lung cancer. Mutations in the Brca1 gene, which interacts with UIMC1, have been linked to an increased risk of breast and ovarian cancer. Targeting UIMC1 and its interaction with Brca1 has been explored as a potential therapeutic strategy for cancer treatment. However, there are currently no drugs specifically ta…	GO:0070537 histone H2A K63-linked deubiquitination;GO:0070536 protein K63-linked deubiquitination;GO:0007095 mitotic G2 DNA damage checkpoint signaling		Predicted intracellular proteins	Nuclear bodies (Supported); Additional: Nucleoplasm		(M84)PID ATM PATHWAY		0	0	0	0	0	0	0	0	0	0	1	0	0	0	0	0	0	0
4137	MAPT	0	0	1	0	0	1	0	0	1	0	0	0	0	0	4137	Gene_ID	H. sapiens	4137	H. sapiens	MAPT	microtubule associated protein tau	The MAPT gene encodes the microtubule-associated protein tau, which undergoes complex alternative splicing to produce several mRNA species. The expression of MAPT transcripts varies depending on the stage of neuronal maturation and neuron type in the nervous system. Mutations in the MAPT gene have been linked to various neurodegenerative disorders, including Alzheimer's disease, Pick's disease, f…	The MAPT gene has been extensively studied in the context of neurodegenerative diseases, particularly Alzheimer's disease and frontotemporal dementia. Mutations in MAPT have been associated with the accumulation of tau protein in the brain, leading to the formation of neurofibrillary tangles and neuronal death. As a result, there has been significant interest in developing drugs that target tau p…	GO:1902988 neurofibrillary tangle assembly;GO:1905687 regulation of diacylglycerol kinase activity;GO:1905689 positive regulation of diacylglycerol kinase activity		Disease related genes; Candidate cardiovascular disease genes; Predicted secreted proteins; Human disease related genes:Nervous system diseases:Neurodegenerative diseases; Predicted intracellular proteins; FDA approved drug targets:Small molecule drugs	Plasma membrane (Supported); Additional: Nuclear speckles	Lansoprazole; Astemizole; Paclitaxel; Docetaxel; Flortaucipir F-18	(M209)PID P38 GAMMA DELTA PATHWAY; (M69)PID REELIN PATHWAY; (M87)PID LKB1 PATHWAY	(M5906)HALLMARK ESTROGEN RESPONSE EARLY; (M5907)HALLMARK ESTROGEN RESPONSE LATE	1	0	0	0	1	0	0	0	0	0	0	0	1	0	0	0	0	0
9980	DOP1B	0	0	1	0	1	0	0	0	1	0	0	0	0	0	9980	Gene_ID	H. sapiens	9980	H. sapiens	DOP1B	DOP1 leucine zipper like protein B	DOP1B is a human gene that encodes for the DOP1 leucine zipper like protein B. This gene is involved in cognition and is located in the early endosome membrane. The DOP1B protein is thought to play a role in the regulation of dopamine signaling in the brain, which is important for various cognitive processes such as learning and memory. Mutations in this gene have been associated with certain neu…	Mutations in the DOP1B gene have been associated with several neurological disorders, including schizophrenia and attention deficit hyperactivity disorder (ADHD). As a result, there has been significant interest in developing drugs that target the dopamine signaling pathway, which is regulated by the DOP1B protein. One example of a successful drug targeting this pathway is Risperidone, which is u…	GO:0006895 Golgi to endosome transport;GO:0009880 embryonic pattern specification;GO:0006892 post-Golgi vesicle-mediated transport		Predicted intracellular proteins	Nucleoplasm (Approved); Additional: Mitochondria				0	0	0	0	0	0	0	0	0	0	0	0	0	0	0	0	0	0
25871	NEPRO	0	0	0	0	0	0	0	0	1	1	0	1	0	0	25871	Gene_ID	H. sapiens	25871	H. sapiens	NEPRO	nucleolus and neural progenitor protein	NEPRO, or nucleolus and neural progenitor protein, is a gene that is predicted to play a role in regulating neuron differentiation and the Notch signaling pathway. It is also predicted to be located in the nucleolus and active in the nucleus. NEPRO has been implicated in auxetic dysplasia 3, a rare genetic disorder characterized by abnormal bone growth and short stature.	Currently, there are no targeted drug discovery efforts specifically focused on NEPRO. However, the gene's involvement in the Notch signaling pathway suggests that drugs targeting this pathway may have potential therapeutic applications for diseases associated with NEPRO dysfunction. For example, Notch inhibitors have been investigated as potential treatments for various types of cancer, includin…	GO:0045747 positive regulation of Notch signaling pathway;GO:0045665 negative regulation of neuron differentiation;GO:0008593 regulation of Notch signaling pathway		Human disease related genes:Other congenital disorders:Ribosomopathies; Predicted intracellular proteins; Disease related genes	Nucleoli;Nucleoplasm (Supported)				0	0	0	0	0	0	0	0	0	0	0	0	0	0	0	0	0	0
55036	CCDC40	0	0	1	0	0	0	0	0	1	0	1	0	0	0	55036	Gene_ID	H. sapiens	55036	H. sapiens	CCDC40	coiled-coil domain containing 40	CCDC40 is a gene that encodes a protein essential for the proper functioning of motile cilia. The protein regulates the assembly of the inner dynein arm and the dynein regulatory complexes, which control ciliary beat and are necessary for correct left-right axis formation. Mutations in CCDC40 cause ciliary dyskinesia type 15, a disorder characterized by defects in cilia motility. Alternative spli…	Ciliary dyskinesia type 15 is a rare genetic disorder caused by mutations in the CCDC40 gene. The disease is characterized by chronic respiratory infections, sinusitis, and infertility due to impaired cilia motility. There are currently no targeted drug therapies available for this condition, and treatment is mainly supportive, focusing on managing symptoms and preventing complications. However, …	GO:0035469 determination of pancreatic left/right asymmetry;GO:0071910 determination of liver left/right asymmetry;GO:0071907 determination of digestive tract left/right asymmetry		Human disease related genes:Respiratory diseases:Tracheobronchial diseases; Predicted intracellular proteins; Disease related genes	Microtubules (Approved)				1	0	0	0	1	0	0	0	0	0	0	0	0	0	0	0	0	0
4599	MX	0	0	0	0	1	0	0	0	0	0	1	0	0	1	4599	Gene_ID	H. sapiens	4599	H. sapiens	MX1	MX dynamin like GTPase 1	MX1 is a gene that encodes a protein involved in the body's antiviral response. This protein is activated by interferons and works to inhibit the replication of various RNA and DNA viruses. The gene is located on chromosome 21 and has multiple pseudogenes on chromosome 4. Alternative splicing of the gene results in the production of multiple transcript variants.	The MX1 gene has been implicated in various viral infections, including influenza, hepatitis C, and HIV. Studies have shown that individuals with certain genetic variations in the MX1 gene may have a higher risk of developing severe influenza infections. Additionally, MX1 has been identified as a potential therapeutic target for the treatment of viral infections. Several drug discovery efforts ha…	GO:0070106 interleukin-27-mediated signaling pathway;GO:0140374 antiviral innate immune response;GO:0034340 response to type I interferon		Predicted intracellular proteins	Cytosol;Nuclear membrane (Supported)			(M5911)HALLMARK INTERFERON ALPHA RESPONSE; (M5913)HALLMARK INTERFERON GAMMA RESPONSE; (M5956)HALLMARK KRAS SIGNALING DN	0	0	0	0	0	0	0	0	0	0	0	0	0	0	0	0	0	0
16	AARS1	0	0	1	0	0	1	0	0	1	0	0	0	0	0	16	Gene_ID	H. sapiens	16	H. sapiens	AARS1	alanyl-tRNA synthetase 1	AARS1 is a human gene that encodes for alanyl-tRNA synthetase 1, which is a member of the class II tRNA synthases family. These enzymes are highly conserved and play a crucial role in interpreting the RNA code by attaching specific amino acids to tRNAs that contain the corresponding trinucleotide anticodons. AARS1 consists of a catalytic domain that interacts with the amino acid acceptor-T psi C …	Mutations in the AARS1 gene have been associated with several diseases, including Charcot-Marie-Tooth disease, a hereditary neuropathy that affects the peripheral nerves, and interstitial lung and liver disease, a rare disorder that affects the lungs and liver. Targeted drug discovery efforts have focused on developing inhibitors of AARS1 as potential treatments for cancer, as AARS1 has been show…	GO:0140018 regulation of cytoplasmic translational fidelity;GO:0006419 alanyl-tRNA aminoacylation;GO:1900247 regulation of cytoplasmic translational elongation		Human disease related genes:Nervous system diseases:Epilepsy; Disease related genes; ENZYME proteins:Ligase; Enzymes; Potential drug targets; Human disease related genes:Nervous system diseases:Neurodegenerative diseases; Predicted intracellular proteins	Cytosol (Supported)	Alanine		(M5950)HALLMARK ALLOGRAFT REJECTION	0	0	0	0	0	0	0	0	0	0	0	0	0	0	0	0	0	0
4233	MET	1	0	0	0	1	0	0	0	0	0	0	0	0	1	4233	Gene_ID	H. sapiens	4233	H. sapiens	MET	MET proto-oncogene, receptor tyrosine kinase	The MET proto-oncogene, receptor tyrosine kinase is a gene that encodes a protein belonging to the receptor tyrosine kinase family. The protein is proteolytically processed to form alpha and beta subunits that are linked via disulfide bonds to form the mature receptor. The beta subunit is further processed to form the M10 peptide, which has been shown to reduce lung fibrosis. The receptor is acti…	The MET proto-oncogene, receptor tyrosine kinase has been implicated in various cancers, making it an attractive target for drug discovery efforts. Several drugs targeting MET have been developed, including small molecule inhibitors and monoclonal antibodies. One example is crizotinib, a small molecule inhibitor that targets both MET and ALK (anaplastic lymphoma kinase) and is approved for the tr…	GO:0070494 regulation of thrombin-activated receptor signaling pathway;GO:0070495 negative regulation of thrombin-activated receptor signaling pathway;GO:1905098 negative regulation of guanyl-nucleotide exchange factor activity	yes	Human disease related genes:Nervous system diseases:Ear disease; Disease related genes; Human disease related genes:Cancers:Cancers of the urinary system; Human disease related genes:Cancers:Cancers of the digestive system; Human disease related genes:Cancers:Cancers of the lung and pleura; Enzymes; ENZYME proteins:Transferases; Predicted secreted proteins; Cancer-related genes:Candidate cancer b…	Cytosol;Plasma membrane (Approved)	K-252a; SGX-523; 1-(4-fluorophenyl)-N-[3-fluoro-4-(1H-pyrrolo[2,3-b]pyridin-4-yloxy)phenyl]-2-oxo-1,2-dihydropyridine-3-carboxamide; N-({4-[(2-aminopyridin-4-yl)oxy]-3-fluorophenyl}carbamoyl)-2-(4-fluorophenyl)acetamide; 2-(4-fluorophenyl)-N-{[3-fluoro-4-(1H-pyrrolo[2,3-b]pyridin-4-yloxy)phenyl]carbamoyl}acetamide; N-(3-chlorophenyl)-N-methyl-2-oxo-3-[(3,4,5-trimethyl-1H-pyrrol-2-yl)methyl]-2H-in…	(M86)PID ARF6 PATHWAY; (M232)PID ECADHERIN STABILIZATION PATHWAY; (M91)PID TCPTP PATHWAY	(M5942)HALLMARK UV RESPONSE DN; (M5932)HALLMARK INFLAMMATORY RESPONSE; (M5937)HALLMARK GLYCOLYSIS	0	0	1	0	0	0	0	0	0	0	0	0	0	0	0	0	0	0
55835	CENPJ	0	0	0	0	1	0	0	0	1	0	0	1	0	0	55835	Gene_ID	H. sapiens	55835	H. sapiens	CENPJ	centromere protein J	CENPJ is a gene that belongs to the centromere protein family and plays a crucial role in maintaining centrosome integrity and normal spindle morphology during cell division. It is also involved in microtubule disassembly at the centrosome and can function as a transcriptional coactivator in the Stat5 signaling pathway and NF-kappaB-mediated transcription. Mutations in this gene are associated wi…	Mutations in the CENPJ gene have been linked to primary autosomal recessive microcephaly (MCPH), a rare genetic disorder characterized by a significantly reduced head circumference and intellectual disability. There is currently no cure for MCPH, and treatment is mainly supportive and focused on managing symptoms. However, research efforts are underway to develop targeted therapies for this condi…	GO:0030954 astral microtubule nucleation;GO:0061511 centriole elongation;GO:1903724 positive regulation of centriole elongation		Human disease related genes:Congenital malformations:Other congenital malformations; Human disease related genes:Congenital malformations:Congenital malformations of the nervous system; Predicted intracellular proteins; Disease related genes	Centrosome (Supported)			(M5893)HALLMARK MITOTIC SPINDLE	1	0	1	0	1	0	0	0	0	0	1	0	0	0	0	1	0	0
55215	FANCI	1	0	0	0	0	1	0	0	1	0	0	0	0	0	55215	Gene_ID	H. sapiens	55215	H. sapiens	FANCI	FA complementation group I	FANCI is a gene that belongs to the Fanconi anemia complementation group, which also includes FANCA, FANCB, FANCC, FANCD1, FANCD2, FANCE, FANCF, FANCG, FANCJ, FANCL, FANCM, and FANCN. Fanconi anemia is a genetic disorder characterized by chromosomal instability, hypersensitivity to DNA crosslinking agents, and defective DNA repair. The members of the Fanconi anemia complementation group are not s…	Mutations in the FANCI gene have been associated with Fanconi anemia, a rare genetic disorder that affects multiple organ systems and increases the risk of cancer. There are currently no targeted drug therapies available for Fanconi anemia, and treatment is primarily supportive, including blood transfusions, bone marrow transplants, and cancer surveillance. However, research efforts are ongoing t…	GO:0036297 interstrand cross-link repair;GO:0031398 positive regulation of protein ubiquitination;GO:1903322 positive regulation of protein modification by small protein conjugation or removal		Human disease related genes:Cardiovascular diseases:Hematologic diseases; Predicted intracellular proteins; Disease related genes	Nucleoplasm (Enhanced)		(M1)PID FANCONI PATHWAY		0	0	0	0	0	0	0	1	0	0	0	0	0	0	0	0	0	0
29127	RACGAP1	0	0	1	0	1	1	0	0	0	0	0	0	0	0	29127	Gene_ID	H. sapiens	29127	H. sapiens	RACGAP1	Rac GTPase activating protein 1	RACGAP1 is a gene that encodes a GTPase-activating protein (GAP) that is part of the centralspindlin complex. The protein binds to activated forms of Rho GTPases and stimulates GTP hydrolysis, which negatively regulates Rho-mediated signals. RACGAP1 plays a role in regulating cytokinesis, cell growth, and differentiation. The gene has alternative spliced transcript variants, and there is a pseudo…	RACGAP1 has been implicated in various diseases, including cancer, cardiovascular disease, and neurological disorders. In cancer, RACGAP1 overexpression has been observed in several types of tumors, including breast, ovarian, and lung cancer, and is associated with poor prognosis. Targeting RACGAP1 has been explored as a potential therapeutic strategy for cancer treatment. Several small molecule …	GO:0000912 assembly of actomyosin apparatus involved in cytokinesis;GO:0000915 actomyosin contractile ring assembly;GO:0044837 actomyosin contractile ring organization		Predicted intracellular proteins	Nucleoplasm (Enhanced)		(M83)PID CDC42 REG PATHWAY; (M241)PID RAC1 REG PATHWAY; (M14)PID AURORA B PATHWAY	(M5893)HALLMARK MITOTIC SPINDLE; (M5901)HALLMARK G2M CHECKPOINT; (M5925)HALLMARK E2F TARGETS	1	0	1	1	0	0	0	0	1	0	1	0	1	0	0	0	0	0
113402	SFT2D1	1	0	1	0	0	0	0	0	0	0	0	0	1	0	113402	Gene_ID	H. sapiens	113402	H. sapiens	SFT2D1	SFT2 domain containing 1	SFT2D1 is a human gene that is predicted to be involved in protein transport and vesicle-mediated transport. It is also predicted to be an integral component of the membrane. This information is provided by the Alliance of Genome Resources as of April 2022.	Unfortunately, there is currently limited information available on the disease implications and targeted drug discovery efforts for SFT2D1. This may be due to the fact that the gene is relatively understudied and its exact function in protein transport and vesicle-mediated transport is not yet fully understood. As a result, there are no known drugs on the market that specifically target SFT2D1. H…	GO:0015031 protein transport;GO:0045184 establishment of protein localization;GO:0016192 vesicle-mediated transport			Nuclear bodies (Approved); Additional: Cytosol;Nucleoplasm				0	0	0	0	0	0	0	0	0	0	0	0	0	0	0	0	0	0
57050	UTP3	0	1	0	0	1	0	0	0	0	0	1	0	0	0	57050	Gene_ID	H. sapiens	57050	H. sapiens	UTP3	UTP3 small subunit processome component	UTP3 is a human gene that encodes a small subunit processome component. It has RNA binding activity and is predicted to play a role in brain development and the maturation of SSU-rRNA from tricistronic rRNA transcript. UTP3 is located in the nucleolus, a subnuclear structure where ribosomal RNA is synthesized and ribosome assembly occurs. The gene's function is important for the proper functionin…	Mutations in UTP3 have been associated with developmental disorders and intellectual disability. However, there are currently no targeted drug discovery efforts specifically for UTP3. Instead, drugs that target ribosome biogenesis and function, such as antibiotics that inhibit bacterial ribosomes, have been successful in treating various infections. Additionally, drugs that target ribosomal prote…	GO:0000462 maturation of SSU-rRNA from tricistronic rRNA transcript (SSU-rRNA, 5.8S rRNA, LSU-rRNA);GO:0030490 maturation of SSU-rRNA;GO:0042274 ribosomal small subunit biogenesis		Predicted intracellular proteins	Nucleoli (Supported); Additional: Vesicles				0	0	0	0	0	0	0	0	0	0	0	0	0	0	0	0	0	0
10078	TSSC4	0	1	0	0	0	1	0	0	1	0	0	0	0	0	10078	Gene_ID	H. sapiens	10078	H. sapiens	TSSC4	tumor suppressing subtransferable candidate 4	TSSC4 (tumor suppressing subtransferable candidate 4) is a gene located in the imprinted gene domain of 11p15.5, which is an important tumor-suppressor gene region. This gene, along with several other imprinted genes, has been associated with various cancers and syndromes, including Beckwith-Wiedemann syndrome, Wilms tumor, rhabdomyosarcoma, adrenocortical carcinoma, and lung, ovarian, and breast…	There is limited information available on targeted drug discovery efforts for TSSC4, as it is a relatively understudied gene. However, its association with various cancers and syndromes suggests that it may be a potential target for cancer therapies. Some studies have shown that TSSC4 expression is downregulated in certain cancers, such as lung and ovarian cancer, indicating that it may have a tu…	GO:0000244 spliceosomal tri-snRNP complex assembly;GO:0000387 spliceosomal snRNP assembly;GO:0022618 protein-RNA complex assembly		Predicted intracellular proteins	Nucleoplasm (Approved); Additional: Cytosol				0	0	0	0	0	0	0	0	0	0	0	0	0	0	0	0	0	0
400506	KNOP1	1	1	0	0	0	1	0	0	0	0	0	0	0	0	400506	Gene_ID	H. sapiens	400506	H. sapiens	KNOP1	lysine rich nucleolar protein 1	KNOP1, also known as lysine rich nucleolar protein 1, is a nucleolar protein that interacts with zinc finger 106 protein. It shares similar characteristics with nucleostemin and may play a role in testis development. The gene encoding KNOP1 is located on chromosome 1 and has been identified in various tissues, including the testis, brain, and liver. While the exact function of KNOP1 is not fully …	There is currently limited information on the disease implications of KNOP1. However, its potential role in transcriptional regulation suggests that it may be involved in various diseases, including cancer and neurological disorders. There are currently no targeted drug discovery efforts for KNOP1, and no drugs have been developed specifically to target this gene. However, there are drugs on the …			Predicted intracellular proteins	Nucleoli;Nucleoli rim (Enhanced); Additional: Cytosol				0	0	0	0	0	0	0	0	0	0	0	0	0	0	0	0	0	0
84073	MYCBPAP	0	0	0	0	0	1	0	0	0	1	0	1	0	0	84073	Gene_ID	H. sapiens	84073	H. sapiens	MYCBPAP	MYCBP associated protein	The human gene MYCBPAP is a gene that is associated with the MYCBP protein and is involved in the process of spermatogenesis. It is located in the cytoplasm of cells. This information is provided by the Alliance of Genome Resources as of April 2022.	Unfortunately, there is currently limited information available on the disease implications and targeted drug discovery efforts for the MYCBPAP gene. This may be due to the fact that it is a relatively newly discovered gene and its functions are still being studied. As of April 2022, there are no known drugs on the market that specifically target MYCBPAP. However, as research on this gene continu…	GO:0007268 chemical synaptic transmission;GO:0098916 anterograde trans-synaptic signaling;GO:0099537 trans-synaptic signaling		Predicted intracellular proteins	Vesicles (Approved)				0	0	0	0	0	0	0	0	0	0	0	0	0	0	0	0	0	0
2811	GP1BA	1	0	1	0	0	0	0	0	0	0	0	1	0	0	2811	Gene_ID	H. sapiens	2811	H. sapiens	GP1BA	glycoprotein Ib platelet subunit alpha	The human gene GP1BA encodes the alpha subunit of the platelet surface membrane glycoprotein Ib (GP Ib), which functions as a receptor for von Willebrand factor (VWF). The complete receptor complex includes noncovalent association of the alpha and beta subunits with platelet glycoprotein IX and platelet glycoprotein V. The binding of the GP Ib-IX-V complex to VWF facilitates initial platelet adhe…	Bernard-Soulier syndrome (BSS) and platelet-type von Willebrand disease (PT-VWD) are two rare bleeding disorders associated with mutations in the GP1BA gene. BSS is characterized by a deficiency or dysfunction of the GP Ib-IX-V complex, resulting in impaired platelet adhesion and aggregation. PT-VWD is caused by gain-of-function mutations in the GP Ib-IX-V complex, leading to increased platelet a…	GO:0007597 blood coagulation, intrinsic pathway;GO:0070493 thrombin-activated receptor signaling pathway;GO:0010572 positive regulation of platelet activation		Human disease related genes:Cardiovascular diseases:Hematologic diseases; CD markers; Disease related genes		Ibuprofen; Egaptivon pegol; liposomal prostaglandin E1; Dexibuprofen	(M169)PID INTEGRIN2 PATHWAY	(M5946)HALLMARK COAGULATION; (M5921)HALLMARK COMPLEMENT; (M5932)HALLMARK INFLAMMATORY RESPONSE	0	0	0	0	0	0	0	0	0	1	0	0	0	0	0	0	0	0
375748	ERCC6L2	1	0	1	0	0	0	1	0	0	0	0	0	0	0	375748	Gene_ID	H. sapiens	375748	H. sapiens	ERCC6L2	ERCC excision repair 6 like 2	ERCC6L2 is a gene that encodes a protein belonging to the Snf2 family of helicase-like proteins. This protein is involved in DNA repair and mitochondrial function. Mutations in this gene have been linked to bone marrow failure syndrome 2. Different protein isoforms are produced due to alternative splicing of the transcript variants.	Mutations in the ERCC6L2 gene have been linked to bone marrow failure syndrome 2, which is a rare genetic disorder characterized by a decrease in the production of blood cells. There are currently no targeted drug discovery efforts specifically for ERCC6L2, but there are drugs on the market that target DNA repair pathways, which may be relevant for this gene. For example, PARP inhibitors such as …	GO:0036297 interstrand cross-link repair;GO:0034614 cellular response to reactive oxygen species;GO:0000302 response to reactive oxygen species		Predicted intracellular proteins; Disease related genes	Cytosol;Nucleoplasm (Approved)				0	0	0	0	0	0	0	1	0	0	0	0	0	0	0	0	0	0
375484	SIMC1	0	0	0	0	0	1	0	0	0	1	1	0	0	0	375484	Gene_ID	H. sapiens	375484	H. sapiens	SIMC1	SUMO interacting motifs containing 1	SIMC1 is a human gene that encodes a protein containing SUMO interacting motifs. This protein is involved in enabling SUMO polymer binding activity and peptidase inhibitor activity. It is predicted to play a role in negative regulation of peptidase activity. SIMC1 is located in the sarcomere, which is a structural unit of muscle tissue. Overall, this gene is important for regulating protein activ…	There is limited information available on the disease implications of SIMC1. However, research has suggested that mutations in this gene may be associated with certain muscle disorders, such as myopathies. Targeted drug discovery efforts for SIMC1 are also limited, as the function of this gene is not fully understood. However, there is potential for drugs that target the SUMO interacting motifs o…	GO:0010466 negative regulation of peptidase activity;GO:0045861 negative regulation of proteolysis;GO:0051346 negative regulation of hydrolase activity		Predicted intracellular proteins	Nucleoplasm (Supported); Additional: Nucleoli fibrillar center				0	0	0	0	0	0	0	0	0	0	0	0	0	0	0	0	0	0
54887	UHRF1BP1	1	0	1	0	0	0	0	0	0	1	0	0	0	0	54887	Gene_ID	H. sapiens	54887	H. sapiens	BLTP3A	bridge-like lipid transfer protein family member 3A	BLTP3A is a member of the bridge-like lipid transfer protein family that plays a role in histone deacetylase binding activity and identical protein binding activity. This gene is involved in lipid metabolism and is expressed in various tissues, including the liver, adipose tissue, and skeletal muscle. The function of BLTP3A is not fully understood, but it is believed to play a role in lipid trans…	There is limited information available on the disease implications of BLTP3A. However, some studies have suggested that variations in this gene may be associated with metabolic disorders such as obesity and type 2 diabetes. Targeted drug discovery efforts for BLTP3A are also limited, as its function is not fully understood. However, some studies have suggested that BLTP3A may be a potential targe…			Predicted intracellular proteins	Nuclear membrane;Nucleoplasm (Approved); Additional: Cytosol				0	0	0	0	0	0	0	0	0	0	0	0	0	0	0	0	0	0
54700	RRN3	0	0	1	0	1	1	0	0	0	0	0	0	0	0	54700	Gene_ID	H. sapiens	54700	H. sapiens	RRN3	RRN3 homolog, RNA polymerase I transcription factor	RRN3 is a human gene that encodes a protein called RRN3 homolog, RNA polymerase I transcription factor. This protein is involved in the regulation of transcription initiation from RNA polymerase I promoter, which is responsible for the synthesis of ribosomal RNA. RRN3 enables DNA binding activity specific to the core promoter sequence of RNA polymerase I. It is predicted to act upstream or within…	There is limited information available on the disease implications of RRN3. However, some studies have suggested that RRN3 may play a role in cancer development and progression. For example, overexpression of RRN3 has been observed in various types of cancer, including breast, lung, and ovarian cancer. Targeted drug discovery efforts for RRN3 are also limited, but some studies have explored the p…	GO:0001188 RNA polymerase I preinitiation complex assembly;GO:0007028 cytoplasm organization;GO:0006361 transcription initiation at RNA polymerase I promoter		Predicted intracellular proteins	Nucleoli rim (Supported)		(M121)PID MTOR 4PATHWAY		0	0	0	0	0	0	0	0	0	0	0	0	0	0	0	0	0	0
1981	EIF4G1	1	0	0	0	0	1	0	0	0	0	1	0	0	0	1981	Gene_ID	H. sapiens	1981	H. sapiens	EIF4G1	eukaryotic translation initiation factor 4 gamma 1	EIF4G1 is a gene that encodes a protein that is part of the EIF4F complex, which plays a crucial role in the initiation phase of protein synthesis. The protein acts as a scaffolding protein and contains binding sites for other members of the complex. It also has a domain at its N-terminus that can interact with the poly(A)-binding protein, which may mediate the circularization of mRNA during tran…	EIF4G1 has been implicated in several diseases, including cancer, neurodegenerative disorders, and viral infections. In cancer, EIF4G1 has been shown to be overexpressed in several types of tumors, including breast, lung, and prostate cancer, and is associated with poor prognosis. Targeting EIF4G1 has been proposed as a potential therapeutic strategy for cancer treatment. In neurodegenerative dis…	GO:1905535 regulation of eukaryotic translation initiation factor 4F complex assembly;GO:1905537 positive regulation of eukaryotic translation initiation factor 4F complex assembly;GO:1905610 regulation of mRNA cap binding		Predicted intracellular proteins; Cancer-related genes:Candidate cancer biomarkers; Human disease related genes:Nervous system diseases:Neurodegenerative diseases; Disease related genes	Cytosol (Enhanced)		(M66)PID MYC ACTIV PATHWAY	(M5922)HALLMARK UNFOLDED PROTEIN RESPONSE	0	0	0	0	0	1	0	0	0	0	0	0	0	0	0	0	0	0
1947	EFNB1	1	0	0	0	1	0	0	0	0	0	1	0	0	0	1947	Gene_ID	H. sapiens	1947	H. sapiens	EFNB1	ephrin B1	EFNB1, also known as ephrin B1, is a gene that encodes a type I membrane protein that acts as a ligand for Eph-related receptor tyrosine kinases. This protein may play a role in cell adhesion and is involved in the development or maintenance of the nervous system. EFNB1 is important for proper neural development and function, and mutations in this gene have been associated with several neurologic…	Mutations in the EFNB1 gene have been associated with several neurological disorders, including craniofrontonasal syndrome and X-linked congenital blindness. Craniofrontonasal syndrome is a rare genetic disorder that affects the development of the head and face, causing craniofacial abnormalities and intellectual disability. X-linked congenital blindness is a rare genetic disorder that causes bli…	GO:0031295 T cell costimulation;GO:0031294 lymphocyte costimulation;GO:2000785 regulation of autophagosome assembly		Human disease related genes:Congenital malformations:Other congenital malformations; Cancer-related genes:Candidate cancer biomarkers; Disease related genes	Plasma membrane (Supported)		(M257)PID EPHRINB REV PATHWAY; (M62)PID EPHB FWD PATHWAY		0	0	1	0	0	0	0	0	0	0	0	0	0	0	0	0	0	0
126353	MISP	0	1	0	0	1	0	0	0	0	0	0	1	0	0	126353	Gene_ID	H. sapiens	126353	H. sapiens	MISP	mitotic spindle positioning	The MISP gene encodes an actin-bundling protein that plays a crucial role in determining cell morphology and mitotic progression. It is essential for the proper positioning of the mitotic spindle during cell division. There are two variants of this gene, one that codes for a protein and another that does not. The protein variant is involved in the regulation of cell division and is necessary for …	There is limited information available on the disease implications of the MISP gene. However, recent studies have suggested that mutations in this gene may be associated with the development of certain types of cancer, including breast and ovarian cancer. Targeted drug discovery efforts are currently underway to develop drugs that can inhibit the activity of the MISP protein and prevent the abnor…	GO:1904776 regulation of protein localization to cell cortex;GO:0051660 establishment of centrosome localization;GO:0051642 centrosome localization		Predicted intracellular proteins	Focal adhesion sites;Plasma membrane (Enhanced)				1	0	1	1	0	0	0	0	0	0	1	0	0	0	0	0	0	0
221458	KIF6	0	0	0	0	0	1	0	0	1	0	0	1	0	0	221458	Gene_ID	H. sapiens	221458	H. sapiens	KIF6	kinesin family member 6	KIF6, or kinesin family member 6, is a gene that encodes a molecular motor involved in intracellular transport of protein complexes, membrane organelles, and messenger RNA along microtubules. Kinesins function as homodimeric molecules with two N-terminal head domains that move along microtubules and two C-terminal tail domains that interact with the transported cargo. KIF6 is expressed in coronar…	The KIF6 gene has been extensively studied for its association with coronary heart disease (CHD). A common variant in KIF6, rs20455, has been shown to be a predictor of CHD risk and response to statin therapy. Several studies have investigated the potential of targeting KIF6 for drug discovery efforts. One study found that inhibition of KIF6 expression reduced atherosclerosis in mice, suggesting …	GO:0007018 microtubule-based movement;GO:0007017 microtubule-based process;GO:0009987 cellular process		Predicted intracellular proteins	Centrosome (Approved); Additional: Nucleoplasm				0	0	0	0	1	0	0	0	0	0	0	0	1	0	0	0	0	0
27197	GPR82	0	1	0	0	0	1	0	0	0	0	1	0	0	0	27197	Gene_ID	H. sapiens	27197	H. sapiens	GPR82	G protein-coupled receptor 82	GPR82 is a human gene that encodes for an orphan G protein-coupled receptor. The function of this receptor is currently unknown, but it is a member of a family of proteins that have seven transmembrane domains and transmit signals from outside the cell through heterotrimeric G proteins. The exact role of GPR82 in human physiology and disease is still being studied.	There is currently limited information available on the disease implications of GPR82. However, there have been some targeted drug discovery efforts aimed at identifying potential therapeutic agents that could modulate the activity of this receptor. One study found that GPR82 is expressed in certain types of cancer cells, suggesting that it may play a role in cancer progression. As a result, rese…	GO:0007186 G protein-coupled receptor signaling pathway;GO:0007165 signal transduction;GO:0023052 signaling		G-protein coupled receptors:GPCRs excl olfactory receptors					0	0	0	0	0	0	0	0	0	0	0	0	0	0	0	0	0	0
286151	FBXO43	0	1	0	0	0	1	0	0	1	0	0	0	0	0	286151	Gene_ID	H. sapiens	286151	H. sapiens	FBXO43	F-box protein 43	FBXO43 is a human gene that encodes for F-box protein 43, a member of the F-box protein family. F-box proteins are characterized by a 40-amino acid F-box motif and are involved in the formation of SCF complexes, which act as protein-ubiquitin ligases. FBXO43 interacts with SKP1 through the F box and with ubiquitination targets through other protein interaction domains. The function of FBXO43 is n…	There is limited information available on the disease implications of FBXO43. However, recent studies have suggested that mutations in FBXO43 may be associated with the development of certain types of cancer, including breast cancer and hepatocellular carcinoma. Targeted drug discovery efforts for FBXO43 are currently underway, with a focus on identifying small molecule inhibitors that can select…	GO:0045835 negative regulation of meiotic nuclear division;GO:0051447 negative regulation of meiotic cell cycle;GO:0040020 regulation of meiotic nuclear division		Predicted intracellular proteins					0	0	0	1	0	0	0	0	0	0	0	0	0	0	0	0	0	0
85313	PPIL4	0	0	1	0	0	0	0	0	1	1	0	0	0	0	85313	Gene_ID	H. sapiens	85313	H. sapiens	PPIL4	peptidylprolyl isomerase like 4	PPIL4 is a gene that belongs to the cyclophilin family of peptidylprolyl isomerases. This family is highly conserved and plays a crucial role in protein folding, immunosuppression by cyclosporin A, and HIV-1 virion infection. PPIL4 is a peptidylprolyl isomerase-like protein that is expressed in various tissues, including the brain, heart, and liver. Its exact function is not yet fully understood,…	There is limited information available on the disease implications of PPIL4. However, studies have shown that mutations in this gene are associated with various diseases, including cancer and autoimmune disorders. For example, a study found that PPIL4 is overexpressed in breast cancer and may play a role in tumor progression. Additionally, another study found that PPIL4 is involved in the regulat…	GO:0000413 protein peptidyl-prolyl isomerization;GO:0018208 peptidyl-proline modification;GO:0018193 peptidyl-amino acid modification		ENZYME proteins:Isomerase; Enzymes; Predicted intracellular proteins	Nucleoplasm (Enhanced); Additional: Cytosol				0	0	0	0	0	0	0	0	0	0	0	0	0	0	0	0	0	0
11037	STON1	0	0	0	0	0	1	0	0	0	1	1	0	0	0	11037	Gene_ID	H. sapiens	11037	H. sapiens	STON1	stonin 1	STON1, also known as stonin 1, is a human gene that plays a role in endocytosis, the process by which cells take in molecules from the outside environment. It is one of two human homologs of the Drosophila melanogaster stoned B protein and is related to components of the endocytic machinery. STON1 has a modular structure consisting of an N-terminal proline-rich domain, a central region specific t…	Research on STON1 has primarily focused on its role in endocytosis and synaptic vesicle recycling, with limited studies on its disease implications. However, recent studies have suggested that STON1 may be involved in the pathogenesis of neurodegenerative disorders such as Alzheimer's disease and Parkinson's disease. Targeted drug discovery efforts for STON1 are currently limited, but the potenti…	GO:0120180 cell-substrate junction disassembly;GO:0120181 focal adhesion disassembly;GO:0097178 ruffle assembly		Predicted intracellular proteins					1	0	0	0	0	0	0	0	0	0	0	0	0	0	0	0	0	0
50506	DUOX2	0	1	0	0	0	0	0	0	0	0	1	0	0	1	50506	Gene_ID	H. sapiens	50506	H. sapiens	DUOX2	dual oxidase 2	DUOX2 is a gene that encodes a glycoprotein and is a member of the NADPH oxidase family. It plays a crucial role in the synthesis of thyroid hormone by forming a protein complex located at the apical membrane of thyroid follicular cells. This complex includes an iodide transporter, thyroperoxidase, and a peroxide generating system that includes DUOX1 and DUOX2. DUOX2 is known as dual oxidase beca…	DUOX2 mutations have been associated with congenital hypothyroidism, a condition characterized by an underactive thyroid gland that leads to reduced production of thyroid hormone. This condition can result in developmental delays, intellectual disability, and other health problems if left untreated. Targeted drug discovery efforts have focused on developing drugs that can stimulate the production…	GO:0042335 cuticle development;GO:0050665 hydrogen peroxide biosynthetic process;GO:0006590 thyroid hormone generation		Disease related genes; Enzymes; Potential drug targets; Transporters:Transport Electron Carriers; ENZYME proteins:Oxidoreductases; Human disease related genes:Endocrine and metabolic diseases:Thyroid gland diseases					0	0	0	0	0	0	0	0	0	0	0	0	0	0	0	0	0	0
389015	SLC9A4	0	0	1	0	0	0	0	0	1	0	0	0	0	0	389015	Gene_ID	H. sapiens	389015	H. sapiens	SLC9A4	solute carrier family 9 member A4	SLC9A4 is a human gene that is predicted to enable potassium:proton antiporter activity and sodium:proton antiporter activity. It is involved in potassium ion transmembrane transport, regulation of intracellular pH, and sodium ion import across the plasma membrane. SLC9A4 is also predicted to act upstream of or within epithelial cell development and gastric acid secretion. It is located in severa…	There is limited information available on the disease implications of SLC9A4. However, mutations in this gene have been associated with a rare genetic disorder called congenital sodium diarrhea (CSD), which is characterized by severe diarrhea and dehydration in infants. Targeted drug discovery efforts for SLC9A4 have focused on developing inhibitors that can block its activity and potentially tre…	GO:0001696 gastric acid secretion;GO:0098719 sodium ion import across plasma membrane;GO:0046717 acid secretion		Transporters:Electrochemical Potential-driven transporters	Nucleoplasm;Plasma membrane (Approved)				0	0	0	0	0	0	0	0	0	0	0	0	0	0	0	0	0	0
114049	BUD23	0	0	0	0	0	1	0	0	1	0	0	0	0	0	114049	Gene_ID	H. sapiens	114049	H. sapiens	BUD23	BUD23 rRNA methyltransferase and ribosome maturation factor	BUD23 is a gene that encodes a protein with a nuclear localization signal and an S-adenosyl-L-methionine binding motif, indicating that it may be involved in DNA methylation. It is also a ribosome maturation factor and rRNA methyltransferase. The gene is deleted in Williams syndrome, a developmental disorder caused by the deletion of contiguous genes at 7q11.23. There are multiple transcript vari…	There is limited information available on the disease implications of BUD23. However, its deletion in Williams syndrome suggests that it may play a role in the development of this disorder. As for targeted drug discovery efforts, there are currently no known drugs that specifically target BUD23. However, its involvement in ribosome maturation and rRNA methylation suggests that it may be a potenti…	GO:0070476 rRNA (guanine-N7)-methylation;GO:0036265 RNA (guanine-N7)-methylation;GO:2000234 positive regulation of rRNA processing		Human disease related genes:Other congenital disorders:Chromosomal abnormalities; Predicted intracellular proteins	Nucleoli;Nucleoplasm (Supported)				0	0	0	0	0	0	0	0	0	0	0	0	0	0	0	0	0	0
84271	POLDIP3	0	0	0	0	1	0	0	0	0	0	1	0	0	0	84271	Gene_ID	H. sapiens	84271	H. sapiens	POLDIP3	DNA polymerase delta interacting protein 3	POLDIP3 is a gene that encodes a protein containing an RNA recognition motif (RRM) and is involved in regulating translation by recruiting ribosomal protein S6 kinase beta-1 to messenger RNAs (mRNAs). The gene undergoes alternative splicing, resulting in the production of multiple transcript variants. This information is provided by RefSeq, a database of curated genomic information maintained by …	There is limited information available on the disease implications of POLDIP3. However, recent studies have suggested that POLDIP3 may play a role in cancer progression and metastasis. Specifically, POLDIP3 has been shown to promote the invasion and migration of cancer cells by regulating the expression of matrix metalloproteinases (MMPs), which are enzymes that degrade the extracellular matrix a…	GO:0016973 poly(A)+ mRNA export from nucleus;GO:0006406 mRNA export from nucleus;GO:0006405 RNA export from nucleus		Predicted intracellular proteins	Nuclear speckles (Enhanced); Additional: Cytoplasmic bodies		(M121)PID MTOR 4PATHWAY		0	0	0	0	0	0	0	0	0	0	0	0	0	0	0	0	0	0
79188	TMEM43	0	0	0	0	1	0	0	0	0	1	0	0	0	0	79188	Gene_ID	H. sapiens	79188	H. sapiens	TMEM43	transmembrane protein 43	TMEM43 is a gene that belongs to the TMEM43 family and is responsible for familial arrhythmogenic right ventricular dysplasia type 5 (ARVD5), also known as arrhythmogenic right ventricular cardiomyopathy type 5 (ARVC5). This inherited disorder affects both ventricles and is characterized by ventricular tachycardia, heart failure, sudden cardiac death, and fibrofatty replacement of cardiomyocytes.…	Familial arrhythmogenic right ventricular dysplasia type 5 (ARVD5) is a rare genetic disorder caused by mutations in the TMEM43 gene. The disease is characterized by the replacement of normal heart muscle with fibrous and fatty tissue, leading to arrhythmias, heart failure, and sudden cardiac death. There are currently no targeted drugs available for the treatment of ARVD5, and management of the …	GO:0071763 nuclear membrane organization;GO:0006998 nuclear envelope organization;GO:0006997 nucleus organization		Human disease related genes:Cardiovascular diseases:Cardiac diseases; Disease related genes					0	0	0	0	0	0	0	0	0	0	0	0	0	0	0	0	0	0
10802	SEC24A	1	0	0	0	0	1	0	0	0	0	0	0	0	0	10802	Gene_ID	H. sapiens	10802	H. sapiens	SEC24A	SEC24 homolog A, COPII coat complex component	SEC24A is a human gene that encodes a protein belonging to a family of proteins similar to yeast Sec24. This protein is a component of COPII-coated vesicles that transport proteins from the endoplasmic reticulum to the golgi complex. COPII is responsible for the transport of secretory, plasma membrane, and vacuolar proteins. Different isoforms of SEC24A have been identified due to alternative spl…	There is limited information on the disease implications of SEC24A. However, mutations in SEC24A have been associated with a rare genetic disorder called osteogenesis imperfecta (OI). OI is characterized by brittle bones that are prone to fractures, and it is caused by mutations in genes that affect the production or quality of collagen, a protein that provides strength and structure to bones. Ta…	GO:0090110 COPII-coated vesicle cargo loading;GO:0035459 vesicle cargo loading;GO:0090114 COPII-coated vesicle budding		Predicted intracellular proteins	Nucleoli fibrillar center;Vesicles (Approved)				0	0	0	0	0	0	0	0	0	0	0	0	0	0	0	0	1	0
6249	CLIP1	0	0	0	0	0	1	0	0	1	0	0	0	0	0	6249	Gene_ID	H. sapiens	6249	H. sapiens	CLIP1	CAP-Gly domain containing linker protein 1	CLIP1 is a human gene that encodes for a protein that connects endocytic vesicles to microtubules. This gene is particularly active in Reed-Sternberg cells, which are associated with Hodgkin disease. There are multiple variations of the CLIP1 gene that produce different isoforms of the protein.	CLIP1 has been implicated in the pathogenesis of Hodgkin lymphoma, a type of cancer that affects the lymphatic system. Reed-Sternberg cells, which are characteristic of Hodgkin lymphoma, have been shown to overexpress CLIP1, suggesting that this protein may play a role in the development and progression of the disease. Targeted drug discovery efforts have focused on identifying small molecules th…	GO:0031116 positive regulation of microtubule polymerization;GO:0031112 positive regulation of microtubule polymerization or depolymerization;GO:0031113 regulation of microtubule polymerization		Cancer-related genes:Candidate cancer biomarkers; Cancer-related genes:Mutational cancer driver genes; Predicted intracellular proteins	Cytosol;Microtubule ends (Supported)		(M163)PID LIS1 PATHWAY; (M121)PID MTOR 4PATHWAY	(M5893)HALLMARK MITOTIC SPINDLE	1	0	0	0	0	0	0	0	0	0	0	0	0	0	0	0	0	0
57326	PBXIP1	0	0	1	0	0	0	0	0	0	0	1	0	0	0	57326	Gene_ID	H. sapiens	57326	H. sapiens	PBXIP1	PBX homeobox interacting protein 1	PBXIP1 is a gene that encodes a protein that interacts with the PBX1 homeodomain protein, inhibiting its ability to activate transcription by preventing its binding to DNA. The protein is primarily found in the cytosol but can also move to the nucleus. It can also interact with estrogen receptors alpha and beta, promoting the proliferation of breast cancer, brain tumors, and lung cancer. There ar…	PBXIP1 has been implicated in several types of cancer, including breast cancer, brain tumors, and lung cancer. In breast cancer, PBXIP1 has been shown to promote the proliferation of cancer cells by interacting with estrogen receptors alpha and beta. Targeting PBXIP1 could potentially be a therapeutic strategy for breast cancer treatment. However, there are currently no drugs on the market that s…	GO:1901148 gene expression involved in extracellular matrix organization;GO:0061975 articular cartilage development;GO:1902732 positive regulation of chondrocyte proliferation		Predicted intracellular proteins	Nucleoplasm (Supported); Additional: Cytosol				0	0	0	0	0	0	0	0	0	0	0	0	0	0	0	0	0	0
10261	IGSF6	0	0	0	0	0	0	0	0	1	0	0	1	0	0	10261	Gene_ID	H. sapiens	10261	H. sapiens	IGSF6	immunoglobulin superfamily member 6	IGSF6 is a human gene that belongs to the immunoglobulin superfamily. It is predicted to have transmembrane signaling receptor activity and to be involved in cell surface receptor signaling pathway and immune response. It is also predicted to be an integral component of the plasma membrane.	There is limited information available on the disease implications of IGSF6. However, some studies have suggested that it may play a role in the development and progression of certain types of cancer, including breast cancer and glioblastoma. Targeted drug discovery efforts for IGSF6 are also limited, but some studies have explored the potential of targeting this gene as a therapeutic strategy fo…	GO:0006955 immune response;GO:0007166 cell surface receptor signaling pathway;GO:0002376 immune system process						(M5950)HALLMARK ALLOGRAFT REJECTION	0	0	0	0	0	0	0	0	0	0	0	0	0	0	0	0	0	0
57705	WDFY4	0	0	0	0	1	0	0	0	1	0	0	0	0	0	57705	Gene_ID	H. sapiens	57705	H. sapiens	WDFY4	WDFY family member 4	WDFY4 is a member of the WDFY family of genes and is predicted to be involved in autophagy, a process by which cells break down and recycle their own components. It is also predicted to have a positive effect on the activation of CD8-positive, alpha-beta T cells, which are important for immune responses against viruses and cancer. Additionally, WDFY4 is predicted to be involved in antigen process…	There is limited information available on the disease implications of WDFY4. However, recent studies have suggested that mutations in the gene may be associated with the development of certain types of cancer, including breast cancer and glioblastoma. Targeted drug discovery efforts for WDFY4 are still in the early stages, but there is potential for the gene to be targeted in cancer therapy. One …	GO:0036037 CD8-positive, alpha-beta T cell activation;GO:0098586 cellular response to virus;GO:0019882 antigen processing and presentation		Predicted intracellular proteins	Nucleoplasm (Approved); Additional: Cytosol				0	0	0	0	0	0	0	0	0	0	0	0	0	0	0	0	0	0
102724536	PRR33	0	0	0	0	0	1	0	0	0	0	0	1	0	0	102724536	Gene_ID	H. sapiens	102724536	H. sapiens	PRR33	proline rich 33	PRR33, or proline rich 33, is a human gene that is predicted to play a role in the response to wounding. The exact function of PRR33 is not yet fully understood, but it is believed to act upstream of or within this response. This information is provided by the Alliance of Genome Resources as of April 2022.	Unfortunately, there is currently very limited information available on the disease implications and targeted drug discovery efforts for PRR33. As of April 2022, there are no known drugs on the market that specifically target PRR33. However, as research on the gene continues, it is possible that new drug targets and therapies may be identified. It is important to note that the lack of information…			Predicted intracellular proteins					0	0	0	0	0	0	0	0	0	0	0	0	0	0	0	0	0	0
91304	TMEM259	1	0	0	0	0	0	0	0	0	0	1	0	0	0	91304	Gene_ID	H. sapiens	91304	H. sapiens	TMEM259	transmembrane protein 259	TMEM259 is a human gene that is predicted to be involved in the positive regulation of the ERAD pathway and response to endoplasmic reticulum stress. It is also predicted to be located in the endoplasmic reticulum membrane and to be an integral component of the membrane. The gene is predicted to be active in the endoplasmic reticulum. This information is provided by the Alliance of Genome Resourc…	Unfortunately, there is currently limited information available on the disease implications and targeted drug discovery efforts for TMEM259. As of April 2022, there are no drugs on the market that specifically target this gene. However, research on the ERAD pathway and endoplasmic reticulum stress has led to the development of drugs that target related pathways and processes. For example, drugs t…	GO:1904294 positive regulation of ERAD pathway;GO:1904292 regulation of ERAD pathway;GO:1905898 positive regulation of response to endoplasmic reticulum stress		Predicted intracellular proteins	Endoplasmic reticulum (Approved); Additional: Nuclear speckles				0	0	0	0	0	0	0	0	0	0	0	0	0	0	0	0	0	0
1767	DNAH5	0	1	1	0	0	0	0	0	0	0	0	0	0	0	1767	Gene_ID	H. sapiens	1767	H. sapiens	DNAH5	dynein axonemal heavy chain 5	DNAH5 is a gene that encodes a dynein protein, which is a part of a motor protein complex that is associated with microtubules. This protein is an axonemal heavy chain dynein that generates force with ATPase activity. The release of ADP is believed to produce the force-producing power stroke. Mutations in this gene cause primary ciliary dyskinesia type 3 and Kartagener syndrome, which are both di…	Mutations in the DNAH5 gene have been linked to primary ciliary dyskinesia type 3 and Kartagener syndrome, both of which are inherited disorders that affect the function of cilia. Primary ciliary dyskinesia is a rare genetic disorder that affects the respiratory tract, causing chronic respiratory infections, bronchiectasis, and sinusitis. Kartagener syndrome is a subtype of primary ciliary dyskin…	GO:0021670 lateral ventricle development;GO:0036158 outer dynein arm assembly;GO:0021591 ventricular system development		Human disease related genes:Respiratory diseases:Tracheobronchial diseases; Predicted intracellular proteins; Disease related genes					1	0	0	0	1	0	0	0	0	0	0	0	0	0	0	0	0	0
152503	SH3D19	0	1	0	0	0	0	0	0	0	0	1	0	0	0	152503	Gene_ID	H. sapiens	152503	H. sapiens	SH3D19	SH3 domain containing 19	SH3D19 is a gene that encodes a protein containing multiple SH3 domains, which are involved in protein-protein interactions. The protein interacts with other proteins such as EBP and members of the ADAM family. It may play a role in suppressing cellular transformation induced by Ras and regulating ADAM proteins in the signaling of EGFR-ligand shedding. The gene has multiple alternatively spliced …	There is limited information available on the disease implications of SH3D19. However, some studies have suggested that it may play a role in cancer development and progression. For example, one study found that SH3D19 expression was significantly decreased in breast cancer tissues compared to normal tissues, and that low expression of SH3D19 was associated with poor prognosis in breast cancer pa…	GO:0051044 positive regulation of membrane protein ectodomain proteolysis;GO:0051043 regulation of membrane protein ectodomain proteolysis;GO:0045732 positive regulation of protein catabolic process		Predicted intracellular proteins	Cytosol;Nucleoplasm (Supported)				0	0	0	0	0	0	0	0	0	0	0	0	0	0	0	0	0	0
3566	IL4R	0	1	0	0	0	0	0	0	0	0	1	0	0	0	3566	Gene_ID	H. sapiens	3566	H. sapiens	IL4R	interleukin 4 receptor	The IL4R gene encodes the alpha chain of the interleukin-4 receptor, which is a transmembrane protein that can bind interleukin 4 and interleukin 13 to regulate IgE production. It can also bind interleukin 4 to promote differentiation of Th2 cells. The gene has multiple transcript variants due to alternate splicing. A soluble form of the protein can be produced by proteolysis of the membrane-boun…	The IL4R gene has been implicated in various diseases, including asthma, atopic dermatitis, and allergic rhinitis. Targeting the IL4R pathway has been a focus of drug discovery efforts for these diseases. One example of a successful drug targeting this pathway is dupilumab, a monoclonal antibody that blocks the IL4R alpha subunit and is approved for the treatment of atopic dermatitis, asthma, and…	GO:0045626 negative regulation of T-helper 1 cell differentiation;GO:1990834 response to odorant;GO:0045630 positive regulation of T-helper 2 cell differentiation		Human disease related genes:Immune system diseases:Allergies and autoimmune diseases; Human disease related genes:Skin diseases:Skin and soft tissue diseases; Transporters:Accessory Factors Involved in Transport; CD markers; Cancer-related genes:Candidate cancer biomarkers; Predicted secreted proteins; Predicted intracellular proteins; FDA approved drug targets:Biotech drugs	Nucleoplasm;Plasma membrane (Approved); Additional: Centriolar satellite	AER001; Dupilumab	(M1718)SIG IL4RECEPTOR IN B LYPHOCYTES; (M28)PID IL4 2PATHWAY; (M19)PID P73PATHWAY	(M5897)HALLMARK IL6 JAK STAT3 SIGNALING; (M5911)HALLMARK INTERFERON ALPHA RESPONSE; (M5947)HALLMARK IL2 STAT5 SIGNALING	0	0	0	0	0	0	0	0	0	0	0	0	0	0	0	0	0	0
1463	NCAN	0	0	0	0	0	1	0	0	0	0	1	0	0	0	1463	Gene_ID	H. sapiens	1463	H. sapiens	NCAN	neurocan	NCAN, also known as neurocan, is a gene that encodes for a protein called chondroitin sulfate proteoglycan. This protein is believed to play a role in regulating cell adhesion and migration. Neurocan is found in the extracellular matrix of the central nervous system and is thought to be involved in the development and maintenance of neural tissue. Mutations in the NCAN gene have been associated w…	Mutations in the NCAN gene have been associated with various neurological disorders, including schizophrenia and bipolar disorder. Studies have shown that NCAN expression is increased in the brains of individuals with schizophrenia, suggesting that it may play a role in the development of the disease. Additionally, NCAN has been implicated in the regulation of synaptic plasticity, which is though…	GO:0002052 positive regulation of neuroblast proliferation;GO:1902692 regulation of neuroblast proliferation;GO:2000179 positive regulation of neural precursor cell proliferation		Predicted secreted proteins; Predicted intracellular proteins		Beta-D-Glucose; Thiodigalactoside; Hyaluronic acid	(M251)PID SYNDECAN 3 PATHWAY; (M5882)NABA PROTEOGLYCANS; (M5884)NABA CORE MATRISOME	(M5891)HALLMARK HYPOXIA	0	0	0	0	0	0	0	0	0	0	0	0	0	0	0	0	0	0
285331	CCDC66	0	0	0	0	0	0	0	0	1	1	0	0	0	0	285331	Gene_ID	H. sapiens	285331	H. sapiens	CCDC66	coiled-coil domain containing 66	CCDC66 is a human gene that encodes a protein containing a coiled-coil domain. This protein is involved in various cellular processes, including cilium assembly, microtubule bundle formation, and regulation of protein localization to cilium. It has microtubule binding activity and is located in several cellular components, including Flemming body, microtubule cytoskeleton, and photoreceptor inner…	There is limited information available on the disease implications of CCDC66. However, mutations in this gene have been associated with ciliary dyskinesia, a rare genetic disorder that affects the function of cilia in the respiratory tract, leading to chronic respiratory infections and other complications. As of now, there are no targeted drug discovery efforts specifically for CCDC66. However, d…	GO:1903564 regulation of protein localization to cilium;GO:0050908 detection of light stimulus involved in visual perception;GO:0050962 detection of light stimulus involved in sensory perception		Predicted intracellular proteins	Centriolar satellite (Approved); Additional: Cell Junctions;Cytosol;Midbody ring				1	0	0	0	1	0	0	0	0	0	0	0	0	0	0	0	0	0
57337	SENP7	0	1	0	0	0	1	0	0	0	0	0	0	0	0	57337	Gene_ID	H. sapiens	57337	H. sapiens	SENP7	SUMO specific peptidase 7	SENP7 is a human gene that encodes for a SUMO-specific peptidase 7 enzyme. This enzyme is responsible for the reversible posttranslational modification of proteins by adding small ubiquitin-like SUMO proteins. SENP7 processes SUMO precursors to generate a C-terminal diglycine motif that is required for the conjugation reaction. Additionally, it displays isopeptidase activity for deconjugation of …	There is limited information available on the disease implications of SENP7. However, recent studies have suggested that SENP7 may play a role in cancer development and progression. Specifically, it has been shown to be overexpressed in several types of cancer, including breast, lung, and liver cancer. Targeted drug discovery efforts for SENP7 are still in the early stages, but there is potential…	GO:0016926 protein desumoylation;GO:0140374 antiviral innate immune response;GO:0070646 protein modification by small protein removal		Enzymes; Peptidases:Cysteine-type peptidases; Predicted intracellular proteins	Nucleoplasm (Supported); Additional: Centrosome;Cytosol;Nuclear bodies				0	0	0	0	0	0	0	0	0	0	0	0	0	0	1	0	0	0
84071	ARMC2	0	0	0	0	0	0	0	0	1	0	0	0	0	1	84071	Gene_ID	H. sapiens	84071	H. sapiens	ARMC2	armadillo repeat containing 2	ARMC2, or armadillo repeat containing 2, is a gene that plays a role in the assembly of sperm axonemes. It has been linked to spermatogenic failure 38, a condition in which the production of sperm is impaired. This information is provided by the Alliance of Genome Resources as of April 2022.	There is limited information available on targeted drug discovery efforts for ARMC2, as it is primarily associated with a rare genetic condition, spermatogenic failure 38. Currently, there are no known drugs on the market that specifically target ARMC2. However, there are several drugs that have been approved for the treatment of male infertility, which may be relevant to individuals with spermat…	GO:0007288 sperm axoneme assembly;GO:0120316 sperm flagellum assembly;GO:0044458 motile cilium assembly		Human disease related genes:Reproductive system diseases:Reproductive system diseases; Predicted intracellular proteins; Disease related genes	Nucleoplasm (Approved)				1	0	0	0	1	0	0	0	0	0	0	0	0	0	0	0	0	0
55027	HEATR3	0	0	0	0	0	1	0	0	1	0	0	0	0	0	55027	Gene_ID	H. sapiens	55027	H. sapiens	HEATR3	HEAT repeat containing 3	HEATR3 is a human gene that encodes a protein involved in the transport of ribosomal proteins and the assembly of the 5S ribonucleoprotein particle. Additionally, this protein may play a role in NOD2-mediated NF-kappaB signaling.	There is limited information available on the disease implications of HEATR3. However, recent studies have suggested that mutations in this gene may be associated with intellectual disability and developmental delay. Targeted drug discovery efforts for HEATR3 are also limited, as the function of this protein is not fully understood. However, some studies have suggested that HEATR3 may play a role…	GO:0043249 erythrocyte maturation;GO:0048821 erythrocyte development;GO:0042273 ribosomal large subunit biogenesis		Predicted intracellular proteins	Nucleoplasm (Enhanced); Additional: Cytosol				0	0	0	0	0	0	0	0	0	0	0	0	0	0	0	0	0	0
57186	RALGAPA2	0	0	1	0	0	0	0	0	0	0	1	0	0	0	57186	Gene_ID	H. sapiens	57186	H. sapiens	RALGAPA2	Ral GTPase activating protein catalytic subunit alpha 2	RALGAPA2 is a human gene that is predicted to have GTPase activator activity and protein heterodimerization activity. It is also predicted to be involved in the activation of GTPase activity and to act upstream of or within Ral protein signal transduction. Additionally, it is involved in the regulation of exocyst localization and protein localization. RALGAPA2 is located in the cytosol and plasma…	There is limited information available on the disease implications of RALGAPA2. However, some studies have suggested that mutations in this gene may be associated with certain types of cancer, including breast cancer and lung adenocarcinoma. Targeted drug discovery efforts for RALGAPA2 are also limited, as the function of this gene is not well understood. However, some studies have suggested that…	GO:0090630 activation of GTPase activity;GO:0043547 positive regulation of GTPase activity;GO:0051056 regulation of small GTPase mediated signal transduction		Predicted intracellular proteins	Cytosol;Plasma membrane (Supported)				0	0	0	0	0	0	0	0	0	0	0	0	0	0	0	0	0	0
5284	PIGR	0	0	1	0	0	0	0	0	0	0	0	0	1	0	5284	Gene_ID	H. sapiens	5284	H. sapiens	PIGR	polymeric immunoglobulin receptor	The PIGR gene is a member of the immunoglobulin superfamily and encodes for the polymeric immunoglobulin receptor. This receptor binds to polymeric immunoglobulin molecules on the basolateral surface of epithelial cells and transports them across the cell to be secreted at the apical surface. The gene has been associated with immunoglobulin A nephropathy, with several SNPs found to be significant…	The PIGR gene has been implicated in several diseases, including immunoglobulin A nephropathy, inflammatory bowel disease, and respiratory infections. Targeted drug discovery efforts have focused on developing drugs that can modulate the activity of the polymeric immunoglobulin receptor, with the goal of treating these diseases. One example of a successful drug on the market is Vedolizumab, which…	GO:0002415 immunoglobulin transcytosis in epithelial cells mediated by polymeric immunoglobulin receptor;GO:0002414 immunoglobulin transcytosis in epithelial cells;GO:0045056 transcytosis		Predicted secreted proteins; Cancer-related genes:Candidate cancer biomarkers			(M28)PID IL4 2PATHWAY	(M5953)HALLMARK KRAS SIGNALING UP	0	0	0	0	0	0	0	0	0	0	0	0	0	0	0	0	0	0
79411	GLB1L	0	0	0	0	0	0	0	0	1	0	0	1	0	0	79411	Gene_ID	H. sapiens	79411	H. sapiens	GLB1L	galactosidase beta 1 like	The human gene GLB1L is predicted to have beta-galactosidase activity and be involved in carbohydrate metabolic processes. It is also predicted to be located in the extracellular region and active in the vacuole. This information is provided by the Alliance of Genome Resources as of April 2022.	Unfortunately, there is currently limited information available on the disease implications and targeted drug discovery efforts for GLB1L. This is likely due to the fact that the gene is relatively understudied and its exact function and role in disease pathology are not well understood. However, it is worth noting that mutations in the related gene GLB1 have been linked to several lysosomal stor…	GO:0005975 carbohydrate metabolic process;GO:0044238 primary metabolic process;GO:0071704 organic substance metabolic process		Predicted secreted proteins; Predicted intracellular proteins					0	0	0	0	0	0	0	0	0	0	0	0	0	0	0	0	0	0
23654	PLXNB2	0	0	0	0	0	0	0	0	1	0	0	0	0	1	23654	Gene_ID	H. sapiens	23654	H. sapiens	PLXNB2	plexin B2	PLXNB2 is a human gene that belongs to the B class of plexins. These transmembrane receptors play a crucial role in axon guidance and cell migration in response to semaphorins. Semaphorins are a family of proteins that regulate cell movement and communication during development and tissue repair. PLXNB2 is involved in the formation of neural circuits and the regulation of immune responses. Mutati…	There is limited information available on targeted drug discovery efforts for PLXNB2. However, mutations in this gene have been associated with various neurological disorders, including autism spectrum disorder and schizophrenia. These findings suggest that targeting PLXNB2 may have therapeutic potential for these disorders. Currently, there are no drugs on the market that specifically target PLX…	GO:1902287 semaphorin-plexin signaling pathway involved in axon guidance;GO:1902285 semaphorin-plexin signaling pathway involved in neuron projection guidance;GO:1904861 excitatory synapse assembly		Predicted intracellular proteins			(M5880)NABA ECM AFFILIATED; (M5885)NABA MATRISOME ASSOCIATED; (M5889)NABA MATRISOME	(M5909)HALLMARK MYOGENESIS; (M5939)HALLMARK P53 PATHWAY	0	0	0	0	0	0	0	0	0	0	0	0	0	0	0	0	0	0
55869	HDAC8	0	0	1	0	0	0	0	0	1	0	0	0	0	0	55869	Gene_ID	H. sapiens	55869	H. sapiens	HDAC8	histone deacetylase 8	HDAC8 is a gene that encodes a protein belonging to class I of the histone deacetylase family. This protein plays a crucial role in regulating transcriptional activity, cell cycle progression, and developmental events. It catalyzes the deacetylation of lysine residues in the histone N-terminal tails, which alters chromosome structure and affects transcription factor access to DNA. HDAC8 works in …	HDAC8 has been implicated in various diseases, including cancer, neurological disorders, and genetic disorders. In cancer, HDAC8 is overexpressed in several types of tumors, and its inhibition has been shown to induce cell cycle arrest and apoptosis in cancer cells. Therefore, HDAC8 inhibitors have been developed as potential anticancer agents. One example is PCI-34051, which has shown promising …	GO:0007064 mitotic sister chromatid cohesion;GO:0016575 histone deacetylation;GO:0006476 protein deacetylation		ENZYME proteins:Hydrolases; Disease related genes; Enzymes; Human disease related genes:Congenital malformations:Other congenital malformations; Predicted intracellular proteins; FDA approved drug targets:Small molecule drugs		Iron; Zinc; Vorinostat; 4-(dimethylamino)-N-[7-(hydroxyamino)-7-oxoheptyl]benzamide; N-Hydroxy-4-(Methyl{[5-(2-Pyridinyl)-2-Thienyl]Sulfonyl}Amino)Benzamide; Trichostatin A; (2E)-N-hydroxy-3-[1-methyl-4-(phenylacetyl)-1H-pyrrol-2-yl]prop-2-enamide; 5-(4-METHYL-BENZOYLAMINO)-BIPHENYL-3,4'-DICARBOXYLIC ACID 3-DIMETHYLAMIDE-4'-HYDROXYAMIDE; Coumarin 120; Zinc acetate; Ferrous gluconate; Ferrous succ…	(M101)PID HDAC CLASSI PATHWAY		0	0	0	0	0	0	0	0	0	0	0	0	0	0	0	0	0	0
51755	CDK12	0	0	0	0	0	1	0	0	0	0	1	0	0	0	51755	Gene_ID	H. sapiens	51755	H. sapiens	CDK12	cyclin dependent kinase 12	CDK12, or cyclin dependent kinase 12, is a gene that encodes a protein involved in the regulation of gene expression. Specifically, CDK12 enables the activity of RNA polymerase II CTD heptapeptide repeat kinase and cyclin binding. It is also involved in the phosphorylation of RNA polymerase II C-terminal domain, protein autophosphorylation, and regulation of MAP kinase activity. CDK12 is located …	Mutations in the CDK12 gene have been associated with various types of cancer, including ovarian, breast, and prostate cancer. CDK12 inhibitors have been explored as potential cancer therapies, as they can disrupt the DNA damage response and induce cell death in cancer cells. Several CDK12 inhibitors are currently in clinical trials, including TH-3424 and BAY-1251152. One example of a successful …	GO:2000737 negative regulation of stem cell differentiation;GO:0032968 positive regulation of transcription elongation by RNA polymerase II;GO:0032786 positive regulation of DNA-templated transcription, elongation	yes	Disease related genes; Enzymes; ENZYME proteins:Transferases; Cancer-related genes:Mutational cancer driver genes; Potential drug targets; Kinases:CMGC Ser/Thr protein kinases; Predicted intracellular proteins; Cancer-related genes:Mutated cancer genes	Nuclear speckles;Nucleoplasm (Enhanced)				0	0	0	0	0	0	0	0	0	0	0	0	0	0	0	0	0	0
27005	USP21	0	1	0	0	0	0	0	1	0	0	0	0	0	0	27005	Gene_ID	H. sapiens	27005	H. sapiens	USP21	ubiquitin specific peptidase 21	USP21 is a gene that belongs to the C19 peptidase family, also known as family 2 of ubiquitin carboxy-terminal hydrolases. The protein encoded by this gene is responsible for cleaving ubiquitin from ubiquitinated proteins, allowing for recycling in intracellular protein degradation. Additionally, the protein can release NEDD8, a ubiquitin-like protein, from NEDD8-conjugated proteins. This gene wa…	Research on USP21 has shown its involvement in various diseases, including cancer, neurodegenerative disorders, and viral infections. In cancer, USP21 has been found to regulate the stability of tumor suppressor proteins, such as p53 and PTEN, and its overexpression has been linked to poor prognosis in certain types of cancer. In neurodegenerative disorders, USP21 has been shown to play a role in…	GO:0045815 transcription initiation-coupled chromatin remodeling;GO:0016579 protein deubiquitination;GO:0070646 protein modification by small protein removal		Enzymes; ENZYME proteins:Hydrolases; Peptidases:Cysteine-type peptidases; Predicted intracellular proteins	Cytosol (Supported); Additional: Nucleoplasm;Plasma membrane				0	0	0	0	0	0	0	0	0	0	0	0	0	0	0	0	0	0
9627	SNCAIP	0	0	0	0	0	1	0	0	0	0	1	0	0	0	9627	Gene_ID	H. sapiens	9627	H. sapiens	SNCAIP	synuclein alpha interacting protein	SNCAIP is a gene that encodes a protein with various protein-protein interaction domains, including ankyrin-like repeats, a coiled-coil domain, and an ATP/GTP-binding motif. The protein interacts with alpha-synuclein in neuronal tissue and may be involved in the formation of cytoplasmic inclusions and neurodegeneration. A mutation in this gene has been linked to Parkinson's disease. Multiple tran…	SNCAIP has been implicated in Parkinson's disease, a neurodegenerative disorder characterized by the progressive loss of dopaminergic neurons in the substantia nigra region of the brain. Mutations in SNCAIP have been identified in familial cases of Parkinson's disease, suggesting a role in disease pathogenesis. Targeted drug discovery efforts have focused on developing therapies that modulate alp…	GO:0090083 regulation of inclusion body assembly;GO:0042417 dopamine metabolic process;GO:0006584 catecholamine metabolic process		Predicted intracellular proteins; Disease related genes	Cytoplasmic bodies (Supported); Additional: Nucleoplasm				0	0	0	0	0	0	0	0	0	0	0	0	0	0	0	0	0	0
672	BRCA1	1	0	0	0	0	0	1	0	0	0	0	0	0	0	672	Gene_ID	H. sapiens	672	H. sapiens	BRCA1	BRCA1 DNA repair associated	BRCA1 is a gene that encodes a nuclear phosphoprotein that helps maintain genomic stability and acts as a tumor suppressor. It forms a complex with other tumor suppressors, DNA damage sensors, and signal transducers to form the BRCA1-associated genome surveillance complex (BASC). The protein plays a role in transcription, DNA repair of double-stranded breaks, and recombination. Mutations in this …	Mutations in the BRCA1 gene are associated with an increased risk of developing breast and ovarian cancers. As a result, there has been significant interest in developing drugs that target BRCA1-deficient tumors. One such drug is olaparib, a PARP inhibitor that has been approved for the treatment of BRCA1/2-mutated ovarian and breast cancers. Other PARP inhibitors, such as rucaparib and niraparib…	GO:0070512 positive regulation of histone H4-K20 methylation;GO:0051572 negative regulation of histone H3-K4 methylation;GO:2000615 regulation of histone H3-K9 acetylation		Disease related genes; Human disease related genes:Cardiovascular diseases:Hematologic diseases; Enzymes; ENZYME proteins:Transferases; Cancer-related genes:Mutational cancer driver genes; Human disease related genes:Cancers:Cancers of the breast and female genital organs; Potential drug targets; Cancer-related genes:Candidate cancer biomarkers; Predicted intracellular proteins; Cancer-related ge…	Nuclear bodies;Nucleoplasm (Supported)		(M258)PID BARD1 PATHWAY; (M242)PID AURORA A PATHWAY; (M84)PID ATM PATHWAY	(M5916)HALLMARK APICAL SURFACE; (M5902)HALLMARK APOPTOSIS; (M5925)HALLMARK E2F TARGETS	1	0	0	1	0	0	0	1	0	1	0	0	0	0	0	1	1	0
261734	NPHP4	0	0	0	0	0	0	0	0	0	0	1	1	0	0	261734	Gene_ID	H. sapiens	261734	H. sapiens	NPHP4	nephrocystin 4	The NPHP4 gene, also known as nephrocystin 4, is involved in the development and function of renal tubules. It interacts with nephrocystin and is part of a complex that is localized to actin- and microtubule-based structures. Mutations in this gene are associated with nephronophthisis type 4, a renal disease, and Senior-Loken syndrome type 4, which is a combination of nephronophthisis and retinit…	Mutations in the NPHP4 gene have been linked to several renal diseases, including nephronophthisis type 4 and Senior-Loken syndrome type 4. These diseases are characterized by progressive kidney dysfunction and often lead to end-stage renal disease. There are currently no targeted drug discovery efforts specifically for NPHP4, but research is ongoing to develop treatments for the underlying cause…	GO:1903348 positive regulation of bicellular tight junction assembly;GO:1904491 protein localization to ciliary transition zone;GO:0035845 photoreceptor cell outer segment organization		Human disease related genes:Congenital malformations:Congenital malformations of the urinary system; Predicted intracellular proteins; Disease related genes	Cytosol;Nucleoplasm (Approved); Additional: Nuclear bodies;Vesicles				0	0	0	0	1	0	0	0	0	0	0	0	0	0	0	0	0	0
84264	HAGHL	0	0	0	0	0	1	0	0	1	0	0	0	0	0	84264	Gene_ID	H. sapiens	84264	H. sapiens	HAGHL	hydroxyacylglutathione hydrolase like	HAGHL is a human gene that is predicted to have hydroxyacylglutathione hydrolase activity and metal ion binding activity. It is also predicted to be involved in the catabolic process of methylglyoxal to D-lactate via S-lactoyl-glutathione.	There is limited information available on the disease implications of HAGHL. However, some studies have suggested that mutations in this gene may be associated with an increased risk of developing diabetic complications, such as diabetic nephropathy. Targeted drug discovery efforts for HAGHL are also limited, but some studies have explored the potential of developing inhibitors of the enzyme to p…			Predicted intracellular proteins					0	0	0	0	0	0	0	0	0	0	0	0	0	0	0	0	0	0
80177	MYCT1	0	0	0	0	1	0	0	0	0	0	1	0	0	0	80177	Gene_ID	H. sapiens	80177	H. sapiens	MYCT1	MYC target 1	MYCT1, also known as MYC target 1, is a human gene that is predicted to play a role in regulating hematopoietic stem cell homeostasis. It is located in the nucleoplasm, which is the fluid inside the nucleus of a cell. MYCT1 is believed to act upstream of or within the process of maintaining a balance of hematopoietic stem cells in the body. This gene has been identified as a target of the MYC onc…	There is limited information available on the disease implications of MYCT1, as it is a relatively understudied gene. However, given its association with the MYC oncogene, it is possible that MYCT1 may play a role in the development or progression of certain types of cancer. Targeted drug discovery efforts for MYCT1 are also limited, as there are currently no drugs on the market that specifically…	GO:0061484 hematopoietic stem cell homeostasis;GO:0048872 homeostasis of number of cells;GO:0048871 multicellular organismal-level homeostasis		Predicted intracellular proteins	Nucleoplasm (Supported); Additional: Vesicles		(M66)PID MYC ACTIV PATHWAY		0	0	0	0	0	0	0	0	0	0	0	0	0	0	0	0	0	0
401827	MSLNL	0	0	0	0	0	1	0	0	0	0	0	1	0	0	401827	Gene_ID	H. sapiens	401827	H. sapiens	MSLNL	mesothelin like			GO:0007160 cell-matrix adhesion;GO:0031589 cell-substrate adhesion;GO:0007155 cell adhesion							0	0	0	0	0	0	0	0	0	0	0	0	0	0	0	0	0	0
55187	VPS13D	1	0	0	0	0	1	0	0	0	0	0	0	0	0	55187	Gene_ID	H. sapiens	55187	H. sapiens	VPS13D	vacuolar protein sorting 13 homolog D	VPS13D is a gene that belongs to the vacuolar-protein-sorting-13 family. In yeast, proteins from this family are involved in the transportation of membrane proteins between the trans-Golgi network and the prevacuolar compartment. Although there may be several transcript variants for this gene, only two have been fully described to date. These two variants are the major ones and encode different i…	Mutations in the VPS13D gene have been associated with several human diseases, including Parkinson's disease, Huntington's disease, and spinocerebellar ataxia. These diseases are characterized by the accumulation of toxic protein aggregates in the brain, which can lead to neuronal dysfunction and death. As a result, there is growing interest in developing drugs that can target VPS13D and prevent …	GO:0045053 protein retention in Golgi apparatus;GO:1901526 positive regulation of mitophagy;GO:1901524 regulation of mitophagy		Predicted intracellular proteins; Human disease related genes:Nervous system diseases:Neurodegenerative diseases; Disease related genes	Nucleoplasm;Vesicles (Approved); Additional: Cytosol				0	0	0	0	0	0	0	0	0	0	0	0	0	0	0	0	0	0
25833	POU2F3	0	1	0	0	0	0	0	0	0	1	0	0	0	0	25833	Gene_ID	H. sapiens	25833	H. sapiens	POU2F3	POU class 2 homeobox 3	POU2F3 is a gene that encodes a transcription factor belonging to the POU domain family. This protein binds to a specific DNA motif and regulates cell differentiation pathways. POU2F3 is mainly expressed in the epidermis and is crucial for the proliferation and differentiation of keratinocytes. It is also a potential tumor suppressor, and abnormal methylation of its promoter may contribute to cer…	There is limited information available on targeted drug discovery efforts for POU2F3, as it is primarily studied for its role in cell differentiation and cancer. However, POU2F3 has been identified as a potential tumor suppressor, and abnormal methylation of its promoter has been associated with cervical cancer. Therefore, targeting POU2F3 may have therapeutic potential in the treatment of cervic…	GO:0043922 negative regulation by host of viral transcription;GO:0051851 modulation by host of symbiont process;GO:0051702 biological process involved in interaction with symbiont		Transcription factors:Helix-turn-helix domains; Predicted intracellular proteins	Nucleoplasm (Supported); Additional: Cytosol;Plasma membrane				0	0	0	0	0	0	0	0	0	0	0	0	0	0	0	0	0	0
152185	SPICE1	0	0	0	0	1	0	0	0	0	0	0	1	0	0	152185	Gene_ID	H. sapiens	152185	H. sapiens	SPICE1	spindle and centriole associated protein 1	SPICE1, or spindle and centriole associated protein 1, is a human gene that plays a role in various cellular processes related to cell division. It is involved in the proper alignment of chromosomes during metaphase, the assembly of the mitotic spindle, and the regulation of centriole replication. SPICE1 is located in the centriole, centrosome, and spindle, which are all important structures invo…	There is limited information available on the disease implications of SPICE1. However, recent studies have suggested that mutations in this gene may be associated with certain types of cancer, including breast cancer and glioblastoma. Targeted drug discovery efforts for SPICE1 are still in the early stages, but there is potential for the development of drugs that target this gene to treat cancer …	GO:0046599 regulation of centriole replication;GO:0010824 regulation of centrosome duplication;GO:0090307 mitotic spindle assembly		Predicted intracellular proteins	Centrosome (Supported)				1	0	1	1	0	0	0	0	0	0	1	0	0	0	0	0	0	0
84126	ATRIP	0	0	1	0	0	0	0	0	0	0	1	0	0	0	84126	Gene_ID	H. sapiens	84126	H. sapiens	ATRIP	ATR interacting protein	ATRIP (ATR interacting protein) is a gene that plays a crucial role in the DNA damage checkpoint. The protein encoded by this gene binds to single-stranded DNA coated with replication protein A and interacts with the ataxia telangiectasia and Rad3 related protein kinase. This interaction results in the accumulation of the protein at intranuclear foci induced by DNA damage. Multiple transcript var…	ATRIP mutations have been associated with various diseases, including breast cancer and Fanconi anemia. In breast cancer, ATRIP expression is often upregulated, leading to increased DNA damage repair and resistance to chemotherapy. Targeting ATRIP has been proposed as a potential therapeutic strategy for breast cancer. In Fanconi anemia, mutations in ATRIP lead to impaired DNA damage response and…	GO:0000077 DNA damage checkpoint signaling;GO:0031570 DNA integrity checkpoint signaling;GO:2000779 regulation of double-strand break repair		Predicted intracellular proteins	Nucleoplasm (Supported)		(M46)PID ATR PATHWAY; (M1)PID FANCONI PATHWAY		0	0	0	0	0	0	0	0	0	0	0	0	0	0	0	0	0	0
29889	GNL2;NOG2	0	0	0	0	1	0	0	0	0	0	0	0	1	0	29889	Gene_ID	H. sapiens	29889	H. sapiens	GNL2	G protein nucleolar 2	GNL2, also known as G protein nucleolar 2, is a human gene that encodes a protein with RNA binding activity. It is predicted to be involved in ribosome biogenesis and is located in the nucleolus. The nucleolus is a subnuclear structure that plays a crucial role in the production of ribosomes, which are essential for protein synthesis. GNL2 is believed to be involved in the regulation of this proc…	There is limited information available on the disease implications of GNL2. However, some studies have suggested that mutations in this gene may be associated with certain types of cancer, including breast cancer and hepatocellular carcinoma. Targeted drug discovery efforts for GNL2 are currently underway, with a focus on identifying small molecules that can modulate its activity and potentially …	GO:0042254 ribosome biogenesis;GO:0022613 ribonucleoprotein complex biogenesis;GO:0044085 cellular component biogenesis		Predicted intracellular proteins	Nucleoli;Nucleoli rim (Enhanced)				0	0	0	0	0	0	0	0	0	0	0	0	0	0	0	0	0	0
112611	RWDD2A	1	0	1	0	0	0	0	0	0	0	0	0	0	0	112611	Gene_ID	H. sapiens	112611	H. sapiens	RWDD2A	RWD domain containing 2A	RWDD2A is a human gene that encodes for a protein containing a RWD domain. This domain is found in proteins involved in various cellular processes, including protein degradation and RNA processing. The function of RWDD2A is not well understood, but it has been suggested to play a role in the regulation of protein degradation pathways. Mutations in this gene have been associated with various disea…	There is limited information available on the disease implications of RWDD2A. However, mutations in this gene have been associated with various diseases, including cancer and intellectual disability. Targeted drug discovery efforts for RWDD2A are also limited, as the function of this gene is not well understood. Currently, there are no drugs on the market that specifically target RWDD2A. However,…			Predicted intracellular proteins	Vesicles (Approved)				0	0	0	0	0	0	0	0	0	0	0	0	0	0	0	0	0	0
80173	IFT74	0	0	0	0	0	0	0	0	0	1	1	0	0	0	80173	Gene_ID	H. sapiens	80173	H. sapiens	IFT74	intraflagellar transport 74	The IFT74 gene encodes a protein that is part of a complex involved in transporting proteins along microtubules in cilia. This protein, along with IFT81, is responsible for transporting tubulin within cilia and is necessary for ciliogenesis. Mutations in this gene have been linked to amyotrophic lateral sclerosis-frontotemporal dementia and Bardet-Biedl Syndrome. The IFT74 protein is found both a…	Mutations in the IFT74 gene have been linked to several diseases, including amyotrophic lateral sclerosis-frontotemporal dementia and Bardet-Biedl Syndrome. These diseases are characterized by defects in cilia, which are hair-like structures on the surface of cells that play important roles in sensory perception, signaling, and motility. As a result, there is growing interest in developing drugs …	GO:0035735 intraciliary transport involved in cilium assembly;GO:0003334 keratinocyte development;GO:0035720 intraciliary anterograde transport		Human disease related genes:Congenital disorders of metabolism:Other congenital disorders of metabolism; Predicted intracellular proteins; Disease related genes					1	0	0	0	1	0	0	0	0	0	0	0	0	0	0	0	0	0
80745	THUMPD2	0	0	0	0	1	0	0	0	0	1	0	0	0	0	80745	Gene_ID	H. sapiens	80745	H. sapiens	THUMPD2	THUMP domain containing 2	THUMPD2 is a human gene that is predicted to have the ability to enable tRNA (guanine) methyltransferase activity and be involved in tRNA methylation. The THUMP domain containing 2 gene is responsible for encoding the THUMPD2 protein, which is believed to play a role in the modification of transfer RNA molecules. The function of this gene is still being studied, but it is thought to be important …	There is limited information available on the disease implications of THUMPD2. However, recent studies have suggested that mutations in this gene may be associated with certain types of cancer, including breast cancer and lung adenocarcinoma. Targeted drug discovery efforts for THUMPD2 are still in the early stages, but there is potential for the development of drugs that target tRNA methylation …	GO:0030488 tRNA methylation;GO:0001510 RNA methylation;GO:0006400 tRNA modification		Predicted intracellular proteins	Nucleoplasm (Uncertain)				0	0	0	0	0	0	0	0	0	0	0	0	0	0	0	0	0	0
83694	RPS6KL1	0	0	1	0	0	0	0	0	0	0	1	0	0	0	83694	Gene_ID	H. sapiens	83694	H. sapiens	RPS6KL1	ribosomal protein S6 kinase like 1	RPS6KL1 is a human gene that is predicted to have ATP binding activity, protein serine kinase activity, and protein serine/threonine kinase activity. It is also predicted to be involved in protein phosphorylation and located in the ribosome.	There is limited information available on the disease implications of RPS6KL1. However, some studies have suggested that it may play a role in cancer development and progression. Targeted drug discovery efforts for RPS6KL1 are also limited, but some researchers are exploring the potential of developing inhibitors that can target the protein kinase activity of RPS6KL1. Currently, there are no drug…	GO:0006468 protein phosphorylation;GO:0016310 phosphorylation;GO:0006796 phosphate-containing compound metabolic process	yes	Kinases; Enzymes; ENZYME proteins:Transferases; Predicted intracellular proteins	Nucleoplasm (Approved)				0	0	0	0	0	0	0	0	0	0	0	0	0	0	0	0	0	0
4958	OMD	0	0	0	0	1	0	0	0	0	0	0	0	1	0	4958	Gene_ID	H. sapiens	4958	H. sapiens	OMD	osteomodulin	OMD, also known as osteomodulin, is a human gene that is predicted to play a role in cell adhesion and the regulation of bone mineralization. It is located in extracellular exosomes, which are small vesicles that are released by cells and contain various biomolecules. OMD is thought to be involved in the formation and maintenance of bone tissue, and mutations in this gene have been associated wit…	There is limited information available on targeted drug discovery efforts for OMD, as it is a relatively understudied gene. However, mutations in OMD have been associated with skeletal disorders such as osteoporosis and osteoarthritis. Osteoporosis is a condition characterized by low bone density and increased risk of fractures, while osteoarthritis is a degenerative joint disease that causes pai…	GO:0007155 cell adhesion;GO:0009987 cellular process;GO:0008150 biological_process		Predicted secreted proteins	Endoplasmic reticulum (Approved); Additional: Nucleoli fibrillar center		(M5882)NABA PROTEOGLYCANS; (M5884)NABA CORE MATRISOME; (M5889)NABA MATRISOME	(M5905)HALLMARK ADIPOGENESIS	0	0	0	0	0	0	0	0	0	0	0	0	0	0	0	0	0	0
54822	TRPM7	0	0	1	0	0	0	0	0	1	0	0	0	0	0	54822	Gene_ID	H. sapiens	54822	H. sapiens	TRPM7	transient receptor potential cation channel subfamily M member 7	TRPM7 is a gene that encodes for a protein that functions as both an ion channel and a serine/threonine protein kinase. The ion channel function helps to regulate magnesium ion homeostasis and increase intracellular calcium levels. The protein is involved in cytoskeletal organization, cell adhesion, cell migration, and organogenesis. Defects in this gene have been linked to amyotrophic lateral sc…	TRPM7 has been implicated in several diseases, including cancer, cardiovascular disease, and neurological disorders. In particular, mutations in TRPM7 have been linked to amyotrophic lateral sclerosis-parkinsonism/dementia complex of Guam, a rare neurodegenerative disorder. Targeted drug discovery efforts for TRPM7 have focused on developing small molecule inhibitors of the ion channel function, …	GO:0016340 calcium-dependent cell-matrix adhesion;GO:0070266 necroptotic process;GO:0097300 programmed necrotic cell death	yes	Kinases:Atypical kinases; Disease related genes; Enzymes; ENZYME proteins:Transferases; Potential drug targets; Voltage-gated ion channels:Transient Receptor Potential Channels; Human disease related genes:Nervous system diseases:Neurodegenerative diseases; Transporters:Transporter channels and pores; Predicted intracellular proteins	Plasma membrane (Approved); Additional: Cytosol;Vesicles	Phosphoaminophosphonic Acid-Adenylate Ester; 1,4-Dithiothreitol			0	0	0	0	0	0	0	0	0	0	0	1	0	0	0	0	0	0
23418	CRB1	0	0	1	0	1	0	0	0	0	0	0	0	0	0	23418	Gene_ID	H. sapiens	23418	H. sapiens	CRB1	crumbs cell polarity complex component 1	CRB1 is a gene that encodes a protein similar to the crumbs protein found in Drosophila. The protein localizes to the inner segment of mammalian photoreceptors and may be involved in controlling the development of polarity in the eye. Mutations in this gene are associated with severe forms of retinitis pigmentosa and Leber congenital amaurosis, both of which are degenerative eye diseases that can…	Mutations in the CRB1 gene have been linked to several retinal diseases, including retinitis pigmentosa and Leber congenital amaurosis. These diseases are characterized by progressive degeneration of the retina, leading to vision loss and blindness. There are currently no approved drugs that target CRB1 specifically, but there are ongoing efforts to develop gene therapies and other treatments for…	GO:0060060 post-embryonic retina morphogenesis in camera-type eye;GO:0061159 establishment of bipolar cell polarity involved in cell morphogenesis;GO:0061171 establishment of bipolar cell polarity		Human disease related genes:Nervous system diseases:Eye disease; Predicted secreted proteins; Predicted intracellular proteins; Disease related genes	Vesicles (Uncertain)				0	0	0	0	0	0	0	0	0	0	0	0	0	0	0	0	0	0
1438	CSF2RA	1	0	0	0	0	0	0	0	0	0	0	1	0	0	1438	Gene_ID	H. sapiens	1438	H. sapiens	CSF2RA	colony stimulating factor 2 receptor subunit alpha	The CSF2RA gene encodes the alpha subunit of the receptor for colony stimulating factor 2, a cytokine that regulates the production, differentiation, and function of granulocytes and macrophages. This gene is located in the pseudoautosomal region of the X and Y chromosomes and belongs to the cytokine family of receptors. There are multiple transcript variants of this gene, which encode different …	Mutations in the CSF2RA gene have been associated with a rare genetic disorder called pulmonary alveolar proteinosis (PAP), which is characterized by the accumulation of surfactant proteins and lipids in the lungs, leading to respiratory failure. In addition, dysregulation of the CSF2RA gene has been implicated in the pathogenesis of various inflammatory and autoimmune diseases, such as rheumatoi…	GO:0038157 granulocyte-macrophage colony-stimulating factor signaling pathway;GO:0007259 receptor signaling pathway via JAK-STAT;GO:0097696 receptor signaling pathway via STAT		Disease related genes; CD markers; Cancer-related genes:Candidate cancer biomarkers; Predicted secreted proteins; FDA approved drug targets:Biotech drugs; Human disease related genes:Respiratory diseases:Lung diseases		Sargramostim; KB002; Regramostim; Foreskin fibroblast (neonatal); Foreskin keratinocyte (neonatal); Clove oil	(M118)PID INTEGRIN A9B1 PATHWAY; (M22)PID GMCSF PATHWAY	(M5897)HALLMARK IL6 JAK STAT3 SIGNALING; (M5953)HALLMARK KRAS SIGNALING UP	0	0	0	0	0	0	1	0	0	0	0	0	0	0	0	0	0	0
54856	GON4L	0	0	0	0	0	0	0	0	1	1	0	0	0	0	54856	Gene_ID	H. sapiens	54856	H. sapiens	GON4L	gon-4 like	GON4L, or gon-4 like, is a human gene that is predicted to have transcription coregulator activity and be involved in the regulation of transcription, DNA-templated. It is also predicted to act upstream of or within B cell differentiation. GON4L is located in the nuclear body.	There is limited information available on the disease implications of GON4L. However, recent studies have suggested that mutations in GON4L may be associated with intellectual disability and developmental delay. Targeted drug discovery efforts for GON4L are currently limited due to the lack of understanding of its exact function and role in disease. There are currently no drugs on the market that…	GO:0006351 DNA-templated transcription;GO:0097659 nucleic acid-templated transcription;GO:0032774 RNA biosynthetic process		Predicted intracellular proteins	Nuclear bodies;Nucleoplasm (Enhanced)				0	0	0	0	0	0	0	0	0	0	0	0	0	0	0	0	0	0
90381	TICRR	0	0	0	0	0	1	0	0	1	0	0	0	0	0	90381	Gene_ID	H. sapiens	90381	H. sapiens	TICRR	TOPBP1 interacting checkpoint and replication regulator	TICRR (TOPBP1 interacting checkpoint and replication regulator) is a human gene that plays a role in DNA replication initiation. It interacts with TOPBP1, a protein involved in DNA damage response and checkpoint control. TICRR is also known as Treslin, which is involved in the initiation of DNA replication. The gene is located on chromosome 9 and mutations in TICRR have been associated with vario…	Mutations in TICRR have been associated with various cancers, including breast, lung, and ovarian cancer. Targeting TICRR may provide a potential therapeutic strategy for cancer treatment. However, there are currently no drugs specifically targeting TICRR. There have been efforts to develop drugs targeting DNA replication initiation, which TICRR is involved in. For example, inhibitors of the prot…	GO:0033314 mitotic DNA replication checkpoint signaling;GO:0030174 regulation of DNA-templated DNA replication initiation;GO:0000076 DNA replication checkpoint signaling		Predicted intracellular proteins	Nucleoplasm (Supported)				0	0	0	0	0	0	0	0	0	0	0	0	1	0	0	0	0	0
2956	MSH6	0	0	0	0	0	1	0	0	0	0	0	1	0	0	2956	Gene_ID	H. sapiens	2956	H. sapiens	MSH6	mutS homolog 6	MSH6, also known as mutS homolog 6, is a gene that encodes a protein involved in DNA mismatch repair. The protein forms a complex with MSH2 to recognize and repair mismatched nucleotides in DNA. Mutations in this gene have been associated with hereditary nonpolyposis colon cancer, colorectal cancer, and endometrial cancer. The protein contains a highly conserved region called the Walker-A adenine…	Mutations in the MSH6 gene have been associated with several types of cancer, including hereditary nonpolyposis colon cancer, colorectal cancer, and endometrial cancer. As a result, there has been significant interest in developing targeted drugs that can inhibit the activity of the protein encoded by this gene. One approach has been to develop small molecule inhibitors that can bind to the prote…	GO:0000710 meiotic mismatch repair;GO:0051096 positive regulation of helicase activity;GO:0016446 somatic hypermutation of immunoglobulin genes		Disease related genes; Human disease related genes:Other diseases:Others; Cancer-related genes:Candidate cancer biomarkers; Predicted intracellular proteins; Human disease related genes:Cancers:Cancers of the digestive system	Nucleoplasm (Supported); Additional: Golgi apparatus;Vesicles				0	0	0	1	0	0	0	0	0	0	0	0	0	0	0	0	0	0
9080	CLDN9	0	1	0	0	0	0	0	0	0	0	1	0	0	0	9080	Gene_ID	H. sapiens	9080	H. sapiens	CLDN9	claudin 9	CLDN9, also known as claudin 9, is a gene that encodes a protein belonging to the claudin family. Claudins are proteins that are integral to the membrane and form tight junction strands, which act as a physical barrier to prevent solutes and water from passing freely between cells. CLDN9 is one of the entry cofactors for hepatitis C virus. Studies in mice have shown that this gene is necessary fo…	There is limited information available on the disease implications of CLDN9. However, as mentioned earlier, a deficiency in this gene has been associated with deafness in mice. Targeted drug discovery efforts for CLDN9 are also limited, but there have been some studies exploring the potential of targeting claudins for cancer therapy. Claudins have been found to be dysregulated in various types of…	GO:0016338 calcium-independent cell-cell adhesion via plasma membrane cell-adhesion molecules;GO:0070830 bicellular tight junction assembly;GO:0120192 tight junction assembly			Cell Junctions (Supported); Additional: Vesicles			(M5915)HALLMARK APICAL JUNCTION; (M5937)HALLMARK GLYCOLYSIS	0	0	0	0	0	0	0	0	0	0	0	0	0	0	0	0	0	0
9625	AATK	0	1	0	0	0	1	0	0	0	0	0	0	0	0	9625	Gene_ID	H. sapiens	9625	H. sapiens	AATK	apoptosis associated tyrosine kinase	AATK (apoptosis associated tyrosine kinase) is a gene that encodes a protein with a tyrosine kinase domain at the N-terminus and a proline-rich domain at the C-terminus. The gene is induced during apoptosis and may be necessary for the induction of growth arrest and/or apoptosis of myeloid precursor cells. AATK has also been shown to produce neuronal differentiation in a neuroblastoma cell line. …	There is limited information available on the disease implications of AATK. However, recent studies have suggested that AATK may play a role in the development and progression of certain types of cancer, including breast cancer and glioblastoma. Targeted drug discovery efforts for AATK are still in the early stages, but there is potential for the development of novel therapies that target this ge…	GO:0038083 peptidyl-tyrosine autophosphorylation;GO:0018108 peptidyl-tyrosine phosphorylation;GO:0018212 peptidyl-tyrosine modification	yes	Enzymes; ENZYME proteins:Transferases; Transporters:Accessory Factors Involved in Transport; Predicted intracellular proteins; Kinases:Tyr protein kinases	Mitochondria (Uncertain)				0	0	0	0	0	0	0	0	0	0	0	0	0	0	0	0	0	0
8772	FADD	0	0	0	0	0	1	0	0	1	0	0	0	0	0	8772	Gene_ID	H. sapiens	8772	H. sapiens	FADD	Fas associated via death domain	FADD (Fas associated via death domain) is a human gene that encodes an adaptor molecule involved in mediating cell apoptotic signals. The protein interacts with various cell surface receptors, including TNFRSF6/Fas-receptor, tumor necrosis factor receptor, TNFRSF25, and TNFSF10/TRAIL-receptor, and participates in the death signaling initiated by these receptors. FADD's C-terminal death domain can…	FADD has been implicated in various diseases, including cancer, autoimmune disorders, and viral infections. In cancer, FADD is often overexpressed, leading to increased resistance to apoptosis and promoting tumor growth. Targeting FADD has been explored as a potential therapeutic strategy for cancer treatment. Several small molecule inhibitors of FADD have been developed, including Fas-associated…	GO:2000454 positive regulation of CD8-positive, alpha-beta cytotoxic T cell extravasation;GO:0071550 death-inducing signaling complex assembly;GO:2000451 positive regulation of CD8-positive, alpha-beta T cell extravasation		Cancer-related genes:Candidate cancer biomarkers; Predicted intracellular proteins; Disease related genes	Cytosol;Nucleoplasm (Supported)		(M79)PID TRAIL PATHWAY; (M197)PID HIV NEF PATHWAY; (M94)PID FAS PATHWAY		0	0	0	0	0	1	0	0	0	0	0	0	0	0	1	0	0	0
54627	MAP10	0	0	0	0	1	1	0	0	0	0	0	0	0	0	54627	Gene_ID	H. sapiens	54627	H. sapiens	MAP10	microtubule associated protein 10	MAP10, or microtubule associated protein 10, is a gene that encodes a protein that binds to microtubules and is involved in organizing the microtubule cytoskeleton. It also plays a role in regulating cytokinesis, the process by which a cell divides into two daughter cells. MAP10 is located in the microtubule cytoskeleton and midbody, a structure that forms during cytokinesis. This gene is importa…	There is limited information available on the disease implications of MAP10. However, studies have shown that alterations in microtubule dynamics and organization can lead to various diseases, including cancer, neurodegenerative disorders, and developmental abnormalities. Therefore, MAP10 may play a role in these diseases, and further research is needed to understand its potential implications. T…	GO:0000022 mitotic spindle elongation;GO:0051256 mitotic spindle midzone assembly;GO:0051231 spindle elongation		Predicted intracellular proteins					1	0	1	1	0	0	0	0	0	0	1	0	1	0	0	0	0	0
493860	CCDC73	0	1	0	0	0	0	0	0	0	0	0	0	0	1	493860	Gene_ID	H. sapiens	493860	H. sapiens	CCDC73	coiled-coil domain containing 73	The CCDC73 gene encodes a protein that contains a coiled-coil domain and is involved in the regulation of gene expression. Mutations in this gene have been associated with the development of parathyroid tumors and hyperparathyroidism-jaw tumor syndrome. The protein encoded by CCDC73 interacts with other proteins involved in the regulation of cell growth and differentiation, suggesting a role in t…	Mutations in the CCDC73 gene have been associated with the development of parathyroid tumors and hyperparathyroidism-jaw tumor syndrome. These conditions are characterized by the overproduction of parathyroid hormone, which can lead to high levels of calcium in the blood and a range of symptoms including bone pain, kidney stones, and muscle weakness. There are currently no targeted drugs availabl…			Predicted intracellular proteins					0	0	0	0	0	0	0	0	0	0	0	0	0	0	0	0	0	0
924	CD7	0	0	0	0	0	0	0	1	0	0	1	0	0	0	924	Gene_ID	H. sapiens	924	H. sapiens	CD7	CD7 molecule	CD7 is a gene that encodes a transmembrane protein belonging to the immunoglobulin superfamily. This protein is present on thymocytes and mature T cells and plays a crucial role in T-cell interactions and T-cell/B-cell interaction during early lymphoid development. The CD7 molecule is essential for the proper functioning of the immune system and is involved in the regulation of T-cell activation …	Mutations in the CD7 gene have been associated with various immune disorders, including T-cell lymphoma and autoimmune diseases. Targeted drug discovery efforts have focused on developing therapies that modulate the activity of CD7 in these conditions. One example is the monoclonal antibody alemtuzumab, which targets CD52, a protein that is highly expressed on T cells and B cells, and is used to …	GO:0042110 T cell activation;GO:0007169 transmembrane receptor protein tyrosine kinase signaling pathway;GO:0046649 lymphocyte activation		CD markers; Predicted intracellular proteins				(M5950)HALLMARK ALLOGRAFT REJECTION	0	0	0	0	0	0	0	0	0	0	0	0	0	0	0	0	0	0
2159	F10	0	0	0	0	0	1	0	0	0	0	1	0	0	0	2159	Gene_ID	H. sapiens	2159	H. sapiens	F10	coagulation factor X	The F10 gene encodes coagulation factor X, which is a vitamin K-dependent protein involved in the blood coagulation cascade. The protein undergoes multiple processing steps before being converted to a mature two-chain form. The heavy chain contains the catalytic domain, while the light chain contains two EGF-like domains. The mature factor is activated by cleavage of the activation peptide by eit…	Factor X deficiency is a rare bleeding disorder caused by mutations in the F10 gene. The severity of the disease varies depending on the level of factor X activity in the blood. Patients with severe deficiency may experience spontaneous bleeding, while those with mild deficiency may only experience bleeding after trauma or surgery. Treatment options include replacement therapy with factor X conce…	GO:0051897 positive regulation of protein kinase B signaling;GO:0007596 blood coagulation;GO:0050817 coagulation		ENZYME proteins:Hydrolases; Disease related genes; Human disease related genes:Cardiovascular diseases:Hematologic diseases; Enzymes; Peptidases:Serine-type peptidases; Candidate cardiovascular disease genes; Predicted secreted proteins; FDA approved drug targets:Biotech drugs; FDA approved drug targets:Small molecule drugs		Antihemophilic factor, human recombinant; Coagulation factor VIIa Recombinant Human; Coagulation Factor IX (Recombinant); Fondaparinux; Heparin; Enoxaparin; gamma-carboxy-L-glutamic acid; 4-[(5-CHLOROINDOL-2-YL)SULFONYL]-2-(2-METHYLPROPYL)-1-[[5-(PYRIDIN-4-YL)PYRIMIDIN-2-YL]CARBONYL]PIPERAZINE; SSR-126517E; LY-517717; Rivaroxaban; Lanoteplase; Idraparinux; rNAPc2; Apixaban; Otamixaban; Eribaxaban…	(M169)PID INTEGRIN2 PATHWAY; (M3468)NABA ECM REGULATORS; (M5885)NABA MATRISOME ASSOCIATED	(M5946)HALLMARK COAGULATION; (M5921)HALLMARK COMPLEMENT; (M5934)HALLMARK XENOBIOTIC METABOLISM	0	0	0	0	0	0	0	0	0	0	0	0	0	0	0	0	0	0
79098	SARG	0	0	0	0	0	0	0	0	0	0	1	1	0	0	79098	Gene_ID	H. sapiens	79098	H. sapiens	C1orf116	chromosome 1 open reading frame 116	C1orf116 is a human gene located in both the cytosol and plasma membrane. Its function is currently unknown, but it is believed to play a role in cellular processes. The gene is located on chromosome 1 and is referred to as open reading frame 116. Despite its unknown function, C1orf116 is an important gene to study as it may have implications in various diseases and disorders.	Unfortunately, there is currently limited information available on the disease implications and targeted drug discovery efforts for C1orf116. As its function is still unknown, it is difficult to determine its potential role in disease development or treatment. However, research on the gene is ongoing, and future studies may shed light on its potential implications in various diseases and disorder…	GO:0008150 biological_process		Predicted intracellular proteins	Cytosol;Plasma membrane (Enhanced)				0	0	0	0	0	0	0	0	0	0	0	0	0	0	0	0	0	0
5711	PSMD5	1	0	0	0	0	0	0	0	0	0	1	0	0	0	5711	Gene_ID	H. sapiens	5711	H. sapiens	PSMD5	proteasome 26S subunit, non-ATPase 5	PSMD5 is a gene that encodes a non-ATPase subunit of the 19S regulator base of the 26S proteasome, a protein complex that cleaves peptides in a non-lysosomal pathway. The 26S proteasome is composed of a 20S core and a 19S regulator, with the latter containing a base and a lid. The base contains 6 ATPase subunits and 2 non-ATPase subunits, including PSMD5, which functions as a chaperone protein du…	PSMD5 has been implicated in various diseases, including cancer, neurodegenerative disorders, and viral infections. In cancer, PSMD5 has been shown to be overexpressed in several types of tumors, including breast, lung, and prostate cancer, and its inhibition has been proposed as a potential therapeutic strategy. In neurodegenerative disorders, PSMD5 has been linked to the accumulation of misfold…	GO:0070682 proteasome regulatory particle assembly;GO:0043248 proteasome assembly;GO:0065003 protein-containing complex assembly		Predicted intracellular proteins	Cytosol (Approved); Additional: Nucleoplasm				0	0	0	0	0	0	0	0	0	0	0	0	0	0	0	0	0	0
11227	GALNT5	0	0	0	0	0	0	0	0	0	1	1	0	0	0	11227	Gene_ID	H. sapiens	11227	H. sapiens	GALNT5	polypeptide N-acetylgalactosaminyltransferase 5	GALNT5 is a gene that encodes for a membrane-bound polypeptide N-acetylgalactosaminyltransferase found in the Golgi. This protein is responsible for catalyzing the first step in the mucin-type O-glycosylation of Golgi proteins, which involves transferring an N-acetyl-D-galactosamine residue to a serine or threonine residue on the protein receptor. This gene is important for the proper functioning…	Mutations in the GALNT5 gene have been associated with various diseases, including cancer, Alzheimer's disease, and congenital disorders of glycosylation. GALNT5 has been found to be overexpressed in several types of cancer, including breast, ovarian, and pancreatic cancer, and has been identified as a potential therapeutic target for cancer treatment. Several drug discovery efforts have focused …	GO:0016266 O-glycan processing;GO:0006024 glycosaminoglycan biosynthetic process;GO:0006023 aminoglycan biosynthetic process		Enzymes; ENZYME proteins:Transferases; Predicted intracellular proteins	Cytosol;Golgi apparatus (Approved); Additional: Nucleoli;Vesicles				0	0	0	0	0	0	0	0	0	0	0	0	0	0	0	0	0	0
1285	COL4A3	0	0	0	0	1	0	0	0	1	0	0	0	0	0	1285	Gene_ID	H. sapiens	1285	H. sapiens	COL4A3	collagen type IV alpha 3 chain	COL4A3 is a gene that encodes for the alpha 3 subunit of type IV collagen, a major component of basement membranes. Type IV collagen is composed of three alpha subunits, encoded by six different genes, that can form a triple helix structure. Mutations in COL4A3 have been linked to an autosomal recessive form of Alport syndrome, a genetic disorder that affects the kidneys, ears, and eyes. In Goodp…	Mutations in COL4A3 have been linked to an autosomal recessive form of Alport syndrome, a genetic disorder that affects the kidneys, ears, and eyes. There are currently no targeted drug therapies for Alport syndrome, and treatment is mainly supportive, including blood pressure control and kidney transplantation. However, there are ongoing efforts to develop therapies that target the underlying ge…	GO:0038063 collagen-activated tyrosine kinase receptor signaling pathway;GO:0072577 endothelial cell apoptotic process;GO:0032836 glomerular basement membrane development		Disease related genes; Human disease related genes:Congenital malformations:Other congenital malformations; Predicted secreted proteins; Cancer-related genes:Candidate cancer biomarkers; Human disease related genes:Urinary system diseases:Kidney diseases; Predicted intracellular proteins	Vesicles (Approved); Additional: Endoplasmic reticulum		(M5887)NABA BASEMENT MEMBRANES; (M53)PID INTEGRIN3 PATHWAY; (M3005)NABA COLLAGENS		0	0	0	0	0	0	0	0	0	0	0	0	0	0	0	0	0	0
6667	SP1	0	0	0	0	0	1	0	1	0	0	0	0	0	0	6667	Gene_ID	H. sapiens	6667	H. sapiens	SP1	Sp1 transcription factor	SP1 is a gene that encodes for a zinc finger transcription factor that binds to GC-rich motifs of many promoters. This protein is involved in various cellular processes, including cell differentiation, growth, apoptosis, immune responses, response to DNA damage, and chromatin remodeling. The activity of this protein can be affected by post-translational modifications such as phosphorylation, acet…	SP1 has been implicated in various diseases, including cancer, cardiovascular diseases, and neurological disorders. In cancer, SP1 is often overexpressed and promotes tumor growth and metastasis by regulating the expression of genes involved in cell proliferation, angiogenesis, and invasion. Therefore, SP1 has been considered as a potential therapeutic target for cancer treatment. Several studies…	GO:1904828 positive regulation of hydrogen sulfide biosynthetic process;GO:1904567 response to wortmannin;GO:1904568 cellular response to wortmannin		Transcription factors:Zinc-coordinating DNA-binding domains; Cancer-related genes:Candidate cancer biomarkers; Predicted intracellular proteins	Nucleoplasm (Enhanced)		(M234)PID IL2 STAT5 PATHWAY; (M44)PID HIF2PATHWAY; (M65)PID FRA PATHWAY	(M5939)HALLMARK P53 PATHWAY	0	0	0	0	0	1	0	0	0	0	0	0	0	0	0	0	0	0
284498	C1ORF167	0	0	0	0	0	0	0	0	1	0	1	0	0	0	284498	Gene_ID	H. sapiens	284498	H. sapiens	C1orf167	chromosome 1 open reading frame 167	Human gene C1orf167, also known as chromosome 1 open reading frame 167, has been implicated in coronary artery disease. This gene is located on chromosome 1 and its function is not yet fully understood. However, its association with coronary artery disease suggests that it may play a role in the development or progression of this condition. Further research is needed to fully understand the funct…	There is limited information available on the disease implications of C1orf167, and no targeted drug discovery efforts have been reported for this gene. As such, there are currently no drugs on the market that specifically target C1orf167. However, there are several drugs that are used to treat coronary artery disease, which is associated with this gene. These include statins, which lower cholest…			Predicted intracellular proteins					0	0	0	0	0	0	0	0	0	0	0	0	0	0	0	0	0	0
2796	GNRH1	0	0	0	0	0	0	0	0	1	0	0	0	1	0	2796	Gene_ID	H. sapiens	2796	H. sapiens	GNRH1	gonadotropin releasing hormone 1	The GNRH1 gene encodes a preproprotein that is processed to produce a peptide belonging to the gonadotropin-releasing hormone (GnRH) family. Alternative splicing generates multiple transcript variants, one of which is secreted and cleaved to produce gonadoliberin-1 and GnRH-associated peptide 1. Gonadoliberin-1 stimulates the release of luteinizing and follicle stimulating hormones, which are ess…	Hypogonadotropic hypogonadism (HH) is a rare genetic disorder caused by mutations in the GNRH1 gene, resulting in low levels of sex hormones and infertility. Targeted drug discovery efforts have focused on developing therapies that can stimulate the release of luteinizing and follicle stimulating hormones to treat HH. One successful drug on the market is gonadorelin, a synthetic form of GnRH that…	GO:2000354 regulation of ovarian follicle development;GO:2001223 negative regulation of neuron migration;GO:2001222 regulation of neuron migration		Human disease related genes:Endocrine and metabolic diseases:Hypothalamus and pituitary gland diseases; Predicted secreted proteins; Disease related genes			(M213)PID AR NONGENOMIC PATHWAY		0	0	0	0	0	0	0	0	0	0	0	0	0	0	0	0	0	0
1666	DECR1	1	0	0	0	1	0	0	0	0	0	0	0	0	0	1666	Gene_ID	H. sapiens	1666	H. sapiens	DECR1	2,4-dienoyl-CoA reductase 1	DECR1 is a gene that encodes an enzyme involved in the metabolism of unsaturated fatty enoyl-CoA esters. This enzyme is an accessory enzyme that participates in the beta-oxidation process. The beta-oxidation process is a metabolic pathway that breaks down fatty acids to produce energy. DECR1 is responsible for reducing 2,4-dienoyl-CoA esters to 3-enoyl-CoA esters, which can then be further metabo…	Mutations in the DECR1 gene have been associated with various metabolic disorders, including mitochondrial fatty acid oxidation disorders such as long-chain 3-hydroxyacyl-CoA dehydrogenase deficiency (LCHAD) and trifunctional protein deficiency (TFPD). These disorders can lead to a range of symptoms, including muscle weakness, hypoglycemia, and liver dysfunction. There are currently no targeted d…	GO:0006635 fatty acid beta-oxidation;GO:0019395 fatty acid oxidation;GO:0034440 lipid oxidation		Disease related genes; Enzymes; Potential drug targets; Predicted intracellular proteins; ENZYME proteins:Oxidoreductases	Mitochondria (Supported); Additional: Cytosol	Nicotinamide adenine dinucleotide phosphate; 6-METHYL-2(PROPANE-1-SULFONYL)-2H-THIENO[3,2-D][1,2,3]DIAZABORININ-1-OL		(M5935)HALLMARK FATTY ACID METABOLISM; (M5905)HALLMARK ADIPOGENESIS; (M5936)HALLMARK OXIDATIVE PHOSPHORYLATION	0	0	0	0	0	0	0	0	0	0	0	0	0	1	0	0	1	0
89887	ZNF628	0	0	0	0	1	0	0	0	0	0	1	0	0	0	89887	Gene_ID	H. sapiens	89887	H. sapiens	ZNF628	zinc finger protein 628	ZNF628 is a human gene that encodes for a zinc finger protein. Zinc finger proteins are known to bind to nucleic acids and play a crucial role in regulating transcription. ZNF628 is a relatively newly discovered gene, and its specific function is not yet fully understood. However, it is believed to be involved in the regulation of gene expression and may play a role in the development of certain …	There is limited information available on the disease implications of ZNF628. However, some studies have suggested that alterations in the expression of this gene may be associated with certain types of cancer, including breast cancer and glioblastoma. Targeted drug discovery efforts for ZNF628 are currently underway, with a focus on identifying small molecules that can modulate its activity. To …	GO:0007283 spermatogenesis;GO:0048232 male gamete generation;GO:0007276 gamete generation		Transcription factors:Zinc-coordinating DNA-binding domains; Predicted intracellular proteins	Nucleoplasm (Approved)				0	0	0	0	0	0	0	0	0	0	0	0	0	0	0	0	0	0
2189	FANCG	0	0	0	0	0	0	0	0	1	0	0	0	0	1	2189	Gene_ID	H. sapiens	2189	H. sapiens	FANCG	FA complementation group G	FANCG is a gene that belongs to the Fanconi anemia complementation group, which also includes FANCA, FANCB, FANCC, FANCD1, FANCD2, FANCE, FANCF, FANCI, FANCJ, FANCL, FANCM, and FANCN. Fanconi anemia is a genetic disorder characterized by chromosomal instability, hypersensitivity to DNA crosslinking agents, increased chromosomal breakage, and defective DNA repair. The members of the Fanconi anemia…	Mutations in the FANCG gene are associated with Fanconi anemia, a rare genetic disorder that affects multiple organ systems and increases the risk of cancer. There are currently no targeted drug therapies for Fanconi anemia, and treatment is primarily supportive, including blood transfusions, bone marrow transplants, and antibiotics to prevent infections. However, research efforts are ongoing to …	GO:0036297 interstrand cross-link repair;GO:0001541 ovarian follicle development;GO:0006513 protein monoubiquitination		Human disease related genes:Cardiovascular diseases:Hematologic diseases; Predicted intracellular proteins; Cancer-related genes; Disease related genes	Cytosol;Plasma membrane (Approved); Additional: Nucleoli		(M258)PID BARD1 PATHWAY; (M1)PID FANCONI PATHWAY		0	0	0	0	0	0	0	0	0	0	0	0	0	0	0	0	0	0
57701	NCKAP5L	0	0	0	0	0	0	0	0	0	0	1	0	0	1	57701	Gene_ID	H. sapiens	57701	H. sapiens	NCKAP5L	NCK associated protein 5 like	NCKAP5L is a human gene that plays a role in the formation and depolymerization of microtubules. It is located in the centrosome and microtubule plus-end. This information is provided by the Alliance of Genome Resources as of April 2022.	There is limited information available on the disease implications of NCKAP5L. However, some studies have suggested that mutations in this gene may be associated with certain types of cancer, including breast cancer and lung adenocarcinoma. Targeted drug discovery efforts for NCKAP5L are also limited, as the function of this gene is not yet fully understood. However, some researchers are explorin…	GO:0007019 microtubule depolymerization;GO:0051261 protein depolymerization;GO:0031109 microtubule polymerization or depolymerization		Predicted intracellular proteins					1	0	0	0	0	0	0	0	0	0	0	0	0	0	0	0	0	0
283820	NOMO2	0	0	1	0	0	0	0	0	1	0	0	0	0	0	283820	Gene_ID	H. sapiens	283820	H. sapiens	NOMO2	NODAL modulator 2	NOMO2, or NODAL modulator 2, is a gene located on chromosome 16 that encodes a protein that was initially believed to be related to the collagenase gene family. NOMO2 is one of three highly similar genes in a duplication region on the p arm of chromosome 16, and the three genes may have the same function. The protein encoded by NOMO2 has been identified as part of a protein complex that participa…	There is currently limited information on the disease implications of NOMO2. However, mutations in the nearby ABCC6 gene have been associated with pseudoxanthoma elasticum (PXE), a rare genetic disorder that affects the skin, eyes, and cardiovascular system. There are currently no targeted drug discovery efforts specifically for NOMO2, but research on the Nodal signaling pathway in which NOMO2 pa…	GO:0160063 multi-pass transmembrane protein insertion into ER membrane;GO:0045048 protein insertion into ER membrane;GO:0051205 protein insertion into membrane		Transporters:Accessory Factors Involved in Transport; Predicted intracellular proteins					0	0	0	0	0	0	0	0	0	0	0	0	0	0	0	0	0	0
128611	ZNF831	0	1	0	0	0	0	0	0	1	0	0	0	0	0	128611	Gene_ID	H. sapiens	128611	H. sapiens	ZNF831	zinc finger protein 831	ZNF831 is a human gene that encodes for a protein called zinc finger protein 831. This protein is predicted to have the ability to bind to metal ions. Zinc finger proteins are known to play important roles in regulating gene expression and other cellular processes. However, the specific function of ZNF831 is not yet fully understood. Further research is needed to determine the exact role of this …	There is currently limited information available on the disease implications of ZNF831. However, some studies have suggested that alterations in this gene may be associated with certain types of cancer, including breast cancer and hepatocellular carcinoma. Targeted drug discovery efforts for ZNF831 are also limited, as the specific function of this gene and its protein product are not yet fully u…			Predicted intracellular proteins					0	0	0	0	0	0	0	0	0	0	0	0	0	0	0	0	0	0
54953	ODR4	0	0	1	0	0	0	0	0	0	0	1	0	0	0	54953	Gene_ID	H. sapiens	54953	H. sapiens	ODR4	odr-4 GPCR localization factor homolog	ODR4 is a human gene that is predicted to be involved in protein localization and is an integral component of the membrane. It is a homolog of the odr-4 GPCR localization factor. The exact function of ODR4 is not yet fully understood, but it is believed to play a role in the localization of G protein-coupled receptors (GPCRs) to specific regions of the cell membrane. GPCRs are important signaling…	There is limited information available on the disease implications of ODR4. However, research suggests that dysregulation of GPCR signaling can contribute to the development of various diseases, including cancer, cardiovascular disease, and neurological disorders. Therefore, understanding the role of ODR4 in GPCR localization may have implications for the development of new therapies for these di…	GO:0008104 protein localization;GO:0070727 cellular macromolecule localization;GO:0033036 macromolecule localization			Nucleoplasm;Plasma membrane (Approved)				0	0	0	0	0	0	0	0	0	0	0	0	0	0	0	0	0	0
8050	PDHX	0	0	1	0	0	0	0	0	1	0	0	0	0	0	8050	Gene_ID	H. sapiens	8050	H. sapiens	PDHX	pyruvate dehydrogenase complex component X	The PDHX gene encodes the E3 binding protein subunit, also known as component X, of the pyruvate dehydrogenase (PDH) complex. This complex is responsible for converting pyruvate to acetyl coenzyme A, linking glycolysis to the Krebs cycle. The E3 binding protein subunit tethers E3 dimers to the E2 core of the PDH complex. Defects in this gene can cause pyruvate dehydrogenase deficiency, resulting …	Pyruvate dehydrogenase complex deficiency caused by mutations in the PDHX gene is a rare genetic disorder that affects the function of the PDH complex, leading to the buildup of lactic acid in the body and neurological symptoms such as developmental delay, seizures, and intellectual disability. There are currently no targeted drug therapies available for PDHX-related PDH deficiency, and treatment…	GO:0006086 acetyl-CoA biosynthetic process from pyruvate;GO:0006085 acetyl-CoA biosynthetic process;GO:0006084 acetyl-CoA metabolic process		Human disease related genes:Congenital disorders of metabolism:Congenital disorders of carbohydrate metabolism; Predicted intracellular proteins; Disease related genes	Nucleoplasm;Plasma membrane (Approved); Additional: Mitochondria			(M5936)HALLMARK OXIDATIVE PHOSPHORYLATION	0	0	0	0	0	0	0	0	0	0	0	0	0	0	0	0	0	0
64405	CDH22	0	1	0	0	0	0	0	0	0	0	1	0	0	0	64405	Gene_ID	H. sapiens	64405	H. sapiens	CDH22	cadherin 22	CDH22, also known as cadherin 22, is a gene that belongs to the cadherin superfamily. It is primarily expressed in the brain and is believed to be involved in the development and maintenance of neural and non-neural tissues. The gene product consists of five cadherin repeat domains and a cytoplasmic tail that is similar to the cytoplasmic region of classical cadherins. CDH22 is a putative calcium…	There is limited information available on the disease implications of CDH22. However, some studies have suggested that mutations in this gene may be associated with neurodevelopmental disorders such as autism spectrum disorder (ASD) and attention deficit hyperactivity disorder (ADHD). Targeted drug discovery efforts for CDH22 are also limited, as the gene's function is still being studied. Howeve…	GO:0044331 cell-cell adhesion mediated by cadherin;GO:0016339 calcium-dependent cell-cell adhesion via plasma membrane cell adhesion molecules;GO:0034332 adherens junction organization							0	0	0	0	0	0	0	0	0	0	0	0	0	0	0	0	0	0
266727	MDGA1	0	0	1	0	0	0	0	0	1	0	0	0	0	0	266727	Gene_ID	H. sapiens	266727	H. sapiens	MDGA1	MAM domain containing glycosylphosphatidylinositol anchor 1	MDGA1 is a gene that encodes a glycosylphosphatidylinositol (GPI)-anchored cell surface glycoprotein that is mainly expressed in the developing nervous system. The mature protein has several cell adhesion molecule-like domains, six Ig-like domains, a single fibronectin type III domain, a MAM domain, and a C-terminal GPI-anchoring site. Studies in other mammals suggest that this protein plays a ro…	MDGA1 has been implicated in several psychiatric disorders, including bipolar disorder and schizophrenia. Genome-wide association studies have identified single nucleotide polymorphisms (SNPs) in the MDGA1 gene that are associated with an increased risk of developing these disorders. Targeted drug discovery efforts for MDGA1 are still in the early stages, but there is potential for developing dru…	GO:0099179 regulation of synaptic membrane adhesion;GO:0021527 spinal cord association neuron differentiation;GO:0021516 dorsal spinal cord development		Predicted intracellular proteins	Plasma membrane (Supported); Additional: Golgi apparatus			(M5916)HALLMARK APICAL SURFACE	0	0	0	0	0	0	0	0	0	0	0	0	0	0	0	0	0	0
23333	DPY19L1	1	0	0	0	0	0	0	0	0	0	1	0	0	0	23333	Gene_ID	H. sapiens	23333	H. sapiens	DPY19L1	dpy-19 like C-mannosyltransferase 1	DPY19L1 is a human gene that is predicted to have mannosyltransferase activity and be involved in protein C-linked glycosylation via 2'-alpha-mannosyl-L-tryptophan. It is located in the membrane.	Mutations in the DPY19L1 gene have been associated with male infertility, specifically with globozoospermia, a rare condition characterized by the absence of acrosomes in spermatozoa. There are currently no targeted drug discovery efforts for DPY19L1, as the underlying mechanisms of globozoospermia are not yet fully understood. However, assisted reproductive technologies such as intracytoplasmic …	GO:0018103 protein C-linked glycosylation;GO:0018211 peptidyl-tryptophan modification;GO:0018317 protein C-linked glycosylation via tryptophan		Predicted intracellular proteins	Vesicles (Approved)				0	0	0	0	0	0	0	0	0	0	0	0	0	0	0	0	0	0
84140	FAM161A	0	0	1	0	0	1	0	0	0	0	0	0	0	0	84140	Gene_ID	H. sapiens	84140	H. sapiens	FAM161A	FAM161 centrosomal protein A	FAM161A is a gene that belongs to the FAM161 family and is mainly expressed in the retina. Studies in mice suggest that this gene plays a role in the development of retinal progenitors during embryogenesis and is active in mature photoreceptors after birth. Mutations in FAM161A have been linked to autosomal recessive retinitis pigmentosa-28, a genetic disorder that causes progressive vision loss.…	As mentioned earlier, mutations in FAM161A have been linked to autosomal recessive retinitis pigmentosa-28 (RP28), a genetic disorder that causes progressive vision loss. RP28 is a rare form of retinitis pigmentosa, which affects approximately 1 in 4,000 people worldwide. Currently, there is no cure for RP28, and treatment options are limited to supportive measures such as low-vision aids and gen…	GO:1901985 positive regulation of protein acetylation;GO:1901983 regulation of protein acetylation;GO:0007601 visual perception		Human disease related genes:Nervous system diseases:Eye disease; Predicted intracellular proteins; Disease related genes					1	0	0	0	0	0	0	0	0	0	0	0	0	0	0	0	0	0
51078	THAP4	0	0	0	1	0	0	0	0	0	0	1	0	0	0	51078	Gene_ID	H. sapiens	51078	H. sapiens	THAP4	THAP domain containing 4	THAP4 is a human gene that encodes a protein containing a THAP domain. This protein is involved in various biological processes, including nitrate and tyrosine metabolism. It also has heme binding, identical protein binding, and peroxynitrite isomerase activities.	There is limited information available on the disease implications of THAP4. However, recent studies have suggested that it may play a role in cancer development and progression. Specifically, THAP4 has been found to be overexpressed in several types of cancer, including breast, lung, and liver cancer. Targeted drug discovery efforts for THAP4 are still in the early stages, but there is potential…	GO:0042126 nitrate metabolic process;GO:0006570 tyrosine metabolic process;GO:2001057 reactive nitrogen species metabolic process		Transcription factors:Zinc-coordinating DNA-binding domains; Predicted intracellular proteins	Cytosol;Nucleoplasm (Supported)				0	0	0	0	0	0	0	0	0	0	0	0	0	0	0	0	0	0
158297	SAXO1	0	0	0	0	0	1	0	0	0	0	0	0	0	1	158297	Gene_ID	H. sapiens	158297	H. sapiens	SAXO1	stabilizer of axonemal microtubules 1	SAXO1 is a human gene that plays a role in stabilizing axonemal microtubules. It has microtubule binding activity and is involved in processes such as cold acclimation, positive regulation of cilium assembly, and protein stabilization. The gene is located in the microtubule cytoskeleton and sperm flagellum.	There is limited information available on the disease implications of SAXO1. However, mutations in genes involved in axonemal microtubule stability have been associated with primary ciliary dyskinesia (PCD), a rare genetic disorder that affects the function of cilia in the respiratory tract, resulting in chronic respiratory infections and other complications. Targeted drug discovery efforts for P…	GO:0009631 cold acclimation;GO:0070417 cellular response to cold;GO:0045724 positive regulation of cilium assembly		Predicted intracellular proteins					0	0	0	0	0	0	0	0	0	0	0	0	0	0	0	0	0	0
100134938	UPK3BL1	0	0	0	0	0	0	0	0	1	0	0	1	0	0	100134938	Gene_ID	H. sapiens	100134938	H. sapiens	UPK3BL1	uroplakin 3B like 1	UPK3BL1 is a human gene that is predicted to be an integral component of the membrane. It is classified as uroplakin 3B like 1. The function of this gene is not yet fully understood, but it is believed to play a role in the formation and maintenance of the urothelium, which is the tissue that lines the urinary tract. The urothelium is important for preventing the leakage of urine and protecting t…	Unfortunately, there is currently limited information available on the disease implications and targeted drug discovery efforts for UPK3BL1. As the function of this gene is not yet fully understood, it is difficult to determine its potential role in disease. However, there have been some studies that suggest a possible association between UPK3BL1 and bladder cancer. In terms of targeted drug disc…								0	0	0	0	0	0	0	0	0	0	0	0	0	0	0	0	0	0
84930	MASTL	0	0	1	0	0	1	0	0	0	0	0	0	0	0	84930	Gene_ID	H. sapiens	84930	H. sapiens	MASTL	microtubule associated serine/threonine kinase like	MASTL is a gene that encodes a protein called microtubule-associated serine/threonine kinase-like. This protein is involved in regulating cell division and the formation of microtubules, which are important structures in the cell that help with cell shape and movement. Mutations in the MASTL gene have been linked to a condition called autosomal dominant thrombocytopenia, which is characterized by…	Mutations in the MASTL gene have been linked to autosomal dominant thrombocytopenia, a condition characterized by low levels of platelets in the blood. There are currently no targeted drug discovery efforts specifically for MASTL, but there are drugs on the market that target related proteins involved in cell division and microtubule formation. For example, paclitaxel is a chemotherapy drug that …	GO:0007135 meiosis II;GO:0007147 female meiosis II;GO:0061983 meiosis II cell cycle process	yes	Disease related genes; Human disease related genes:Cardiovascular diseases:Hematologic diseases; Enzymes; ENZYME proteins:Transferases; Potential drug targets; Kinases:AGC Ser/Thr protein kinases; Predicted intracellular proteins	Nucleoplasm (Enhanced)				0	0	0	1	0	0	0	0	0	0	0	0	1	0	0	0	0	0
5172	SLC26A4	0	0	0	0	0	1	0	0	0	0	1	0	0	0	5172	Gene_ID	H. sapiens	5172	H. sapiens	SLC26A4	solute carrier family 26 member 4	SLC26A4 is a gene that is associated with Pendred syndrome, which is the most common form of syndromic deafness. This gene is highly similar to the SLC26A3 gene and is located 3' of it. The protein encoded by SLC26A4 has homology to sulfate transporters. Mutations in this gene are inherited in an autosomal-recessive manner.	Mutations in the SLC26A4 gene are associated with Pendred syndrome, which is characterized by sensorineural hearing loss, goiter, and an enlarged vestibular aqueduct. The severity of the hearing loss can vary widely, and some individuals may have normal hearing. There is currently no cure for Pendred syndrome, and treatment is focused on managing the symptoms. Targeted drug discovery efforts for …	GO:0015705 iodide transport;GO:0019532 oxalate transport;GO:1902358 sulfate transmembrane transport		Human disease related genes:Nervous system diseases:Ear disease; Disease related genes; Potential drug targets; Transporters:Electrochemical Potential-driven transporters; Human disease related genes:Endocrine and metabolic diseases:Thyroid gland diseases					0	0	0	0	0	0	0	0	0	0	0	0	0	0	0	0	0	0
55808	ST6GALNAC1	0	0	1	0	0	1	0	0	0	0	0	0	0	0	55808	Gene_ID	H. sapiens	55808	H. sapiens	ST6GALNAC1	ST6 N-acetylgalactosaminide alpha-2,6-sialyltransferase 1	ST6GALNAC1 is a human gene that encodes for a protein involved in glycosylation, the process of adding sugar molecules to proteins. Specifically, ST6GALNAC1 transfers a sugar molecule called N-acetylneuraminic acid (NeuAc) in an alpha-2,6 linkage to GalNAc residues. This process leads to the formation of the cancer-associated sialyl-Tn (sTn) antigen on mucins, which are proteins found on the surf…	ST6GALNAC1 has been implicated in various types of cancer, including breast, ovarian, and pancreatic cancer. The overexpression of ST6GALNAC1 leads to the aberrant expression of sTn antigen, which is associated with poor prognosis and increased metastasis in cancer patients. Therefore, ST6GALNAC1 has been identified as a potential therapeutic target for cancer treatment. Several studies have focu…	GO:0048874 host-mediated regulation of intestinal microbiota composition;GO:0097503 sialylation;GO:0009312 oligosaccharide biosynthetic process		Enzymes; ENZYME proteins:Transferases; Predicted intracellular proteins	Golgi apparatus (Approved); Additional: Nucleoplasm				0	0	0	0	0	0	0	0	0	0	0	0	0	0	0	0	0	0
57461	ISY1	0	0	0	0	1	0	0	0	0	1	0	0	0	0	57461	Gene_ID	H. sapiens	57461	H. sapiens	ISY1	ISY1 splicing factor homolog	ISY1 is a human gene that encodes for a protein that enables RNA binding activity and is involved in mRNA splicing through the spliceosome. The protein is located in the nucleus and is part of the U2-type catalytic step 1 and step 2 spliceosomes. The gene's function is to regulate the splicing of pre-mRNA, which is essential for the production of functional proteins. Mutations in the ISY1 gene ha…	There is limited information available on targeted drug discovery efforts for ISY1, as it is a relatively new gene with disease implications that are still being studied. However, mutations in the ISY1 gene have been associated with various diseases, including cancer and neurodegenerative disorders. For example, a study found that ISY1 expression was significantly upregulated in breast cancer tis…	GO:0000350 generation of catalytic spliceosome for second transesterification step;GO:0000393 spliceosomal conformational changes to generate catalytic conformation;GO:0000389 mRNA 3'-splice site recognition		Predicted intracellular proteins	Nuclear speckles (Enhanced)				0	0	0	0	0	0	0	0	0	0	0	0	0	0	0	0	0	0
8484	GALR3	0	0	1	0	0	1	0	0	0	0	0	0	0	0	8484	Gene_ID	H. sapiens	8484	H. sapiens	GALR3	galanin receptor 3	GALR3 is a gene that encodes for the galanin receptor 3, a G protein-coupled receptor that responds to the neuropeptide galanin. Galanin is involved in various physiological processes such as memory, pain processing, hormone secretion, and feeding behavior. GALR3 is expressed in multiple tissues and can produce different transcripts of varying lengths. The receptor functions by coupling to intrac…	There is limited information on the disease implications of GALR3, but studies have suggested its involvement in various neurological disorders such as Alzheimer's disease, depression, and anxiety. Targeted drug discovery efforts have focused on developing drugs that modulate the galanin signaling pathway, including agonists and antagonists of GALR3. One example is the drug galantamine, which is …	GO:0090663 galanin-activated signaling pathway;GO:0007194 negative regulation of adenylate cyclase activity;GO:0031280 negative regulation of cyclase activity		G-protein coupled receptors:GPCRs excl olfactory receptors					0	0	0	0	0	0	0	0	0	0	0	0	0	0	0	0	0	0
83852	SETDB2	0	0	0	0	0	0	0	0	1	1	0	0	0	0	83852	Gene_ID	H. sapiens	83852	H. sapiens	SETDB2	SET domain bifurcated histone lysine methyltransferase 2	SETDB2 is a gene that encodes a protein belonging to a family of histone methyltransferases that contain a methyl-CpG-binding domain (MBD) and a SET domain. The protein is involved in the regulation of chromosome segregation and is recruited to heterochromatin. The gene is commonly deleted in chronic lymphocytic leukemia, and alternative splicing results in multiple transcript variants. There is …	SETDB2 has been implicated in various diseases, including cancer and neurodegenerative disorders. In chronic lymphocytic leukemia (CLL), SETDB2 is frequently deleted, suggesting a potential tumor suppressor role. In neurodegenerative disorders such as Alzheimer's disease, SETDB2 has been shown to regulate the expression of genes involved in synaptic function and neuronal plasticity. Targeted drug…	GO:0051567 histone H3-K9 methylation;GO:0061647 histone H3-K9 modification;GO:0090309 positive regulation of DNA methylation-dependent heterochromatin formation		Predicted intracellular proteins	Nucleoplasm (Approved)				0	0	0	1	0	0	0	0	0	0	0	0	0	0	0	0	0	0
80304	WDCP	1	0	0	0	0	0	0	0	1	0	0	0	0	0	80304	Gene_ID	H. sapiens	80304	H. sapiens	WDCP	WD repeat and coiled coil containing	The human gene WDCP, which stands for WD repeat and coiled coil containing protein, is involved in enabling kinase binding activity and protein complex oligomerization. This information is provided by the Alliance of Genome Resources as of April 2022. The gene contains both WD repeat and coiled coil domains, which are common structural motifs found in many proteins. The specific function of WDCP …	There is limited information available on the disease implications of the WDCP gene. However, some studies have suggested that mutations in this gene may be associated with certain types of cancer, including breast cancer and lung adenocarcinoma. Targeted drug discovery efforts for WDCP are also limited, as its specific function and role in disease are not well understood. Currently, there are no…	GO:0051259 protein complex oligomerization;GO:0065003 protein-containing complex assembly;GO:0043933 protein-containing complex organization		Predicted intracellular proteins; Cancer-related genes; Disease related genes	Nucleoli (Approved); Additional: Cytosol				0	0	0	0	0	0	0	0	0	0	0	0	0	0	0	0	0	0
55092	TMEM51	0	0	0	0	0	0	0	0	0	1	1	0	0	0	55092	Gene_ID	H. sapiens	55092	H. sapiens	TMEM51	transmembrane protein 51	TMEM51 is a human gene that is predicted to be an integral component of the membrane. The function of this gene is not yet fully understood, but it is believed to play a role in cellular processes that involve the membrane. TMEM51 is a transmembrane protein, which means that it spans the membrane and is present on both sides of it. The gene is located on chromosome 2 and has been identified as a …	Unfortunately, there is currently very limited information available on the disease implications and targeted drug discovery efforts for TMEM51. As the function of this gene is not yet fully understood, it is difficult to predict its potential involvement in disease pathways. Additionally, there are no known drugs on the market that specifically target TMEM51. However, further research into the f…	GO:0008150 biological_process			Cytosol;Nucleoplasm (Approved)				0	0	0	0	0	0	0	0	0	0	0	0	0	0	0	0	0	0
57864	SLC46A2	0	1	0	0	1	0	0	0	0	0	0	0	0	0	57864	Gene_ID	H. sapiens	57864	H. sapiens	SLC46A2	solute carrier family 46 member 2	SLC46A2 is a human gene that is predicted to enable transmembrane transporter activity and is involved in the positive regulation of the nucleotide-binding activity oligomerization domain containing 1 signaling pathway. It is also predicted to be located in the cell surface and plasma membrane and to be an integral component of the membrane. This information is provided by the Alliance of Genome …	SLC46A2 has been implicated in several diseases, including folate malabsorption and autism spectrum disorder (ASD). Mutations in SLC46A2 have been associated with hereditary folate malabsorption, a rare autosomal recessive disorder characterized by impaired intestinal folate absorption, resulting in megaloblastic anemia, neurological deficits, and other developmental abnormalities. Additionally, …	GO:0070430 positive regulation of nucleotide-binding oligomerization domain containing 1 signaling pathway;GO:0070428 regulation of nucleotide-binding oligomerization domain containing 1 signaling pathway;GO:0070426 positive regulation of nucleotide-binding oligomerization domain containing signaling pathway		Transporters:Electrochemical Potential-driven transporters					0	0	0	0	0	0	0	0	0	0	0	0	0	0	0	0	0	0
5360	PLTP	0	0	0	0	0	0	0	0	0	0	1	0	1	0	5360	Gene_ID	H. sapiens	5360	H. sapiens	PLTP	phospholipid transfer protein	PLTP (phospholipid transfer protein) is a gene that encodes a protein found in human plasma that transfers phospholipids from triglyceride-rich lipoproteins to high density lipoprotein (HDL). This protein is involved in regulating the size of HDL particles and may also play a role in cholesterol metabolism. There are at least two different isoforms of the protein encoded by this gene.	Research has shown that variations in the PLTP gene may be associated with an increased risk of developing cardiovascular disease, including atherosclerosis and coronary artery disease. Additionally, PLTP has been implicated in the development of metabolic disorders such as obesity and type 2 diabetes. As a result, there has been interest in developing drugs that target PLTP as a potential therap…	GO:0010189 vitamin E biosynthetic process;GO:0042360 vitamin E metabolic process;GO:0046836 glycolipid transport		Predicted secreted proteins; Transporters:Transporter channels and pores; Predicted intracellular proteins					0	0	0	0	1	0	0	0	0	0	0	0	0	0	0	0	0	0
126820	DNAI3	0	1	0	0	0	0	0	0	1	0	0	0	0	0	126820	Gene_ID	H. sapiens	126820	H. sapiens	DNAI3	dynein axonemal intermediate chain 3	DNAI3 is a human gene that encodes for the dynein axonemal intermediate chain 3 protein. This protein is involved in negative regulation of Arp2/3 complex-mediated actin nucleation and cell migration by enabling Arp2/3 complex binding activity. It is located in the cytoplasm. This information is provided by the Alliance of Genome Resources as of April 2022.	There is limited information available on the disease implications of DNAI3 mutations. However, mutations in other genes encoding for dynein axonemal intermediate chain proteins have been associated with primary ciliary dyskinesia (PCD), a rare genetic disorder that affects the function of cilia in the respiratory tract, resulting in chronic respiratory infections and other symptoms. It is possib…	GO:0034316 negative regulation of Arp2/3 complex-mediated actin nucleation;GO:0051126 negative regulation of actin nucleation;GO:0036159 inner dynein arm assembly		Predicted intracellular proteins; Disease related genes					1	0	0	0	1	0	0	0	0	0	0	0	0	0	0	0	0	0
83932	SPRTN	0	1	0	0	0	0	0	0	0	0	1	0	0	0	83932	Gene_ID	H. sapiens	83932	H. sapiens	SPRTN	SprT-like N-terminal domain	SPRTN is a human gene that is involved in DNA repair during replication of damaged DNA. The protein encoded by this gene recruits p97 to stalled DNA replication forks, limiting the number of DNA-damage induced mutations and preventing excessive translesional DNA synthesis. It may also play a role in replication-related G2/M-checkpoint regulation. Deficiency of a similar protein in mice causes chr…	Mutations in the SPRTN gene have been associated with Ruijs-Aalfs syndrome (RJALS), a rare autosomal recessive disorder characterized by premature aging, skeletal abnormalities, and an increased risk of cancer. Targeted drug discovery efforts for SPRTN have focused on identifying small molecule inhibitors that can enhance its DNA repair function and prevent the accumulation of DNA damage. One exa…	GO:0106300 protein-DNA covalent cross-linking repair;GO:0019985 translesion synthesis;GO:0016540 protein autoprocessing		Human disease related genes:Endocrine and metabolic diseases:Other endocrine and metabolic diseases; Predicted intracellular proteins; Disease related genes	Nucleoplasm (Supported)				0	0	0	0	0	0	0	0	0	0	0	0	0	0	0	0	0	0
10163	WASF2	0	0	0	0	1	0	0	0	0	0	1	0	0	0	10163	Gene_ID	H. sapiens	10163	H. sapiens	WASF2	WASP family member 2	WASF2, also known as WASP family member 2, is a gene that encodes a protein that belongs to the Wiskott-Aldrich syndrome protein family. This protein forms a complex that connects receptor kinases and actin, and is involved in transmitting signals that lead to changes in cell shape, motility, or function. The gene is located on chromosome 1, and there may be a pseudogene located on chromosome X. …	Mutations in the WASF2 gene have been associated with various diseases, including cancer, neurological disorders, and immune system disorders. For example, studies have shown that decreased expression of WASF2 is associated with poor prognosis in patients with breast cancer. Additionally, mutations in the gene have been linked to intellectual disability and autism spectrum disorders. Targeted dru…	GO:0072673 lamellipodium morphogenesis;GO:2000601 positive regulation of Arp2/3 complex-mediated actin nucleation;GO:0051127 positive regulation of actin nucleation		Predicted intracellular proteins	Plasma membrane (Approved); Additional: Cytosol		(M156)PID ECADHERIN NASCENT AJ PATHWAY; (M278)PID RAC1 PATHWAY; (M164)PID ERBB1 DOWNSTREAM PATHWAY	(M5893)HALLMARK MITOTIC SPINDLE	1	0	1	0	0	0	0	0	0	0	0	0	0	0	0	0	0	0
23253	ANKRD12	0	1	0	0	0	0	0	0	0	0	1	0	0	0	23253	Gene_ID	H. sapiens	23253	H. sapiens	ANKRD12	ankyrin repeat domain 12	The ANKRD12 gene encodes a protein that belongs to the ankyrin repeats-containing cofactor family. These proteins may inhibit the transcriptional activity of nuclear receptors by recruiting histone deacetylases. The encoded protein interacts with p160 coactivators and represses transcription mediated by the coactivator ADA3. The gene has multiple alternatively spliced transcript variants that enc…	There is limited information available on the disease implications of ANKRD12 gene mutations. However, recent studies have suggested that ANKRD12 may play a role in the development of certain cancers, including breast cancer and glioblastoma. Targeted drug discovery efforts for ANKRD12 are currently underway, with a focus on identifying small molecule inhibitors that can selectively target the pr…			Cancer-related genes:Mutational cancer driver genes; Predicted intracellular proteins	Nucleoplasm (Supported); Additional: Cytosol				0	0	0	0	0	0	0	0	0	0	0	0	0	0	0	0	0	0
55191	NADSYN1	0	1	0	0	0	1	0	0	0	0	0	0	0	0	55191	Gene_ID	H. sapiens	55191	H. sapiens	NADSYN1	NAD synthetase 1	NADSYN1 is a human gene that encodes for NAD synthetase 1, an enzyme that plays a crucial role in the biosynthesis of nicotinamide adenine dinucleotide (NAD). NAD is a coenzyme involved in metabolic redox reactions, cell signaling, and protein posttranslational modifications. NAD synthetase catalyzes the final step in the biosynthesis of NAD from nicotinic acid adenine dinucleotide (NaAD). Mutati…	Mutations in the NADSYN1 gene have been associated with a rare genetic disorder called NAD synthetase deficiency. This disorder is characterized by developmental delay, intellectual disability, seizures, and other neurological symptoms. Currently, there are no targeted drug discovery efforts for NAD synthetase deficiency, and treatment is mainly supportive. However, there is growing interest in t…	GO:0034627 'de novo' NAD biosynthetic process;GO:0009435 NAD biosynthetic process;GO:0019359 nicotinamide nucleotide biosynthetic process		Disease related genes; ENZYME proteins:Ligase; Enzymes; Potential drug targets; Predicted intracellular proteins	Vesicles (Approved); Additional: Cytosol;Golgi apparatus	Glutamic acid		(M5906)HALLMARK ESTROGEN RESPONSE EARLY	0	0	0	0	0	0	0	0	0	0	0	0	0	0	0	0	0	0
647024	C6ORF132	1	0	0	0	0	0	0	0	0	0	1	0	0	0	647024	Gene_ID	H. sapiens	647024	H. sapiens	C6orf132	chromosome 6 open reading frame 132	Human gene C6orf132, also known as chromosome 6 open reading frame 132, is a protein-coding gene located on chromosome 6. The function of this gene is not yet fully understood, but it is believed to play a role in cellular processes such as cell division and DNA repair. Mutations in this gene have been associated with various diseases, including cancer and neurodegenerative disorders. Further res…	There is limited information available on the disease implications and targeted drug discovery efforts for C6orf132. However, mutations in this gene have been associated with various diseases, including cancer and neurodegenerative disorders. For example, a study found that C6orf132 was overexpressed in glioblastoma, a type of brain cancer, and that targeting this gene could potentially be a ther…			Predicted intracellular proteins	Cytosol;Golgi apparatus (Approved)				0	0	0	0	0	0	0	0	0	0	0	0	0	0	0	0	0	0
120892	LRRK2	0	0	0	0	0	1	0	0	1	0	0	0	0	0	120892	Gene_ID	H. sapiens	120892	H. sapiens	LRRK2	leucine rich repeat kinase 2	LRRK2 is a gene that encodes a protein with multiple domains, including an ankryin repeat region, a leucine-rich repeat (LRR) domain, a kinase domain, a DFG-like motif, a RAS domain, a GTPase domain, a MLK-like domain, and a WD40 domain. The protein is mainly found in the cytoplasm but can also be found on the outer membrane of mitochondria. Mutations in this gene have been linked to Parkinson's …	Mutations in the LRRK2 gene have been identified as a major genetic cause of Parkinson's disease (PD). The most common mutation, G2019S, is found in up to 5% of familial and 1% of sporadic PD cases. The exact mechanism by which LRRK2 mutations lead to PD is not fully understood, but it is thought to involve abnormal kinase activity and impaired autophagy. Targeted drug discovery efforts have focu…	GO:1903125 negative regulation of thioredoxin peroxidase activity by peptidyl-threonine phosphorylation;GO:1904887 Wnt signalosome assembly;GO:1903216 regulation of protein processing involved in protein targeting to mitochondrion	yes	Disease related genes; Kinases:TKL Ser/Thr protein kinases; Enzymes; ENZYME proteins:Transferases; Cancer-related genes:Mutational cancer driver genes; Potential drug targets; Human disease related genes:Nervous system diseases:Neurodegenerative diseases; Predicted intracellular proteins	Vesicles (Supported)	Fostamatinib			0	0	0	0	0	1	0	0	0	0	0	0	0	0	0	0	0	0
7798	LUZP1	1	0	1	0	0	0	0	0	0	0	0	0	0	0	7798	Gene_ID	H. sapiens	7798	H. sapiens	LUZP1	leucine zipper protein 1	LUZP1 is a human gene that encodes a protein containing a leucine zipper motif. The function of this protein is not fully understood, but studies in mice have shown that it plays a role in neural tube closure. Alternative splicing of the gene results in the production of multiple transcript variants.	There is limited information available on the disease implications of LUZP1. However, recent studies have suggested that mutations in this gene may be associated with the development of certain types of cancer, including breast cancer and lung adenocarcinoma. Targeted drug discovery efforts for LUZP1 are currently underway, with a focus on identifying small molecule inhibitors that can selectivel…	GO:0021503 neural fold bending;GO:0001842 neural fold formation;GO:0060571 morphogenesis of an epithelial fold		Predicted intracellular proteins	Actin filaments (Uncertain)				0	0	0	0	0	0	0	0	0	0	0	0	0	0	0	0	0	0
84641	MFSD14B	0	0	0	0	0	0	0	0	0	1	1	0	0	0	84641	Gene_ID	H. sapiens	84641	H. sapiens	MFSD14B	major facilitator superfamily domain containing 14B	MFSD14B is a human gene that is predicted to encode a protein that functions as a transmembrane transporter. It is also predicted to be involved in transmembrane transport and to be an integral component of the cell membrane. The exact function of MFSD14B is not yet fully understood, but it is believed to play a role in the transport of molecules across the cell membrane. Further research is need…	There is currently limited information available on the disease implications of MFSD14B. However, some studies have suggested that mutations in this gene may be associated with certain neurological disorders, such as epilepsy and intellectual disability. Targeted drug discovery efforts for MFSD14B are also limited, as the exact function of the protein encoded by this gene is not yet fully underst…	GO:0055085 transmembrane transport;GO:0006810 transport;GO:0051234 establishment of localization		Transporters:Electrochemical Potential-driven transporters	Cytosol;Nucleoplasm (Approved)				0	0	0	0	0	0	0	0	0	0	0	0	0	0	0	0	0	0
51702	PADI3	0	0	0	0	0	1	0	0	0	0	1	0	0	0	51702	Gene_ID	H. sapiens	51702	H. sapiens	PADI3	peptidyl arginine deiminase 3	PADI3 is a gene that encodes an enzyme called peptidyl arginine deiminase 3. This enzyme is part of a family of enzymes that convert arginine residues into citrullines in proteins in the presence of calcium ions. PADI3 specifically modulates hair structural proteins, such as filaggrin and trichohyalin, during hair follicle formation. It may also play a role in the terminal differentiation of the …	There is limited information available on the disease implications of PADI3. However, recent studies have suggested that PADI3 may play a role in the pathogenesis of certain autoimmune diseases, such as rheumatoid arthritis and multiple sclerosis, due to its involvement in citrullination of proteins. Targeted drug discovery efforts for PADI3 are still in the early stages, but there is potential f…	GO:0016570 histone modification;GO:0036211 protein modification process;GO:0043412 macromolecule modification		Human disease related genes:Skin diseases:Skin and soft tissue diseases; ENZYME proteins:Hydrolases; Disease related genes; Enzymes; Potential drug targets; Predicted intracellular proteins	Cytosol;Vesicles (Supported); Additional: Nucleoplasm	Citrulline			0	0	0	0	0	0	0	0	0	0	0	0	0	0	0	0	0	0
128239	IQGAP3	0	0	0	0	0	0	0	0	0	0	1	1	0	0	128239	Gene_ID	H. sapiens	128239	H. sapiens	IQGAP3	IQ motif containing GTPase activating protein 3	IQGAP3 is a human gene that encodes for a protein called IQ motif containing GTPase activating protein 3. This protein is involved in regulating the organization of the actin cytoskeleton and is predicted to be active in the cytoplasm. It has been shown to have calmodulin binding activity and myosin VI light chain binding activity. IQGAP3 is also predicted to play a role in intracellular signal t…	There is limited information available on the disease implications of IQGAP3. However, recent studies have suggested that IQGAP3 may play a role in the development and progression of certain types of cancer, including breast cancer and hepatocellular carcinoma. Targeted drug discovery efforts for IQGAP3 are still in the early stages, but there is potential for the development of drugs that target…	GO:1902407 assembly of actomyosin apparatus involved in mitotic cytokinesis;GO:1903475 mitotic actomyosin contractile ring assembly;GO:1903479 mitotic actomyosin contractile ring assembly actin filament organization		Predicted intracellular proteins	Nucleoli rim (Approved); Additional: Mitotic chromosome;Nucleoplasm		(M278)PID RAC1 PATHWAY; (M81)PID CDC42 PATHWAY		0	0	0	0	0	0	0	0	0	0	0	0	0	0	0	0	0	0
140767	NRSN1	0	0	0	0	0	0	0	0	0	0	1	1	0	0	140767	Gene_ID	H. sapiens	140767	H. sapiens	NRSN1	neurensin 1	NRSN1, also known as neurensin 1, is a gene that is predicted to play a role in the development of the nervous system. It is expected to be located in cytoplasmic vesicles and growth cones, and to be active in neuron projection, neuronal cell body, and transport vesicles. This information is provided by the Alliance of Genome Resources as of April 2022.	There is limited information available on the disease implications of NRSN1. However, some studies have suggested that mutations in this gene may be associated with schizophrenia and bipolar disorder. Targeted drug discovery efforts for NRSN1 are also limited, as the function of this gene is not yet fully understood. However, some studies have suggested that NRSN1 may play a role in regulating ne…	GO:0007399 nervous system development;GO:0048731 system development;GO:0007275 multicellular organism development		Transporters:Accessory Factors Involved in Transport; Predicted intracellular proteins	Cytosol;Plasma membrane (Approved)				0	0	0	0	0	0	0	0	0	0	0	0	0	0	0	0	0	0
283518	KCNRG	0	0	1	0	0	0	0	0	0	0	0	0	1	0	283518	Gene_ID	H. sapiens	283518	H. sapiens	KCNRG	potassium channel regulator	The KCNRG gene is responsible for regulating the activity of voltage-gated potassium channels. It is located on chromosome 13 and overlaps with another gene called tripartite motif containing 13. There are multiple transcript variants of this gene that encode different isoforms.	Research has shown that mutations in the KCNRG gene are associated with various diseases, including epilepsy, schizophrenia, and bipolar disorder. In epilepsy, mutations in KCNRG have been linked to a form of the disease known as idiopathic generalized epilepsy. In schizophrenia, studies have found that the expression of KCNRG is reduced in the prefrontal cortex of patients, suggesting a potentia…	GO:1902260 negative regulation of delayed rectifier potassium channel activity;GO:1902259 regulation of delayed rectifier potassium channel activity;GO:1903817 negative regulation of voltage-gated potassium channel activity		Predicted intracellular proteins	Vesicles (Uncertain)				0	0	0	0	0	0	0	0	0	0	0	0	0	0	0	0	0	0
144501	KRT80	0	1	0	0	0	0	0	0	0	0	1	0	0	0	144501	Gene_ID	H. sapiens	144501	H. sapiens	KRT80	keratin 80	KRT80 is a gene that encodes for a type II epithelial keratin, which is responsible for maintaining the structural integrity of epithelial cells. Despite being classified as an epithelial keratin, the protein encoded by KRT80 structurally resembles a type II hair keratin. The protein is involved in cell differentiation and localizes near desmosomal plaques in early stages of differentiation, but …	There is limited information available on the disease implications of KRT80 mutations. However, mutations in other keratin genes have been associated with various skin disorders, such as epidermolysis bullosa simplex and ichthyosis. Targeted drug discovery efforts for KRT80 are also limited, as the gene is not currently a known drug target. However, drugs that target other keratin genes, such as …	GO:0045109 intermediate filament organization;GO:0031424 keratinization;GO:0045104 intermediate filament cytoskeleton organization		Predicted intracellular proteins	Intermediate filaments (Enhanced)				0	0	0	0	0	0	0	0	0	0	0	0	0	0	0	0	0	0
51293	CD320	1	0	0	0	0	0	0	0	0	0	0	0	0	1	51293	Gene_ID	H. sapiens	51293	H. sapiens	CD320	CD320 molecule	CD320 is a gene that encodes the transcobalamin receptor, which is responsible for the cellular uptake of vitamin B12. This receptor is expressed on the surface of cells and is involved in B-cell proliferation and immunoglobulin secretion. Mutations in this gene have been linked to methylmalonic aciduria, a metabolic disorder that affects the body's ability to process certain proteins and fats. D…	Mutations in the CD320 gene have been linked to methylmalonic aciduria, a rare metabolic disorder that affects the body's ability to process certain proteins and fats. There are currently no targeted drug discovery efforts specifically for CD320, but there are drugs available to treat methylmalonic aciduria. These include hydroxocobalamin, which is a form of vitamin B12 that can be administered i…	GO:0031296 B cell costimulation;GO:0015889 cobalamin transport;GO:0030656 regulation of vitamin metabolic process		CD markers; Disease related genes	Cytosol (Approved)				0	0	0	0	0	0	0	0	0	0	0	0	0	0	0	0	0	0
4881	NPR1	0	0	1	0	0	1	0	0	0	0	0	0	0	0	4881	Gene_ID	H. sapiens	4881	H. sapiens	NPR1	natriuretic peptide receptor 1	NPR1, also known as natriuretic peptide receptor 1, is a membrane-bound guanylate cyclase that acts as a receptor for both atrial and brain natriuretic peptides. It is a member of the family of cell-surface receptors known as membrane guanylyl cyclases, which have a similar topographic structure consisting of an extracellular ligand-binding domain, a single membrane-spanning domain, and an intrac…	NPR1 has been implicated in various cardiovascular diseases, including hypertension, heart failure, and atherosclerosis. Mutations in the NPR1 gene have been associated with familial atrial fibrillation, a common cardiac arrhythmia. Targeted drug discovery efforts have focused on developing drugs that can activate or inhibit NPR1 signaling to treat these diseases. One example of a successful drug…	GO:0010753 positive regulation of cGMP-mediated signaling;GO:0007168 receptor guanylyl cyclase signaling pathway;GO:0006182 cGMP biosynthetic process	yes	ENZYME proteins:Lyases; Enzymes; Transporters:Accessory Factors Involved in Transport; Kinases:RGC receptor guanylate cyclase kinases; FDA approved drug targets:Small molecule drugs	Nucleoli (Approved); Additional: Nucleoplasm;Plasma membrane	Nitroprusside; Nitroglycerin; Isosorbide dinitrate; Amyl Nitrite; Erythrityl tetranitrate; Nesiritide; Ularitide			0	0	0	0	0	0	0	0	0	0	0	0	0	0	0	0	0	0
27030	MLH3	0	0	1	0	0	1	0	0	0	0	0	0	0	0	27030	Gene_ID	H. sapiens	27030	H. sapiens	MLH3	mutL homolog 3	The MLH3 gene is a member of the MutL-homolog family of DNA mismatch repair genes. It plays a crucial role in maintaining genomic integrity during DNA replication and after meiotic recombination. The protein encoded by this gene functions as a heterodimer with other family members. Mutations in this gene have been linked to hereditary nonpolyposis colorectal cancer type 7 (HNPCC7) and are frequen…	Mutations in the MLH3 gene have been linked to hereditary nonpolyposis colorectal cancer type 7 (HNPCC7), which is a subtype of Lynch syndrome. Lynch syndrome is an inherited condition that increases the risk of developing several types of cancer, including colorectal, endometrial, ovarian, stomach, pancreatic, and urinary tract cancers. MLH3 mutations are also frequently found in tumors exhibiti…	GO:0007144 female meiosis I;GO:0007130 synaptonemal complex assembly;GO:0070193 synaptonemal complex organization		Predicted intracellular proteins; Human disease related genes:Other diseases:Others; Disease related genes	Nucleoplasm (Approved)				0	0	0	1	0	0	0	0	0	0	0	0	1	0	0	0	0	0
1286	COL4A4	0	0	1	0	0	1	0	0	0	0	0	0	0	0	1286	Gene_ID	H. sapiens	1286	H. sapiens	COL4A4	collagen type IV alpha 4 chain	COL4A4 is a gene that encodes one of the six subunits of type IV collagen, which is the main structural component of basement membranes. This particular collagen IV subunit is only found in a subset of basement membranes. The gene is organized in a head-to-head conformation with another type IV collagen gene, and mutations in this gene are associated with type II autosomal recessive Alport syndro…	Mutations in the COL4A4 gene are associated with Alport syndrome, a genetic disorder that affects the kidneys, ears, and eyes. Alport syndrome is characterized by progressive kidney disease, hearing loss, and eye abnormalities. There is currently no cure for Alport syndrome, and treatment is focused on managing symptoms and slowing the progression of kidney disease. Targeted drug discovery effort…	GO:0032836 glomerular basement membrane development;GO:0032835 glomerulus development;GO:0072006 nephron development		Disease related genes; Human disease related genes:Congenital malformations:Other congenital malformations; Predicted secreted proteins; Cancer-related genes:Candidate cancer biomarkers; Human disease related genes:Urinary system diseases:Kidney diseases		TRC093	(M5887)NABA BASEMENT MEMBRANES; (M53)PID INTEGRIN3 PATHWAY; (M3005)NABA COLLAGENS		0	0	0	0	0	0	0	0	0	0	0	0	0	0	0	0	0	0
84649	DGAT2	0	0	0	0	0	1	0	0	0	0	1	0	0	0	84649	Gene_ID	H. sapiens	84649	H. sapiens	DGAT2	diacylglycerol O-acyltransferase 2	DGAT2 is a gene that encodes an enzyme responsible for the final step in the synthesis of triglycerides, which involves the covalent binding of diacylglycerol to long chain fatty acyl-CoAs. This gene produces one of two enzymes that catalyze this reaction, with the encoded protein having low activity in the presence of low concentrations of magnesium chloride. Multiple transcript variants have be…	DGAT2 has been implicated in several diseases, including obesity, type 2 diabetes, and non-alcoholic fatty liver disease (NAFLD). Inhibition of DGAT2 has been proposed as a potential therapeutic strategy for these conditions, as it could reduce the accumulation of triglycerides in adipose tissue and liver. Several drug discovery efforts have focused on developing DGAT2 inhibitors, with some promi…	GO:0071400 cellular response to oleic acid;GO:0034201 response to oleic acid;GO:0060613 fat pad development		Enzymes; ENZYME proteins:Transferases; Predicted intracellular proteins; FDA approved drug targets:Biotech drugs; FDA approved drug targets:Small molecule drugs	Cytosol;Vesicles (Approved)	Omega-3-carboxylic acids; Fish oil			0	0	0	0	0	0	0	0	0	0	0	0	0	0	0	0	0	0
440279	UNC13C	0	1	0	0	0	0	0	0	0	0	0	1	0	0	440279	Gene_ID	H. sapiens	440279	H. sapiens	UNC13C	unc-13 homolog C	UNC13C is a human gene that is predicted to have calmodulin binding activity and syntaxin-1 binding activity. It is involved in several processes, including glutamatergic synaptic transmission, regulated exocytosis, and synaptic vesicle maturation. The gene is predicted to be located in the presynaptic active zone and active in several cellular components, including the axon terminus, parallel fi…	There is limited information available on the disease implications of UNC13C. However, recent studies have suggested that mutations in the gene may be associated with neurological disorders such as epilepsy and autism spectrum disorder. Targeted drug discovery efforts for UNC13C are currently underway, with a focus on identifying small molecule compounds that can modulate the activity of the prot…	GO:0031914 negative regulation of synaptic plasticity;GO:0061789 dense core granule priming;GO:0099011 neuronal dense core vesicle exocytosis		Predicted intracellular proteins					0	0	0	0	0	0	0	0	0	0	0	0	0	0	0	0	0	0
118429	ANTXR2	0	0	0	0	0	0	1	0	0	0	0	0	0	1	118429	Gene_ID	H. sapiens	118429	H. sapiens	ANTXR2	ANTXR cell adhesion molecule 2	ANTXR2 is a gene that encodes a receptor for anthrax toxin. The protein produced by this gene binds to collagen IV and laminin, indicating its potential involvement in extracellular matrix adhesion. Mutations in ANTXR2 have been linked to two rare genetic disorders: juvenile hyaline fibromatosis and infantile systemic hyalinosis. These disorders are characterized by the accumulation of hyaline ma…	There are currently no targeted drug discovery efforts specifically for ANTXR2, as it is primarily associated with rare genetic disorders. However, there have been some successful drugs developed for the treatment of anthrax, which is caused by the toxin that ANTXR2 binds to. One such drug is Anthrax Immune Globulin (AIG), which is a mixture of antibodies that target the anthrax toxin and neutral…	GO:1901998 toxin transport;GO:0006810 transport;GO:0051234 establishment of localization		Human disease related genes:Musculoskeletal diseases:Other musculoskeletal diseases; Predicted intracellular proteins; Disease related genes		MDX-1303	(M267)PID ANTHRAX PATHWAY	(M5892)HALLMARK CHOLESTEROL HOMEOSTASIS	0	0	0	0	0	0	0	0	0	0	0	0	0	0	0	0	0	0
6653	SORL1	0	0	0	0	1	0	0	0	0	0	1	0	0	0	6653	Gene_ID	H. sapiens	6653	H. sapiens	SORL1	sortilin related receptor 1	SORL1 is a gene that encodes a protein belonging to the vacuolar protein sorting 10 (VPS10) domain-containing receptor family and the low density lipoprotein receptor (LDLR) family. The protein also contains fibronectin type III repeats and an epidermal growth factor repeat. The mature receptor likely plays roles in endocytosis and sorting. Mutations in this gene may be associated with Alzheimer'…	Mutations in the SORL1 gene have been associated with an increased risk of developing Alzheimer's disease. SORL1 is involved in the processing and trafficking of amyloid precursor protein (APP), which is a key player in the development of Alzheimer's disease. Studies have shown that decreased expression of SORL1 leads to increased levels of amyloid beta, a protein that forms the plaques found in …	GO:1902769 regulation of choline O-acetyltransferase activity;GO:1902771 positive regulation of choline O-acetyltransferase activity;GO:1902955 positive regulation of early endosome to recycling endosome transport		Transporters; Predicted secreted proteins; Potential drug targets; Disease related genes					0	0	0	0	0	0	0	0	0	0	0	0	0	0	0	0	0	0
10322	SMYD5	1	0	0	0	0	0	0	0	0	0	1	0	0	0	10322	Gene_ID	H. sapiens	10322	H. sapiens	SMYD5	SMYD family member 5	SMYD5 is a member of the SMYD family of genes and is predicted to have histone methyltransferase activity, specifically targeting the H4-K20 site. It is involved in regulating stem cell differentiation and negatively regulating transposition. This information is provided by the Alliance of Genome Resources as of April 2022.	There is limited information available on the disease implications of SMYD5. However, recent studies have suggested that SMYD5 may play a role in cancer development and progression. Specifically, SMYD5 has been shown to be overexpressed in several types of cancer, including breast, lung, and liver cancer. Targeted drug discovery efforts for SMYD5 are still in the early stages, but there is potent…	GO:2000035 regulation of stem cell division;GO:0010526 retrotransposon silencing;GO:0010528 regulation of transposition		Predicted intracellular proteins	Mitochondria (Approved)				0	0	0	0	0	0	0	0	0	0	0	0	0	0	0	0	0	0
54886	PLPPR1	0	0	1	0	0	1	0	0	0	0	0	0	0	0	54886	Gene_ID	H. sapiens	54886	H. sapiens	PLPPR1	phospholipid phosphatase related 1	PLPPR1 is a gene that belongs to the plasticity-related gene (PRG) family and is involved in lipid phosphate phosphatase activity in neurons. However, unlike other members of the PRG family, PLPPR1 does not perform its function through enzymatic phospholipid degradation. The gene is highly expressed in the brain and is known to be involved in neuronal plasticity. PLPPR1 shows dynamic expression r…	There is limited information available on the disease implications of PLPPR1. However, recent studies have suggested that the gene may be involved in the pathogenesis of certain neurological disorders, including schizophrenia and bipolar disorder. Targeted drug discovery efforts for PLPPR1 are still in the early stages, and there are currently no drugs on the market that specifically target this …	GO:0046839 phospholipid dephosphorylation;GO:0030258 lipid modification;GO:0016311 dephosphorylation			Nucleoplasm (Supported)				0	0	0	0	0	0	0	0	0	0	0	0	0	0	0	0	0	0
3691	ITGB4	0	0	1	0	0	0	0	0	1	0	0	0	0	0	3691	Gene_ID	H. sapiens	3691	H. sapiens	ITGB4	integrin subunit beta 4	ITGB4 is a gene that encodes the integrin beta 4 subunit, which is a receptor for laminins. Integrins are transmembrane glycoprotein receptors that mediate cell-matrix or cell-cell adhesion and transduce signals that regulate gene expression and cell growth. The beta 4 subunit tends to associate with the alpha 6 subunit and is likely to play a pivotal role in the biology of invasive carcinoma. Mu…	Mutations in the ITGB4 gene have been associated with several diseases, including epidermolysis bullosa with pyloric atresia (EB-PA), a rare genetic disorder characterized by skin blistering and obstruction of the digestive tract. Targeted drug discovery efforts for ITGB4 have focused on developing inhibitors that can block the interaction between the integrin receptor and its ligands, such as la…	GO:0061450 trophoblast cell migration;GO:0032290 peripheral nervous system myelin formation;GO:0031581 hemidesmosome assembly		Disease related genes; CD markers; Cancer-related genes:Candidate cancer biomarkers; Predicted intracellular proteins; Human disease related genes:Congenital malformations:Congenital malformations of skin	Cell Junctions;Plasma membrane (Supported)	R1295	(M158)PID INTEGRIN4 PATHWAY; (M47)PID INTEGRIN CS PATHWAY; (M65)PID FRA PATHWAY	(M5909)HALLMARK MYOGENESIS; (M5915)HALLMARK APICAL JUNCTION; (M5939)HALLMARK P53 PATHWAY	1	0	0	0	0	0	0	0	0	0	0	1	0	0	0	0	0	0
78995	HROB	0	1	0	0	0	0	0	0	0	0	1	0	0	0	78995	Gene_ID	H. sapiens	78995	H. sapiens	HROB	homologous recombination factor with OB-fold	HROB is a human gene that is predicted to have single-stranded DNA binding activity. It is involved in DNA synthesis and repair, particularly in interstrand cross-link repair. HROB is located in the site of DNA damage, indicating its role in repairing damaged DNA.	Unfortunately, there is currently limited information available on the disease implications and targeted drug discovery efforts for HROB. As a relatively newly discovered gene, research on its potential therapeutic applications is still in its early stages. However, given its involvement in DNA repair, it is possible that mutations or dysregulation of HROB could contribute to the development of c…	GO:0036297 interstrand cross-link repair;GO:0000731 DNA synthesis involved in DNA repair;GO:0071897 DNA biosynthetic process		Predicted intracellular proteins	Cytosol;Nucleoplasm (Approved)				0	0	0	0	0	0	0	0	0	0	0	0	0	0	0	0	0	0
55086	RADX	0	0	0	0	0	1	0	0	0	1	0	0	0	0	55086	Gene_ID	H. sapiens	55086	H. sapiens	RADX	RPA1 related single stranded DNA binding protein, X-linked	The human gene RADX is an X-linked gene that encodes for a protein that enables single-stranded DNA binding activity. It is involved in the negative regulation of double-strand break repair through homologous recombination and is located in the nuclear speck and replication fork. This information is provided by the Alliance of Genome Resources as of April 2022.	Unfortunately, there is currently limited information available on the disease implications and targeted drug discovery efforts for RADX. However, some studies have suggested that mutations in RADX may be associated with an increased risk of breast cancer. As for targeted drug discovery efforts, RADX's involvement in double-strand break repair through homologous recombination suggests that it may…	GO:2000042 negative regulation of double-strand break repair via homologous recombination;GO:2000780 negative regulation of double-strand break repair;GO:0045738 negative regulation of DNA repair		Predicted intracellular proteins	Nuclear speckles (Supported)				0	0	0	0	0	0	0	0	0	0	0	0	0	0	0	0	0	0
2132	EXT2	0	1	0	0	0	1	0	0	0	0	0	0	0	0	2132	Gene_ID	H. sapiens	2132	H. sapiens	EXT2	exostosin glycosyltransferase 2	The EXT2 gene is responsible for encoding one of two glycosyltransferases that play a role in the elongation of heparan sulfate biosynthesis. Mutations in this gene have been linked to the type II form of multiple exostoses, a rare genetic disorder characterized by the development of bony growths on the surface of bones. Different isoforms of the gene have been identified through alternative spli…	Multiple exostoses (ME), also known as hereditary multiple osteochondromas, is a rare genetic disorder caused by mutations in the EXT1 or EXT2 genes. These mutations lead to the development of benign bone tumors, or exostoses, which can cause pain, deformity, and growth retardation. There is currently no cure for ME, and treatment is focused on managing symptoms and preventing complications. Targ…	GO:0015014 heparan sulfate proteoglycan biosynthetic process, polysaccharide chain biosynthetic process;GO:0030210 heparin biosynthetic process;GO:0030202 heparin metabolic process		Disease related genes; Enzymes; ENZYME proteins:Transferases; Cancer-related genes; Potential drug targets; Human disease related genes:Congenital malformations:Congenital malformations of the musculoskeletal system; Human disease related genes:Congenital disorders of metabolism:Congenital disorders of glycan/glycoprotein metabolism	Golgi apparatus (Supported)			(M5937)HALLMARK GLYCOLYSIS	0	0	0	0	0	0	0	0	0	0	0	0	0	0	0	0	0	0
7373	COL14A1	0	0	0	0	0	1	0	0	1	0	0	0	0	0	7373	Gene_ID	H. sapiens	7373	H. sapiens	COL14A1	collagen type XIV alpha 1 chain	COL14A1 is a gene that encodes the alpha chain of type XIV collagen, which is a member of the FACIT collagen family. This type of collagen interacts with the surface of fibrils and plays a role in regulating fibrillogenesis, the process of forming collagen fibrils.	Mutations in the COL14A1 gene have been associated with several diseases, including myopathy, Ehlers-Danlos syndrome, and osteogenesis imperfecta. Targeted drug discovery efforts for these diseases have focused on developing therapies that can modulate collagen synthesis and fibrillogenesis. One example is the use of bisphosphonates, which are drugs that inhibit bone resorption and have been show…	GO:0030199 collagen fibril organization;GO:0030198 extracellular matrix organization;GO:0043062 extracellular structure organization		Predicted secreted proteins; Human disease related genes:Congenital malformations:Congenital malformations of skin; Predicted intracellular proteins	Vesicles (Approved)		(M3005)NABA COLLAGENS; (M198)PID SYNDECAN 1 PATHWAY; (M160)PID AVB3 INTEGRIN PATHWAY		0	0	0	0	0	0	0	0	0	0	0	0	0	0	0	0	0	0
32	ACACB	1	0	0	0	0	1	0	0	0	0	0	0	0	0	32	Gene_ID	H. sapiens	32	H. sapiens	ACACB	acetyl-CoA carboxylase beta	ACACB is a human gene that encodes for the enzyme acetyl-CoA carboxylase beta (ACC-beta). This enzyme is involved in the process of fatty acid synthesis by catalyzing the carboxylation of acetyl-CoA to malonyl-CoA, which is a rate-limiting step in this process. ACC-beta is also thought to play a role in regulating fatty acid oxidation by inhibiting the uptake and oxidation of fatty acids by mitoc…	ACACB has been implicated in several diseases related to lipid metabolism, including obesity, type 2 diabetes, and cardiovascular disease. Inhibition of ACC-beta has been explored as a potential therapeutic strategy for these conditions. Several small molecule inhibitors of ACC-beta have been developed and tested in preclinical and clinical studies, including ND-630, GS-0976, and PF-05221304. The…	GO:2001295 malonyl-CoA biosynthetic process;GO:2001293 malonyl-CoA metabolic process;GO:0031999 negative regulation of fatty acid beta-oxidation		ENZYME proteins:Ligase; Enzymes; Predicted intracellular proteins		Biotin; Adenine; Soraphen A; 2-[4-(2,4-Dichlorophenoxy)Phenoxy]Propanoic Acid; Haloxyfop-P			0	0	0	0	0	0	0	0	0	0	0	0	0	0	0	0	1	0
79370	BCL2L14	0	1	0	0	0	0	0	0	1	0	0	0	0	0	79370	Gene_ID	H. sapiens	79370	H. sapiens	BCL2L14	BCL2 like 14	BCL2L14 is a gene that belongs to the BCL2 protein family and plays a role in regulating apoptosis (programmed cell death). It can act as an anti-apoptotic or pro-apoptotic regulator depending on the cellular context. Overexpression of BCL2L14 has been shown to induce apoptosis in cells. The gene has three alternatively spliced transcript variants that encode two distinct isoforms.	There is limited information available on the disease implications of BCL2L14. However, some studies have suggested that alterations in the expression of this gene may be associated with certain types of cancer, including breast cancer and hepatocellular carcinoma. Targeted drug discovery efforts for BCL2L14 are also limited, but some studies have explored the potential of using small molecule in…	GO:2001236 regulation of extrinsic apoptotic signaling pathway;GO:2001233 regulation of apoptotic signaling pathway;GO:0006915 apoptotic process		Predicted intracellular proteins	Cytosol (Supported)		(M145)PID P53 DOWNSTREAM PATHWAY		0	0	0	0	0	0	0	0	0	0	0	0	0	0	0	0	0	0
5347	PLK1	1	0	0	0	0	0	0	0	0	0	1	0	0	0	5347	Gene_ID	H. sapiens	5347	H. sapiens	PLK1	polo like kinase 1	PLK1, or polo-like kinase 1, is a protein kinase that plays a crucial role in cell division. It belongs to the CDC5/Polo subfamily and is highly expressed during mitosis. Elevated levels of PLK1 have been found in many different types of cancer, making it a target for cancer therapy. Depletion of PLK1 in cancer cells has been shown to dramatically inhibit cell proliferation and induce apoptosis. …	PLK1 has been identified as a potential target for cancer therapy due to its overexpression in many types of cancer. Several PLK1 inhibitors have been developed and are currently being tested in clinical trials. One such inhibitor, volasertib, has shown promising results in treating acute myeloid leukemia (AML) and is currently in phase III clinical trials. Another PLK1 inhibitor, BI 2536, has sh…	GO:0070194 synaptonemal complex disassembly;GO:1905784 regulation of anaphase-promoting complex-dependent catabolic process;GO:0016321 female meiosis chromosome segregation	yes	Disease related genes; Enzymes; ENZYME proteins:Transferases; Potential drug targets; Kinases; Cancer-related genes:Candidate cancer biomarkers; Predicted intracellular proteins		3-[3-chloro-5-(5-{[(1S)-1-phenylethyl]amino}isoxazolo[5,4-c]pyridin-3-yl)phenyl]propan-1-ol; 3-[3-(3-methyl-6-{[(1S)-1-phenylethyl]amino}-1H-pyrazolo[4,3-c]pyridin-1-yl)phenyl]propanamide; 4-(4-METHYLPIPERAZIN-1-YL)-N-[5-(2-THIENYLACETYL)-1,5-DIHYDROPYRROLO[3,4-C]PYRAZOL-3-YL]BENZAMIDE; 1-[5-Methyl-2-(trifluoromethyl)furan-3-yl]-3-[5-[2-[[6-(1H-1,2,4-triazol-5-ylamino)pyrimidin-4-yl]amino]ethyl]-…	(M46)PID ATR PATHWAY; (M176)PID FOXM1 PATHWAY; (M129)PID PLK1 PATHWAY	(M5928)HALLMARK MYC TARGETS V2; (M5893)HALLMARK MITOTIC SPINDLE; (M5901)HALLMARK G2M CHECKPOINT	1	0	0	1	0	0	0	1	0	0	0	0	0	0	0	1	0	0
2058	EPRS1	0	0	0	0	0	1	0	0	1	0	0	0	0	0	2058	Gene_ID	H. sapiens	2058	H. sapiens	EPRS1	glutamyl-prolyl-tRNA synthetase 1	EPRS1 is a gene that encodes for a multifunctional aminoacyl-tRNA synthetase, which is an enzyme that charges tRNAs with their corresponding amino acids. Specifically, EPRS1 catalyzes the aminoacylation of glutamic acid and proline tRNA species. Alternative splicing has been observed for this gene, but the full-length nature and biological validity of the variant have not been determined.	EPRS1 has been implicated in several diseases, including cancer, neurological disorders, and viral infections. In cancer, EPRS1 has been shown to promote tumor growth and metastasis, making it a potential target for cancer therapy. In neurological disorders, mutations in EPRS1 have been linked to Charcot-Marie-Tooth disease, a hereditary neuropathy. Additionally, EPRS1 has been shown to play a ro…	GO:0006424 glutamyl-tRNA aminoacylation;GO:0006433 prolyl-tRNA aminoacylation;GO:0140212 regulation of long-chain fatty acid import into cell		Disease related genes; ENZYME proteins:Ligase; Enzymes; Potential drug targets; Predicted intracellular proteins; Human disease related genes:Congenital disorders of metabolism:Congenital disorders of lipid/glycolipid metabolism	Cytosol (Enhanced)	Glutamic acid; Proline; 5'-O-(L-Prolylsulfamoyl)adenosine; 5'-O-(L-Cysteinylsulfamoyl)adenosine; 5'-O-(N-(Alanyl)sulfamoyl)adenosine		(M5924)HALLMARK MTORC1 SIGNALING; (M5926)HALLMARK MYC TARGETS V1	0	0	0	0	0	0	0	0	0	0	0	0	0	0	1	0	0	0
84936	ZFYVE19	0	0	0	0	0	1	0	0	0	0	1	0	0	0	84936	Gene_ID	H. sapiens	84936	H. sapiens	ZFYVE19	zinc finger FYVE-type containing 19	ZFYVE19 is a human gene that encodes a protein containing a zinc finger FYVE-type domain, which enables it to bind to phosphatidylinositol-3-phosphate. This gene is involved in various cellular processes, including abscission, mitotic cytokinesis checkpoint signaling, and negative regulation of cytokinesis. The protein encoded by ZFYVE19 is located in the centrosome, cleavage furrow, and midbody.	There is limited information available on the disease implications of ZFYVE19. However, recent studies have suggested that mutations in this gene may be associated with certain types of cancer, including breast cancer and glioblastoma. Targeted drug discovery efforts for ZFYVE19 are still in the early stages, but there is potential for the development of drugs that target the protein's interactio…	GO:0044878 mitotic cytokinesis checkpoint signaling;GO:0009838 abscission;GO:0032466 negative regulation of cytokinesis		Predicted intracellular proteins; Disease related genes					0	0	0	0	0	0	0	0	0	0	0	0	1	0	0	0	0	0
90167	FRMD7	0	0	1	0	0	0	0	0	1	0	0	0	0	0	90167	Gene_ID	H. sapiens	90167	H. sapiens	FRMD7	FERM domain containing 7	FRMD7 is a gene that is located on the X chromosome and is associated with a condition called X-linked congenital nystagmus. This condition is characterized by involuntary eye movements that occur from birth or early infancy. Mutations in the FRMD7 gene have been identified as a cause of this condition. The FRMD7 gene encodes a protein that contains a FERM domain, which is involved in regulating …	There are currently no targeted drug therapies available for X-linked congenital nystagmus caused by mutations in the FRMD7 gene. However, research efforts are ongoing to identify potential drug targets and develop treatments for this condition. One approach is to target the ion channels and neurotransmitter receptors that are involved in the regulation of eye movements. Another approach is to de…	GO:0010592 positive regulation of lamellipodium assembly;GO:0051497 negative regulation of stress fiber assembly;GO:0032232 negative regulation of actin filament bundle assembly		Disease related genes; Potential drug targets; Transporters:Accessory Factors Involved in Transport; Predicted intracellular proteins; Human disease related genes:Nervous system diseases:Eye disease; Cancer-related genes:Mutated cancer genes	Plasma membrane (Approved); Additional: Cytosol;Nucleoplasm				0	0	0	0	0	0	0	0	0	0	0	0	0	0	0	0	0	0
26574	AATF	0	0	0	0	0	1	0	0	0	0	1	0	0	0	26574	Gene_ID	H. sapiens	26574	H. sapiens	AATF	apoptosis antagonizing transcription factor	AATF (apoptosis antagonizing transcription factor) is a gene that encodes a protein that interacts with MAP3K12/DLK, a protein kinase involved in cell apoptosis. The protein contains a leucine zipper, a motif found in transcription factors, and has been shown to have strong transactivation activity when fused to Gal4 DNA binding domain. Overexpression of AATF has been found to interfere with MAP3…	Research on AATF has suggested its potential involvement in various diseases, including cancer, neurodegenerative disorders, and viral infections. In cancer, AATF has been found to be overexpressed in several types of tumors, including breast, lung, and prostate cancer, and its inhibition has been shown to induce apoptosis and inhibit tumor growth. In neurodegenerative disorders, AATF has been im…	GO:0032929 negative regulation of superoxide anion generation;GO:0040016 embryonic cleavage;GO:0042985 negative regulation of amyloid precursor protein biosynthetic process		Predicted intracellular proteins	Nucleoli (Supported); Additional: Nucleoplasm		(M279)PID RB 1PATHWAY		0	0	0	0	0	0	0	0	0	0	0	0	0	0	0	0	0	0
118491	CFAP70	0	0	0	0	1	0	0	0	1	0	0	0	0	0	118491	Gene_ID	H. sapiens	118491	H. sapiens	CFAP70	cilia and flagella associated protein 70	CFAP70 is a gene that is predicted to play a role in the assembly and movement of cilia, which are hair-like structures on the surface of cells that are involved in various biological processes. CFAP70 is located in the basal body of cilia and in the flagellum of sperm cells. It is also a part of the outer dynein arm, which is involved in the movement of cilia and flagella. CFAP70 has been implic…	There is currently limited information available on targeted drug discovery efforts for CFAP70, as it is a relatively newly discovered gene. However, CFAP70 has been implicated in spermatogenic failure 41, which is a condition that affects male fertility. This suggests that targeting CFAP70 could potentially be a therapeutic strategy for treating male infertility. There are currently no drugs on …	GO:0003341 cilium movement;GO:0060271 cilium assembly;GO:0044782 cilium organization		Human disease related genes:Reproductive system diseases:Reproductive system diseases; Predicted intracellular proteins; Disease related genes					1	0	0	0	1	0	0	0	0	0	0	0	0	0	0	0	0	0
220042	DDIAS	0	0	0	1	0	0	0	1	0	0	0	0	0	0	220042	Gene_ID	H. sapiens	220042	H. sapiens	DDIAS	DNA damage induced apoptosis suppressor	DDIAS is a human gene that plays a role in suppressing apoptosis, or programmed cell death, in response to DNA damage. It is involved in regulating the intrinsic apoptotic signaling pathway and maintaining DNA stability. DDIAS is predicted to be active in both the cytoplasm and nucleus of cells. This information is provided by the Alliance of Genome Resources as of April 2022.	There is limited information available on the disease implications of DDIAS. However, some studies have suggested that DDIAS may play a role in cancer development and progression. Specifically, DDIAS has been found to be overexpressed in several types of cancer, including breast, lung, and ovarian cancer. Targeted drug discovery efforts for DDIAS are currently limited, as the exact mechanisms of …	GO:0097752 regulation of DNA stability;GO:1902230 negative regulation of intrinsic apoptotic signaling pathway in response to DNA damage;GO:1902229 regulation of intrinsic apoptotic signaling pathway in response to DNA damage		Predicted intracellular proteins	Cytosol;Plasma membrane (Approved)				0	0	0	0	0	0	0	0	0	0	0	0	0	0	0	0	0	0
84318	CCDC77	0	0	0	0	0	1	0	0	1	0	0	0	0	0	84318	Gene_ID	H. sapiens	84318	H. sapiens	CCDC77	coiled-coil domain containing 77	CCDC77 is a human gene that encodes for a protein containing a coiled-coil domain. This gene is located in the centrosome, a cellular organelle involved in cell division and organization of the cytoskeleton. The function of CCDC77 is not well understood, but it has been suggested to play a role in centrosome function and microtubule organization. Mutations in this gene have been associated with v…	There is limited information available on the disease implications of CCDC77, and no targeted drug discovery efforts have been reported for this gene. However, mutations in CCDC77 have been associated with various diseases, including developmental disorders such as intellectual disability and autism spectrum disorder, as well as cancer. For example, a study found that CCDC77 is frequently mutated…			Predicted intracellular proteins	Nuclear membrane (Approved)				0	0	0	0	0	0	0	0	0	0	0	0	0	0	0	0	0	0
5110	PCMT1	1	0	0	0	1	0	0	0	0	0	0	0	0	0	5110	Gene_ID	H. sapiens	5110	H. sapiens	PCMT1	protein-L-isoaspartate (D-aspartate) O-methyltransferase	PCMT1 is a gene that encodes a protein carboxyl methyltransferase enzyme that plays a role in repairing proteins by converting D-aspartyl and L-isoaspartyl residues back to the normal L-aspartyl form. This gene may have a protective role in Alzheimer's disease and has been associated with spina bifida and premature ovarian failure due to single nucleotide polymorphisms. The gene has multiple isof…	There is limited information available on targeted drug discovery efforts for PCMT1. However, the gene has been associated with several diseases, including Alzheimer's disease, spina bifida, and premature ovarian failure. In Alzheimer's disease, PCMT1 may have a protective role by repairing damaged proteins in the brain. Single nucleotide polymorphisms in the gene have been linked to an increased…	GO:0030091 protein repair;GO:0006479 protein methylation;GO:0008213 protein alkylation		Enzymes; ENZYME proteins:Transferases; Predicted intracellular proteins	Cytosol (Supported)	S-adenosyl-L-homocysteine			0	0	0	0	0	0	0	0	0	0	0	0	0	0	0	0	0	0
23528	ZNF281	0	0	1	0	0	0	0	0	0	1	0	0	0	0	23528	Gene_ID	H. sapiens	23528	H. sapiens	ZNF281	zinc finger protein 281	ZNF281 is a human gene that encodes for a zinc finger protein 281. This protein is involved in regulating gene expression by binding to specific DNA sequences and repressing transcription by RNA polymerase II. It is also involved in positive regulation of transcription. ZNF281 is located in the nucleoplasm.	There is limited information available on the disease implications of ZNF281. However, recent studies have suggested that ZNF281 may play a role in the development and progression of certain types of cancer, including breast cancer and glioblastoma. Targeted drug discovery efforts for ZNF281 are still in the early stages, but there is potential for the development of drugs that target this protei…	GO:0010172 embryonic body morphogenesis;GO:0010171 body morphogenesis;GO:0048863 stem cell differentiation		Transcription factors:Zinc-coordinating DNA-binding domains; Predicted intracellular proteins	Nucleoplasm (Enhanced)				0	0	0	0	0	0	0	0	0	0	0	0	0	0	0	0	0	0
6519	SLC3A1	0	1	0	0	0	0	0	0	1	0	0	0	0	0	6519	Gene_ID	H. sapiens	6519	H. sapiens	SLC3A1	solute carrier family 3 member 1	SLC3A1 is a gene that encodes a type II membrane glycoprotein that is involved in transporting neutral and basic amino acids in the renal tubule and intestinal tract. This gene is a component of the renal amino acid transporter and mutations or deletions in this gene are associated with cystinuria. There are alternative spliced transcript variants of this gene, but their biological validity has n…	Cystinuria is an autosomal recessive disorder caused by mutations in the SLC3A1 gene, which leads to the formation of cystine stones in the urinary tract. The current treatment for cystinuria involves increasing fluid intake and alkalinizing the urine to prevent stone formation. However, these measures are often ineffective, and patients may require surgical intervention. Targeted drug discovery …	GO:0015811 L-cystine transport;GO:0000101 sulfur amino acid transport;GO:1990822 basic amino acid transmembrane transport		Disease related genes; Potential drug targets; Transporters:Accessory Factors Involved in Transport; Predicted intracellular proteins; Human disease related genes:Congenital disorders of metabolism:Congenital disorders of amino acid metabolism	Mitochondria (Approved); Additional: Nuclear bodies				0	0	0	0	0	0	0	0	0	0	0	0	0	0	0	0	0	0
57535	ELAPOR1	1	0	0	0	0	1	0	0	0	0	0	0	0	0	57535	Gene_ID	H. sapiens	57535	H. sapiens	ELAPOR1	endosome-lysosome associated apoptosis and autophagy regulator 1	ELAPOR1 is a gene that is induced by estrogen and encodes a transmembrane protein. It has been found to be associated with survival in certain carcinomas and may play a role in cellular response to stress. Alternative splicing of the gene results in multiple transcript variants.	There is limited information available on the disease implications of ELAPOR1. However, some studies have suggested that it may be involved in the development and progression of certain types of cancer, including breast and ovarian cancer. As a result, there has been some interest in targeting ELAPOR1 for drug discovery efforts. One potential approach is to develop small molecule inhibitors that …	GO:2000786 positive regulation of autophagosome assembly;GO:0044090 positive regulation of vacuole organization;GO:2000785 regulation of autophagosome assembly		Predicted intracellular proteins	Plasma membrane (Supported)				0	0	0	0	0	1	0	0	0	0	0	0	0	0	0	0	0	0
1789	DNMT3B	0	1	0	0	0	0	0	0	0	0	1	0	0	0	1789	Gene_ID	H. sapiens	1789	H. sapiens	DNMT3B	DNA methyltransferase 3 beta	DNMT3B is a gene that encodes for a DNA methyltransferase, which is responsible for de novo methylation, an epigenetic modification that is important for embryonic development, imprinting, and X-chromosome inactivation. The protein is primarily located in the nucleus and its expression is regulated during development. Mutations in this gene have been linked to the immunodeficiency-centromeric ins…	Mutations in the DNMT3B gene have been linked to the immunodeficiency-centromeric instability-facial anomalies (ICF) syndrome, a rare autosomal recessive disorder characterized by immunodeficiency, developmental delay, and facial anomalies. There are currently no targeted drug discovery efforts specifically for DNMT3B, but there are drugs on the market that target DNA methylation, which is the pr…	GO:0090116 C-5 methylation of cytosine;GO:0032776 DNA methylation on cytosine;GO:0006305 DNA alkylation		Human disease related genes:Immune system diseases:Primary immunodeficiency; Disease related genes; Enzymes; Transcription factors:Zinc-coordinating DNA-binding domains; ENZYME proteins:Transferases; Potential drug targets; Predicted intracellular proteins	Nucleoplasm (Supported)				0	0	0	0	0	0	0	0	0	0	0	0	0	0	0	0	0	0
147991	DPY19L3	1	0	1	0	0	0	0	0	0	0	0	0	0	0	147991	Gene_ID	H. sapiens	147991	H. sapiens	DPY19L3	dpy-19 like C-mannosyltransferase 3	DPY19L3 is a human gene that is predicted to have mannosyltransferase activity and be involved in protein C-linked glycosylation via 2'-alpha-mannosyl-L-tryptophan. It is also predicted to be an integral component of the membrane and active in the nuclear inner membrane. This information is provided by the Alliance of Genome Resources as of April 2022.	DPY19L3 has been implicated in male infertility, specifically in the formation of the acrosome, a structure on the head of sperm that is essential for fertilization. Mutations in DPY19L3 have been associated with globozoospermia, a rare condition characterized by the absence of acrosomes in sperm. Targeted drug discovery efforts for DPY19L3 are currently limited, as the function of the protein is…	GO:0018103 protein C-linked glycosylation;GO:0018211 peptidyl-tryptophan modification;GO:0018317 protein C-linked glycosylation via tryptophan			Microtubules (Approved)				0	0	0	0	0	0	0	0	0	0	0	0	0	0	0	0	0	0
117531	TMC1	0	0	0	0	0	0	1	0	0	0	0	0	1	0	117531	Gene_ID	H. sapiens	117531	H. sapiens	TMC1	transmembrane channel like 1	TMC1 is a gene that belongs to a family of genes that encode transmembrane proteins. The exact function of TMC1 is not yet known, but it is essential for the normal functioning of cochlear hair cells. Mutations in this gene have been linked to progressive postlingual hearing loss and profound prelingual deafness.	Mutations in the TMC1 gene have been associated with various forms of hearing loss, including progressive postlingual hearing loss and profound prelingual deafness. These mutations can affect the function of cochlear hair cells, which are responsible for converting sound waves into electrical signals that are transmitted to the brain. As a result, individuals with TMC1 mutations may experience di…	GO:0060005 vestibular reflex;GO:0050910 detection of mechanical stimulus involved in sensory perception of sound;GO:0060004 reflex		Human disease related genes:Nervous system diseases:Ear disease; Potential drug targets; Transporters:Transporter channels and pores; Disease related genes					0	0	0	0	0	0	0	0	0	0	0	0	0	0	0	0	0	0
55755	CDK5RAP2	0	0	0	0	0	0	0	0	0	0	1	0	0	1	55755	Gene_ID	H. sapiens	55755	H. sapiens	CDK5RAP2	CDK5 regulatory subunit associated protein 2	CDK5RAP2 is a gene that encodes a protein that regulates the activity of CDK5, a protein involved in cell division and neuronal development. The CDK5RAP2 protein is found in the centrosome and Golgi complex, where it interacts with other proteins such as CDK5R1 and pericentrin. It plays a role in centriole engagement and microtubule nucleation, which are important processes in cell division. Muta…	CDK5RAP2 has been implicated in several diseases, including primary microcephaly and Alzheimer's disease. In primary microcephaly, mutations in CDK5RAP2 have been shown to disrupt the normal development of the brain, leading to a smaller than normal head size and intellectual disability. In Alzheimer's disease, CDK5RAP2 has been found to be involved in the formation of neurofibrillary tangles, a …	GO:0046600 negative regulation of centriole replication;GO:0010826 negative regulation of centrosome duplication;GO:0046606 negative regulation of centrosome cycle		Human disease related genes:Congenital malformations:Congenital malformations of the nervous system; Predicted intracellular proteins; Disease related genes	Centrosome (Enhanced); Additional: Cell Junctions			(M5893)HALLMARK MITOTIC SPINDLE	1	0	0	1	0	0	0	0	0	0	0	0	0	0	0	1	0	0
8788	DLK1	0	0	0	0	1	1	0	0	0	0	0	0	0	0	8788	Gene_ID	H. sapiens	8788	H. sapiens	DLK1	delta like non-canonical Notch ligand 1	DLK1 is a gene that encodes a transmembrane protein involved in regulating cell growth and differentiation of various cell types, including adipocytes. It contains multiple epidermal growth factor repeats and is located on chromosome 14, which frequently shows unparental disomy. DLK1 is imprinted and expressed from the paternal allele. A single nucleotide variant in this gene is associated with c…	DLK1 has been implicated in various diseases, including obesity, diabetes, and cancer. In obesity, DLK1 has been shown to regulate adipocyte differentiation and lipid metabolism. A single nucleotide variant in DLK1 has been associated with child and adolescent obesity, and efforts are underway to develop drugs that target this gene for the treatment of obesity. One example is the drug Adipotide, …	GO:0045746 negative regulation of Notch signaling pathway;GO:0008593 regulation of Notch signaling pathway;GO:0009968 negative regulation of signal transduction		Predicted intracellular proteins	Golgi apparatus (Approved)		(M106)PID HNF3B PATHWAY; (M17)PID NOTCH PATHWAY		0	0	0	0	0	0	0	0	0	0	0	0	0	0	0	0	0	0
54914	FOCAD	0	1	1	0	0	0	0	0	0	0	0	0	0	0	54914	Gene_ID	H. sapiens	54914	H. sapiens	FOCAD	focadhesin	FOCAD, also known as focadhesin, is a human gene that is located in focal adhesion. It plays a role in cell adhesion and migration, as well as in the regulation of the actin cytoskeleton. FOCAD has been implicated in various cellular processes, including cancer metastasis, wound healing, and embryonic development. Mutations in FOCAD have been associated with several diseases, including breast can…	There is limited information available on targeted drug discovery efforts for FOCAD, as it is a relatively new gene of interest. However, FOCAD has been implicated in breast cancer, and studies have shown that targeting FOCAD may be a potential therapeutic strategy for this disease. Additionally, mutations in FOCAD have been associated with autism spectrum disorder, although the exact role of FOC…	GO:0060147 regulation of post-transcriptional gene silencing;GO:0010468 regulation of gene expression;GO:0060255 regulation of macromolecule metabolic process		Predicted intracellular proteins	Mitochondria (Uncertain)				0	0	0	0	0	0	0	0	0	0	0	0	0	0	0	0	0	0
101928991	CCDC92B	0	0	0	0	0	1	0	1	0	0	0	0	0	0	101928991	Gene_ID	H. sapiens	101928991	H. sapiens	CCDC92B	coiled-coil domain containing 92B	CCDC92B is a human gene that encodes for a protein containing a coiled-coil domain. The function of this protein is not yet fully understood, but it is thought to play a role in cellular processes such as cell division and DNA repair. Mutations in this gene have been associated with certain types of cancer, including breast and ovarian cancer. Further research is needed to fully understand the fu…	There is limited information available on the disease implications of CCDC92B, but mutations in this gene have been associated with certain types of cancer, including breast and ovarian cancer. Targeted drug discovery efforts for CCDC92B are currently limited due to the lack of understanding of its function. However, there are ongoing studies to investigate the potential of CCDC92B as a therapeut…								0	0	0	0	0	0	0	0	0	0	0	0	0	0	0	0	0	0
9711	RUBCN	0	1	0	0	0	0	0	0	1	0	0	0	0	0	9711	Gene_ID	H. sapiens	9711	H. sapiens	RUBCN	rubicon autophagy regulator	RUBCN is a gene that encodes a protein that acts as a negative regulator of autophagy and endocytic trafficking. It controls endosome maturation and contains two conserved domains, an N-terminal RUN domain and a C-terminal DUF4206 domain. The RUN domain is involved in Ras-like GTPase signaling, while the DUF4206 domain contains a diacylglycerol (DAG) binding-like motif. Mutations in this gene can…	Research on RUBCN and its role in autophagy and endocytic trafficking has led to potential implications in various diseases, including cancer, neurodegenerative disorders, and lysosomal storage diseases. Targeted drug discovery efforts have focused on developing small molecule inhibitors of RUBCN to enhance autophagy and lysosomal function, which could have therapeutic benefits in these diseases.…	GO:0043553 negative regulation of phosphatidylinositol 3-kinase activity;GO:1901097 negative regulation of autophagosome maturation;GO:0090219 negative regulation of lipid kinase activity		Predicted intracellular proteins; Human disease related genes:Nervous system diseases:Neurodegenerative diseases; Disease related genes	Cytosol;Vesicles (Supported)				0	0	0	0	0	0	0	0	0	0	0	0	0	0	0	0	0	0
[truncated: 919 more rows]
[truncated: 3 more columns]

## Sheet: Enrichment
GroupID	Category	Term	Description	LogP	Log(q-value)	Genes	Symbols	InTerm_InList
[truncated: 160 more rows]
