# Supplementary material for: Genomic signatures of convergent shifts to plunge-diving behavior in birds
Source: Commun Biol. 2023 Oct 24;6:1011. doi: 10.1038/s42003-023-05359-z (PMC10598022; doi:10.1038/s42003-023-05359-z)
Supplement: Supplementary file 6 — Supplementary Data 3 [file 42003_2023_5359_MOESM6_ESM.xlsx]

## Sheet: Annotation
foreground	Gene ID	Type	Tax ID	Homologene Gene ID	Homologene Gene Tax ID	Gene Symbol	Description	Protein Functions (ChatGPT)	Disease & Drugs (ChatGPT)	Biological Process (GO)	Kinase Class (UniProt)	Protein Function (Protein Atlas)	Subcellular Location (Protein Atlas)	Drug (DrugBank)	Canonical Pathways	Hallmark Gene Sets	WP4297 Thiamine metabolic pathways	R-HSA-110362 POLB-Dependent Long Patch Base	GO:0001957 intramembranous ossification	GO:0010092 specification of animal organ	GO:0001893 maternal placenta development	WP4786 Type I collagen synthesis in t	GO:0042749 regulation of circadian sleep/	GO:0032691 negative regulation of interle	GO:0072161 mesenchymal cell differentiati	GO:0009225 nucleotide-sugar metabolic pro	WP4304 Oligodendrocyte specification	GO:0007389 pattern specification process	GO:0061469 regulation of type B pancreati	GO:0003281 ventricular septum development	GO:0034311 diol metabolic process	R-HSA-389661 Glyoxylate metabolism and glyc	GO:0060602 branch elongation of an epithe
AASDHPPT	60496	symbol	H. sapiens	60496	H. sapiens	AASDHPPT	aminoadipate-semialdehyde dehydrogenase-phosphopantetheinyl transferase	The AASDHPPT gene encodes a protein that is similar to LYS5 in yeast, which is necessary for the activation of alpha-aminoadipate dehydrogenase in the lysine biosynthetic pathway. The human gene is thought to be involved in pipecolic acidemia, a condition caused by defects in the breakdown of pipecolic acid. The protein produced by AASDHPPT is an aminoadipate-semialdehyde dehydrogenase-phosphopan…	Pipecolic acidemia is a rare autosomal recessive disorder caused by mutations in the AASDHPPT gene. This condition is characterized by an accumulation of pipecolic acid in the blood and tissues, leading to neurological symptoms such as seizures, developmental delay, and intellectual disability. There is currently no cure for pipecolic acidemia, and treatment is mainly supportive, focusing on mana…	GO:0009085 lysine biosynthetic process;GO:0019878 lysine biosynthetic process via aminoadipic acid;GO:0009258 10-formyltetrahydrofolate catabolic process		Enzymes; ENZYME proteins:Transferases; Predicted intracellular proteins					0.0	0.0	0.0	0.0	0.0	0.0	0.0	0.0	0.0	0.0	0.0	0.0	0.0	0.0	0.0	0.0	0.0
ABCF2	10061	symbol	H. sapiens	10061	H. sapiens	ABCF2	ATP binding cassette subfamily F member 2	ABCF2 is a gene that belongs to the ATP-binding cassette (ABC) transporter superfamily. This gene is responsible for transporting various molecules across extra- and intracellular membranes. Alterations in this gene may be involved in cancer progression. Pseudogenes related to ABCF2 have been identified on chromosomes 3 and 7.	There is limited information available on the disease implications of ABCF2. However, studies have suggested that alterations in this gene may be involved in cancer progression. Specifically, overexpression of ABCF2 has been observed in various types of cancer, including breast, lung, and ovarian cancer. This suggests that ABCF2 may play a role in drug resistance and tumor progression. There have…			Transporters:Primary Active Transporters; Predicted intracellular proteins	Cytosol (Enhanced)			(M5924)HALLMARK MTORC1 SIGNALING	0.0	0.0	0.0	0.0	0.0	0.0	0.0	0.0	0.0	0.0	0.0	0.0	0.0	0.0	0.0	0.0	0.0
ABHD12B	145447	symbol	H. sapiens	145447	H. sapiens	ABHD12B	abhydrolase domain containing 12B	ABHD12B is a human gene that is predicted to have acylglycerol lipase, lysophospholipase, and palmitoyl-(protein) hydrolase activities. It is also predicted to be involved in the catabolic processes of monoacylglycerol and phosphatidylserine. ABHD12B is expected to be active in the endoplasmic reticulum membrane.	Unfortunately, there is currently very limited information available on the disease implications and targeted drug discovery efforts for ABHD12B. This is likely due to the fact that the gene has only recently been identified and its functions are still being studied. As a result, there are no known drugs on the market that specifically target ABHD12B. However, as research on the gene continues, i…	GO:0006660 phosphatidylserine catabolic process;GO:0052651 monoacylglycerol catabolic process;GO:0046462 monoacylglycerol metabolic process		Predicted intracellular proteins	Nucleoplasm (Uncertain)				0.0	0.0	0.0	0.0	0.0	0.0	0.0	0.0	0.0	0.0	0.0	0.0	0.0	0.0	0.0	0.0	0.0
ACER3	55331	symbol	H. sapiens	55331	H. sapiens	ACER3	alkaline ceramidase 3	ACER3 is a human gene that encodes for alkaline ceramidase 3, an enzyme that plays a role in sphingolipid metabolism and myelination. It has N-acylsphingosine amidohydrolase activity and metal ion binding activity. ACER3 is an integral component of the Golgi membrane and endoplasmic reticulum membrane. It is involved in positive regulation of cell population proliferation. ACER3 is also a biomark…	There is limited information available on targeted drug discovery efforts for ACER3. However, the enzyme has been identified as a potential therapeutic target for the treatment of various diseases, including cancer and neurological disorders. In hepatocellular carcinoma, ACER3 has been shown to be upregulated, and its inhibition has been suggested as a potential therapeutic strategy. In multiple …	GO:0006671 phytosphingosine metabolic process;GO:0071602 phytosphingosine biosynthetic process;GO:0046512 sphingosine biosynthetic process		ENZYME proteins:Hydrolases; Disease related genes; Enzymes; Potential drug targets; Human disease related genes:Congenital disorders of metabolism:Congenital disorders of lipid/glycolipid metabolism					0.0	0.0	0.0	0.0	0.0	0.0	0.0	0.0	0.0	0.0	0.0	0.0	0.0	0.0	1.0	0.0	0.0
ACOT9	23597	symbol	H. sapiens	23597	H. sapiens	ACOT9	acyl-CoA thioesterase 9	ACOT9 is a human gene that encodes for a mitochondrial acyl-CoA thioesterase, which has an unknown function. The gene has two transcript variants that produce different isoforms. The protein encoded by this gene is involved in the breakdown of fatty acids in the mitochondria. However, the exact role of ACOT9 in this process is not yet fully understood. Further research is needed to determine the …	There is limited information available on the disease implications of ACOT9. However, some studies have suggested that mutations in this gene may be associated with metabolic disorders such as obesity and type 2 diabetes. Targeted drug discovery efforts for ACOT9 are also limited, as the exact function of the protein encoded by this gene is not yet fully understood. However, some studies have sug…	GO:0006637 acyl-CoA metabolic process;GO:0035383 thioester metabolic process;GO:0033865 nucleoside bisphosphate metabolic process		Predicted intracellular proteins	Cytosol;Plasma membrane (Approved); Additional: Nucleoplasm				0.0	0.0	0.0	0.0	0.0	0.0	0.0	0.0	0.0	0.0	0.0	0.0	0.0	0.0	0.0	0.0	0.0
ACSL6	23305	symbol	H. sapiens	23305	H. sapiens	ACSL6	acyl-CoA synthetase long chain family member 6	ACSL6 is a gene that encodes a protein responsible for catalyzing the formation of acyl-CoA from fatty acids, ATP, and CoA, using magnesium as a cofactor. This protein plays a significant role in fatty acid metabolism in the brain. The gene has several transcript variants that encode different isoforms. Translocations with the ETV6 gene can cause myelodysplastic syndrome with basophilia, acute my…	ACSL6 has been implicated in several diseases, including obesity, diabetes, and cancer. In particular, mutations in the gene have been associated with an increased risk of developing type 2 diabetes. Additionally, ACSL6 has been shown to play a role in the development and progression of several types of cancer, including breast, prostate, and lung cancer. Targeted drug discovery efforts for ACSL6…	GO:0035338 long-chain fatty-acyl-CoA biosynthetic process;GO:0035336 long-chain fatty-acyl-CoA metabolic process;GO:0046949 fatty-acyl-CoA biosynthetic process		Disease related genes; ENZYME proteins:Ligase; Enzymes; Potential drug targets; Predicted intracellular proteins				(M5945)HALLMARK HEME METABOLISM	0.0	0.0	0.0	0.0	0.0	0.0	0.0	0.0	0.0	0.0	0.0	0.0	0.0	0.0	0.0	0.0	0.0
ACTR3	10096	symbol	H. sapiens	10096	H. sapiens	ACTR3	actin related protein 3	The ACTR3 gene encodes a protein that is a major component of the ARP2/3 complex, which is essential for cell shape and movement through the assembly and protrusion of actin in lamellipodia. The specific function of this gene is not yet fully understood, but three transcript variants encoding two different isoforms have been identified.	Research on the ACTR3 gene has revealed its potential implications in various diseases, including cancer, neurological disorders, and immune system dysfunction. Mutations in this gene have been associated with the development of certain types of cancer, such as breast and colorectal cancer. Additionally, ACTR3 has been linked to neurological disorders such as schizophrenia and bipolar disorder, a…	GO:0016344 meiotic chromosome movement towards spindle pole;GO:0051305 chromosome movement towards spindle pole;GO:0070358 actin polymerization-dependent cell motility		Predicted intracellular proteins		N-[2-(2-methyl-1H-indol-3-yl)ethyl]thiophene-2-carboxamide; (2S)-2-(3-bromophenyl)-3-(5-chloro-2-hydroxyphenyl)-1,3-thiazolidin-4-one	(M16801)SIG REGULATION OF THE ACTIN CYTOSKELETON BY RHO GTPASES; (M5193)SIG CHEMOTAXIS; (M278)PID RAC1 PATHWAY	(M5923)HALLMARK PI3K AKT MTOR SIGNALING; (M5924)HALLMARK MTORC1 SIGNALING	0.0	0.0	0.0	0.0	0.0	0.0	0.0	0.0	0.0	0.0	0.0	0.0	0.0	0.0	0.0	0.0	0.0
ADIG	149685	symbol	H. sapiens	149685	H. sapiens	ADIG	adipogenin	ADIG, also known as SMAF1, is a gene that codes for a protein that is specific to adipocytes, or fat cells. This protein plays a role in the differentiation of adipocytes, which is the process by which immature fat cells mature and become functional. The exact mechanism by which ADIG/SMAF1 functions in this process is not fully understood, but it is believed to be involved in regulating gene expr…	There is limited information available on the disease implications of ADIG/SMAF1. However, given its role in adipocyte differentiation, it may have implications for obesity and related metabolic disorders. Targeted drug discovery efforts for ADIG/SMAF1 are also limited, as the exact mechanism of its function is not fully understood. However, there have been some studies exploring the potential of…	GO:0050872 white fat cell differentiation;GO:0050873 brown fat cell differentiation;GO:0045600 positive regulation of fat cell differentiation		Predicted intracellular proteins				(M5905)HALLMARK ADIPOGENESIS	0.0	0.0	0.0	0.0	0.0	0.0	0.0	0.0	0.0	0.0	0.0	0.0	0.0	0.0	0.0	0.0	0.0
ADPRS	54936	symbol	H. sapiens	54936	H. sapiens	ADPRS	ADP-ribosylserine hydrolase	ADPRS is a gene that encodes an enzyme belonging to the ADP-ribosylglycohydrolase family. This enzyme is responsible for removing ADP-ribose from ADP-ribosylated proteins. ADPRS is found in the mitochondria, nucleus, and cytoplasm.	There is limited information available on the disease implications of ADPRS. However, recent studies have suggested that ADPRS may play a role in cancer development and progression. Specifically, ADPRS has been found to be overexpressed in several types of cancer, including breast, lung, and ovarian cancer. Targeted drug discovery efforts for ADPRS are still in the early stages, but there is pote…	GO:0140290 peptidyl-serine ADP-deribosylation;GO:0051725 protein de-ADP-ribosylation;GO:0006287 base-excision repair, gap-filling		ENZYME proteins:Hydrolases; Disease related genes; Enzymes; Potential drug targets; Predicted intracellular proteins	Nucleoplasm (Enhanced)				0.0	1.0	0.0	0.0	0.0	0.0	0.0	0.0	0.0	0.0	0.0	0.0	0.0	0.0	0.0	0.0	0.0
ADRA1A	148	symbol	H. sapiens	148	H. sapiens	ADRA1A	adrenoceptor alpha 1A	ADRA1A is a human gene that encodes for the alpha-1A-adrenergic receptor, a member of the G protein-coupled receptor superfamily. This receptor activates mitogenic responses and regulates growth and proliferation of many cells. There are three subtypes of alpha-1-ARs, and ADRA1A specifically encodes for the alpha-1A subtype. Alternative splicing of this gene generates four transcript variants, wh…	ADRA1A has been implicated in various diseases, including hypertension, benign prostatic hyperplasia, and lower urinary tract symptoms. Targeted drug discovery efforts have focused on developing selective agonists and antagonists for the alpha-1A-adrenergic receptor to treat these conditions. One example of a successful drug on the market is tamsulosin, a selective alpha-1A-adrenergic receptor an…	GO:0001985 negative regulation of heart rate involved in baroreceptor response to increased systemic arterial blood pressure;GO:0001978 regulation of systemic arterial blood pressure by carotid sinus baroreceptor feedback;GO:0001983 baroreceptor response to increased systemic arterial blood pressure		FDA approved drug targets:Small molecule drugs; G-protein coupled receptors:GPCRs excl olfactory receptors	Cytosol (Approved); Additional: Nucleoplasm;Vesicles	Amphetamine; Midodrine; Ranolazine; Ziprasidone; Cabergoline; Ropinirole; Dapiprazole; Amitriptyline; Olanzapine; Alfuzosin; Clozapine; Norepinephrine; Mirtazapine; Phenylephrine; Loxapine; Promazine; Prochlorperazine; Dipivefrin; Droperidol; Prazosin; Imipramine; Chlorpromazine; Buspirone; Haloperidol; Nortriptyline; Amoxapine; Lamotrigine; Clonidine; Doxazosin; Labetalol; Metaraminol; Nicardipi…			0.0	0.0	0.0	0.0	0.0	0.0	0.0	0.0	0.0	0.0	0.0	0.0	0.0	0.0	0.0	0.0	0.0
AEBP2	121536	symbol	H. sapiens	121536	H. sapiens	AEBP2	AE binding protein 2	AEBP2, or AE binding protein 2, is a gene that is predicted to play a role in regulating transcription by RNA polymerase II. It is also predicted to have transcription coregulator activity and to act upstream of or within the regulation of transcription, DNA-templated. AEBP2 is located in the nucleoplasm and is part of the ESC/E(Z) complex. This information is provided by the Alliance of Genome R…	AEBP2 has been implicated in several diseases, including cancer and developmental disorders. In cancer, AEBP2 has been shown to be overexpressed in various types of tumors, including breast, lung, and liver cancer, and is associated with poor prognosis. Targeted drug discovery efforts for AEBP2 are still in the early stages, but there is potential for developing drugs that target AEBP2 as a thera…	GO:0006351 DNA-templated transcription;GO:0097659 nucleic acid-templated transcription;GO:0032774 RNA biosynthetic process		Transcription factors:Zinc-coordinating DNA-binding domains; Predicted intracellular proteins	Nucleoplasm (Enhanced)				0.0	0.0	0.0	0.0	0.0	0.0	0.0	0.0	0.0	0.0	0.0	0.0	0.0	0.0	0.0	0.0	0.0
ALDH7A1	501	symbol	H. sapiens	501	H. sapiens	ALDH7A1	aldehyde dehydrogenase 7 family member A1	ALDH7A1 is a gene that belongs to the aldehyde dehydrogenase gene family. It is involved in the detoxification of aldehydes produced by alcohol metabolism and lipid peroxidation. The gene is also involved in lysine catabolism in the mitochondrial matrix. Recent studies have shown that the protein encoded by this gene is present in both the cytosol and mitochondria, and the two forms are likely du…	Mutations in the ALDH7A1 gene have been associated with pyridoxine-dependent epilepsy (PDE), a rare autosomal recessive disorder characterized by seizures that are resistant to conventional antiepileptic drugs but can be controlled by high doses of pyridoxine (vitamin B6). PDE is caused by a deficiency in the enzyme α-aminoadipic semialdehyde dehydrogenase (ALDH7A1), which leads to the accumulati…	GO:0019285 glycine betaine biosynthetic process from choline;GO:0031455 glycine betaine metabolic process;GO:0031456 glycine betaine biosynthetic process		Human disease related genes:Nervous system diseases:Epilepsy; Disease related genes; Enzymes; Potential drug targets; Predicted intracellular proteins; ENZYME proteins:Oxidoreductases	Mitochondria (Supported); Additional: Cytosol	NADH; Artenimol		(M5937)HALLMARK GLYCOLYSIS	0.0	0.0	0.0	0.0	0.0	0.0	0.0	0.0	0.0	0.0	0.0	0.0	0.0	0.0	0.0	0.0	0.0
ALDH9A1	223	symbol	H. sapiens	223	H. sapiens	ALDH9A1	aldehyde dehydrogenase 9 family member A1	ALDH9A1 is a gene that encodes for a protein belonging to the aldehyde dehydrogenase family. This protein has a high activity for oxidizing gamma-aminobutyraldehyde and other amino aldehydes. The enzyme catalyzes the dehydrogenation of gamma-aminobutyraldehyde to gamma-aminobutyric acid (GABA). This isozyme is a tetramer of identical 54-kD subunits. In summary, ALDH9A1 plays a crucial role in the…	ALDH9A1 has been implicated in several diseases, including cancer, alcoholism, and neurodegenerative disorders. In cancer, ALDH9A1 has been shown to be upregulated in several types of tumors, including breast, lung, and liver cancer. This upregulation is associated with increased tumor growth and resistance to chemotherapy. In alcoholism, ALDH9A1 has been linked to the metabolism of acetaldehyde,…	GO:0045329 carnitine biosynthetic process;GO:0006578 amino-acid betaine biosynthetic process;GO:0009437 carnitine metabolic process		ENZYME proteins:Oxidoreductases; Enzymes; Predicted intracellular proteins	Cytosol (Approved)	NADH	(M254)PID MYC REPRESS PATHWAY	(M5949)HALLMARK PEROXISOME; (M5948)HALLMARK BILE ACID METABOLISM; (M5935)HALLMARK FATTY ACID METABOLISM	0.0	0.0	0.0	0.0	0.0	0.0	0.0	0.0	0.0	0.0	0.0	0.0	0.0	0.0	0.0	0.0	0.0
AMT	275	symbol	H. sapiens	275	H. sapiens	AMT	aminomethyltransferase	The AMT gene is responsible for producing one of the four essential components of the glycine cleavage system. Mutations in this gene have been linked to glycine encephalopathy, a rare genetic disorder that affects the breakdown of glycine in the body. The gene has multiple transcript variants that produce different isoforms.	Glycine encephalopathy, also known as non-ketotic hyperglycinemia, is a rare genetic disorder caused by mutations in the AMT gene. This disorder affects the breakdown of glycine in the body, leading to an accumulation of glycine in the brain and other organs. Symptoms of glycine encephalopathy include seizures, developmental delays, and breathing problems. There is currently no cure for this diso…	GO:0006546 glycine catabolic process;GO:0019464 glycine decarboxylation via glycine cleavage system;GO:0009071 serine family amino acid catabolic process		Disease related genes; Enzymes; ENZYME proteins:Transferases; Potential drug targets; Predicted intracellular proteins; Human disease related genes:Congenital disorders of metabolism:Congenital disorders of amino acid metabolism	Mitochondria (Supported); Additional: Nucleoplasm	Tetrahydrofolic acid; NADH; 5-methyltetrahydrofolic acid			0.0	0.0	0.0	0.0	0.0	0.0	0.0	0.0	0.0	0.0	0.0	0.0	0.0	0.0	0.0	1.0	0.0
ANO1	55107	symbol	H. sapiens	55107	H. sapiens	ANO1	anoctamin 1	The human gene ANO1, also known as anoctamin 1, enables calcium activated cation channel activity, intracellular calcium activated chloride channel activity, and iodide transmembrane transporter activity. It is involved in cation transport, inorganic anion transport, and positive regulation of insulin secretion involved in cellular response to glucose stimulus. ANO1 is located in the apical plasm…	The ANO1 gene has been implicated in several diseases, including gastrointestinal stromal tumors, head and neck squamous cell carcinoma, and prostate cancer. Targeted drug discovery efforts have focused on developing ANO1 inhibitors for the treatment of these cancers. One example is T16Ainh-A01, which has been shown to inhibit ANO1 activity and reduce tumor growth in preclinical models of head an…	GO:0106091 glial cell projection elongation;GO:0015705 iodide transport;GO:0070254 mucus secretion		FDA approved drug targets:Small molecule drugs; Transporters:Transporter channels and pores; Predicted intracellular proteins	Plasma membrane (Supported); Additional: Nucleoplasm	Crofelemer		(M5953)HALLMARK KRAS SIGNALING UP	0.0	0.0	0.0	0.0	0.0	0.0	0.0	0.0	0.0	0.0	0.0	0.0	0.0	0.0	0.0	0.0	0.0
AQP4	361	symbol	H. sapiens	361	H. sapiens	AQP4	aquaporin 4	AQP4, also known as aquaporin 4, is a gene that encodes a protein that functions as a water-selective channel in the plasma membranes of many cells. This protein is the main aquaporin found in the brain and plays a crucial role in regulating brain water balance. The gene has multiple alternatively spliced transcript variants that encode different isoforms, and recent studies have shown evidence f…	AQP4 has been implicated in several diseases, including neuromyelitis optica (NMO), a rare autoimmune disorder that affects the optic nerves and spinal cord. In NMO, autoantibodies target AQP4, leading to inflammation and damage to the nervous system. Targeted drug discovery efforts have focused on developing therapies that can block the binding of these autoantibodies to AQP4, thereby reducing i…	GO:0009992 intracellular water homeostasis;GO:0042538 hyperosmotic salinity response;GO:0060354 negative regulation of cell adhesion molecule production		Human disease related genes:Nervous system diseases:Other nervous and sensory system diseases; Human disease related genes:Immune system diseases:Other immune system diseases; Transporters:Transporter channels and pores	Plasma membrane (Supported); Additional: Cell Junctions				0.0	0.0	0.0	0.0	0.0	0.0	0.0	1.0	0.0	0.0	0.0	0.0	0.0	0.0	0.0	0.0	0.0
ARAP1	116985	symbol	H. sapiens	116985	H. sapiens	ARAP1	ArfGAP with RhoGAP domain, ankyrin repeat and PH domain 1	ARAP1 is a human gene that encodes a protein with multiple domains, including SAM, ARF-GAP, RHO-GAP, ankyrin repeat, RAS-associating, and pleckstrin homology (PH) domains. The protein displays RHO-GAP and phosphatidylinositol (3,4,5) trisphosphate (PIP3)-dependent ARF-GAP activity in vitro. It is associated with the Golgi and mediates changes in the Golgi and the formation of filopodia. ARAP1 is …	Research on ARAP1 has suggested its involvement in various diseases, including cancer, cardiovascular diseases, and neurological disorders. In cancer, ARAP1 has been shown to promote tumor growth and metastasis, making it a potential target for cancer therapy. In cardiovascular diseases, ARAP1 has been linked to the regulation of endothelial cell function and blood vessel formation. In neurologic…	GO:0030037 actin filament reorganization involved in cell cycle;GO:0090527 actin filament reorganization;GO:0051491 positive regulation of filopodium assembly		Predicted intracellular proteins	Nucleoplasm;Plasma membrane (Approved); Additional: Cytosol;Vesicles		(M68)PID RHOA REG PATHWAY; (M186)PID PDGFRB PATHWAY		0.0	0.0	0.0	0.0	0.0	0.0	0.0	0.0	0.0	0.0	0.0	0.0	0.0	0.0	0.0	0.0	0.0
AREG	374	symbol	H. sapiens	374	H. sapiens	AREG	amphiregulin	AREG (amphiregulin) is a protein that belongs to the epidermal growth factor family. It acts as an autocrine growth factor and a mitogen for astrocytes, Schwann cells, and fibroblasts. AREG is related to epidermal growth factor (EGF) and transforming growth factor alpha (TGF-alpha) and interacts with the EGF/TGF-alpha receptor to promote the growth of normal epithelial cells. It also inhibits the…	AREG has been implicated in various diseases, including cancer, inflammatory bowel disease, and psoriasis. In cancer, AREG is overexpressed in several types of tumors, including breast, lung, and colorectal cancer, and is associated with poor prognosis. Targeted drug discovery efforts have focused on developing inhibitors of the EGF/TGF-alpha receptor, which is the primary receptor for AREG. Seve…	GO:0060598 dichotomous subdivision of terminal units involved in mammary gland duct morphogenesis;GO:0060751 branch elongation involved in mammary gland duct branching;GO:0042695 thelarche		Cancer-related genes:Candidate cancer biomarkers; Human disease related genes:Cancers:Cancers of the digestive system	Mitochondria (Approved)		(M201)PID ERBB NETWORK PATHWAY; (M5883)NABA SECRETED FACTORS; (M5885)NABA MATRISOME ASSOCIATED	(M5890)HALLMARK TNFA SIGNALING VIA NFKB; (M5906)HALLMARK ESTROGEN RESPONSE EARLY; (M5907)HALLMARK ESTROGEN RESPONSE LATE	0.0	0.0	0.0	0.0	0.0	0.0	0.0	0.0	0.0	0.0	0.0	0.0	0.0	0.0	0.0	0.0	1.0
ARGLU1	55082	symbol	H. sapiens	55082	H. sapiens	ARGLU1	arginine and glutamate rich 1	ARGLU1, also known as arginine and glutamate rich 1, is a human gene that encodes a protein involved in cadherin binding activity. The protein is located in various cellular compartments, including the cytosol, mitochondrion, and nucleoplasm. The exact function of ARGLU1 is not fully understood, but it is believed to play a role in cell adhesion and signaling pathways. Mutations in this gene have…	There is limited information available on the disease implications and targeted drug discovery efforts for ARGLU1. However, mutations in this gene have been associated with various diseases, including cancer and developmental disorders. For example, a study found that ARGLU1 was overexpressed in breast cancer cells and may play a role in tumor progression. As for targeted drug discovery efforts, …			Predicted intracellular proteins	Nucleoplasm (Enhanced); Additional: Cytosol;Mitochondria				0.0	0.0	0.0	0.0	0.0	0.0	0.0	0.0	0.0	0.0	0.0	0.0	0.0	0.0	0.0	0.0	0.0
ARID3A	1820	symbol	H. sapiens	1820	H. sapiens	ARID3A	AT-rich interaction domain 3A	ARID3A is a gene that encodes a DNA binding protein belonging to the ARID family. This gene was discovered through homology to the Drosophila dead ringer gene, which plays a crucial role in embryogenesis. Other members of the ARID family are involved in various cellular processes such as embryonic patterning, gene regulation, cell cycle control, transcriptional regulation, and chromatin structure…	ARID3A has been implicated in several diseases, including cancer, autoimmune disorders, and viral infections. In cancer, ARID3A has been shown to promote tumor growth and metastasis in various types of cancer, including breast, lung, and pancreatic cancer. Targeting ARID3A may therefore be a promising strategy for cancer therapy. In autoimmune disorders, ARID3A has been found to regulate the diff…	GO:0006351 DNA-templated transcription;GO:0097659 nucleic acid-templated transcription;GO:0032774 RNA biosynthetic process		Transcription factors:Helix-turn-helix domains; Predicted intracellular proteins	Nucleoplasm (Supported); Additional: Cytosol		(M145)PID P53 DOWNSTREAM PATHWAY		0.0	0.0	0.0	0.0	0.0	0.0	0.0	0.0	0.0	0.0	0.0	0.0	0.0	0.0	0.0	0.0	0.0
ARTN	9048	symbol	H. sapiens	9048	H. sapiens	ARTN	artemin	ARTN, also known as artemin, is a gene that encodes a secreted ligand of the glial cell line-derived neurotrophic factor (GDNF) subfamily and TGF-beta superfamily of proteins. This protein binds to various TGF-beta receptors, leading to the activation of SMAD family transcription factors that regulate gene expression. ARTN signals through the RET receptor and GFR alpha 3 coreceptor, supporting th…	ARTN has been implicated in various diseases, including cancer, neuropathic pain, and neurodegenerative disorders. In cancer, ARTN has been shown to promote tumor growth, metastasis, and drug resistance in mammary carcinoma. Targeting ARTN signaling pathways has been proposed as a potential therapeutic strategy for cancer treatment. Several drugs targeting ARTN signaling are currently in preclini…	GO:0061146 Peyer's patch morphogenesis;GO:0048537 mucosa-associated lymphoid tissue development;GO:0048541 Peyer's patch development		Predicted secreted proteins; Predicted intracellular proteins			(M5883)NABA SECRETED FACTORS; (M5885)NABA MATRISOME ASSOCIATED; (M5889)NABA MATRISOME	(M5937)HALLMARK GLYCOLYSIS	0.0	0.0	0.0	0.0	0.0	0.0	0.0	0.0	0.0	0.0	0.0	0.0	0.0	0.0	0.0	0.0	0.0
ATG16L1	55054	symbol	H. sapiens	55054	H. sapiens	ATG16L1	autophagy related 16 like 1	ATG16L1 is a human gene that plays a crucial role in autophagy, the process by which cells break down and recycle their own components. This gene is part of a large protein complex that is necessary for autophagy to occur. Mutations in ATG16L1 have been linked to susceptibility to inflammatory bowel disease type 10 (IBD10), a chronic inflammatory disorder of the digestive tract. Multiple variants…	ATG16L1 has been extensively studied in the context of inflammatory bowel disease (IBD), particularly Crohn's disease. Multiple studies have identified genetic variants in ATG16L1 that are associated with increased risk of developing Crohn's disease. These variants are thought to impair autophagy, leading to an accumulation of damaged cellular components and increased inflammation in the gut. Tar…	GO:0039689 negative stranded viral RNA replication;GO:0061739 protein lipidation involved in autophagosome assembly;GO:0039694 viral RNA genome replication		Transporters; Disease related genes; Potential drug targets; Human disease related genes:Immune system diseases:Other immune system diseases; Predicted intracellular proteins	Cytosol (Approved)				0.0	0.0	0.0	0.0	0.0	0.0	0.0	0.0	0.0	0.0	0.0	0.0	0.0	0.0	0.0	0.0	0.0
ATN1	1822	symbol	H. sapiens	1822	H. sapiens	ATN1	atrophin 1	ATN1, also known as atrophin 1, is a gene that encodes a protein involved in the development and maintenance of the nervous system. Mutations in this gene have been linked to a rare neurodegenerative disorder called dentatorubral pallidoluysian atrophy (DRPLA), which is characterized by a range of symptoms including cerebellar ataxia, myoclonic epilepsy, choreoathetosis, and dementia. DRPLA is ca…	Dentatorubral pallidoluysian atrophy (DRPLA) is a rare neurodegenerative disorder caused by mutations in the ATN1 gene. There is currently no cure for DRPLA, and treatment is mainly supportive and aimed at managing symptoms. However, there have been efforts to develop targeted drugs for DRPLA. One approach has been to target the abnormal protein produced by the expanded CAG/CAA repeat in the ATN1…	GO:0030011 maintenance of cell polarity;GO:0032094 response to food;GO:0008340 determination of adult lifespan		Predicted intracellular proteins; Human disease related genes:Nervous system diseases:Neurodegenerative diseases; Disease related genes	Nucleoplasm (Supported)				0.0	0.0	0.0	0.0	0.0	0.0	0.0	0.0	0.0	0.0	0.0	0.0	0.0	0.0	0.0	0.0	0.0
ATOH8	84913	symbol	H. sapiens	84913	H. sapiens	ATOH8	atonal bHLH transcription factor 8	ATOH8 is a human gene that encodes for the atonal bHLH transcription factor 8 protein. This protein is involved in various biological processes, including SMAD protein signal transduction, positive regulation of endothelial cell differentiation, and regulation of gene expression. ATOH8 enables DNA-binding transcription factor activity and E-box binding activity. It is located in the nucleoplasm.	There is limited information available on the disease implications of ATOH8. However, recent studies have suggested that ATOH8 may play a role in cancer progression and metastasis. Specifically, ATOH8 has been found to be overexpressed in various types of cancer, including breast, lung, and pancreatic cancer. Targeted drug discovery efforts for ATOH8 are still in the early stages, but there is po…	GO:0051450 myoblast proliferation;GO:0045603 positive regulation of endothelial cell differentiation;GO:0045601 regulation of endothelial cell differentiation		Transcription factors:Basic domains; Predicted intracellular proteins	Nucleoplasm (Supported)			(M5934)HALLMARK XENOBIOTIC METABOLISM	0.0	0.0	0.0	0.0	0.0	0.0	0.0	0.0	0.0	0.0	0.0	0.0	0.0	0.0	0.0	0.0	0.0
AXIN2	8313	symbol	H. sapiens	8313	H. sapiens	AXIN2	axin 2	AXIN2 is a human gene that plays a crucial role in regulating the stability of beta-catenin in the Wnt signaling pathway. It is similar to its rodent homologs, mouse conductin, and rat axil. Conductin organizes a complex of proteins that leads to the degradation of beta-catenin. Deregulation of beta-catenin is a significant event in the development of various malignancies. AXIN2 is located on chr…	AXIN2 mutations have been associated with various cancers, including colorectal, gastric, and hepatocellular carcinoma. In colorectal cancer, AXIN2 mutations have been found to be more common in tumors with defective mismatch repair, suggesting a potential role in the development of this subtype of colorectal cancer. Targeted drug discovery efforts for AXIN2 have focused on developing small molec…	GO:2000053 regulation of Wnt signaling pathway involved in dorsal/ventral axis specification;GO:2000054 negative regulation of Wnt signaling pathway involved in dorsal/ventral axis specification;GO:0070602 regulation of centromeric sister chromatid cohesion		Cancer-related genes:Mutated cancer genes; Human disease related genes:Digestive system diseases:Mouth and dental diseases; Human disease related genes:Cancers:Cancers of eye, brain, and central nervous system; Disease related genes; Cancer-related genes:Mutational cancer driver genes; Predicted intracellular proteins; Human disease related genes:Cancers:Cancers of the digestive system	Cytosol;Nucleoplasm;Plasma membrane (Uncertain)		(M31)PID BETA CATENIN DEG PATHWAY; (M200)PID ERA GENOMIC PATHWAY; (M223)PID BETA CATENIN NUC PATHWAY	(M5895)HALLMARK WNT BETA CATENIN SIGNALING	0.0	0.0	1.0	1.0	0.0	0.0	0.0	0.0	1.0	0.0	0.0	1.0	0.0	0.0	0.0	0.0	1.0
BAG4	9530	symbol	H. sapiens	9530	H. sapiens	BAG4	BAG cochaperone 4	BAG cochaperone 4, also known as BAG4, is a member of the BAG1-related protein family. It contains a BAG domain that can bind and inhibit the chaperone activity of Hsc70/Hsp70. BAG4 is associated with the death domain of tumor necrosis factor receptor type 1 (TNF-R1) and death receptor-3 (DR3), and negatively regulates downstream cell death signaling. Its regulatory role in cell death has been de…	BAG4 has been implicated in various diseases, including cancer, neurodegenerative disorders, and cardiovascular diseases. In cancer, BAG4 has been shown to promote tumor growth and metastasis by inhibiting apoptosis and promoting cell survival. Therefore, targeting BAG4 has been proposed as a potential therapeutic strategy for cancer treatment. Several small molecule inhibitors of BAG4 have been …	GO:2001144 regulation of phosphatidylinositol-3,4,5-trisphosphate 5-phosphatase activity;GO:2001145 negative regulation of phosphatidylinositol-3,4,5-trisphosphate 5-phosphatase activity;GO:1903215 negative regulation of protein targeting to mitochondrion		Predicted intracellular proteins			(M197)PID HIV NEF PATHWAY; (M144)PID CERAMIDE PATHWAY; (M128)PID TNF PATHWAY		0.0	0.0	0.0	0.0	0.0	0.0	0.0	0.0	0.0	0.0	0.0	0.0	0.0	0.0	0.0	0.0	0.0
BHLHE23	128408	symbol	H. sapiens	128408	H. sapiens	BHLHE23	basic helix-loop-helix family member e23	BHLHE23 is a gene that belongs to the basic helix-loop-helix transcription factor family. This gene contains two domains, the basic domain and the helix-loop-helix domain, which are responsible for sequence-specific DNA binding and protein interaction, respectively. Studies on a similar gene in mice suggest that BHLHE23 may act as a transcriptional repressor in the pancreas and brain, and is nece…	There is limited information available on the disease implications of BHLHE23. However, some studies have suggested that mutations in this gene may be associated with certain types of cancer, including breast cancer and hepatocellular carcinoma. Targeted drug discovery efforts for BHLHE23 are also limited, as the function of this gene is not well understood. However, some researchers are explorin…	GO:0048663 neuron fate commitment;GO:0045165 cell fate commitment;GO:0061564 axon development		Transcription factors:Basic domains; Predicted intracellular proteins					0.0	0.0	0.0	1.0	0.0	0.0	0.0	0.0	0.0	0.0	0.0	0.0	0.0	0.0	0.0	0.0	0.0
BIN2	51411	symbol	H. sapiens	51411	H. sapiens	BIN2	bridging integrator 2	BIN2, or bridging integrator 2, is a human gene that plays a role in various cellular processes, including phagocytosis, plasma membrane tubulation, and podosome assembly. It enables phospholipid binding activity and is located in the plasma membrane and podosome. BIN2 also colocalizes with the phagocytic cup.	Research on BIN2 has revealed its potential implications in various diseases, including cancer, Alzheimer's disease, and osteoporosis. In cancer, BIN2 has been found to play a role in tumor growth and metastasis, making it a potential target for cancer therapy. In Alzheimer's disease, BIN2 has been linked to the formation of neurofibrillary tangles, which are a hallmark of the disease. Additional…	GO:0071800 podosome assembly;GO:0097320 plasma membrane tubulation;GO:0006911 phagocytosis, engulfment		Predicted intracellular proteins	Plasma membrane (Enhanced)				0.0	0.0	0.0	0.0	0.0	0.0	0.0	0.0	0.0	0.0	0.0	0.0	0.0	0.0	0.0	0.0	0.0
BLOC1S4	55330	symbol	H. sapiens	55330	H. sapiens	BLOC1S4	biogenesis of lysosomal organelles complex 1 subunit 4	BLOC1S4 is a gene that encodes a protein involved in the biogenesis of organelles such as melanosomes, platelet dense granules, and lysosomes. The protein is a component of the biogenesis of lysosome-related organelles complex 1 (BLOC-1) in mice and is a model for Hermansky-Pudlak syndrome. BLOC1S4 may play a role in intracellular vesicular trafficking. The gene is intronless.	Mutations in BLOC1S4 have been associated with Hermansky-Pudlak syndrome (HPS), a rare autosomal recessive disorder characterized by oculocutaneous albinism, bleeding diathesis, and pulmonary fibrosis. HPS is caused by defects in the biogenesis of lysosome-related organelles, including melanosomes and platelet dense granules. There are currently no targeted drug discovery efforts specifically for…	GO:0048490 anterograde synaptic vesicle transport;GO:0099514 synaptic vesicle cytoskeletal transport;GO:0099517 synaptic vesicle transport along microtubule		Predicted intracellular proteins	Vesicles (Approved); Additional: Cytosol				0.0	0.0	0.0	0.0	0.0	0.0	0.0	0.0	0.0	0.0	0.0	0.0	0.0	0.0	0.0	0.0	0.0
BLVRA	644	symbol	H. sapiens	644	H. sapiens	BLVRA	biliverdin reductase A	BLVRA is a gene that encodes for a protein belonging to the biliverdin reductase family. This protein is responsible for converting biliverdin to bilirubin in the presence of NADPH or NADH. Mutations in this gene have been linked to hyperbiliverdinemia, a condition characterized by high levels of biliverdin in the blood. Different variants of the gene have been identified through alternative spli…	Mutations in the BLVRA gene have been associated with several diseases, including hyperbiliverdinemia, which is characterized by high levels of biliverdin in the blood. This condition can lead to jaundice, anemia, and other complications. Targeted drug discovery efforts have focused on developing drugs that can modulate the activity of the BLVRA protein. One example is the drug Atazanavir, which …	GO:0042167 heme catabolic process;GO:0046149 pigment catabolic process;GO:0006787 porphyrin-containing compound catabolic process		Disease related genes; Enzymes; Potential drug targets; Predicted intracellular proteins; ENZYME proteins:Oxidoreductases; Human disease related genes:Congenital disorders of metabolism:Other congenital disorders of metabolism	Cytosol (Supported)	NADH		(M5935)HALLMARK FATTY ACID METABOLISM; (M5945)HALLMARK HEME METABOLISM	0.0	0.0	0.0	0.0	0.0	0.0	0.0	0.0	0.0	0.0	0.0	0.0	0.0	0.0	0.0	0.0	0.0
BMP1	649	symbol	H. sapiens	649	H. sapiens	BMP1	bone morphogenetic protein 1	BMP1, or bone morphogenetic protein 1, is a gene that encodes a protein capable of inducing the formation of cartilage in living organisms. Unlike other bone morphogenetic proteins, BMP1 is not closely related to other known growth factors. The gene is expressed as alternatively spliced variants that share an N-terminal protease domain but differ in their C-terminal region. This information is pr…	BMP1 has been implicated in several diseases, including osteogenesis imperfecta, a genetic disorder characterized by brittle bones and other connective tissue abnormalities. Mutations in the BMP1 gene have been identified in some cases of osteogenesis imperfecta, suggesting a role in bone development and maintenance. Additionally, BMP1 has been linked to cancer progression, with increased express…	GO:0001502 cartilage condensation;GO:0098743 cell aggregation;GO:0061036 positive regulation of cartilage development		ENZYME proteins:Hydrolases; Disease related genes; Enzymes; Potential drug targets; Human disease related genes:Congenital malformations:Congenital malformations of the musculoskeletal system; Predicted secreted proteins			(M3468)NABA ECM REGULATORS; (M5885)NABA MATRISOME ASSOCIATED; (M5889)NABA MATRISOME	(M5946)HALLMARK COAGULATION; (M5915)HALLMARK APICAL JUNCTION; (M5930)HALLMARK EPITHELIAL MESENCHYMAL TRANSITION	0.0	0.0	0.0	0.0	0.0	1.0	0.0	0.0	0.0	0.0	0.0	1.0	0.0	0.0	0.0	0.0	0.0
BMP4	652	symbol	H. sapiens	652	H. sapiens	BMP4	bone morphogenetic protein 4	BMP4, or bone morphogenetic protein 4, is a gene that encodes a protein that belongs to the TGF-beta superfamily of proteins. This protein is secreted and binds to various TGF-beta receptors, leading to the activation of SMAD family transcription factors that regulate gene expression. BMP4 is involved in heart development and adipogenesis, and mutations in this gene are associated with orofacial …	BMP4 has been implicated in various diseases, including cardiovascular diseases, cancer, and skeletal disorders. In cardiovascular diseases, BMP4 has been shown to play a role in the development of atherosclerosis, pulmonary hypertension, and heart failure. In cancer, BMP4 has been found to promote tumor growth and metastasis in various types of cancer, including breast, prostate, and pancreatic …	GO:0048390 intermediate mesoderm morphogenesis;GO:0048391 intermediate mesoderm formation;GO:0048392 intermediate mesodermal cell differentiation		Disease related genes; Human disease related genes:Congenital malformations:Congenital malformations of eye; Predicted secreted proteins; Cancer-related genes:Candidate cancer biomarkers; Predicted intracellular proteins; Human disease related genes:Congenital malformations:Congenital malformations of face and neck		Calcium	(M181)PID BMP PATHWAY; (M5883)NABA SECRETED FACTORS; (M5885)NABA MATRISOME ASSOCIATED		0.0	0.0	1.0	1.0	0.0	0.0	0.0	0.0	1.0	0.0	1.0	1.0	0.0	1.0	0.0	0.0	1.0
BPHL	670	symbol	H. sapiens	670	H. sapiens	BPHL	biphenyl hydrolase like	BPHL is a gene that encodes a hydrolytic enzyme belonging to the serine protease family. The protein produced by this gene contains a serine in its active site and may be involved in the activation of the antiviral prodrug valacyclovir. Different versions of the gene have been identified due to alternative splicing.	BPHL has been implicated in several diseases, including cancer, cardiovascular disease, and neurological disorders. In cancer, BPHL has been shown to be upregulated in certain types of tumors, such as breast and ovarian cancer, and may play a role in tumor progression and metastasis. In cardiovascular disease, BPHL has been linked to hypertension and atherosclerosis, and may be a potential therap…	GO:0006805 xenobiotic metabolic process;GO:0071466 cellular response to xenobiotic stimulus;GO:0009636 response to toxic substance		Predicted intracellular proteins	Mitochondria (Approved)	L-tyrosinamide		(M5935)HALLMARK FATTY ACID METABOLISM; (M5934)HALLMARK XENOBIOTIC METABOLISM	0.0	1.0	0.0	0.0	0.0	0.0	0.0	0.0	0.0	0.0	0.0	0.0	0.0	0.0	0.0	0.0	0.0
BPNT2	54928	symbol	H. sapiens	54928	H. sapiens	BPNT2	3'(2'), 5'-bisphosphate nucleotidase 2	BPNT2 is a gene that encodes a protein belonging to the inositol monophosphatase family. The protein is found in the Golgi apparatus and is responsible for breaking down phosphoadenosine phosphate (PAP) into adenosine monophosphate (AMP). Mutations in this gene have been linked to a type of chondrodysplasia called GRAPP, which is characterized by joint dislocations. A pseudogene of BPNT2 is locat…	There is limited information available on targeted drug discovery efforts for BPNT2, as it is not currently a well-studied drug target. However, mutations in this gene have been linked to a rare genetic disorder called GRAPP, which is characterized by joint dislocations and other skeletal abnormalities. There are currently no targeted drugs available for the treatment of GRAPP, and management of …	GO:0002063 chondrocyte development;GO:0001958 endochondral ossification;GO:0036075 replacement ossification		ENZYME proteins:Hydrolases; Disease related genes; Enzymes; Potential drug targets; Human disease related genes:Congenital malformations:Congenital malformations of the musculoskeletal system; Predicted intracellular proteins	Golgi apparatus (Supported); Additional: Cytosol;Nucleoplasm				0.0	0.0	0.0	0.0	0.0	0.0	0.0	0.0	0.0	0.0	0.0	1.0	0.0	0.0	0.0	0.0	0.0
BRD3	8019	symbol	H. sapiens	8019	H. sapiens	BRD3	bromodomain containing 3	BRD3 is a human gene located on chromosome 9q34, which is homologous to the gene encoding the RING3 protein, a serine/threonine kinase. The function of the encoded protein is not yet known. The gene is located in a region that contains several major histocompatibility complex (MHC) genes.	Research on BRD3 has suggested its involvement in various diseases, including cancer, neurological disorders, and viral infections. In cancer, BRD3 has been found to play a role in the regulation of cell proliferation and differentiation, making it a potential target for cancer therapy. Several small molecule inhibitors targeting BRD3 have been developed and are currently being evaluated in precl…	GO:0006325 chromatin organization;GO:0071824 protein-DNA complex organization;GO:0043933 protein-containing complex organization		Predicted intracellular proteins; Cancer-related genes; Disease related genes	Nucleoplasm (Supported)				0.0	0.0	0.0	0.0	0.0	0.0	0.0	0.0	0.0	0.0	0.0	0.0	0.0	0.0	0.0	0.0	0.0
C1ORF50	79078	symbol	H. sapiens	79078	H. sapiens	C1orf50	chromosome 1 open reading frame 50	Human gene C1orf50, also known as chromosome 1 open reading frame 50, is a gene that encodes a protein with identical protein binding activity. The function of this protein is not yet fully understood, but it is believed to play a role in various cellular processes. The gene is located on chromosome 1 and its specific function and role in human health and disease are still being studied.	There is limited information available on the disease implications of the C1orf50 gene. However, some studies have suggested that mutations in this gene may be associated with certain types of cancer, including breast cancer and lung cancer. Targeted drug discovery efforts for this gene are also limited, as its specific function is not yet fully understood. Currently, there are no drugs on the ma…	GO:0008150 biological_process		Predicted intracellular proteins					0.0	0.0	0.0	0.0	0.0	0.0	0.0	0.0	0.0	0.0	0.0	0.0	0.0	0.0	0.0	0.0	0.0
C1QA	712	symbol	H. sapiens	712	H. sapiens	C1QA	complement C1q A chain	The C1QA gene encodes the A-chain polypeptide of serum complement subcomponent C1q, which is a part of the serum complement system. C1q deficiency is linked to lupus erythematosus and glomerulonephritis. C1q is made up of 18 polypeptide chains, including 6 A-chains, 6 B-chains, and 6 C-chains, each containing an N-terminal collagen-like region and a C-terminal C1q globular domain. The gene underg…	C1QA gene mutations have been linked to C1q deficiency, which is associated with an increased risk of developing autoimmune diseases such as systemic lupus erythematosus (SLE) and glomerulonephritis. Targeted drug discovery efforts have focused on developing therapies that can modulate the complement system, including C1q. One example is eculizumab, a monoclonal antibody that targets complement p…	GO:0150064 vertebrate eye-specific patterning;GO:0150062 complement-mediated synapse pruning;GO:0098883 synapse pruning		Human disease related genes:Immune system diseases:Allergies and autoimmune diseases; Human disease related genes:Skin diseases:Skin and soft tissue diseases; Human disease related genes:Immune system diseases:Primary immunodeficiency; Disease related genes; Predicted secreted proteins		Cetuximab; Etanercept; Palivizumab; Daclizumab; Bevacizumab	(M5880)NABA ECM AFFILIATED; (M5885)NABA MATRISOME ASSOCIATED; (M5889)NABA MATRISOME	(M5946)HALLMARK COAGULATION; (M5921)HALLMARK COMPLEMENT	0.0	0.0	0.0	0.0	0.0	0.0	0.0	0.0	0.0	0.0	0.0	1.0	0.0	0.0	0.0	0.0	0.0
C2ORF68	388969	symbol	H. sapiens	388969	H. sapiens	C2orf68	chromosome 2 open reading frame 68	Human gene C2orf68, also known as chromosome 2 open reading frame 68, is a protein-coding gene located on chromosome 2. The function of this gene is not yet fully understood, but it is believed to play a role in cellular processes such as cell division and DNA repair. Mutations in this gene have been associated with various diseases, including cancer and developmental disorders. Further research …	There is limited information available on the disease implications and targeted drug discovery efforts for C2orf68. However, mutations in this gene have been associated with various diseases, including cancer and developmental disorders. Targeted drug discovery efforts for C2orf68 are currently underway, but there are no drugs on the market that specifically target this gene. As further research …			Predicted intracellular proteins	Mitochondria;Nuclear membrane;Nucleoplasm (Approved); Additional: Nucleoli				0.0	0.0	0.0	0.0	0.0	0.0	0.0	0.0	0.0	0.0	0.0	0.0	0.0	0.0	0.0	0.0	0.0
C2ORF69	205327	symbol	H. sapiens	205327	H. sapiens	C2orf69	chromosome 2 open reading frame 69	C2orf69 is a human gene located on chromosome 2 and is involved in oxidative phosphorylation. It is located in the mitochondrion, which is responsible for producing energy in cells. The gene's function is not fully understood, but it is believed to play a role in the process of converting food into energy. The gene's exact role in oxidative phosphorylation is still being studied, but it is though…	Unfortunately, there is currently limited information available on the disease implications of C2orf69 and targeted drug discovery efforts. As the gene's function is not fully understood, it is difficult to determine its potential role in disease development or progression. However, research is ongoing to better understand the gene's function and potential implications for disease. As of now, the…	GO:0006119 oxidative phosphorylation;GO:0009060 aerobic respiration;GO:0045333 cellular respiration		Predicted secreted proteins					0.0	0.0	0.0	0.0	0.0	0.0	0.0	0.0	0.0	0.0	0.0	0.0	0.0	0.0	0.0	0.0	0.0
C9ORF40	55071	symbol	H. sapiens	55071	H. sapiens	C9orf40	chromosome 9 open reading frame 40	C9orf40 is a gene located on chromosome 9 that encodes a protein of unknown function. The protein contains a conserved domain found in a family of proteins involved in RNA metabolism, suggesting a potential role in RNA processing. However, the exact function of C9orf40 remains unclear. Mutations in this gene have been associated with a rare genetic disorder called autosomal recessive intellectual…	There is currently limited information available on the disease implications of C9orf40. However, mutations in this gene have been associated with autosomal recessive intellectual disability-58 (ID58), a rare genetic disorder characterized by intellectual disability, developmental delay, and other neurological symptoms. As for targeted drug discovery efforts, there are currently no known drugs th…			Predicted intracellular proteins	Cytosol;Nucleoplasm (Approved); Additional: Centrosome				0.0	0.0	0.0	0.0	0.0	0.0	0.0	0.0	0.0	0.0	0.0	0.0	0.0	0.0	0.0	0.0	0.0
CA3	761	symbol	H. sapiens	761	H. sapiens	CA3	carbonic anhydrase 3	Carbonic anhydrase III (CAIII) is a gene that encodes for an enzyme called carbonic anhydrase, which catalyzes the reversible hydration of carbon dioxide. CAIII is a member of a family of at least six separate genes that encode for different carbonic anhydrase isozymes. The expression of the CA3 gene is strictly tissue-specific and is present at high levels in skeletal muscle, but much lower leve…	There is limited information on the disease implications of CAIII. However, some studies have suggested that CAIII may play a role in muscle metabolism and energy production, and alterations in its expression may be associated with muscle disorders such as Duchenne muscular dystrophy. Targeted drug discovery efforts for CAIII have been limited, but some studies have explored the potential of CAII…	GO:0045471 response to ethanol;GO:0097305 response to alcohol;GO:0006979 response to oxidative stress		ENZYME proteins:Lyases; Enzymes; FDA approved drug targets:Small molecule drugs; Predicted intracellular proteins		Topiramate; Ethoxzolamide; Sulpiride; Celecoxib; Valdecoxib; Methazolamide; Acetazolamide; Dorzolamide; Zonisamide; Diclofenamide; Brinzolamide; Ellagic acid; Saccharin			0.0	0.0	0.0	0.0	0.0	0.0	0.0	0.0	0.0	0.0	0.0	0.0	0.0	0.0	0.0	0.0	0.0
CACFD1	11094	symbol	H. sapiens	11094	H. sapiens	CACFD1	calcium channel flower domain containing 1	CACFD1 is a human gene that is predicted to be involved in vesicle-mediated transport and to be an integral component of the membrane. The gene encodes a protein that contains a calcium channel flower domain. However, the exact function of this protein is not yet fully understood.	There is limited information available on the disease implications of CACFD1. However, some studies have suggested that mutations in this gene may be associated with certain neurological disorders, such as epilepsy and autism spectrum disorders. As for targeted drug discovery efforts, there are currently no known drugs that specifically target CACFD1. However, there are drugs that target calcium …	GO:0016192 vesicle-mediated transport;GO:0006810 transport;GO:0051234 establishment of localization		Transporters:Transporter channels and pores	Nucleoplasm (Approved)				0.0	0.0	0.0	0.0	0.0	0.0	0.0	0.0	0.0	0.0	0.0	0.0	0.0	0.0	0.0	0.0	0.0
CAPRIN1	4076	symbol	H. sapiens	4076	H. sapiens	CAPRIN1	cell cycle associated protein 1	CAPRIN1 is a human gene that encodes for a protein called cell cycle associated protein 1. This protein is involved in RNA binding activity and is predicted to play a role in negative regulation of translation and positive regulation of dendritic spine morphogenesis. CAPRIN1 is located in the cell leading edge and cytosol.	CAPRIN1 has been implicated in several diseases, including cancer, neurodegenerative disorders, and viral infections. In cancer, CAPRIN1 has been shown to promote tumor growth and metastasis by regulating the translation of oncogenic mRNAs. In neurodegenerative disorders, CAPRIN1 has been linked to the formation of toxic protein aggregates, such as those found in Alzheimer's disease. Additionally…	GO:0106288 regulation of deadenylation-dependent decapping of nuclear-transcribed mRNA;GO:0062029 positive regulation of stress granule assembly;GO:0062028 regulation of stress granule assembly		Predicted intracellular proteins	Cytosol (Enhanced)				0.0	0.0	0.0	0.0	0.0	0.0	0.0	0.0	0.0	0.0	0.0	0.0	0.0	0.0	0.0	0.0	0.0
CASC3	22794	symbol	H. sapiens	22794	H. sapiens	CASC3	CASC3 exon junction complex subunit	CASC3 is a gene that encodes a protein that is a crucial component of the exon junction complex (EJC). The EJC is a protein complex that is deposited on spliced mRNAs at exon-exon junctions and plays a role in nonsense-mediated mRNA decay (NMD). The protein encoded by CASC3 binds RNA and interacts with two other EJC core components. It is mainly located in the cytoplasm but can also shuttle into …	Mutations in the CASC3 gene have been associated with a variety of diseases, including cancer, intellectual disability, and developmental disorders. In particular, CASC3 has been implicated in the development of acute myeloid leukemia (AML) and breast cancer. Targeted drug discovery efforts have focused on developing small molecule inhibitors of the EJC complex, which could potentially be used to…	GO:0008298 intracellular mRNA localization;GO:2000622 regulation of nuclear-transcribed mRNA catabolic process, nonsense-mediated decay;GO:0000184 nuclear-transcribed mRNA catabolic process, nonsense-mediated decay		Cancer-related genes:Candidate cancer biomarkers; Transporters:Primary Active Transporters; Predicted intracellular proteins	Nuclear membrane (Supported)				0.0	0.0	0.0	0.0	0.0	0.0	0.0	0.0	0.0	0.0	0.0	0.0	0.0	0.0	0.0	0.0	0.0
CBARP	255057	symbol	H. sapiens	255057	H. sapiens	CBARP	CACN subunit beta associated regulatory protein	CBARP (CACN subunit beta associated regulatory protein) is a human gene that is predicted to be involved in negative regulation of calcium ion-dependent exocytosis and voltage-gated calcium channel activity. It is also predicted to enable transmembrane transporter binding activity and is located in the synaptic vesicle membrane as an integral component of the membrane. CBARP is predicted to be ac…	There is limited information available on the disease implications of CBARP. However, some studies have suggested that CBARP may play a role in neurological disorders such as epilepsy and schizophrenia. Targeted drug discovery efforts for CBARP are also limited, but some studies have explored the potential of CBARP as a therapeutic target for these disorders. Currently, there are no drugs on the …	GO:0045955 negative regulation of calcium ion-dependent exocytosis;GO:1901386 negative regulation of voltage-gated calcium channel activity;GO:1903306 negative regulation of regulated secretory pathway		Predicted intracellular proteins	Nucleoplasm (Approved)				0.0	0.0	0.0	0.0	0.0	0.0	0.0	0.0	0.0	0.0	0.0	0.0	0.0	0.0	0.0	0.0	0.0
CBR1	873	symbol	H. sapiens	873	H. sapiens	CBR1	carbonyl reductase 1	CBR1 is a gene that encodes a protein belonging to the short-chain dehydrogenases/reductases family. This protein functions as an NADPH-dependent oxidoreductase with a broad specificity for carbonyl compounds, including quinones, prostaglandins, and xenobiotics. The gene has multiple alternatively spliced transcript variants.	CBR1 has been implicated in several diseases, including cancer, diabetes, and neurodegenerative disorders. In cancer, CBR1 has been shown to play a role in drug resistance, as it can metabolize chemotherapeutic agents, such as doxorubicin and daunorubicin, into inactive forms. In diabetes, CBR1 has been linked to the development of diabetic complications, such as neuropathy and retinopathy. In ne…	GO:0019371 cyclooxygenase pathway;GO:0042373 vitamin K metabolic process;GO:0008211 glucocorticoid metabolic process		ENZYME proteins:Oxidoreductases; Enzymes; Predicted intracellular proteins	Nucleoplasm (Approved); Additional: Cytosol	Rutin; Resveratrol; Heptaethylene glycol; 2-(2-{2-[2-(2-{2-[2-(2-Ethoxy-Ethoxy)-Ethoxy]-Ethoxy}-Ethoxy)-Ethoxy]-Ethoxy}-Ethoxy)-Ethanol, Polyethyleneglycol Peg400; Quercetin; 3-(4-Amino-1-Tert-Butyl-1h-Pyrazolo[3,4-D]Pyrimidin-3-Yl)Phenol; Curcumin; Curcumin sulfate		(M5935)HALLMARK FATTY ACID METABOLISM; (M5934)HALLMARK XENOBIOTIC METABOLISM	0.0	0.0	0.0	0.0	0.0	0.0	0.0	0.0	0.0	0.0	0.0	0.0	0.0	0.0	0.0	0.0	0.0
CBWD1	55871	gene_synonym	H. sapiens	55871	H. sapiens	ZNG1A	Zn regulated GTPase metalloprotein activator 1A	ZNG1A is a human gene that encodes for a protein called Zn regulated GTPase metalloprotein activator 1A. This protein is predicted to have ATP binding activity and to be active in the cytoplasm. The function of ZNG1A is not yet fully understood, but it is believed to play a role in regulating metal ion homeostasis and cellular signaling pathways. ZNG1A has been linked to various diseases, includi…	There is limited information available on the disease implications of ZNG1A, but some studies have suggested that it may be involved in the development and progression of certain types of cancer, including breast cancer and hepatocellular carcinoma. Additionally, ZNG1A has been implicated in neurodegenerative disorders such as Alzheimer's disease and Parkinson's disease, although the exact mechan…	GO:0001822 kidney development;GO:0072001 renal system development;GO:0048513 animal organ development		Predicted intracellular proteins	Plasma membrane (Approved)				0.0	0.0	0.0	0.0	0.0	0.0	0.0	0.0	0.0	0.0	0.0	0.0	0.0	0.0	0.0	0.0	0.0
CCDC126	90693	symbol	H. sapiens	90693	H. sapiens	CCDC126	coiled-coil domain containing 126	CCDC126 is a human gene that encodes for a protein containing a coiled-coil domain. This protein is located in the membrane, which is the outer layer of cells that separates the inside of the cell from the outside environment. The function of CCDC126 is not well understood, but it may play a role in cell signaling or transport across the membrane. Further research is needed to fully understand th…	Unfortunately, there is currently limited information available on the disease implications of CCDC126. As such, there have been no targeted drug discovery efforts or drugs on the market that specifically target this gene. However, as research continues to uncover the function of CCDC126, it may become a target for drug discovery efforts in the future. It is important to note that the lack of inf…			Predicted secreted proteins; Predicted intracellular proteins	Golgi apparatus (Approved)				0.0	0.0	0.0	0.0	0.0	0.0	0.0	0.0	0.0	0.0	0.0	0.0	0.0	0.0	0.0	0.0	0.0
CCDC6	8030	symbol	H. sapiens	8030	H. sapiens	CCDC6	coiled-coil domain containing 6	The CCDC6 gene encodes a protein that contains a coiled-coil domain and is expressed throughout the body. It may act as a tumor suppressor. A genetic rearrangement that results in a fusion gene containing a portion of CCDC6 and the intracellular kinase-encoding domain of the ret proto-oncogene is responsible for thyroid papillary carcinoma.	The CCDC6 gene has been implicated in various types of cancer, including thyroid papillary carcinoma, lung cancer, and acute myeloid leukemia. The fusion gene resulting from the rearrangement of CCDC6 and the ret proto-oncogene is a driver mutation in thyroid papillary carcinoma, making it a potential therapeutic target. Targeted drug discovery efforts have focused on developing inhibitors of the…	GO:0007010 cytoskeleton organization;GO:0006996 organelle organization;GO:0016043 cellular component organization		Human disease related genes:Cancers:Cancers of endocrine organs; Predicted intracellular proteins; Cancer-related genes:Mutated cancer genes; Disease related genes	Cytosol (Supported)				0.0	0.0	0.0	0.0	0.0	0.0	0.0	0.0	0.0	0.0	0.0	0.0	0.0	0.0	0.0	0.0	0.0
CCDC71L	168455	symbol	H. sapiens	168455	H. sapiens	CCDC71L	coiled-coil domain containing 71 like	CCDC71L is a human gene that is predicted to play a role in cellular lipid metabolism and the positive regulation of fat cell differentiation. It belongs to the coiled-coil domain containing family and is similar to the CCDC71 gene. However, the exact function of CCDC71L is not yet fully understood. This gene may be involved in the development of obesity and related metabolic disorders. Further r…	There is limited information available on the disease implications of CCDC71L. However, given its predicted role in lipid metabolism and fat cell differentiation, it is possible that this gene may be involved in the development of obesity and related metabolic disorders. Targeted drug discovery efforts for CCDC71L are currently limited, as the exact function of this gene is not yet fully understo…			Predicted intracellular proteins	Actin filaments;Golgi apparatus (Approved); Additional: Cytosol				0.0	0.0	0.0	0.0	0.0	0.0	0.0	0.0	0.0	0.0	0.0	0.0	0.0	0.0	0.0	0.0	0.0
CCL20	6364	symbol	H. sapiens	6364	H. sapiens	CCL20	C-C motif chemokine ligand 20	CCL20 is a gene that belongs to the small cytokine CC gene subfamily and encodes a protein that is involved in immunoregulatory and inflammatory processes. The protein has chemotactic activity for lymphocytes and can inhibit the proliferation of myeloid progenitors. There are two different isoforms of the protein that are encoded by two transcript variants of the gene. CCL20 is an antimicrobial g…	CCL20 has been implicated in various diseases, including inflammatory bowel disease, psoriasis, and cancer. Inflammatory bowel disease patients have been found to have elevated levels of CCL20 in their intestinal mucosa, and blocking CCL20 has been shown to reduce inflammation in animal models of the disease. In psoriasis, CCL20 is thought to play a role in the recruitment of immune cells to the …	GO:0072679 thymocyte migration;GO:0035584 calcium-mediated signaling using intracellular calcium source;GO:0072678 T cell migration		Predicted secreted proteins			(M5883)NABA SECRETED FACTORS; (M5885)NABA MATRISOME ASSOCIATED; (M5889)NABA MATRISOME	(M5890)HALLMARK TNFA SIGNALING VIA NFKB; (M5932)HALLMARK INFLAMMATORY RESPONSE; (M5953)HALLMARK KRAS SIGNALING UP	0.0	0.0	0.0	0.0	0.0	0.0	0.0	0.0	0.0	0.0	0.0	0.0	0.0	0.0	0.0	0.0	0.0
CCN1	3491	symbol	H. sapiens	3491	H. sapiens	CCN1	cellular communication network factor 1	CCN1, also known as cellular communication network factor 1, is a gene that encodes a secreted protein that promotes the adhesion of endothelial cells. This protein interacts with integrins and heparan sulfate proteoglycan and is involved in various cellular processes such as cell proliferation, differentiation, angiogenesis, apoptosis, and extracellular matrix formation. CCN1 is growth factor-in…	Dysregulation of CCN1 has been implicated in various diseases, including cancer, cardiovascular diseases, and fibrosis. In cancer, CCN1 has been shown to promote tumor growth, invasion, and metastasis. Targeting CCN1 has been explored as a potential therapeutic strategy for cancer treatment. Several drugs targeting CCN1 are currently in preclinical and clinical development, including monoclonal a…	GO:0002041 intussusceptive angiogenesis;GO:0003278 apoptotic process involved in heart morphogenesis;GO:0060591 chondroblast differentiation		Predicted secreted proteins			(M212)PID INTEGRIN5 PATHWAY; (M169)PID INTEGRIN2 PATHWAY; (M53)PID INTEGRIN3 PATHWAY	(M5942)HALLMARK UV RESPONSE DN; (M5890)HALLMARK TNFA SIGNALING VIA NFKB; (M5891)HALLMARK HYPOXIA	0.0	0.0	0.0	0.0	1.0	0.0	0.0	0.0	0.0	0.0	0.0	0.0	0.0	1.0	0.0	0.0	1.0
CCNE1	898	symbol	H. sapiens	898	H. sapiens	CCNE1	cyclin E1	CCNE1, also known as cyclin E1, is a gene that encodes a protein belonging to the cyclin family. Cyclins are regulators of CDK kinases and play a crucial role in the cell cycle. CCNE1 forms a complex with CDK2 and is required for the G1/S transition in the cell cycle. The protein accumulates at the G1-S phase boundary and is degraded as cells progress through S phase. Overexpression of CCNE1 has …	CCNE1 has been implicated in various types of cancer, including breast, ovarian, lung, and bladder cancer. Overexpression of CCNE1 has been associated with poor prognosis and resistance to chemotherapy. Therefore, CCNE1 has been identified as a potential therapeutic target for cancer treatment. Several drugs targeting CCNE1 are currently in preclinical and clinical development, including CDK inhi…	GO:1902462 positive regulation of mesenchymal stem cell proliferation;GO:1902460 regulation of mesenchymal stem cell proliferation;GO:0006270 DNA replication initiation		Human disease related genes:Cancers:Head and neck cancers; Cancer-related genes:Candidate cancer biomarkers; Human disease related genes:Cancers:Cancers of the digestive system; Predicted intracellular proteins	Nucleoplasm (Enhanced)		(M3686)SA REG CASCADE OF CYCLIN EXPR; (M11)PID PRL SIGNALING EVENTS PATHWAY; (M258)PID BARD1 PATHWAY	(M5941)HALLMARK UV RESPONSE UP; (M5947)HALLMARK IL2 STAT5 SIGNALING; (M5925)HALLMARK E2F TARGETS	0.0	0.0	0.0	0.0	0.0	0.0	0.0	0.0	0.0	0.0	0.0	0.0	0.0	0.0	0.0	0.0	0.0
CCT4	10575	symbol	H. sapiens	10575	H. sapiens	CCT4	chaperonin containing TCP1 subunit 4	CCT4 is a subunit of the chaperonin containing TCP1 complex (CCT), which is responsible for assisting in the folding of newly translated polypeptide substrates. The CCT complex consists of two back-to-back rings, each containing eight unique but homologous subunits, including CCT4. The substrates of CCT include cytoskeletal proteins such as actin and tubulin, as well as alpha-transducin. CCT work…	There is limited information available on the disease implications of CCT4 mutations. However, studies have suggested that mutations in other subunits of the CCT complex may be associated with various diseases, including cancer, neurodegenerative disorders, and ciliary dyskinesia. Targeted drug discovery efforts for CCT4 are also limited, but some studies have explored the potential of targeting …	GO:0090666 scaRNA localization to Cajal body;GO:0090670 RNA localization to Cajal body;GO:0090685 RNA localization to nucleus		Predicted intracellular proteins	Cytosol (Supported); Additional: Nucleoplasm			(M5926)HALLMARK MYC TARGETS V1	0.0	0.0	0.0	0.0	0.0	0.0	0.0	0.0	0.0	0.0	0.0	0.0	0.0	0.0	0.0	0.0	0.0
CD151	977	symbol	H. sapiens	977	H. sapiens	CD151	CD151 molecule (Raph blood group)	CD151 is a transmembrane protein that belongs to the tetraspanin family. It is a cell surface glycoprotein that interacts with integrins and other transmembrane 4 superfamily proteins. CD151 is involved in cellular processes such as cell adhesion and may regulate integrin trafficking and/or function. It enhances cell motility, invasion, and metastasis of cancer cells. The protein is known to medi…	CD151 has been implicated in various diseases, including cancer, cardiovascular disease, and autoimmune disorders. In cancer, CD151 has been shown to promote tumor growth, invasion, and metastasis, making it a potential target for cancer therapy. Several studies have explored the use of CD151-targeted therapies, including monoclonal antibodies and small molecule inhibitors, in preclinical models …	GO:0044319 wound healing, spreading of cells;GO:0090505 epiboly involved in wound healing;GO:0090504 epiboly		Human disease related genes:Skin diseases:Skin and soft tissue diseases; Blood group antigen proteins; Disease related genes; Potential drug targets; Transporters:Accessory Factors Involved in Transport; CD markers; Human disease related genes:Urinary system diseases:Kidney diseases				(M5905)HALLMARK ADIPOGENESIS	0.0	0.0	0.0	0.0	0.0	0.0	0.0	0.0	0.0	0.0	0.0	0.0	0.0	0.0	0.0	0.0	0.0
CD320	51293	symbol	H. sapiens	51293	H. sapiens	CD320	CD320 molecule	CD320 is a gene that encodes the transcobalamin receptor, which is responsible for the cellular uptake of vitamin B12. This receptor is expressed on the surface of cells and is involved in B-cell proliferation and immunoglobulin secretion. Mutations in this gene have been linked to methylmalonic aciduria, a metabolic disorder that affects the body's ability to process certain proteins and fats. D…	Mutations in the CD320 gene have been linked to methylmalonic aciduria, a rare metabolic disorder that affects the body's ability to process certain proteins and fats. There are currently no targeted drug discovery efforts specifically for CD320, but there are drugs available to treat methylmalonic aciduria. These include hydroxocobalamin, which is a form of vitamin B12 that can be administered i…	GO:0031296 B cell costimulation;GO:0015889 cobalamin transport;GO:0030656 regulation of vitamin metabolic process		CD markers; Disease related genes	Cytosol (Approved)				0.0	0.0	0.0	0.0	0.0	0.0	0.0	0.0	0.0	0.0	0.0	0.0	0.0	0.0	0.0	0.0	0.0
CDIP1	29965	symbol	H. sapiens	29965	H. sapiens	CDIP1	cell death inducing p53 target 1	CDIP1 is a human gene that is predicted to have metal ion binding activity. It plays a role in the intrinsic apoptotic signaling pathway in response to DNA damage by p53 class mediator and tumor necrosis factor-mediated signaling pathway. CDIP1 is located in the cytoplasmic side of late endosome membrane, cytoplasmic side of lysosomal membrane, and nucleus. It is a target of the p53 tumor suppres…	There is limited information available on the disease implications of CDIP1. However, some studies have suggested that CDIP1 may play a role in the development and progression of certain types of cancer, including breast cancer and lung cancer. As a result, there has been some interest in developing drugs that target CDIP1 as a potential treatment for these cancers. Currently, there are no drugs …	GO:0042771 intrinsic apoptotic signaling pathway in response to DNA damage by p53 class mediator;GO:0072332 intrinsic apoptotic signaling pathway by p53 class mediator;GO:0008630 intrinsic apoptotic signaling pathway in response to DNA damage		Predicted intracellular proteins	Centrosome (Supported); Additional: Nucleoplasm				0.0	0.0	0.0	0.0	0.0	0.0	0.0	0.0	0.0	0.0	0.0	0.0	0.0	0.0	0.0	0.0	0.0
CDK2AP1	8099	symbol	H. sapiens	8099	H. sapiens	CDK2AP1	cyclin dependent kinase 2 associated protein 1	CDK2AP1 is a gene that encodes a protein that interacts with cyclin-dependent kinase 2 (CDK2) and is believed to inhibit its activity by binding to it and targeting it for degradation. The protein also interacts with DNA polymerase alpha/primase and plays a regulatory role in DNA replication during the S-phase of the cell cycle. Additionally, it is a core subunit of the nucleosome remodeling and …	There is limited information available on the disease implications of CDK2AP1. However, some studies have suggested that alterations in the expression of CDK2AP1 may be associated with certain types of cancer, including breast cancer and hepatocellular carcinoma. Targeted drug discovery efforts for CDK2AP1 are also limited, as the protein's function and role in disease are not well understood. Ho…	GO:0006261 DNA-templated DNA replication;GO:0006260 DNA replication;GO:0001934 positive regulation of protein phosphorylation		Predicted intracellular proteins	Nucleoplasm (Supported)				0.0	0.0	0.0	0.0	0.0	0.0	0.0	0.0	0.0	0.0	0.0	0.0	0.0	0.0	0.0	0.0	0.0
CDKL5	6792	symbol	H. sapiens	6792	H. sapiens	CDKL5	cyclin dependent kinase like 5	CDKL5 is a gene that encodes a protein with kinase activity. Mutations in this gene have been linked to two neurological disorders: X-linked infantile spasm syndrome (ISSX) and Rett syndrome (RTT). ISSX, also known as X-linked West syndrome, is a rare form of epilepsy that typically begins in infancy and is characterized by seizures and developmental delays. RTT is a neurodevelopmental disorder t…	There are currently no targeted drug therapies available for CDKL5-related disorders, and treatment is primarily focused on managing symptoms. However, there are ongoing efforts to develop drugs that target the CDKL5 protein and its downstream signaling pathways. One potential approach is to develop small molecule inhibitors that target the kinase activity of CDKL5, which could potentially restor…	GO:0045773 positive regulation of axon extension;GO:0050775 positive regulation of dendrite morphogenesis;GO:0010770 positive regulation of cell morphogenesis involved in differentiation	yes	Human disease related genes:Nervous system diseases:Epilepsy; Disease related genes; Enzymes; ENZYME proteins:Transferases; Potential drug targets; Kinases:CMGC Ser/Thr protein kinases; Predicted intracellular proteins	Nucleoplasm (Supported)				0.0	0.0	0.0	0.0	0.0	0.0	0.0	0.0	0.0	0.0	0.0	0.0	0.0	0.0	0.0	0.0	0.0
CEND1	51286	symbol	H. sapiens	51286	H. sapiens	CEND1	cell cycle exit and neuronal differentiation 1	CEND1 is a gene that encodes a neuron-specific protein. It is involved in promoting neuronal differentiation and cell cycle exit. Studies in pigs have shown that a similar protein enhances neuroblastoma cell differentiation in vitro, suggesting that CEND1 may also play a role in neuronal differentiation in vivo. Multiple pseudogenes have been identified for this gene.	There is limited information available on the disease implications of CEND1. However, studies have shown that it may play a role in neuroblastoma, a type of cancer that develops from immature nerve cells. Targeted drug discovery efforts for CEND1 are also limited, as it is not a well-studied gene. However, there have been some successful drugs on the market that target neuronal differentiation an…	GO:0021686 cerebellar granular layer maturation;GO:0021933 radial glia guided migration of cerebellar granule cell;GO:0021941 negative regulation of cerebellar granule cell precursor proliferation			Mitochondria (Approved)				0.0	0.0	0.0	0.0	0.0	0.0	0.0	0.0	0.0	0.0	0.0	0.0	0.0	0.0	0.0	0.0	0.0
CENPS	378708	symbol	H. sapiens	378708	H. sapiens	CENPS	centromere protein S	CENPS is a gene located on chromosome 1p36 that is involved in multiple cellular processes. It contains a TFIID-31 domain and is expressed at low levels in neuroblastoma tumors, suggesting a potential role in cell death pathways. The protein encoded by CENPS is a component of several complexes, including the Fanconi anemia core complex, the APITD1/CENPS complex, and the CENPA-CAD complex. Its fun…	There is limited information available on the disease implications of CENPS, as it is a relatively understudied gene. However, some studies have suggested that alterations in CENPS expression or function may be associated with certain types of cancer, including neuroblastoma and breast cancer. Targeted drug discovery efforts for CENPS are also limited, but there is potential for the development o…	GO:0000712 resolution of meiotic recombination intermediates;GO:0036297 interstrand cross-link repair;GO:0031297 replication fork processing		Predicted intracellular proteins			(M1)PID FANCONI PATHWAY		0.0	0.0	0.0	0.0	0.0	0.0	0.0	0.0	0.0	0.0	0.0	0.0	0.0	0.0	0.0	0.0	0.0
CEP76	79959	symbol	H. sapiens	79959	H. sapiens	CEP76	centrosomal protein 76	CEP76 is a gene that encodes a protein found in the centrosome, a cellular organelle involved in cell division. The protein is responsible for regulating the duplication of centrioles, structures within the centrosome that are essential for cell division. CEP76 limits the duplication of centrioles to once per cell cycle, ensuring proper cell division and preventing abnormal cell growth. The gene …	There is limited information available on the disease implications of CEP76 mutations. However, studies have suggested that alterations in centrosome function, including defects in centriole duplication, can contribute to the development of cancer. Therefore, CEP76 may play a role in cancer development and progression. Currently, there are no targeted drug discovery efforts specifically focused o…	GO:0046599 regulation of centriole replication;GO:0010824 regulation of centrosome duplication;GO:0046605 regulation of centrosome cycle		Cancer-related genes:Mutated cancer genes; Predicted intracellular proteins					0.0	0.0	0.0	0.0	0.0	0.0	0.0	0.0	0.0	0.0	0.0	0.0	0.0	0.0	0.0	0.0	0.0
CFD	1675	symbol	H. sapiens	1675	H. sapiens	CFD	complement factor D	The human gene CFD encodes for complement factor D, a protease that plays a crucial role in the alternative pathway of complement activation by catalyzing the cleavage of factor B. Additionally, this gene also functions as an adipokine, regulating insulin secretion in mice. Mutations in CFD have been linked to complement factor D deficiency, which is associated with recurrent bacterial meningitis…	Complement factor D deficiency, caused by mutations in the CFD gene, is a rare genetic disorder that leads to recurrent bacterial meningitis infections. There are currently no targeted drug therapies available for this condition, and treatment typically involves prophylactic antibiotics and immunoglobulin replacement therapy. However, research efforts are underway to develop novel therapies that …	GO:0006957 complement activation, alternative pathway;GO:0006956 complement activation;GO:0006959 humoral immune response		Human disease related genes:Immune system diseases:Primary immunodeficiency; ENZYME proteins:Hydrolases; Disease related genes; Enzymes; Potential drug targets; Peptidases:Serine-type peptidases; Predicted secreted proteins		2-Aminobenzyl alcohol; 3,4-Dichloroisocoumarin		(M5946)HALLMARK COAGULATION; (M5909)HALLMARK MYOGENESIS	0.0	0.0	0.0	0.0	0.0	0.0	0.0	0.0	0.0	0.0	0.0	0.0	0.0	0.0	0.0	0.0	0.0
CHMP7	91782	symbol	H. sapiens	91782	H. sapiens	CHMP7	charged multivesicular body protein 7	CHMP7, also known as charged multivesicular body protein 7, is a human gene that plays a role in various cellular processes, including late endosome to vacuole transport, midbody abscission, and mitotic nuclear division. It is located in the cytosol, nuclear envelope, and nucleoplasm, and is part of the ESCRT III complex. CHMP7 also colocalizes with chromatin.	There is limited information available on the disease implications of CHMP7. However, mutations in other genes that are part of the ESCRT III complex have been linked to various diseases, including neurodegenerative disorders, cancer, and viral infections. Therefore, it is possible that mutations in CHMP7 could also contribute to these diseases. There are currently no targeted drug discovery effo…	GO:1904896 ESCRT complex disassembly;GO:1904903 ESCRT III complex disassembly;GO:0051469 vesicle fusion with vacuole		Predicted intracellular proteins	Nucleoplasm (Supported); Additional: Cytosol				0.0	0.0	0.0	0.0	0.0	0.0	0.0	0.0	0.0	0.0	0.0	0.0	0.0	0.0	0.0	0.0	0.0
CHPF	79586	symbol	H. sapiens	79586	H. sapiens	CHPF	chondroitin polymerizing factor	CHPF is a human gene that encodes for a protein called chondroitin polymerizing factor. This protein is involved in the biosynthesis of chondroitin sulfate, a type of glycosaminoglycan that is important for the structure and function of cartilage and other connective tissues in the body. CHPF enables the activity of two enzymes, N-acetylgalactosaminyl-proteoglycan 3-beta-glucuronosyltransferase a…	There is limited information available on the disease implications of CHPF mutations. However, some studies have suggested that alterations in chondroitin sulfate biosynthesis may contribute to the development of osteoarthritis and other joint disorders. Targeted drug discovery efforts for CHPF have not been extensively explored, but there is potential for the development of drugs that modulate c…	GO:0030206 chondroitin sulfate biosynthetic process;GO:0050650 chondroitin sulfate proteoglycan biosynthetic process;GO:0030204 chondroitin sulfate metabolic process		Enzymes; ENZYME proteins:Transferases; Predicted intracellular proteins	Cytosol (Supported); Additional: Centrosome;Vesicles			(M5937)HALLMARK GLYCOLYSIS	0.0	0.0	0.0	0.0	0.0	0.0	0.0	0.0	0.0	0.0	0.0	0.0	0.0	0.0	0.0	0.0	0.0
CHRDL2	25884	symbol	H. sapiens	25884	H. sapiens	CHRDL2	chordin like 2	CHRDL2 is a gene that encodes a protein belonging to the chordin family. This family of proteins is secreted and contains a cysteine-rich pro-collagen repeat domain that interacts with members of the transforming growth factor beta superfamily. The encoded protein has been shown to directly interact with human activin A in vitro. It is expressed in various tissues, including osteoblasts, where it…	There is limited information available on the disease implications of CHRDL2. However, some studies have suggested that it may play a role in osteoarthritis and cartilage regeneration. Targeted drug discovery efforts for CHRDL2 are also limited, as the protein's function and potential therapeutic applications are not well understood. Currently, there are no drugs on the market that specifically t…	GO:0030514 negative regulation of BMP signaling pathway;GO:0030510 regulation of BMP signaling pathway;GO:0090288 negative regulation of cellular response to growth factor stimulus		Predicted secreted proteins; Predicted intracellular proteins	Vesicles (Approved)		(M5883)NABA SECRETED FACTORS; (M5885)NABA MATRISOME ASSOCIATED; (M5889)NABA MATRISOME		0.0	0.0	0.0	0.0	0.0	0.0	0.0	0.0	0.0	0.0	0.0	0.0	0.0	0.0	0.0	0.0	0.0
CITED2	10370	symbol	H. sapiens	10370	H. sapiens	CITED2	Cbp/p300 interacting transactivator with Glu/Asp rich carboxy-terminal domain 2	CITED2 is a human gene that encodes a protein that inhibits the activation of genes induced by hypoxia-inducible factor 1-alpha (HIF1A) by competing with its binding to p300-CH1. Mutations in this gene have been linked to cardiac septal defects. The gene has multiple isoforms due to alternative splicing.	Mutations in the CITED2 gene have been associated with various congenital heart defects, including atrial and ventricular septal defects. Studies have also shown that CITED2 plays a role in the development of certain cancers, such as breast cancer and hepatocellular carcinoma. Targeted drug discovery efforts for CITED2 are still in the early stages, but some promising research has been done on th…	GO:0035802 adrenal cortex formation;GO:0038107 nodal signaling pathway involved in determination of left/right asymmetry;GO:1900164 nodal signaling pathway involved in determination of lateral mesoderm left/right asymmetry		Human disease related genes:Cardiovascular diseases:Cardiac diseases; Human disease related genes:Congenital malformations:Congenital malformations of the circulatory system; Predicted intracellular proteins; Disease related genes	Nucleoplasm (Supported); Additional: Cytosol;Vesicles		(M44)PID HIF2PATHWAY; (M255)PID HIF1 TFPATHWAY	(M5942)HALLMARK UV RESPONSE DN; (M5891)HALLMARK HYPOXIA; (M5937)HALLMARK GLYCOLYSIS	0.0	0.0	0.0	0.0	1.0	0.0	0.0	0.0	0.0	0.0	0.0	1.0	0.0	1.0	0.0	0.0	0.0
CIZ1	25792	symbol	H. sapiens	25792	H. sapiens	CIZ1	CDKN1A interacting zinc finger protein 1	CIZ1 (CDKN1A interacting zinc finger protein 1) is a gene that encodes a zinc finger DNA binding protein that interacts with CIP1, a protein complex with cyclin E. The function of CIZ1 is to regulate the cellular localization of CIP1. The gene has several transcript variants that encode different isoforms.	Research on CIZ1 has suggested its involvement in various diseases, including cancer, Alzheimer's disease, and viral infections. In cancer, CIZ1 has been found to be overexpressed in several types of tumors, including breast, lung, and prostate cancer. Targeting CIZ1 has been proposed as a potential therapeutic strategy for cancer treatment. However, there are currently no drugs specifically targ…	GO:0032298 positive regulation of DNA-templated DNA replication initiation;GO:2000105 positive regulation of DNA-templated DNA replication;GO:0030174 regulation of DNA-templated DNA replication initiation		Predicted intracellular proteins; Disease related genes	Nucleoplasm (Enhanced)				0.0	0.0	0.0	0.0	0.0	0.0	0.0	0.0	0.0	0.0	0.0	0.0	0.0	0.0	0.0	0.0	0.0
CLEC4F	165530	symbol	H. sapiens	165530	H. sapiens	CLEC4F	C-type lectin domain family 4 member F	CLEC4F is a human gene that belongs to the C-type lectin domain family 4. It is predicted to have galactose binding activity and glycolipid binding activity, and to be involved in endocytosis. It is also predicted to act upstream of or within NK T cell activation. The gene is expected to be located in the plasma membrane. This information is provided by the Alliance of Genome Resources as of Apri…	There is limited information available on the disease implications of CLEC4F. However, some studies have suggested that it may play a role in the immune response to viral infections, such as hepatitis B and C. Targeted drug discovery efforts for CLEC4F are also limited, as its function and role in disease are not well understood. Currently, there are no drugs on the market that specifically targe…	GO:0006897 endocytosis;GO:0016192 vesicle-mediated transport;GO:0044419 biological process involved in interspecies interaction between organisms			Plasma membrane (Approved); Additional: Cytosol		(M5880)NABA ECM AFFILIATED; (M5885)NABA MATRISOME ASSOCIATED; (M5889)NABA MATRISOME		0.0	0.0	0.0	0.0	0.0	0.0	0.0	0.0	0.0	0.0	0.0	0.0	0.0	0.0	0.0	0.0	0.0
CLPB	81570	symbol	H. sapiens	81570	H. sapiens	CLPB	ClpB family mitochondrial disaggregase	CLPB is a gene that belongs to the ATP-ases associated with diverse cellular activities (AAA+) superfamily. It encodes a protein that contains an AAA+ domain and a C-terminal D2 domain, which is characteristic of the AAA+ subfamily of Caseinolytic peptidases. The protein cooperates with Hsp70 in the disaggregation of protein aggregates. Allelic variants of this gene are associated with 3-methylgl…	Mutations in the CLPB gene have been associated with 3-methylglutaconic aciduria, a rare metabolic disorder characterized by elevated levels of 3-methylglutaconic acid in the urine and blood. This condition can cause a range of symptoms, including developmental delay, muscle weakness, cataracts, and neutropenia. There are currently no targeted drug discovery efforts specifically for CLPB, but som…	GO:0039529 RIG-I signaling pathway;GO:0030851 granulocyte differentiation;GO:0140374 antiviral innate immune response		Human disease related genes:Congenital disorders of metabolism:Congenital disorders of amino acid metabolism; Predicted intracellular proteins; Disease related genes				(M5951)HALLMARK SPERMATOGENESIS	0.0	0.0	0.0	0.0	0.0	0.0	0.0	0.0	0.0	0.0	0.0	0.0	0.0	0.0	0.0	0.0	0.0
CLRN1	7401	symbol	H. sapiens	7401	H. sapiens	CLRN1	clarin 1	The CLRN1 gene encodes a protein that is important for the development and maintenance of the inner ear and retina. The protein contains a cytosolic N-terminus, multiple transmembrane domains, and a membrane retention signal in the C-terminus. Mutations in this gene have been linked to Usher syndrome type IIIa, a genetic disorder that affects hearing, vision, and balance. Multiple variants of the…	Usher syndrome type IIIa is a rare genetic disorder caused by mutations in the CLRN1 gene. This disorder affects the development and function of the inner ear and retina, leading to progressive hearing loss, vision loss, and balance problems. There are currently no targeted drug therapies available for Usher syndrome type IIIa, and treatment is focused on managing symptoms and providing support t…	GO:0050957 equilibrioception;GO:0060088 auditory receptor cell stereocilium organization;GO:0002093 auditory receptor cell morphogenesis		Transporters; Disease related genes; Potential drug targets; Predicted intracellular proteins; Human disease related genes:Nervous system diseases:Eye disease					0.0	0.0	0.0	0.0	0.0	0.0	0.0	0.0	0.0	0.0	0.0	0.0	0.0	0.0	0.0	0.0	0.0
CLSTN3	9746	symbol	H. sapiens	9746	H. sapiens	CLSTN3	calsyntenin 3	CLSTN3, also known as calsyntenin 3, is a human gene that is predicted to enable calcium ion binding activity and be involved in positive regulation of synapse assembly and synaptic transmission. It is also predicted to be located in the postsynaptic density and be part of a protein-containing complex. CLSTN3 is predicted to be active in several cellular components, including GABA-ergic synapse, …	There is limited information available on the disease implications of CLSTN3. However, some studies have suggested that mutations in this gene may be associated with neurodegenerative disorders such as Alzheimer's disease and Parkinson's disease. Targeted drug discovery efforts for CLSTN3 are also limited, but some studies have suggested that modulating the activity of this gene may have therapeu…	GO:1902474 positive regulation of protein localization to synapse;GO:1902473 regulation of protein localization to synapse;GO:0051932 synaptic transmission, GABAergic		Predicted intracellular proteins				(M5956)HALLMARK KRAS SIGNALING DN	0.0	0.0	0.0	0.0	0.0	0.0	0.0	0.0	0.0	0.0	0.0	0.0	0.0	0.0	0.0	0.0	0.0
CNP3	567953	gene_synonym	D. rerio			None	None	None	None	None	None	None	None	None	None	None	nan	nan	nan	nan	nan	nan	nan	nan	nan	nan	nan	nan	nan	nan	nan	nan	nan
CNTF	1270	symbol	H. sapiens	1270	H. sapiens	CNTF	ciliary neurotrophic factor	CNTF (ciliary neurotrophic factor) is a hormone that primarily acts in the nervous system to promote neurotransmitter synthesis and neurite outgrowth in certain neuronal populations. It is a potent survival factor for neurons and oligodendrocytes and may help reduce tissue destruction during inflammatory attacks. A mutation in this gene can lead to CNTF deficiency, but this is not causally relate…	CNTF has been studied for its potential therapeutic applications in various neurological disorders, including amyotrophic lateral sclerosis (ALS), multiple sclerosis (MS), and retinal degeneration. In preclinical studies, CNTF has been shown to promote the survival of motor neurons and delay disease progression in animal models of ALS. However, clinical trials of CNTF in ALS patients have not sho…	GO:0046668 regulation of retinal cell programmed cell death;GO:0070120 ciliary neurotrophic factor-mediated signaling pathway;GO:0046532 regulation of photoreceptor cell differentiation		Cancer-related genes:Candidate cancer biomarkers; Predicted intracellular proteins	Vesicles (Approved)		(M5883)NABA SECRETED FACTORS; (M5885)NABA MATRISOME ASSOCIATED; (M5889)NABA MATRISOME		0.0	0.0	0.0	0.0	0.0	0.0	0.0	0.0	0.0	0.0	1.0	0.0	0.0	0.0	0.0	0.0	0.0
COA8	84334	symbol	H. sapiens	84334	H. sapiens	COA8	cytochrome c oxidase assembly factor 8	COA8 is a gene that encodes a protein that is found in the mitochondria and plays a role in promoting programmed cell death by stimulating the release of cytochrome c. Mutations in this gene have been linked to mitochondrial complex IV deficiency. Alternative splicing of the gene results in multiple transcript variants.	Mutations in the COA8 gene have been associated with mitochondrial complex IV deficiency, which is a rare genetic disorder that affects the function of the mitochondria, leading to a wide range of symptoms including muscle weakness, developmental delays, seizures, and respiratory problems. There are currently no targeted drug discovery efforts specifically for COA8, but there are drugs on the mar…	GO:1904734 positive regulation of electron transfer activity;GO:1904960 positive regulation of cytochrome-c oxidase activity;GO:1904959 regulation of cytochrome-c oxidase activity		Human disease related genes:Congenital disorders of metabolism:Mitochondrial diseases; Predicted intracellular proteins; Disease related genes					0.0	0.0	0.0	0.0	0.0	0.0	0.0	0.0	0.0	0.0	0.0	0.0	0.0	0.0	0.0	0.0	0.0
COMMD8	54951	symbol	H. sapiens	54951	H. sapiens	COMMD8	COMM domain containing 8	COMMD8 is a human gene that encodes a protein that binds to CCDC22, a protein containing a coiled-coil domain. The resulting complex can regulate the turnover of I-kappa-B, a protein that inhibits the activation of NF-kappa-B, a transcription factor involved in immune and inflammatory responses. This suggests that COMMD8 may play a role in regulating immune and inflammatory processes in the body.	There is limited information available on the disease implications of COMMD8. However, some studies have suggested that mutations in the gene may be associated with the development of certain cancers, including hepatocellular carcinoma and colorectal cancer. As for targeted drug discovery efforts, there are currently no drugs on the market that specifically target COMMD8. However, there is ongoin…			Predicted intracellular proteins	Cytosol;Nucleoplasm (Supported)				0.0	0.0	0.0	0.0	0.0	0.0	0.0	0.0	0.0	0.0	0.0	0.0	0.0	0.0	0.0	0.0	0.0
COQ9	57017	symbol	H. sapiens	57017	H. sapiens	COQ9	coenzyme Q9	COQ9 is a gene that plays a crucial role in the biosynthesis of coenzyme Q10, a molecule that is essential for energy production in the mitochondria. Mutations in this gene have been linked to a rare genetic disorder called autosomal-recessive neonatal-onset primary coenzyme Q10 deficiency, which can cause severe neurological and muscular problems in affected individuals. The COQ9 gene is located…	There are currently no targeted drug therapies available for COQ9-related disorders, and treatment is mainly supportive. However, there have been efforts to develop drugs that can increase coenzyme Q10 levels in the body, which may help alleviate some of the symptoms of the disorder. One example is idebenone, a synthetic analog of coenzyme Q10 that has been shown to improve respiratory function a…	GO:0006744 ubiquinone biosynthetic process;GO:1901663 quinone biosynthetic process;GO:0006743 ubiquinone metabolic process		Predicted intracellular proteins; Human disease related genes:Nervous system diseases:Neurodegenerative diseases; Disease related genes	Cytosol;Mitochondria (Approved)			(M5905)HALLMARK ADIPOGENESIS	0.0	0.0	0.0	0.0	0.0	0.0	0.0	0.0	0.0	0.0	0.0	0.0	0.0	0.0	0.0	0.0	0.0
COTD						None	None	None	None	None	None	None	None	None	None	None	nan	nan	nan	nan	nan	nan	nan	nan	nan	nan	nan	nan	nan	nan	nan	nan	nan
COX7A2L	9167	symbol	H. sapiens	9167	H. sapiens	COX7A2L	cytochrome c oxidase subunit 7A2 like	COX7A2L is a nuclear gene that encodes a protein similar to subunit VIIa of cytochrome c oxidase (COX), which is the terminal component of the mitochondrial respiratory chain. COX catalyzes the transfer of electrons from reduced cytochrome c to oxygen. The mitochondrially-encoded subunits of COX function in electron transfer, while the nuclear-encoded subunits may regulate and assemble the comple…	There is limited information on the disease implications of COX7A2L. However, studies have shown that mutations in other subunits of cytochrome c oxidase can lead to mitochondrial diseases such as Leigh syndrome and mitochondrial encephalomyopathy. Targeted drug discovery efforts for COX7A2L are also limited, but some studies have suggested that targeting COX7A2L could be a potential therapeutic …	GO:0097250 mitochondrial respirasome assembly;GO:0002082 regulation of oxidative phosphorylation;GO:0006123 mitochondrial electron transport, cytochrome c to oxygen		Predicted intracellular proteins	Mitochondria (Enhanced); Additional: Nucleoli			(M5936)HALLMARK OXIDATIVE PHOSPHORYLATION	0.0	0.0	0.0	0.0	0.0	0.0	0.0	0.0	0.0	0.0	0.0	0.0	0.0	0.0	0.0	0.0	0.0
CRLF1	9244	symbol	H. sapiens	9244	H. sapiens	CRLF1	cytokine receptor like factor 1	CRLF1 is a gene that encodes a protein belonging to the cytokine type I receptor family. This protein forms a complex with cardiotrophin-like cytokine factor 1 and acts on cells expressing ciliary neurotrophic factor receptors. The complex promotes the survival of neuronal cells. Mutations in this gene lead to two rare genetic disorders, Crisponi syndrome and cold-induced sweating syndrome.	Mutations in the CRLF1 gene have been linked to two rare genetic disorders, Crisponi syndrome and cold-induced sweating syndrome. Crisponi syndrome is characterized by a range of symptoms including hyperthermia, facial abnormalities, and feeding difficulties. Cold-induced sweating syndrome is characterized by excessive sweating triggered by exposure to cold temperatures. There are currently no ta…	GO:2000672 negative regulation of motor neuron apoptotic process;GO:2000671 regulation of motor neuron apoptotic process;GO:0042531 positive regulation of tyrosine phosphorylation of STAT protein		Human disease related genes:Congenital malformations:Other congenital malformations; Predicted secreted proteins; Predicted intracellular proteins; Disease related genes			(M5883)NABA SECRETED FACTORS; (M5885)NABA MATRISOME ASSOCIATED; (M5889)NABA MATRISOME	(M5930)HALLMARK EPITHELIAL MESENCHYMAL TRANSITION	0.0	0.0	0.0	0.0	0.0	0.0	0.0	0.0	1.0	0.0	0.0	0.0	0.0	0.0	0.0	0.0	0.0
CRYBB2	1415	symbol	H. sapiens	1415	H. sapiens	CRYBB2	crystallin beta B2	The human gene CRYBB2 encodes for crystallin beta B2, which is a member of the beta basic group of crystallins. Crystallins are proteins found in the vertebrate eye lens that maintain its transparency and refractive index. Beta-crystallins are the most heterogeneous and can form aggregates of different sizes, self-associate to form dimers, or form heterodimers with other beta-crystallins. CRYBB2 …	As mentioned earlier, mutations in the CRYBB2 gene have been linked to type 2 cerulean cataracts, which is a rare form of cataract that affects the lens of the eye. This condition is characterized by the presence of blue or white opacities in the lens, which can cause blurred vision and eventually lead to blindness if left untreated. While there are currently no targeted drug discovery efforts sp…	GO:0002088 lens development in camera-type eye;GO:0007601 visual perception;GO:0050953 sensory perception of light stimulus		Human disease related genes:Nervous system diseases:Eye disease; Predicted intracellular proteins; Disease related genes	Nucleoplasm (Approved)				0.0	0.0	0.0	0.0	0.0	0.0	0.0	0.0	0.0	0.0	0.0	0.0	0.0	0.0	0.0	0.0	0.0
CTDSPL2	51496	symbol	H. sapiens	51496	H. sapiens	CTDSPL2	CTD small phosphatase like 2	CTDSPL2, also known as CTD small phosphatase like 2, is a gene that encodes a protein that enables RNA polymerase II CTD heptapeptide repeat phosphatase activity. It is predicted to play a role in negative regulation of the BMP signaling pathway, positive regulation of protein export from the nucleus, and protein dephosphorylation. The protein is located in the nucleoplasm. This information is pr…	There is limited information available on the disease implications of CTDSPL2. However, some studies have suggested that mutations in this gene may be associated with developmental disorders such as intellectual disability and autism spectrum disorders. Targeted drug discovery efforts for CTDSPL2 are also limited, as the function of this gene is not well understood. Currently, there are no drugs …	GO:0046827 positive regulation of protein export from nucleus;GO:0046825 regulation of protein export from nucleus;GO:0006611 protein export from nucleus		Predicted intracellular proteins	Nucleoplasm (Approved)				0.0	0.0	0.0	0.0	0.0	0.0	0.0	0.0	0.0	0.0	0.0	0.0	0.0	0.0	0.0	0.0	0.0
CTGFL	22403	gene_synonym	M. musculus	8839	H. sapiens	CCN5	cellular communication network factor 5	CCN5, or cellular communication network factor 5, is a gene that belongs to the connective tissue growth factor (CTGF) family and the WNT1 inducible signaling pathway (WISP) protein subfamily. WNT1 is a signaling protein that plays a role in various developmental processes. CCN5 lacks the C-terminal cystine knot-like (CT) domain, which is involved in dimerization and heparin binding. It is highly…	There is limited information available on the disease implications of CCN5. However, some studies have suggested that CCN5 may play a role in cancer progression and metastasis. For example, reduced expression of CCN5 has been observed in breast cancer, and its overexpression has been shown to inhibit breast cancer cell migration and invasion. Targeted drug discovery efforts for CCN5 are also limi…	GO:0007155 cell adhesion;GO:0060548 negative regulation of cell death;GO:0007267 cell-cell signaling		Predicted secreted proteins			(M3008)NABA ECM GLYCOPROTEINS; (M5884)NABA CORE MATRISOME; (M5889)NABA MATRISOME	(M5891)HALLMARK HYPOXIA; (M5906)HALLMARK ESTROGEN RESPONSE EARLY; (M5907)HALLMARK ESTROGEN RESPONSE LATE	0.0	0.0	0.0	0.0	0.0	0.0	0.0	0.0	0.0	0.0	0.0	0.0	0.0	0.0	0.0	0.0	0.0
CTNS	1497	symbol	H. sapiens	1497	H. sapiens	CTNS	cystinosin, lysosomal cystine transporter	CTNS is a gene that encodes a protein called cystinosin, which is responsible for transporting cystine out of lysosomes. The protein functions by utilizing the H+ electrochemical gradient of the lysosomal membrane. Mutations in this gene lead to cystinosis, a lysosomal storage disorder. Alternative splicing of the gene results in multiple transcript variants.	Cystinosis is a rare autosomal recessive lysosomal storage disorder caused by mutations in the CTNS gene. The accumulation of cystine in lysosomes leads to the formation of crystals that damage various organs, including the kidneys, eyes, muscles, and brain. The disease has three clinical forms: infantile, juvenile, and adult. The infantile form is the most severe and leads to end-stage renal dis…	GO:0010730 negative regulation of hydrogen peroxide biosynthetic process;GO:0015811 L-cystine transport;GO:0010727 negative regulation of hydrogen peroxide metabolic process		Disease related genes; Potential drug targets; Transporters:Electrochemical Potential-driven transporters; Human disease related genes:Congenital disorders of metabolism:Congenital disorders of amino acid metabolism; Human disease related genes:Congenital disorders of metabolism:Lysosomal storage diseases; Predicted intracellular proteins	Intermediate filaments;Vesicles (Supported)	Cystine		(M5945)HALLMARK HEME METABOLISM	1.0	0.0	0.0	0.0	0.0	0.0	0.0	0.0	0.0	0.0	0.0	0.0	0.0	0.0	0.0	0.0	0.0
CYHR1-B						None	None	None	None	None	None	None	None	None	None	None	nan	nan	nan	nan	nan	nan	nan	nan	nan	nan	nan	nan	nan	nan	nan	nan	nan
CYP51A1	1595	symbol	H. sapiens	1595	H. sapiens	CYP51A1	cytochrome P450 family 51 subfamily A member 1	CYP51A1 is a gene that belongs to the cytochrome P450 superfamily of enzymes. These enzymes are involved in drug metabolism and the synthesis of cholesterol, steroids, and other lipids. CYP51A1 is located in the endoplasmic reticulum and plays a role in the synthesis of cholesterol by removing the 14alpha-methyl group from lanosterol. This gene is found in all three eukaryotic phyla, including fu…	CYP51A1 has been implicated in several diseases, including Smith-Lemli-Opitz syndrome (SLOS), a rare genetic disorder that affects cholesterol synthesis. Mutations in the CYP51A1 gene can lead to a deficiency in the enzyme, resulting in a buildup of cholesterol precursors and a decrease in cholesterol levels. This can cause a range of symptoms, including developmental delays, intellectual disabil…	GO:1900222 negative regulation of amyloid-beta clearance;GO:1900221 regulation of amyloid-beta clearance;GO:0006695 cholesterol biosynthetic process		ENZYME proteins:Oxidoreductases; Enzymes; FDA approved drug targets:Small molecule drugs; Predicted intracellular proteins	Endoplasmic reticulum (Enhanced)	Tioconazole; Itraconazole; Levoketoconazole; (S)-econazole		(M5892)HALLMARK CHOLESTEROL HOMEOSTASIS; (M5924)HALLMARK MTORC1 SIGNALING	0.0	0.0	0.0	0.0	0.0	0.0	0.0	0.0	0.0	0.0	0.0	0.0	0.0	0.0	0.0	0.0	0.0
DBI	1622	symbol	H. sapiens	1622	H. sapiens	DBI	diazepam binding inhibitor, acyl-CoA binding protein	The human gene DBI encodes for diazepam binding inhibitor, a protein involved in lipid metabolism and the displacement of beta-carbolines and benzodiazepines, which modulate signal transduction at type A gamma-aminobutyric acid receptors located in brain synapses. The protein is conserved from yeast to mammals and has a highly conserved domain consisting of seven contiguous residues that constitu…	The DBI gene has been implicated in several diseases, including obesity, diabetes, and cancer. Studies have shown that DBI expression is increased in adipose tissue of obese individuals and in pancreatic islets of diabetic patients. Targeted drug discovery efforts have focused on developing drugs that modulate DBI activity for the treatment of these diseases. One example is the drug diazepam, whi…	GO:1903060 negative regulation of protein lipidation;GO:0050748 negative regulation of lipoprotein metabolic process;GO:1905920 positive regulation of CoA-transferase activity		Cancer-related genes:Candidate cancer biomarkers; Predicted intracellular proteins		Coenzyme A; Hexadecanal		(M5908)HALLMARK ANDROGEN RESPONSE	0.0	0.0	0.0	0.0	0.0	0.0	0.0	0.0	0.0	0.0	0.0	0.0	0.0	0.0	0.0	0.0	0.0
DDAH1	23576	symbol	H. sapiens	23576	H. sapiens	DDAH1	dimethylarginine dimethylaminohydrolase 1	DDAH1 is a gene that belongs to the DDAH family and encodes an enzyme that regulates the cellular concentrations of methylarginines. This regulation is important for the generation of nitric oxide, which is involved in various physiological processes such as vasodilation and neurotransmission. The enzyme encoded by DDAH1 plays a crucial role in inhibiting nitric oxide synthase activity, which is …	DDAH1 has been implicated in various diseases, including hypertension, cardiovascular disease, and Alzheimer's disease. In hypertension, DDAH1 expression is reduced, leading to an increase in the levels of asymmetric dimethylarginine (ADMA), which inhibits nitric oxide production and contributes to the development of hypertension. In cardiovascular disease, DDAH1 expression is also reduced, leadi…	GO:0000052 citrulline metabolic process;GO:1900038 negative regulation of cellular response to hypoxia;GO:0006527 arginine catabolic process		Enzymes; ENZYME proteins:Hydrolases; Predicted intracellular proteins	Cytosol;Plasma membrane (Approved); Additional: Nucleoli	Citrulline; Pantoprazole; Esomeprazole; Dexlansoprazole		(M5942)HALLMARK UV RESPONSE DN	0.0	0.0	0.0	0.0	0.0	0.0	0.0	0.0	0.0	0.0	0.0	0.0	0.0	0.0	0.0	0.0	0.0
DER	248311	symbol	D. melanogaster			None	None	None	None	None	None	None	None	None	None	None	nan	nan	nan	nan	nan	nan	nan	nan	nan	nan	nan	nan	nan	nan	nan	nan	nan
DLG1	1739	symbol	H. sapiens	1739	H. sapiens	DLG1	discs large MAGUK scaffold protein 1	DLG1 is a gene that encodes a scaffolding protein that plays a crucial role in normal development. The protein is involved in various cellular processes such as septate junction formation, signal transduction, cell proliferation, synaptogenesis, and lymphocyte activation. The gene produces multiple transcript variants due to alternative splicing and the use of multiple alternate promoters. Some o…	DLG1 has been implicated in several diseases, including cancer, neurological disorders, and immune system disorders. In cancer, DLG1 has been shown to be involved in tumor growth and metastasis, making it a potential target for cancer therapy. In neurological disorders, mutations in DLG1 have been linked to schizophrenia, autism, and intellectual disability. DLG1 has also been implicated in immun…	GO:0043622 cortical microtubule organization;GO:0099562 maintenance of postsynaptic density structure;GO:1903286 regulation of potassium ion import	yes	Transporters:Accessory Factors Involved in Transport; Predicted intracellular proteins	Vesicles (Uncertain); Additional: Plasma membrane		(M156)PID ECADHERIN NASCENT AJ PATHWAY; (M81)PID CDC42 PATHWAY	(M5942)HALLMARK UV RESPONSE DN; (M5893)HALLMARK MITOTIC SPINDLE; (M5915)HALLMARK APICAL JUNCTION	0.0	0.0	0.0	0.0	0.0	0.0	0.0	0.0	1.0	0.0	0.0	1.0	0.0	0.0	0.0	0.0	0.0
DLGAP4	22839	symbol	H. sapiens	22839	H. sapiens	DLGAP4	DLG associated protein 4	DLGAP4, also known as DLG associated protein 4, is a gene that encodes a membrane-associated guanylate kinase found in neuronal cells. This protein is involved in signaling and can interact with potassium channels, receptors, and other signaling molecules. It can also interact with PSD-95, a protein involved in clustering PSD-95 in the postsynaptic density region. DLGAP4 is one of at least four s…	DLGAP4 has been implicated in several neurological disorders, including schizophrenia, bipolar disorder, and autism spectrum disorder. Studies have shown that variations in the gene may contribute to the development of these disorders. DLGAP4 has also been identified as a potential therapeutic target for these disorders, as well as for Alzheimer's disease. However, there are currently no drugs on…	GO:0098962 regulation of postsynaptic neurotransmitter receptor activity;GO:0099601 regulation of neurotransmitter receptor activity;GO:0010469 regulation of signaling receptor activity		Predicted intracellular proteins	Nucleoplasm (Uncertain); Additional: Focal adhesion sites				0.0	0.0	0.0	0.0	0.0	0.0	0.0	0.0	0.0	0.0	0.0	0.0	0.0	0.0	0.0	0.0	0.0
DMC1	11144	symbol	H. sapiens	11144	H. sapiens	DMC1	DNA meiotic recombinase 1	DMC1 is a gene that encodes a recombinase protein, which is essential for meiotic homologous recombination. This protein plays a crucial role in repairing double-strand DNA breaks during meiosis, which generates diversity of genetic information. DMC1 is evolutionarily conserved and is a member of the superfamily of recombinases. Alternative splicing of this gene results in multiple transcript var…	Mutations in the DMC1 gene have been associated with male infertility and premature ovarian failure in women. In addition, defects in the homologous recombination pathway, which involves DMC1, have been linked to an increased risk of cancer, particularly breast and ovarian cancer. Therefore, targeting DMC1 and other proteins involved in homologous recombination has been a focus of drug discovery …	GO:0000730 DNA recombinase assembly;GO:0090735 DNA repair complex assembly;GO:0042148 strand invasion		Predicted intracellular proteins	Nucleoplasm (Approved)	Imidazole		(M5951)HALLMARK SPERMATOGENESIS	0.0	0.0	0.0	0.0	0.0	0.0	0.0	0.0	0.0	0.0	0.0	0.0	0.0	0.0	0.0	0.0	0.0
DOCK7	85440	symbol	H. sapiens	85440	H. sapiens	DOCK7	dedicator of cytokinesis 7	DOCK7 is a gene that encodes a protein responsible for promoting axon formation and neuronal polarization. The protein acts as a guanine nucleotide exchange factor (GEF) and is able to activate RAC1 and RAC3 Rho small GTPases, but not CDC42. Multiple variants of the gene have been identified, resulting in different isoforms of the protein. The function of DOCK7 is important for proper nervous sys…	There is limited information available on the disease implications of DOCK7 mutations. However, recent studies have suggested that DOCK7 may play a role in the development of certain types of cancer, including breast cancer and glioblastoma. Targeted drug discovery efforts for DOCK7 are still in the early stages, but there is potential for the development of drugs that target the protein's GEF ac…	GO:0045196 establishment or maintenance of neuroblast polarity;GO:0045200 establishment of neuroblast polarity;GO:0022027 interkinetic nuclear migration		Human disease related genes:Nervous system diseases:Epilepsy; Predicted intracellular proteins; Disease related genes			(M175)PID ERBB2 ERBB3 PATHWAY		0.0	0.0	0.0	0.0	0.0	0.0	0.0	0.0	0.0	0.0	0.0	0.0	0.0	0.0	0.0	0.0	0.0
DPAGT1	1798	symbol	H. sapiens	1798	H. sapiens	DPAGT1	dolichyl-phosphate N-acetylglucosaminephosphotransferase 1	DPAGT1 is a gene that encodes an enzyme responsible for the first step in the dolichol-linked oligosaccharide pathway for glycoprotein biosynthesis. This enzyme is a member of the glycosyltransferase family 4 and is an integral membrane protein of the endoplasmic reticulum. Mutations in this gene can cause the congenital disorder of glycosylation type Ij.	DPAGT1 mutations have been linked to the congenital disorder of glycosylation type Ij (CDG-Ij), which is a rare autosomal recessive disorder characterized by developmental delay, intellectual disability, seizures, and abnormal glycosylation of serum proteins. There is currently no cure for CDG-Ij, and treatment is mainly supportive, focusing on managing symptoms and improving quality of life. Tar…	GO:0006047 UDP-N-acetylglucosamine metabolic process;GO:0006488 dolichol-linked oligosaccharide biosynthetic process;GO:0006490 oligosaccharide-lipid intermediate biosynthetic process		Disease related genes; Enzymes; ENZYME proteins:Transferases; Potential drug targets; Human disease related genes:Nervous system diseases:Other nervous and sensory system diseases; Human disease related genes:Congenital disorders of metabolism:Congenital disorders of glycan/glycoprotein metabolism					0.0	0.0	0.0	0.0	0.0	0.0	0.0	0.0	0.0	1.0	0.0	0.0	0.0	0.0	0.0	0.0	0.0
DPCD	25911	symbol	H. sapiens	25911	H. sapiens	DPCD	deleted in primary ciliary dyskinesia homolog (mouse)	The human gene DPCD is a homolog of a mouse gene that is involved in the development and maintenance of ciliated cells. In mice, the expression of this gene increases during the differentiation of ciliated cells. Disruption of this gene has been linked to primary ciliary dyskinesia, a genetic disorder that affects the function of cilia in the respiratory tract, leading to chronic respiratory infe…	There is currently limited information available on targeted drug discovery efforts for the DPCD gene. However, as disruption of this gene has been linked to primary ciliary dyskinesia (PCD), there is potential for drug development targeting cilia function. PCD is a rare genetic disorder that affects the function of cilia in the respiratory tract, leading to chronic respiratory infections and oth…	GO:0021678 third ventricle development;GO:0021670 lateral ventricle development;GO:0021591 ventricular system development		Predicted intracellular proteins	Nuclear speckles (Approved)				0.0	0.0	0.0	0.0	0.0	0.0	0.0	0.0	0.0	0.0	0.0	1.0	0.0	0.0	0.0	0.0	0.0
DPM1	8813	symbol	H. sapiens	8813	H. sapiens	DPM1	dolichyl-phosphate mannosyltransferase subunit 1, catalytic	DPM1 is a human gene that encodes for the catalytic subunit of dolichyl-phosphate mannosyltransferase, an enzyme that synthesizes dolichol-phosphate mannose (Dol-P-Man) from GDP-mannose and dolichol-phosphate on the cytosolic side of the endoplasmic reticulum (ER). Dol-P-Man serves as a donor of mannosyl residues on the lumenal side of the ER, and its lack results in defective surface expression …	Mutations in the DPM1 gene are associated with congenital disorder of glycosylation type Ie (CDG-Ie), a rare genetic disorder characterized by abnormal glycosylation of proteins and lipids. CDG-Ie can cause a range of symptoms, including developmental delay, intellectual disability, seizures, and abnormal facial features. There are currently no targeted drug discovery efforts specifically for DPM…	GO:0019673 GDP-mannose metabolic process;GO:0035269 protein O-linked mannosylation;GO:0006488 dolichol-linked oligosaccharide biosynthetic process		Disease related genes; Enzymes; ENZYME proteins:Transferases; Potential drug targets; Human disease related genes:Congenital disorders of metabolism:Congenital disorders of glycan/glycoprotein metabolism; Predicted intracellular proteins					0.0	0.0	0.0	0.0	0.0	0.0	0.0	0.0	0.0	1.0	0.0	0.0	0.0	0.0	0.0	0.0	0.0
DRD3	1814	symbol	H. sapiens	1814	H. sapiens	DRD3	dopamine receptor D3	DRD3 is a gene that encodes the dopamine receptor D3, which is one of the five dopamine receptors. The D3 receptor is involved in cognitive, emotional, and endocrine functions and is localized to the limbic areas of the brain. The activity of the D3 receptor is mediated by G proteins that inhibit adenylyl cyclase. Genetic variation in this gene may be associated with susceptibility to hereditary …	The DRD3 gene has been implicated in several neurological and psychiatric disorders, including schizophrenia, bipolar disorder, and addiction. Targeted drug discovery efforts have focused on developing drugs that modulate the activity of the D3 receptor, with the goal of treating these disorders. One example of a successful drug targeting the D3 receptor is aripiprazole, which is used to treat sc…	GO:0050883 musculoskeletal movement, spinal reflex action;GO:0032416 negative regulation of sodium:proton antiporter activity;GO:0007195 adenylate cyclase-inhibiting dopamine receptor signaling pathway		Transporters; Human disease related genes:Other diseases:Mental and behavioural disorders; Disease related genes; G-protein coupled receptors:GPCRs excl olfactory receptors; Human disease related genes:Nervous system diseases:Other nervous and sensory system diseases; FDA approved drug targets:Small molecule drugs		Ziprasidone; Cabergoline; Ropinirole; Olanzapine; Clozapine; Sulpiride; Loxapine; Remoxipride; Pramipexole; Chlorpromazine; Buspirone; Haloperidol; Amoxapine; Lisuride; Apomorphine; Dopamine; Pimozide; Domperidone; Pergolide; Bromocriptine; Quetiapine; Levodopa; Aripiprazole; Chlorprothixene; Paliperidone; Yohimbine; Methotrimeprazine; Iloperidone; Rotigotine; ACP-104; Cariprazine; Mianserin; Ase…			0.0	0.0	0.0	0.0	0.0	0.0	1.0	0.0	0.0	0.0	0.0	0.0	0.0	0.0	0.0	0.0	0.0
DTHADH						None	None	None	None	None	None	None	None	None	None	None	nan	nan	nan	nan	nan	nan	nan	nan	nan	nan	nan	nan	nan	nan	nan	nan	nan
DTYMK	1841	symbol	H. sapiens	1841	H. sapiens	DTYMK	deoxythymidylate kinase	DTYMK is a human gene that encodes for deoxythymidylate kinase, an enzyme that enables thymidylate kinase activity. It is predicted to be involved in various biosynthetic processes, including dTDP, dTTP, and dUDP biosynthesis. DTYMK is also predicted to play a role in cellular response to growth factor stimulus and nucleotide biosynthesis. It is expected to be located in the mitochondrial interme…	DTYMK has been implicated in various diseases, including cancer and viral infections. In cancer, DTYMK has been identified as a potential therapeutic target due to its role in nucleotide biosynthesis, which is essential for cancer cell proliferation. Targeted drug discovery efforts have focused on developing inhibitors of DTYMK, with several compounds showing promising results in preclinical stud…	GO:0006227 dUDP biosynthetic process;GO:0009196 pyrimidine deoxyribonucleoside diphosphate metabolic process;GO:0009197 pyrimidine deoxyribonucleoside diphosphate biosynthetic process	yes	Enzymes; ENZYME proteins:Transferases; Predicted intracellular proteins	Mitochondria (Approved)	Thymidine monophosphate; 2',3'-Dideoxythymidine-5'-Monophosphate; 3'-Fluoro-3'-deoxythymidine 5'-monophosphate; 3'-deoxy-3'-aminothymidine monophosphate; p1-(5'-adenosyl)p5-(5'-thymidyl)pentaphosphate; Zidovudine monophosphate; P1-(5'-Adenosyl)P5-(5'-(3'azido-3'-Deoxythymidyl))Pentaphosphate; Phosphoaminophosphonic Acid-Adenylate Ester		(M5901)HALLMARK G2M CHECKPOINT	0.0	0.0	0.0	0.0	0.0	0.0	0.0	0.0	0.0	0.0	0.0	0.0	0.0	0.0	0.0	0.0	0.0
DUSP8	1850	symbol	H. sapiens	1850	H. sapiens	DUSP8	dual specificity phosphatase 8	DUSP8 is a gene that encodes a protein belonging to the dual specificity protein phosphatase subfamily. This protein inactivates target kinases by dephosphorylating both phosphoserine/threonine and phosphotyrosine residues. It negatively regulates members of the MAP kinase superfamily, which is associated with cellular proliferation and differentiation. DUSP8 specifically inactivates SAPK/JNK and…	Research has shown that DUSP8 plays a role in various diseases, including cancer, neurodegenerative disorders, and cardiovascular diseases. In cancer, DUSP8 has been found to be downregulated in several types of tumors, including breast, lung, and colon cancer, and its overexpression has been shown to inhibit tumor growth and metastasis. Therefore, DUSP8 is considered a potential therapeutic targ…	GO:0006470 protein dephosphorylation;GO:0043409 negative regulation of MAPK cascade;GO:0016311 dephosphorylation		Enzymes; ENZYME proteins:Hydrolases; Predicted intracellular proteins	Cytosol (Approved)		(M76)PID P38 ALPHA BETA PATHWAY; (M166)PID ATF2 PATHWAY		0.0	0.0	0.0	0.0	0.0	0.0	0.0	0.0	0.0	0.0	0.0	0.0	0.0	0.0	0.0	0.0	0.0
DYNC1H1	1778	symbol	H. sapiens	1778	H. sapiens	DYNC1H1	dynein cytoplasmic 1 heavy chain 1	DYNC1H1 is a gene that encodes a member of the cytoplasmic dynein heavy chain family. Dyneins are molecular motors that function as microtubule-activated ATPases and are divided into two subgroups of axonemal and cytoplasmic dyneins. The cytoplasmic dyneins are responsible for intracellular motility, including retrograde axonal transport, protein sorting, organelle movement, and spindle dynamics.…	Mutations in DYNC1H1 have been associated with several neurological disorders, including Charcot-Marie-Tooth disease (CMT) and spinal muscular atrophy (SMA). CMT is a group of inherited peripheral neuropathies that affect the motor and sensory nerves, leading to muscle weakness and atrophy. SMA is a genetic disorder that affects the motor neurons in the spinal cord, leading to muscle weakness and…	GO:1905832 positive regulation of spindle assembly;GO:0090235 regulation of metaphase plate congression;GO:0033962 P-body assembly		Predicted intracellular proteins; Human disease related genes:Other diseases:Mental and behavioural disorders; Human disease related genes:Nervous system diseases:Neurodegenerative diseases; Disease related genes	Centrosome;Cytosol (Supported)		(M163)PID LIS1 PATHWAY	(M5893)HALLMARK MITOTIC SPINDLE	0.0	0.0	0.0	0.0	0.0	0.0	0.0	0.0	0.0	0.0	0.0	0.0	0.0	0.0	0.0	0.0	0.0
EDSC	1277	gene_synonym	H. sapiens	1277	H. sapiens	COL1A1	collagen type I alpha 1 chain	COL1A1 is a gene that encodes the pro-alpha1 chains of type I collagen, which is a fibril-forming collagen found in most connective tissues and is abundant in bone, cornea, dermis, and tendon. The triple helix of type I collagen comprises two alpha1 chains and one alpha2 chain. Mutations in this gene are associated with several conditions, including osteogenesis imperfecta types I-IV, Ehlers-Danl…	Mutations in the COL1A1 gene are associated with several genetic disorders, including osteogenesis imperfecta (OI), Ehlers-Danlos syndrome (EDS), and idiopathic osteoporosis. OI is a rare genetic disorder characterized by brittle bones that are prone to fracture, while EDS is a group of inherited connective tissue disorders that affect the skin, joints, and blood vessels. Targeted drug discovery …	GO:0071306 cellular response to vitamin E;GO:1902618 cellular response to fluoride;GO:1902617 response to fluoride		Human disease related genes:Musculoskeletal diseases:Skeletal diseases; Disease related genes; Human disease related genes:Congenital malformations:Congenital malformations of the musculoskeletal system; Cancer-related genes:Candidate cancer biomarkers; Predicted secreted proteins; Predicted intracellular proteins; FDA approved drug targets:Biotech drugs; Human disease related genes:Congenital ma…	Endoplasmic reticulum (Approved); Additional: Vesicles	Collagenase clostridium histolyticum; Halofuginone; Clove oil; Vonicog Alfa; Von Willebrand Factor Human	(M274)PID LYMPH ANGIOGENESIS PATHWAY; (M53)PID INTEGRIN3 PATHWAY; (M3005)NABA COLLAGENS	(M5942)HALLMARK UV RESPONSE DN; (M5909)HALLMARK MYOGENESIS; (M5930)HALLMARK EPITHELIAL MESENCHYMAL TRANSITION	0.0	0.0	1.0	0.0	0.0	1.0	0.0	0.0	0.0	0.0	0.0	1.0	0.0	0.0	0.0	0.0	0.0
EFNB1	1947	symbol	H. sapiens	1947	H. sapiens	EFNB1	ephrin B1	EFNB1, also known as ephrin B1, is a gene that encodes a type I membrane protein that acts as a ligand for Eph-related receptor tyrosine kinases. This protein may play a role in cell adhesion and is involved in the development or maintenance of the nervous system. EFNB1 is important for proper neural development and function, and mutations in this gene have been associated with several neurologic…	Mutations in the EFNB1 gene have been associated with several neurological disorders, including craniofrontonasal syndrome and X-linked congenital blindness. Craniofrontonasal syndrome is a rare genetic disorder that affects the development of the head and face, causing craniofacial abnormalities and intellectual disability. X-linked congenital blindness is a rare genetic disorder that causes bli…	GO:0031295 T cell costimulation;GO:0031294 lymphocyte costimulation;GO:2000785 regulation of autophagosome assembly		Human disease related genes:Congenital malformations:Other congenital malformations; Cancer-related genes:Candidate cancer biomarkers; Disease related genes	Plasma membrane (Supported)		(M257)PID EPHRINB REV PATHWAY; (M62)PID EPHB FWD PATHWAY		0.0	0.0	0.0	0.0	0.0	0.0	0.0	0.0	0.0	0.0	0.0	1.0	0.0	0.0	0.0	0.0	0.0
EIF3A	8661	symbol	H. sapiens	8661	H. sapiens	EIF3A	eukaryotic translation initiation factor 3 subunit A	EIF3A is a gene that encodes for a protein called eukaryotic translation initiation factor 3 subunit A. This protein is involved in various processes related to translation initiation, including RNA binding activity and formation of cytoplasmic translation initiation complex. It also contributes to translation initiation factor activity and is involved in IRES-dependent viral translational initia…	EIF3A has been implicated in various diseases, including cancer, neurodegenerative disorders, and viral infections. In cancer, EIF3A has been shown to be overexpressed in several types of tumors, including breast, lung, and prostate cancer, and is associated with poor prognosis. Targeting EIF3A has been proposed as a potential therapeutic strategy for cancer treatment. In neurodegenerative disord…	GO:0002188 translation reinitiation;GO:0075525 viral translational termination-reinitiation;GO:0075522 IRES-dependent viral translational initiation		Predicted intracellular proteins	Cytosol;Nucleoplasm (Supported)		(M143)PID IL2 PI3K PATHWAY	(M5950)HALLMARK ALLOGRAFT REJECTION	0.0	0.0	0.0	0.0	0.0	0.0	0.0	0.0	0.0	0.0	0.0	0.0	0.0	0.0	0.0	0.0	0.0
EIF3F	8665	symbol	H. sapiens	8665	H. sapiens	EIF3F	eukaryotic translation initiation factor 3 subunit F	EIF3F is a gene that encodes for a subunit of the eukaryotic translation initiation factor 3 complex. This protein is involved in translation initiation factor activity, IRES-dependent viral translational initiation, protein deubiquitination, and translational initiation. It is located in the membrane and has deubiquitinase activity and identical protein binding activity. Mutations in this gene h…	Mutations in the EIF3F gene have been associated with autosomal recessive non-syndromic intellectual disability, a condition characterized by significant limitations in intellectual functioning and adaptive behavior. While there are currently no targeted drug discovery efforts specifically for EIF3F, there are several drugs on the market that target the translation initiation complex, including e…	GO:0075522 IRES-dependent viral translational initiation;GO:0001732 formation of cytoplasmic translation initiation complex;GO:0019081 viral translation		ENZYME proteins:Hydrolases; Human disease related genes:Other diseases:Mental and behavioural disorders; Disease related genes; Enzymes; Potential drug targets; Predicted intracellular proteins		Quercetin			0.0	0.0	0.0	0.0	0.0	0.0	0.0	0.0	0.0	0.0	0.0	0.0	0.0	0.0	0.0	0.0	0.0
ELOVL7	79993	symbol	H. sapiens	79993	H. sapiens	ELOVL7	ELOVL fatty acid elongase 7	ELOVL7 is a human gene that encodes for a protein involved in fatty acid elongation. Specifically, it enables fatty acid elongase activity and is involved in the biosynthesis of polyunsaturated fatty acids, saturated fatty acids, and very long-chain fatty acids. The protein is located in the endoplasmic reticulum.	Research on ELOVL7 has shown its potential involvement in various diseases, including metabolic disorders, cancer, and neurodegenerative diseases. For example, studies have suggested that ELOVL7 may play a role in the development of non-alcoholic fatty liver disease (NAFLD) and insulin resistance. Additionally, ELOVL7 has been found to be overexpressed in certain types of cancer, such as breast c…	GO:0019367 fatty acid elongation, saturated fatty acid;GO:0019368 fatty acid elongation, unsaturated fatty acid;GO:0034625 fatty acid elongation, monounsaturated fatty acid		Enzymes; ENZYME proteins:Transferases					0.0	0.0	0.0	0.0	0.0	0.0	0.0	0.0	0.0	0.0	0.0	0.0	0.0	0.0	0.0	0.0	0.0
EMC7	56851	symbol	H. sapiens	56851	H. sapiens	EMC7	ER membrane protein complex subunit 7	EMC7 is a human gene that encodes for a protein called ER membrane protein complex subunit 7. This protein plays a role in the insertion of proteins into the endoplasmic reticulum (ER) membrane, specifically those with stop-transfer membrane-anchor sequences and tail-anchored membrane proteins. EMC7 is an integral component of the ER membrane and is part of the EMC complex. It contributes to memb…	There is limited information available on the disease implications of EMC7. However, recent studies have suggested that mutations in EMC7 may be associated with certain types of cancer, including breast cancer and lung adenocarcinoma. Targeted drug discovery efforts for EMC7 are currently underway, with a focus on developing small molecule inhibitors that can selectively target the protein and po…	GO:0045050 protein insertion into ER membrane by stop-transfer membrane-anchor sequence;GO:0071816 tail-anchored membrane protein insertion into ER membrane;GO:0045048 protein insertion into ER membrane		Transporters:Primary Active Transporters					0.0	0.0	0.0	0.0	0.0	0.0	0.0	0.0	0.0	0.0	0.0	0.0	0.0	0.0	0.0	0.0	0.0
ENHO	375704	symbol	H. sapiens	375704	H. sapiens	ENHO	energy homeostasis associated	ENHO is a human gene that is predicted to play a role in energy homeostasis by enabling hormone activity and positively regulating the Notch signaling pathway. It is also predicted to be located in the extracellular region and active in the plasma membrane. The function of this gene is not yet fully understood, but it may be involved in regulating energy balance and metabolism. Further research i…	Unfortunately, there is currently limited information available on the disease implications and targeted drug discovery efforts for ENHO. As the function of this gene is not yet fully understood, it is difficult to predict its potential involvement in disease pathways. However, given its predicted role in energy homeostasis and hormone activity, it is possible that ENHO may be implicated in metab…	GO:0045747 positive regulation of Notch signaling pathway;GO:0008593 regulation of Notch signaling pathway;GO:0009967 positive regulation of signal transduction		Predicted secreted proteins					0.0	0.0	0.0	0.0	0.0	0.0	0.0	0.0	0.0	0.0	0.0	0.0	0.0	0.0	0.0	0.0	0.0
ENTPD5	957	symbol	H. sapiens	957	H. sapiens	ENTPD5	ectonucleoside triphosphate diphosphohydrolase 5 (inactive)	ENTPD5 is a human gene that encodes a protein similar to E-type nucleotidases/ecto-ATPase/apyrases. This protein contains four apyrase-conserved regions, which are characteristic of NTPases like CD39. NTPases are responsible for breaking down extracellular nucleotides. However, ENTPD5 is considered inactive, meaning it does not have the ability to perform this function.	There is limited information on the disease implications of ENTPD5. However, some studies have suggested that it may play a role in cancer progression and metastasis. Targeted drug discovery efforts for ENTPD5 are also limited, as it is not considered a druggable target due to its inactive nature. However, some drugs that target other NTPases like CD39 and CD73 have shown promise in cancer treatm…	GO:0006256 UDP catabolic process;GO:0009140 pyrimidine nucleoside diphosphate catabolic process;GO:0009195 pyrimidine ribonucleoside diphosphate catabolic process		Predicted secreted proteins; Enzymes; ENZYME proteins:Hydrolases; Predicted intracellular proteins				(M5934)HALLMARK XENOBIOTIC METABOLISM	0.0	0.0	0.0	0.0	0.0	0.0	0.0	0.0	0.0	1.0	0.0	0.0	0.0	0.0	0.0	0.0	0.0
EPS15L1	58513	symbol	H. sapiens	58513	H. sapiens	EPS15L1	epidermal growth factor receptor pathway substrate 15 like 1	EPS15L1 is a human gene that encodes a protein involved in endocytosis and endosomal transport. It has been predicted to have cadherin binding activity and is located in the membrane. The gene's function is related to the epidermal growth factor receptor pathway, which is involved in cell growth and division. The protein encoded by EPS15L1 is thought to play a role in the regulation of this pathw…	There is limited information available on the disease implications of EPS15L1. However, some studies have suggested that mutations in this gene may be associated with certain types of cancer, including breast cancer and glioblastoma. Targeted drug discovery efforts for EPS15L1 are also limited, but some studies have explored the potential of targeting the protein encoded by this gene as a therape…	GO:0016197 endosomal transport;GO:0006897 endocytosis;GO:0016192 vesicle-mediated transport		Predicted intracellular proteins	Vesicles (Approved)				0.0	0.0	0.0	0.0	0.0	0.0	0.0	0.0	0.0	0.0	0.0	0.0	0.0	0.0	0.0	0.0	0.0
ETNK2	55224	symbol	H. sapiens	55224	H. sapiens	ETNK2	ethanolamine kinase 2	ETNK2 is a gene that encodes a protein belonging to the choline/ethanolamine kinase family. This protein catalyzes the initial step of phosphatidylethanolamine biosynthesis through the cytidine diphosphate ethanolamine pathway. Alternative splicing of this gene results in the production of multiple transcript variants.	Research on ETNK2 has primarily focused on its role in cancer. Studies have shown that ETNK2 is overexpressed in various types of cancer, including breast, lung, and ovarian cancer, and that its expression is associated with poor prognosis. Inhibition of ETNK2 has been shown to reduce cancer cell proliferation and induce apoptosis, making it a potential target for cancer therapy. Several drug dis…	GO:0006646 phosphatidylethanolamine biosynthetic process;GO:0046337 phosphatidylethanolamine metabolic process;GO:0035264 multicellular organism growth	yes	Enzymes; ENZYME proteins:Transferases; Predicted intracellular proteins					0.0	0.0	0.0	0.0	1.0	0.0	0.0	0.0	0.0	0.0	0.0	0.0	0.0	0.0	0.0	0.0	0.0
ETV5	2119	symbol	H. sapiens	2119	H. sapiens	ETV5	ETS variant transcription factor 5	ETV5, also known as ETS variant transcription factor 5, is a gene that encodes a protein involved in regulating gene expression. The protein has the ability to bind to specific DNA sequences and activate or repress transcription by RNA polymerase II. ETV5 is involved in various cellular processes, including the response to oxidative stress and the regulation of gene expression. The protein is loc…	Research has shown that ETV5 is involved in several diseases, including cancer, neurodegenerative disorders, and kidney disease. In cancer, ETV5 has been found to promote tumor growth and metastasis, making it a potential target for cancer therapy. Several studies have focused on developing drugs that target ETV5, including small molecule inhibitors and RNA interference-based therapies. However, …	GO:0034599 cellular response to oxidative stress;GO:0062197 cellular response to chemical stress;GO:0006979 response to oxidative stress		Transcription factors:Helix-turn-helix domains; Cancer-related genes:Candidate cancer biomarkers; Human disease related genes:Cancers:Cancers of male genital organs; Predicted intracellular proteins	Nucleoplasm (Supported)		(M290)PID IL12 STAT4 PATHWAY; (M176)PID FOXM1 PATHWAY	(M5953)HALLMARK KRAS SIGNALING UP	0.0	0.0	0.0	0.0	0.0	0.0	0.0	0.0	0.0	0.0	0.0	0.0	0.0	0.0	0.0	0.0	0.0
EYA1	2138	symbol	H. sapiens	2138	H. sapiens	EYA1	EYA transcriptional coactivator and phosphatase 1	EYA1 is a gene that belongs to the eyes absent (EYA) family of proteins. It is involved in the development of various organs such as the kidney, branchial arches, eye, and ear. Mutations in this gene have been linked to several disorders including branchiootorenal dysplasia syndrome, branchiootic syndrome, and congenital cataracts. In mice, a similar protein can act as a transcriptional activator…	EYA1 mutations have been linked to several disorders, including branchiootorenal dysplasia syndrome (BOR), branchiootic syndrome, and congenital cataracts. BOR is a rare genetic disorder that affects the development of the ears, kidneys, and neck. It is characterized by hearing loss, malformations of the outer, middle, and inner ear, and kidney abnormalities. Branchiootic syndrome is a similar di…	GO:0072513 positive regulation of secondary heart field cardioblast proliferation;GO:0048752 semicircular canal morphogenesis;GO:0042473 outer ear morphogenesis		ENZYME proteins:Hydrolases; Disease related genes; Enzymes; Human disease related genes:Congenital malformations:Other congenital malformations; Potential drug targets; Predicted intracellular proteins	Nuclear bodies;Nucleoplasm (Supported)				0.0	0.0	0.0	1.0	0.0	0.0	0.0	0.0	1.0	0.0	0.0	1.0	0.0	0.0	0.0	0.0	0.0
FABP3	2170	symbol	H. sapiens	2170	H. sapiens	FABP3	fatty acid binding protein 3	FABP3, or fatty acid binding protein 3, is a gene that belongs to a family of intracellular fatty acid-binding proteins. These proteins are divided into three types, including hepatic, intestinal, and cardiac types, and are responsible for the uptake, metabolism, and transport of long-chain fatty acids. FABP3 contains four exons and is involved in arresting the growth of mammary epithelial cells.…	FABP3 has been implicated in various diseases, including breast cancer, heart disease, and diabetes. In breast cancer, FABP3 has been shown to be downregulated, and its expression is associated with better prognosis and survival rates. Therefore, FABP3 is considered a potential therapeutic target for breast cancer. In heart disease, FABP3 is involved in the transport of fatty acids to the heart m…	GO:0140214 positive regulation of long-chain fatty acid import into cell;GO:2001245 regulation of phosphatidylcholine biosynthetic process;GO:0140212 regulation of long-chain fatty acid import into cell		Candidate cardiovascular disease genes; Predicted intracellular proteins	Focal adhesion sites (Uncertain); Additional: Golgi apparatus;Plasma membrane			(M5909)HALLMARK MYOGENESIS	0.0	0.0	0.0	0.0	0.0	0.0	0.0	0.0	0.0	0.0	0.0	0.0	0.0	0.0	0.0	0.0	0.0
FADS6	283985	symbol	H. sapiens	283985	H. sapiens	FADS6	fatty acid desaturase 6	FADS6 is a human gene that is predicted to have oxidoreductase activity, which involves the oxidation of a pair of donors resulting in the reduction of molecular oxygen to two molecules of water. It is also predicted to be involved in lipid metabolic processes and to be an integral component of the membrane. This information is provided by the Alliance of Genome Resources as of April 2022.	FADS6 has been implicated in several diseases related to lipid metabolism, including cardiovascular disease, obesity, and type 2 diabetes. Studies have shown that genetic variations in FADS6 are associated with altered levels of fatty acids in the blood, which can contribute to the development of these diseases. Targeted drug discovery efforts for FADS6 have focused on developing inhibitors that …	GO:0006633 fatty acid biosynthetic process;GO:0072330 monocarboxylic acid biosynthetic process;GO:0046394 carboxylic acid biosynthetic process		Predicted intracellular proteins					0.0	0.0	0.0	0.0	0.0	0.0	0.0	0.0	0.0	0.0	0.0	0.0	0.0	0.0	0.0	0.0	0.0
FAM155B	27112	gene_synonym	H. sapiens	27112	H. sapiens	NALF2	NALCN channel auxiliary factor 2	NALF2 is a gene that encodes a protein with an unknown function. The protein has two transmembrane domains, indicating that it is a multi-pass membrane protein. The exact role of NALF2 is not yet understood, but it is believed to be an auxiliary factor for the NALCN channel. The NALCN channel is involved in the regulation of neuronal excitability and is important for the proper functioning of the…	There is limited information available on the disease implications of NALF2. However, studies have suggested that mutations in the NALCN channel, which NALF2 is believed to be an auxiliary factor for, can lead to neurological disorders such as congenital insensitivity to pain, intellectual disability, and epilepsy. Targeted drug discovery efforts for NALCN channel-related disorders are still in t…	GO:0098703 calcium ion import across plasma membrane;GO:0098659 inorganic cation import across plasma membrane;GO:0099587 inorganic ion import across plasma membrane							0.0	0.0	0.0	0.0	0.0	0.0	0.0	0.0	0.0	0.0	0.0	0.0	0.0	0.0	0.0	0.0	0.0
FAM222B	55731	symbol	H. sapiens	55731	H. sapiens	FAM222B	family with sequence similarity 222 member B	FAM222B is a human gene that is a member of the family with sequence similarity 222. It is located in the nucleoplasm, which is the fluid inside the nucleus of a cell. The function of FAM222B is not yet fully understood, but it may play a role in regulating gene expression or other cellular processes. Further research is needed to determine the exact function of this gene and its potential implic…	Unfortunately, there is currently very limited information available on the disease implications and targeted drug discovery efforts for FAM222B. As the function of this gene is not yet fully understood, it is difficult to determine its potential role in disease development or progression. Additionally, there are no known drugs on the market that specifically target FAM222B. However, as research …			Predicted intracellular proteins	Nucleoplasm (Enhanced)				0.0	0.0	0.0	0.0	0.0	0.0	0.0	0.0	0.0	0.0	0.0	0.0	0.0	0.0	0.0	0.0	0.0
FAM98B	283742	symbol	H. sapiens	283742	H. sapiens	FAM98B	family with sequence similarity 98 member B	FAM98B is a human gene that encodes a protein involved in various cellular processes such as cell proliferation, gene expression, and protein methylation. It has been found to have identical protein binding and protein methyltransferase activity. FAM98B is located in both the cytoplasm and nucleoplasm and is part of the tRNA-splicing ligase complex. Its exact function and role in these processes …	There is limited information available on the disease implications of FAM98B. However, recent studies have suggested that it may play a role in cancer development and progression. Specifically, FAM98B has been found to be overexpressed in various types of cancer, including breast, lung, and liver cancer. Targeted drug discovery efforts for FAM98B are still in the early stages, but there is potent…	GO:0006388 tRNA splicing, via endonucleolytic cleavage and ligation;GO:0000394 RNA splicing, via endonucleolytic cleavage and ligation;GO:0006479 protein methylation		Predicted intracellular proteins	Nucleoplasm;Vesicles (Supported)				0.0	0.0	0.0	0.0	0.0	0.0	0.0	0.0	0.0	0.0	0.0	0.0	0.0	0.0	0.0	0.0	0.0
FBXO41	150726	symbol	H. sapiens	150726	H. sapiens	FBXO41	F-box protein 41	FBXO41 is a gene that belongs to the F-box protein family, which is characterized by an approximately 40 amino acid motif, the F-box. F-box proteins are one of the four subunits of the SCF ubiquitin protein ligase complex that plays a role in phosphorylation-dependent ubiquitination. FBXO41 belongs to the FBXO class of F-box proteins, which contain either different protein-protein interaction mod…	There is limited information available on the disease implications of FBXO41. However, recent studies have suggested that mutations in FBXO41 may be associated with neurodevelopmental disorders such as autism spectrum disorder (ASD) and intellectual disability (ID). Targeted drug discovery efforts for FBXO41 are currently limited due to the lack of understanding of its function and role in diseas…			Predicted intracellular proteins	Cytosol;Nucleoplasm (Approved); Additional: Plasma membrane	Phenethyl Isothiocyanate			0.0	0.0	0.0	0.0	0.0	0.0	0.0	0.0	0.0	0.0	0.0	0.0	0.0	0.0	0.0	0.0	0.0
FEV	54738	symbol	H. sapiens	54738	H. sapiens	FEV	FEV transcription factor, ETS family member	FEV is a gene that belongs to the ETS transcription factor family and has a highly conserved ETS domain that binds to purine-rich DNA sequences. The gene is expressed exclusively in neurons of the central serotonin system, which is implicated in psychiatric diseases such as depression, anxiety, and eating disorders. The alanine-rich C-terminus of the gene suggests that it may act as a transcripti…	FEV is primarily associated with psychiatric diseases such as depression, anxiety, and eating disorders. Studies have shown that FEV expression is altered in the brains of individuals with major depressive disorder and schizophrenia. Targeted drug discovery efforts for FEV are still in the early stages, but there is potential for the development of drugs that modulate FEV expression or activity t…	GO:0048665 neuron fate specification;GO:0042551 neuron maturation;GO:0048663 neuron fate commitment		Disease related genes; Cancer-related genes; Predicted intracellular proteins; Transcription factors:Helix-turn-helix domains; Human disease related genes:Cancers:Cancers of soft tissues and bone	Nuclear speckles (Supported)				0.0	0.0	0.0	1.0	0.0	0.0	0.0	0.0	0.0	0.0	0.0	0.0	0.0	0.0	0.0	0.0	0.0
FEZ1	9638	symbol	H. sapiens	9638	H. sapiens	FEZ1	fasciculation and elongation protein zeta 1	FEZ1 is a human gene that is similar to the unc-76 gene in C. elegans, which is essential for normal axonal bundling and elongation within axon bundles. The expression of FEZ1 in C. elegans unc-76 mutants can partially restore locomotion and axonal fasciculation, indicating that it also plays a role in axonal outgrowth. The N-terminal half of the protein produced by FEZ1 is highly acidic. Differe…	FEZ1 has been implicated in several diseases, including schizophrenia, bipolar disorder, and Alzheimer's disease. Studies have shown that FEZ1 expression is altered in the brains of patients with schizophrenia and bipolar disorder, suggesting a potential role in the pathogenesis of these disorders. Additionally, FEZ1 has been found to interact with proteins involved in Alzheimer's disease, such a…	GO:0061880 regulation of anterograde axonal transport of mitochondrion;GO:0061881 positive regulation of anterograde axonal transport of mitochondrion;GO:1902513 regulation of organelle transport along microtubule		Predicted intracellular proteins	Cytosol;Microtubules (Approved)			(M5902)HALLMARK APOPTOSIS	0.0	0.0	0.0	0.0	0.0	0.0	0.0	0.0	0.0	0.0	0.0	0.0	0.0	0.0	0.0	0.0	0.0
FFAR4	338557	symbol	H. sapiens	338557	H. sapiens	FFAR4	free fatty acid receptor 4	FFAR4 is a gene that encodes a G protein-coupled receptor belonging to the rhodopsin family of GPRs. This receptor functions as a receptor for free fatty acids, including omega-3, and plays a role in suppressing anti-inflammatory responses and insulin sensitizing. The gene has multiple transcript variants that encode different isoforms.	FFAR4 has been implicated in various diseases, including obesity, type 2 diabetes, and inflammation-related disorders. Targeting FFAR4 has been explored as a potential therapeutic strategy for these diseases. Several studies have shown that activation of FFAR4 can improve insulin sensitivity, reduce inflammation, and promote weight loss. Therefore, drug discovery efforts have focused on identifyi…	GO:0090275 negative regulation of somatostatin secretion;GO:0036321 ghrelin secretion;GO:0090273 regulation of somatostatin secretion		FDA approved drug targets:Biotech drugs; Human disease related genes:Endocrine and metabolic diseases:Other endocrine and metabolic diseases; Transporters; G-protein coupled receptors:GPCRs excl olfactory receptors	Plasma membrane (Supported)	BMS-488043; PRO-542; Fish oil			0.0	0.0	0.0	0.0	0.0	0.0	0.0	1.0	0.0	0.0	0.0	0.0	0.0	0.0	0.0	0.0	1.0
FIBCD1	84929	symbol	H. sapiens	84929	H. sapiens	FIBCD1	fibrinogen C domain containing 1	FIBCD1 is a gene that codes for a type II transmembrane endocytic receptor that primarily binds to chitin. It is a conserved gene and is located in the intestinal brush border. The function of FIBCD1 is to facilitate the endocytosis of chitin, which is a major component of the exoskeleton of insects and crustaceans. The gene is important for the proper functioning of the digestive system and has …	Research on FIBCD1 has shown that mutations in this gene can lead to various digestive disorders, including inflammatory bowel disease (IBD) and celiac disease. In IBD, FIBCD1 expression is upregulated in the inflamed intestinal tissue, suggesting a potential role in the pathogenesis of the disease. In celiac disease, FIBCD1 has been shown to be involved in the recognition and uptake of gluten pe…			Predicted intracellular proteins	Cell Junctions (Approved)				0.0	0.0	0.0	0.0	0.0	0.0	0.0	0.0	0.0	0.0	0.0	0.0	0.0	0.0	0.0	0.0	0.0
FKBP10	60681	symbol	H. sapiens	60681	H. sapiens	FKBP10	FKBP prolyl isomerase 10	FKBP10 is a gene that encodes a protein belonging to the FKBP-type peptidyl-prolyl cis/trans isomerase (PPIase) family. This protein acts as a molecular chaperone and is located in the endoplasmic reticulum. There are different isoforms of this protein due to alternative splicing, but it is not clear if they have any biological significance.	Mutations in the FKBP10 gene have been associated with several genetic disorders, including osteogenesis imperfecta (OI) and Bruck syndrome. OI is a rare genetic disorder characterized by brittle bones that are prone to fracture, while Bruck syndrome is a rare form of OI that also involves joint contractures. Targeted drug discovery efforts for these disorders have focused on developing drugs tha…	GO:0017185 peptidyl-lysine hydroxylation;GO:0018126 protein hydroxylation;GO:0085029 extracellular matrix assembly		Disease related genes; Enzymes; Potential drug targets; Human disease related genes:Congenital malformations:Congenital malformations of the musculoskeletal system; Predicted intracellular proteins; ENZYME proteins:Isomerase	Golgi apparatus (Approved)				0.0	0.0	0.0	0.0	0.0	1.0	0.0	0.0	0.0	0.0	0.0	0.0	0.0	0.0	0.0	0.0	0.0
FOSB	2354	symbol	H. sapiens	2354	H. sapiens	FOSB	FosB proto-oncogene, AP-1 transcription factor subunit	FOSB is a member of the Fos gene family, which encodes leucine zipper proteins that can form the transcription factor complex AP-1 with proteins of the JUN family. FOSB has been implicated in regulating cell proliferation, differentiation, and transformation. Alternative splicing of the FOSB gene results in different isoforms. FOSB is a proto-oncogene, meaning that it has the potential to cause c…	FOSB has been implicated in various diseases, including cancer, addiction, and neurological disorders. In cancer, FOSB has been shown to promote tumor growth and metastasis, making it a potential target for cancer therapy. Targeted drug discovery efforts have focused on developing inhibitors of FOSB expression or activity. However, there are currently no drugs on the market that specifically targ…	GO:0051412 response to corticosterone;GO:0014072 response to isoquinoline alkaloid;GO:0043278 response to morphine		Transcription factors:Basic domains; Predicted intracellular proteins	Nucleoplasm (Supported); Additional: Vesicles		(M167)PID AP1 PATHWAY	(M5941)HALLMARK UV RESPONSE UP; (M5890)HALLMARK TNFA SIGNALING VIA NFKB	0.0	0.0	0.0	0.0	0.0	0.0	0.0	0.0	0.0	0.0	0.0	0.0	0.0	0.0	0.0	0.0	0.0
FUCA2	2519	symbol	H. sapiens	2519	H. sapiens	FUCA2	alpha-L-fucosidase 2	The FUCA2 gene encodes a plasma alpha-L-fucosidase, which is responsible for 10-20% of the total cellular fucosidase activity. This protein belongs to the glycosyl hydrolase 29 family and is involved in the hydrolysis of alpha-1,6-linked fucose joined to the reducing-end N-acetylglucosamine of the carbohydrate moieties of glycoproteins. The enzyme is crucial for Helicobacter pylori adhesion to hu…	Mutations in the FUCA2 gene have been associated with fucosidosis, a rare lysosomal storage disorder characterized by the accumulation of fucose-containing glycolipids and glycoproteins in various tissues. However, there are currently no targeted drug discovery efforts or approved drugs specifically for fucosidosis. On the other hand, the role of FUCA2 in Helicobacter pylori adhesion has led to t…	GO:2000535 regulation of entry of bacterium into host cell;GO:0016139 glycoside catabolic process;GO:0006004 fucose metabolic process		Predicted secreted proteins; Enzymes; ENZYME proteins:Hydrolases; Predicted intracellular proteins					0.0	0.0	0.0	0.0	0.0	0.0	0.0	0.0	0.0	0.0	0.0	0.0	0.0	0.0	0.0	0.0	0.0
G6PC2	57818	symbol	H. sapiens	57818	H. sapiens	G6PC2	glucose-6-phosphatase catalytic subunit 2	The G6PC2 gene encodes an enzyme that belongs to the glucose-6-phosphatase catalytic subunit family. This enzyme is found in pancreatic islets and is involved in the release of glucose into the bloodstream by catalyzing the hydrolysis of glucose-6-phosphate, which is the final step in gluconeogenic and glycogenolytic pathways. Although this family member does not exhibit phosphohydrolase activity…	The G6PC2 gene has been implicated in the development of type 2 diabetes mellitus (T2DM). Several genome-wide association studies (GWAS) have identified single nucleotide polymorphisms (SNPs) in the G6PC2 gene that are associated with an increased risk of T2DM. These SNPs are thought to affect the expression and activity of the G6PC2 enzyme, leading to impaired glucose homeostasis and insulin sec…	GO:0051156 glucose 6-phosphate metabolic process;GO:0006094 gluconeogenesis;GO:0019319 hexose biosynthetic process		Enzymes; ENZYME proteins:Hydrolases; Predicted intracellular proteins				(M5957)HALLMARK PANCREAS BETA CELLS	0.0	0.0	0.0	0.0	0.0	0.0	0.0	0.0	0.0	0.0	0.0	0.0	0.0	0.0	0.0	0.0	0.0
GALT	2592	symbol	H. sapiens	2592	H. sapiens	GALT	galactose-1-phosphate uridylyltransferase	GALT, or galactose-1-phosphate uridylyltransferase, is an enzyme that plays a crucial role in the metabolism of galactose. It catalyzes the conversion of UDP-glucose and galactose-1-phosphate into glucose-1-phosphate and UDP-galactose, which is the second step in the Leloir pathway of galactose metabolism. The absence of this enzyme can lead to classic galactosemia in humans, which can be fatal i…	Galactosemia is a rare genetic disorder caused by mutations in the GALT gene, which leads to a deficiency in the GALT enzyme. This deficiency results in the accumulation of galactose and its metabolites in the body, leading to a range of symptoms including liver damage, cataracts, intellectual disability, and developmental delays. There is currently no cure for galactosemia, and treatment involve…	GO:0006258 UDP-glucose catabolic process;GO:0009227 nucleotide-sugar catabolic process;GO:0033499 galactose catabolic process via UDP-galactose		Disease related genes; Enzymes; Human disease related genes:Congenital disorders of metabolism:Congenital disorders of carbohydrate metabolism; ENZYME proteins:Transferases; Potential drug targets; Predicted intracellular proteins	Cytosol (Approved)				0.0	0.0	0.0	0.0	0.0	0.0	0.0	0.0	0.0	1.0	0.0	0.0	0.0	0.0	0.0	0.0	0.0
GCH1	2643	symbol	H. sapiens	2643	H. sapiens	GCH1	GTP cyclohydrolase 1	The GCH1 gene encodes the first and rate-limiting enzyme in the biosynthesis of tetrahydrobiopterin (BH4), which is an essential cofactor required by aromatic amino acid hydroxylases and nitric oxide synthases. The encoded protein catalyzes the conversion of GTP into 7,8-dihydroneopterin triphosphate. Mutations in this gene are associated with malignant hyperphenylalaninemia and dopa-responsive d…	Mutations in the GCH1 gene have been associated with two main diseases: malignant hyperphenylalaninemia (MHP) and dopa-responsive dystonia (DRD). MHP is a rare genetic disorder characterized by high levels of phenylalanine in the blood, which can lead to intellectual disability, seizures, and other neurological problems if left untreated. DRD is a movement disorder that typically begins in childh…	GO:0035998 7,8-dihydroneopterin 3'-triphosphate biosynthetic process;GO:0051066 dihydrobiopterin metabolic process;GO:0014916 regulation of lung blood pressure		ENZYME proteins:Hydrolases; Disease related genes; Enzymes; Potential drug targets; Human disease related genes:Nervous system diseases:Other nervous and sensory system diseases; Predicted intracellular proteins; Human disease related genes:Congenital disorders of metabolism:Congenital disorders of amino acid metabolism	Nucleoplasm (Supported); Additional: Cytosol;Nuclear membrane	Guanine		(M5941)HALLMARK UV RESPONSE UP; (M5902)HALLMARK APOPTOSIS; (M5890)HALLMARK TNFA SIGNALING VIA NFKB	0.0	0.0	0.0	0.0	0.0	0.0	0.0	0.0	0.0	0.0	0.0	0.0	0.0	0.0	1.0	0.0	0.0
GCLM	2730	symbol	H. sapiens	2730	H. sapiens	GCLM	glutamate-cysteine ligase modifier subunit	GCLM is a gene that encodes for the light regulatory subunit of glutamate-cysteine ligase, which is also known as gamma-glutamylcysteine synthetase. This enzyme is responsible for the first step in the synthesis of glutathione, an important antioxidant in the body. GCLM deficiency has been linked to certain forms of hemolytic anemia. The gene undergoes alternative splicing, resulting in the produ…	GCLM deficiency has been linked to several diseases, including hemolytic anemia, chronic obstructive pulmonary disease (COPD), and lung cancer. Targeted drug discovery efforts have focused on developing drugs that can increase the activity of glutamate-cysteine ligase, thereby increasing the production of glutathione and potentially treating these diseases. One example of a successful drug on the…	GO:0035227 regulation of glutamate-cysteine ligase activity;GO:0035229 positive regulation of glutamate-cysteine ligase activity;GO:0097069 cellular response to thyroxine stimulus		Cancer-related genes:Candidate cancer biomarkers; Predicted intracellular proteins	Cytosol;Nucleoplasm (Approved); Additional: Plasma membrane	Glutamic acid; Cysteine		(M5938)HALLMARK REACTIVE OXYGEN SPECIES PATHWAY; (M5948)HALLMARK BILE ACID METABOLISM; (M5945)HALLMARK HEME METABOLISM	0.0	0.0	0.0	0.0	0.0	0.0	0.0	0.0	0.0	0.0	0.0	0.0	0.0	0.0	0.0	0.0	0.0
GHSR	2693	symbol	H. sapiens	2693	H. sapiens	GHSR	growth hormone secretagogue receptor	The GHSR gene encodes a protein that belongs to the G-protein coupled receptor family and is involved in energy homeostasis and regulation of body weight. There are two transcript variants expressed in several tissues, with one encoding the functional protein that acts as the receptor for the Ghrelin ligand and defines a neuroendocrine pathway for growth hormone release. The second transcript doe…	The GHSR gene has been implicated in several diseases related to energy homeostasis and metabolism, including obesity, type 2 diabetes, and Prader-Willi syndrome. Targeted drug discovery efforts have focused on developing drugs that can modulate the activity of the GHSR protein, either by blocking its activity or enhancing its signaling. One example of a successful drug targeting GHSR is the grow…	GO:0036321 ghrelin secretion;GO:0043134 regulation of hindgut contraction;GO:0090327 negative regulation of locomotion involved in locomotory behavior		Transporters; Disease related genes; G-protein coupled receptors:GPCRs excl olfactory receptors; Potential drug targets; Human disease related genes:Endocrine and metabolic diseases:Hypothalamus and pituitary gland diseases		Ulimorelin; Macimorelin; Echinacoside			0.0	0.0	0.0	0.0	1.0	0.0	0.0	1.0	0.0	0.0	0.0	0.0	0.0	0.0	0.0	0.0	0.0
GID4	79018	symbol	H. sapiens	79018	H. sapiens	GID4	GID complex subunit 4 homolog	GID4 is a human gene that encodes a protein believed to be a subunit of the Mediator complex, which is a coactivator required for the activation of RNA polymerase II transcription by DNA-bound transcription factors. The Mediator complex is a multiprotein complex that plays a crucial role in gene expression regulation. GID4 is located within the Smith-Magenis syndrome region on chromosome 17. The …	There is limited information available on the disease implications of GID4 mutations beyond their association with Smith-Magenis syndrome. As such, there are currently no targeted drug discovery efforts focused on GID4. However, the Mediator complex, of which GID4 is a subunit, has been identified as a potential therapeutic target for cancer treatment. Several drugs targeting the Mediator complex…	GO:0043161 proteasome-mediated ubiquitin-dependent protein catabolic process;GO:0010498 proteasomal protein catabolic process;GO:0006511 ubiquitin-dependent protein catabolic process		Predicted intracellular proteins	Cytosol (Approved)				0.0	0.0	0.0	0.0	0.0	0.0	0.0	0.0	0.0	0.0	0.0	0.0	0.0	0.0	0.0	0.0	0.0
GIT1	28964	symbol	H. sapiens	28964	H. sapiens	GIT1	GIT ArfGAP 1	GIT1, also known as GIT ArfGAP 1, is a human gene that plays a role in regulating microtubule nucleation and cytokinesis. It has been found in various cellular components, including focal adhesion, microtubule cytoskeleton, and mitochondria. Studies have also implicated GIT1 in attention deficit hyperactivity disorder and identified it as a biomarker for Huntington's disease. Additionally, GIT1 e…	GIT1 has been implicated in several neurological disorders, including attention deficit hyperactivity disorder (ADHD) and Huntington's disease. In ADHD, GIT1 has been found to be associated with the regulation of dopamine signaling, which is a key neurotransmitter involved in the disorder. In Huntington's disease, GIT1 has been identified as a potential biomarker for disease progression and sever…	GO:0001957 intramembranous ossification;GO:0036072 direct ossification;GO:0061743 motor learning		Predicted intracellular proteins	Cytosol;Focal adhesion sites (Supported); Additional: Mitochondria		(M83)PID CDC42 REG PATHWAY; (M242)PID AURORA A PATHWAY; (M277)PID INTEGRIN A4B1 PATHWAY		0.0	0.0	1.0	0.0	0.0	0.0	0.0	1.0	0.0	0.0	0.0	0.0	0.0	0.0	0.0	0.0	0.0
GJA3	2700	symbol	H. sapiens	2700	H. sapiens	GJA3	gap junction protein alpha 3	The GJA3 gene encodes a protein called connexin, which is involved in the formation of gap junctions in the lens fibers of the eye. Mutations in this gene can lead to a type of cataract called zonular pulverulent cataract type 3 (CZP3).	Zonular pulverulent cataract type 3 (CZP3) is a rare autosomal dominant disorder caused by mutations in the GJA3 gene. This condition is characterized by the presence of small, powdery opacities in the lens of the eye, which can lead to vision impairment or blindness. There are currently no targeted drug discovery efforts for CZP3, and treatment options are limited to surgical removal of the cata…	GO:1990349 gap junction-mediated intercellular transport;GO:0010496 intercellular transport;GO:0007601 visual perception		Human disease related genes:Nervous system diseases:Eye disease; Potential drug targets; Transporters:Transporter channels and pores; Disease related genes					0.0	0.0	0.0	0.0	0.0	0.0	0.0	0.0	0.0	0.0	0.0	0.0	0.0	0.0	0.0	0.0	0.0
GLIPR2	152007	symbol	H. sapiens	152007	H. sapiens	GLIPR2	GLI pathogenesis related 2	GLIPR2, or GLI pathogenesis related 2, is a human gene that plays a role in various cellular processes. It enables protein homodimerization activity and is involved in positive regulation of the ERK1 and ERK2 cascade, epithelial cell migration, and epithelial to mesenchymal transition. GLIPR2 is located in the Golgi membrane. Its exact function and significance in human biology are still being st…	There is limited information available on the disease implications of GLIPR2. However, some studies have suggested that it may play a role in cancer progression and metastasis. Targeted drug discovery efforts for GLIPR2 are also limited, as its exact function and significance in human biology are still being studied. Currently, there are no drugs on the market that specifically target GLIPR2. How…	GO:0010718 positive regulation of epithelial to mesenchymal transition;GO:0010717 regulation of epithelial to mesenchymal transition;GO:0010634 positive regulation of epithelial cell migration		Predicted intracellular proteins	Vesicles (Uncertain); Additional: Microtubules	L-cysteic acid		(M5947)HALLMARK IL2 STAT5 SIGNALING	0.0	0.0	1.0	0.0	0.0	0.0	0.0	0.0	0.0	0.0	0.0	0.0	0.0	0.0	0.0	0.0	0.0
GMPPB	29925	symbol	H. sapiens	29925	H. sapiens	GMPPB	GDP-mannose pyrophosphorylase B	The GMPPB gene encodes a protein called GDP-mannose pyrophosphorylase, which is involved in the production of N-linked oligosaccharides. This protein catalyzes the conversion of mannose-1-phosphate and GTP to GDP-mannose. There are different isoforms of this protein that are produced due to alternative splicing of the transcript variants.	Mutations in the GMPPB gene have been associated with several neuromuscular disorders, including congenital muscular dystrophy, limb-girdle muscular dystrophy, and myasthenic syndrome. These disorders are characterized by muscle weakness and wasting, and can be caused by defects in the glycosylation of proteins. Targeted drug discovery efforts for these disorders have focused on developing therap…	GO:0000032 cell wall mannoprotein biosynthetic process;GO:0006056 mannoprotein metabolic process;GO:0006057 mannoprotein biosynthetic process		Human disease related genes:Musculoskeletal diseases:Muscular diseases; Disease related genes; Enzymes; ENZYME proteins:Transferases; Potential drug targets; Human disease related genes:Congenital disorders of metabolism:Congenital disorders of glycan/glycoprotein metabolism; Predicted intracellular proteins				(M5937)HALLMARK GLYCOLYSIS	0.0	0.0	0.0	0.0	0.0	0.0	0.0	0.0	0.0	1.0	0.0	0.0	0.0	0.0	0.0	0.0	0.0
GNA12	2768	symbol	H. sapiens	2768	H. sapiens	GNA12	G protein subunit alpha 12	GNA12 is a human gene that encodes for a protein called G protein subunit alpha 12. This protein is predicted to have several functions, including the ability to bind to the D5 dopamine receptor, the G-protein beta/gamma-subunit complex, and to have GTPase activity. GNA12 is involved in the regulation of TOR signaling and the proteasomal ubiquitin-dependent protein catabolic process. It is locate…	There is evidence to suggest that GNA12 may play a role in the development and progression of certain diseases, including cancer and cardiovascular disease. In cancer, GNA12 has been shown to promote tumor growth and metastasis, making it a potential target for cancer therapy. In cardiovascular disease, GNA12 has been implicated in the regulation of blood pressure and vascular smooth muscle cell …	GO:0032516 positive regulation of phosphoprotein phosphatase activity;GO:1904753 negative regulation of vascular associated smooth muscle cell migration;GO:0010922 positive regulation of phosphatase activity		Human disease related genes:Cancers:Cancers of haematopoietic and lymphoid tissues; Predicted intracellular proteins	Cytosol (Supported)		(M64)PID S1P S1P4 PATHWAY; (M155)PID S1P META PATHWAY; (M268)PID S1P S1P2 PATHWAY		0.0	0.0	0.0	0.0	0.0	0.0	0.0	0.0	0.0	0.0	0.0	0.0	0.0	0.0	0.0	0.0	0.0
GOLPH3	64083	symbol	H. sapiens	64083	H. sapiens	GOLPH3	golgi phosphoprotein 3	GOLPH3 is a gene that encodes a peripheral membrane protein found in the Golgi complex. The Golgi complex is responsible for sorting and modifying proteins that are exported from the endoplasmic reticulum. GOLPH3 may have a regulatory role in Golgi trafficking. There are several different versions of the GOLPH3 gene that have been identified, but it is not yet clear what the full-length nature of…	Research has shown that GOLPH3 may play a role in the development and progression of various types of cancer, including breast, lung, and liver cancer. Overexpression of GOLPH3 has been associated with increased tumor growth and metastasis. As a result, GOLPH3 has been identified as a potential therapeutic target for cancer treatment. Several drug discovery efforts have focused on developing smal…	GO:0072752 cellular response to rapamycin;GO:0090164 asymmetric Golgi ribbon formation;GO:0060352 cell adhesion molecule production		Predicted intracellular proteins	Golgi apparatus;Vesicles (Supported)				0.0	0.0	0.0	0.0	0.0	0.0	0.0	0.0	0.0	0.0	0.0	0.0	0.0	0.0	0.0	0.0	0.0
GOLT1A	127845	symbol	H. sapiens	127845	H. sapiens	GOLT1A	golgi transport 1A	GOLT1A is a human gene that is predicted to play a role in transporting vesicles from the endoplasmic reticulum to the Golgi apparatus. It is located in various subcompartments including the Golgi apparatus, endoplasmic reticulum, and nuclear envelope. This information is provided by the Alliance of Genome Resources as of April 2022.	There is limited information available on the disease implications of GOLT1A. However, recent studies have suggested that mutations in this gene may be associated with certain types of cancer, including breast cancer and hepatocellular carcinoma. Targeted drug discovery efforts for GOLT1A are currently underway, with a focus on developing small molecule inhibitors that can selectively target the …	GO:0042147 retrograde transport, endosome to Golgi;GO:0006888 endoplasmic reticulum to Golgi vesicle-mediated transport;GO:0016482 cytosolic transport							0.0	0.0	0.0	0.0	0.0	0.0	0.0	0.0	0.0	0.0	0.0	0.0	0.0	0.0	0.0	0.0	0.0
GPN2	54707	symbol	H. sapiens	54707	H. sapiens	GPN2	GPN-loop GTPase 2	GPN2 is a human gene that is predicted to have GTPase activity. It belongs to the GPN-loop GTPase family and its function is not yet fully understood. The GPN-loop GTPases are involved in various cellular processes, including RNA processing and ribosome biogenesis. GPN2 is expressed in various tissues, including the brain, heart, and liver. Mutations in GPN2 have been associated with developmenta…	There is currently limited information available on the disease implications of GPN2 mutations. However, studies have suggested that mutations in GPN2 may be associated with developmental disorders and intellectual disability. Further research is needed to fully understand the role of GPN2 in these conditions. As GPN2 is a predicted GTPase, it may be a potential target for drug discovery efforts.…	GO:0008150 biological_process		Predicted intracellular proteins					0.0	0.0	0.0	0.0	0.0	0.0	0.0	0.0	0.0	0.0	0.0	0.0	0.0	0.0	0.0	0.0	0.0
GPN3	51184	symbol	H. sapiens	51184	H. sapiens	GPN3	GPN-loop GTPase 3	GPN3 is a human gene that is predicted to have GTPase activity. It is part of a protein-containing complex. This information is provided by the Alliance of Genome Resources as of April 2022.	GPN3 has not been extensively studied in the context of disease implications or targeted drug discovery efforts. However, some studies have suggested that GPN3 may play a role in cancer progression and metastasis. For example, a study published in the journal Oncogene found that GPN3 expression was upregulated in breast cancer cells and that knockdown of GPN3 inhibited cell proliferation and migr…			Predicted intracellular proteins	Nuclear speckles (Approved); Additional: Cytosol				0.0	0.0	0.0	0.0	0.0	0.0	0.0	0.0	0.0	0.0	0.0	0.0	0.0	0.0	0.0	0.0	0.0
GRAMD2A	196996	symbol	H. sapiens	196996	H. sapiens	GRAMD2A	GRAM domain containing 2A	GRAM domain containing 2A (GRAMD2A) is a human gene that encodes a protein involved in binding to phosphatidylinositol-4,5-bisphosphate and regulating store-operated calcium entry. It is located in the organelle membrane contact site and is an extrinsic component of the cytoplasmic side of the plasma membrane and an intrinsic component of the endoplasmic reticulum membrane. The gene's function is…	There is limited information available on the disease implications of GRAMD2A. However, recent studies have suggested that mutations in this gene may be associated with certain neurological disorders, including autism spectrum disorder and intellectual disability. Targeted drug discovery efforts for GRAMD2A are currently underway, with a focus on identifying small molecule inhibitors that can mod…	GO:0061817 endoplasmic reticulum-plasma membrane tethering;GO:0051643 endoplasmic reticulum localization;GO:2001256 regulation of store-operated calcium entry		Predicted intracellular proteins	Nuclear speckles;Nucleoli (Approved); Additional: Cytosol				0.0	0.0	0.0	0.0	0.0	0.0	0.0	0.0	0.0	0.0	0.0	0.0	0.0	0.0	0.0	0.0	0.0
GRHPR	9380	symbol	H. sapiens	9380	H. sapiens	GRHPR	glyoxylate and hydroxypyruvate reductase	The GRHPR gene encodes an enzyme that has multiple enzymatic activities, including hydroxypyruvate reductase, glyoxylate reductase, and D-glycerate dehydrogenase. This enzyme is expressed in various tissues and plays a role in metabolism. Mutations in this gene can cause Type II hyperoxaluria, a condition characterized by the formation of kidney stones due to the accumulation of oxalate in the ur…	Type II hyperoxaluria is a rare genetic disorder caused by mutations in the GRHPR gene. This condition is characterized by the overproduction of oxalate, which can lead to the formation of kidney stones and other complications such as chronic kidney disease. There are currently no targeted drug therapies available for Type II hyperoxaluria, and treatment options are limited to managing symptoms a…	GO:0046487 glyoxylate metabolic process;GO:0006081 cellular aldehyde metabolic process;GO:0043648 dicarboxylic acid metabolic process		Disease related genes; Enzymes; Human disease related genes:Congenital disorders of metabolism:Congenital disorders of carbohydrate metabolism; Potential drug targets; Predicted intracellular proteins; ENZYME proteins:Oxidoreductases	Cytosol (Approved); Additional: Nucleoplasm			(M5935)HALLMARK FATTY ACID METABOLISM; (M5891)HALLMARK HYPOXIA	0.0	0.0	0.0	0.0	0.0	0.0	0.0	0.0	0.0	0.0	0.0	0.0	0.0	0.0	0.0	1.0	0.0
GRPEL1	80273	symbol	H. sapiens	80273	H. sapiens	GRPEL1	GrpE like 1, mitochondrial	GRPEL1, also known as GrpE like 1, mitochondrial, is a gene that encodes a protein involved in protein import into the mitochondrial matrix. The protein has identical protein binding activity and unfolded protein binding activity. It is located in the mitochondrial matrix and nucleoplasm. The function of GRPEL1 is essential for the proper functioning of mitochondria, which are organelles responsi…	Mutations in the GRPEL1 gene have been associated with several mitochondrial diseases, including Leigh syndrome and mitochondrial encephalomyopathy. These diseases are characterized by a wide range of symptoms, including muscle weakness, developmental delays, seizures, and respiratory problems. There are currently no targeted drug discovery efforts specifically for GRPEL1, but research into mitoc…	GO:0030150 protein import into mitochondrial matrix;GO:0044743 protein transmembrane import into intracellular organelle;GO:1990542 mitochondrial transmembrane transport		Predicted intracellular proteins	Mitochondria (Supported)			(M5941)HALLMARK UV RESPONSE UP; (M5905)HALLMARK ADIPOGENESIS; (M5936)HALLMARK OXIDATIVE PHOSPHORYLATION	0.0	0.0	0.0	0.0	0.0	0.0	0.0	0.0	0.0	0.0	0.0	0.0	0.0	0.0	0.0	0.0	0.0
GSE1	23199	symbol	H. sapiens	23199	H. sapiens	GSE1	Gse1 coiled-coil protein	The GSE1 gene encodes a proline-rich protein with coiled coil domains that may be a subunit of a BRAF35-HDAC histone deacetylase complex. It has been suggested that this gene may function as an oncogene in breast cancer, as enhanced expression of the encoded protein has been observed in breast cancer patients.	There is limited information available on the disease implications of the GSE1 gene. However, its potential role as an oncogene in breast cancer suggests that it may be a target for drug discovery efforts. Currently, there are no drugs on the market that specifically target GSE1. However, there are several drugs that target histone deacetylases (HDACs), which may indirectly affect the activity of…			Predicted intracellular proteins	Mitochondria (Approved); Additional: Nucleoplasm				0.0	0.0	0.0	0.0	0.0	0.0	0.0	0.0	0.0	0.0	0.0	0.0	0.0	0.0	0.0	0.0	0.0
GTPBP1	9567	symbol	H. sapiens	9567	H. sapiens	GTPBP1	GTP binding protein 1	GTPBP1 is a gene that is activated by interferon-gamma and encodes a protein that belongs to the AGP11/GTPBP1 family of GTP-binding proteins. This gene is responsible for producing a protein that is structurally similar to a protein found in mice. However, the disruption of the gene for this protein in mice did not result in any observable phenotype.	There is limited information available on the disease implications of GTPBP1. However, recent studies have suggested that mutations in this gene may be associated with certain neurological disorders, including Parkinson's disease and amyotrophic lateral sclerosis (ALS). Targeted drug discovery efforts for GTPBP1 are still in the early stages, and there are currently no drugs on the market that sp…	GO:0046039 GTP metabolic process;GO:0006414 translational elongation;GO:0061014 positive regulation of mRNA catabolic process		Predicted intracellular proteins	Cytosol;Golgi apparatus (Approved); Additional: Nuclear bodies				0.0	0.0	0.0	0.0	0.0	0.0	0.0	0.0	0.0	0.0	0.0	0.0	0.0	0.0	0.0	0.0	0.0
HBB	3043	symbol	H. sapiens	3043	H. sapiens	HBB	hemoglobin subunit beta	HBB is a human gene that codes for the beta subunit of hemoglobin, a protein found in red blood cells that carries oxygen throughout the body. Along with the alpha subunit (HBA), HBB determines the structure of adult hemoglobin. Mutations in HBB can lead to various blood disorders, such as sickle cell anemia, beta-zero-thalassemia, and beta-plus-thalassemia. The beta-globin cluster, which include…	Mutations in the HBB gene can lead to various blood disorders, including sickle cell anemia, beta-zero-thalassemia, and beta-plus-thalassemia. Sickle cell anemia is caused by a single nucleotide mutation in HBB that results in the production of abnormal hemoglobin molecules, leading to the characteristic sickle-shaped red blood cells and a range of health complications. Beta-thalassemia is a grou…	GO:0030185 nitric oxide transport;GO:0015671 oxygen transport;GO:0015670 carbon dioxide transport		Disease related genes; Human disease related genes:Cardiovascular diseases:Hematologic diseases; Transporters:Transporter channels and pores; Predicted intracellular proteins; FDA approved drug targets:Small molecule drugs		Iron Dextran; Zinc; 4-Carboxycinnamic Acid; Pentaerythritol tetranitrate; 2-[(2-methoxy-5-methylphenoxy)methyl]pyridine; 4-[(5-methoxy-2-methylphenoxy)methyl]pyridine; Sebacic acid; 2-[4-({[(3,5-DICHLOROPHENYL)AMINO]CARBONYL}AMINO)PHENOXY]-2-METHYLPROPANOIC ACID; 2,6-dicarboxynaphthalene; Efaproxiral; Trimesic acid; Nitrous acid; Copper; Ferric pyrophosphate; Sodium ferric gluconate complex; Ferr…		(M5945)HALLMARK HEME METABOLISM	0.0	0.0	0.0	0.0	0.0	0.0	0.0	0.0	0.0	0.0	0.0	0.0	0.0	0.0	0.0	0.0	0.0
HDX	139324	symbol	H. sapiens	139324	H. sapiens	HDX	highly divergent homeobox	The human gene HDX, also known as highly divergent homeobox, is predicted to have DNA-binding transcription factor activity, specifically for RNA polymerase II and cis-regulatory region sequence-specific DNA binding. It is also predicted to be involved in regulating transcription by RNA polymerase II and located in the nucleus as part of chromatin.	There is limited information available on the disease implications of the HDX gene. However, some studies have suggested that mutations in the HDX gene may be associated with certain types of cancer, including breast cancer and lung cancer. As for targeted drug discovery efforts, there are currently no drugs on the market that specifically target the HDX gene. However, there are ongoing efforts t…	GO:0006357 regulation of transcription by RNA polymerase II;GO:0006355 regulation of DNA-templated transcription;GO:1903506 regulation of nucleic acid-templated transcription		Transcription factors:Helix-turn-helix domains; Predicted intracellular proteins	Cytosol (Approved)				0.0	0.0	0.0	0.0	0.0	0.0	0.0	0.0	0.0	0.0	0.0	0.0	0.0	0.0	0.0	0.0	0.0
HEMGN	55363	symbol	H. sapiens	55363	H. sapiens	HEMGN	hemogen	The human gene HEMGN, also known as hemogen, is predicted to play a role in regulating the differentiation of osteoblasts, which are cells responsible for bone formation. The gene is located in the nucleoplasm, the fluid within the nucleus of a cell. This information is provided by the Alliance of Genome Resources as of April 2022.	HEMGN has not been extensively studied in the context of disease implications, and there are currently no targeted drug discovery efforts focused on this gene. However, there are several drugs on the market that target osteoblast differentiation and bone formation, which may indirectly affect HEMGN activity. For example, bisphosphonates such as alendronate and zoledronic acid are commonly used to…	GO:0045667 regulation of osteoblast differentiation;GO:0045595 regulation of cell differentiation;GO:0050793 regulation of developmental process		Predicted intracellular proteins	Nucleoplasm (Enhanced)				0.0	0.0	0.0	0.0	0.0	0.0	0.0	0.0	0.0	0.0	0.0	0.0	0.0	0.0	0.0	0.0	1.0
HEYL	26508	symbol	H. sapiens	26508	H. sapiens	HEYL	hes related family bHLH transcription factor with YRPW motif like	HEYL is a human gene that belongs to the HESR family of transcription factors. It contains a basic helix-loop-helix (bHLH) domain and an orange domain, but its YRPW motif is different from other HESR family members. HEYL is believed to play a role in cell fate decisions and is regulated by Notch signaling. There are different versions of HEYL transcripts, but their biological significance is not …	There is limited information available on the disease implications of HEYL. However, studies have suggested that HEYL may play a role in cancer progression and metastasis. For example, HEYL has been found to be upregulated in breast cancer and may promote tumor growth and invasion. Targeted drug discovery efforts for HEYL are currently limited, as its exact function and role in disease are not we…	GO:0014031 mesenchymal cell development;GO:0072014 proximal tubule development;GO:0061314 Notch signaling involved in heart development		Transcription factors:Basic domains; Predicted intracellular proteins	Mitochondria (Approved); Additional: Cytosol			(M5903)HALLMARK NOTCH SIGNALING	0.0	0.0	0.0	0.0	0.0	0.0	0.0	0.0	1.0	0.0	0.0	1.0	0.0	1.0	0.0	0.0	0.0
HNRNPAB	3182	symbol	H. sapiens	3182	H. sapiens	HNRNPAB	heterogeneous nuclear ribonucleoprotein A/B	HNRNPAB is a gene that belongs to the heterogeneous nuclear ribonucleoprotein (hnRNP) family. hnRNPs are produced by RNA polymerase II and are involved in pre-mRNA processing and other aspects of mRNA metabolism and transport. HNRNPAB encodes a protein that binds to one of the components of the multiprotein editosome complex and has two RNA recognition motif domains that bind to RNAs. The protein…	There is limited information available on the disease implications of HNRNPAB. However, some studies have suggested that alterations in hnRNP proteins, including HNRNPAB, may be associated with various types of cancer, including breast, lung, and ovarian cancer. Targeted drug discovery efforts for hnRNP proteins are still in the early stages, but some promising strategies include the development …	GO:1904580 regulation of intracellular mRNA localization;GO:2000623 negative regulation of nuclear-transcribed mRNA catabolic process, nonsense-mediated decay;GO:1901537 positive regulation of DNA demethylation		Predicted intracellular proteins	Nucleoplasm (Enhanced)				0.0	0.0	0.0	0.0	0.0	0.0	0.0	0.0	0.0	0.0	0.0	0.0	0.0	0.0	0.0	0.0	0.0
HOXA4	3201	symbol	H. sapiens	3201	H. sapiens	HOXA4	homeobox A4	HOXA4 is a gene that encodes a DNA-binding transcription factor found in the A cluster on chromosome 7 in vertebrates. This gene is part of a class of transcription factors called homeobox genes, which are involved in regulating gene expression, morphogenesis, and differentiation during embryonic development. The expression of these proteins is tightly regulated in a spatial and temporal manner. …	Mutations in the HOXA4 gene have been associated with several developmental disorders, including limb malformations, congenital heart defects, and intellectual disability. However, there are currently no targeted drug discovery efforts specifically aimed at HOXA4. There are also no drugs on the market that directly target HOXA4. However, there are drugs that target other homeobox genes, such as H…	GO:0048704 embryonic skeletal system morphogenesis;GO:0048706 embryonic skeletal system development;GO:0009952 anterior/posterior pattern specification		Transcription factors:Helix-turn-helix domains; Predicted intracellular proteins	Nuclear bodies (Supported)				0.0	0.0	0.0	0.0	0.0	0.0	0.0	0.0	0.0	0.0	0.0	1.0	0.0	0.0	0.0	0.0	0.0
HOXB2	3212	symbol	H. sapiens	3212	H. sapiens	HOXB2	homeobox B2	HOXB2 is a gene that belongs to the Antp homeobox family and is located on chromosome 17. It encodes a nuclear protein that acts as a sequence-specific transcription factor involved in development. Increased expression of HOXB2 has been linked to pancreatic cancer.	HOXB2 has been implicated in several types of cancer, including pancreatic, breast, and lung cancer. In pancreatic cancer, increased expression of HOXB2 has been associated with poor prognosis and resistance to chemotherapy. Targeted drug discovery efforts have focused on developing inhibitors of HOXB2 expression or activity as a potential therapeutic strategy for cancer treatment. However, there…	GO:0021570 rhombomere 4 development;GO:0021569 rhombomere 3 development;GO:0021546 rhombomere development		Transcription factors:Helix-turn-helix domains; Predicted intracellular proteins	Nucleoplasm (Supported)				0.0	0.0	0.0	0.0	0.0	0.0	0.0	0.0	0.0	0.0	0.0	1.0	0.0	0.0	0.0	0.0	0.0
HOXB3	3213	symbol	H. sapiens	3213	H. sapiens	HOXB3	homeobox B3	HOXB3 is a gene that belongs to the Antp homeobox family and is located on chromosome 17. It encodes a nuclear protein that acts as a sequence-specific transcription factor involved in development. The gene is part of a cluster of homeobox B genes. Increased expression of HOXB3 is linked to a specific biological subset of acute myeloid leukemia (AML).	HOXB3 has been implicated in several diseases, including acute myeloid leukemia (AML), breast cancer, and prostate cancer. In AML, increased expression of HOXB3 is associated with a specific biological subset of the disease, and targeting HOXB3 has been proposed as a potential therapeutic strategy. However, there are currently no drugs specifically targeting HOXB3 in clinical use. Efforts to disc…	GO:0021615 glossopharyngeal nerve morphogenesis;GO:0021563 glossopharyngeal nerve development;GO:0021546 rhombomere development		Transcription factors:Helix-turn-helix domains; Predicted intracellular proteins	Nucleoplasm (Supported)				0.0	0.0	0.0	0.0	0.0	0.0	0.0	0.0	0.0	0.0	0.0	1.0	0.0	0.0	0.0	0.0	0.0
HOXC10	3226	symbol	H. sapiens	3226	H. sapiens	HOXC10	homeobox C10	HOXC10 is a gene that belongs to the homeobox family of genes, which encode transcription factors that play a crucial role in the development of multicellular organisms. HOXC10 is one of several HOXC genes located on chromosome 12 in mammals. The protein level of HOXC10 is regulated during cell differentiation and proliferation, suggesting that it may have a role in origin activation. The HOXC ge…	There is limited information available on the disease implications of HOXC10. However, some studies have suggested that HOXC10 may be involved in the development and progression of certain cancers, including breast cancer and lung cancer. Targeted drug discovery efforts for HOXC10 are also limited, but some studies have explored the potential of using small molecule inhibitors to target HOXC10 in…	GO:0021520 spinal cord motor neuron cell fate specification;GO:0021522 spinal cord motor neuron differentiation;GO:0048665 neuron fate specification		Transcription factors:Helix-turn-helix domains; Predicted intracellular proteins	Nuclear bodies (Supported); Additional: Nucleoplasm			(M5901)HALLMARK G2M CHECKPOINT	0.0	0.0	0.0	1.0	0.0	0.0	0.0	0.0	0.0	0.0	0.0	1.0	0.0	0.0	0.0	0.0	0.0
HOXC5	3222	symbol	H. sapiens	3222	H. sapiens	HOXC5	homeobox C5	HOXC5 is a gene belonging to the homeobox family of genes, which encode transcription factors that play a crucial role in the development of multicellular organisms. HOXC5 is part of a cluster of homeobox genes located on chromosome 12, along with HOXC4 and HOXC6. These three genes share a non-coding exon, which may or may not be included in transcripts along with gene-specific exons. Two variant…	HOXC5 has been implicated in several diseases, including cancer, cardiovascular disease, and neurological disorders. In cancer, HOXC5 has been shown to promote tumor growth and metastasis in various types of cancer, including breast, lung, and prostate cancer. Targeting HOXC5 with small molecule inhibitors or RNA interference has shown promise in preclinical studies as a potential therapeutic str…	GO:0048706 embryonic skeletal system development;GO:0009952 anterior/posterior pattern specification;GO:0003002 regionalization		Transcription factors:Helix-turn-helix domains; Predicted intracellular proteins	Nucleoplasm (Supported); Additional: Cell Junctions				0.0	0.0	0.0	0.0	0.0	0.0	0.0	0.0	0.0	0.0	0.0	1.0	0.0	0.0	0.0	0.0	0.0
HOXD13	3239	symbol	H. sapiens	3239	H. sapiens	HOXD13	homeobox D13	HOXD13 is a gene belonging to the homeobox family of genes, which encode transcription factors that play a crucial role in morphogenesis in multicellular organisms. HOXD13 is one of several HOXD genes located on chromosome 2, and deletions of the entire HOXD gene cluster or the 5' end of this cluster have been linked to severe limb and genital abnormalities. Mutations in HOXD13 specifically cause…	HOXD13 mutations have been linked to synpolydactyly, a rare genetic disorder that affects the development of limbs. The condition is inherited in an autosomal dominant manner, meaning that a person only needs to inherit one copy of the mutated gene from one parent to develop the condition. There are currently no targeted drug discovery efforts for HOXD13 mutations, as the condition is primarily m…	GO:0048619 embryonic hindgut morphogenesis;GO:0060687 regulation of branching involved in prostate gland morphogenesis;GO:0060526 prostate glandular acinus morphogenesis		Disease related genes; Cancer-related genes; Human disease related genes:Congenital malformations:Other congenital malformations; Human disease related genes:Congenital malformations:Congenital malformations of the musculoskeletal system; Predicted intracellular proteins; Transcription factors:Helix-turn-helix domains	Nucleoplasm (Approved)				0.0	0.0	0.0	0.0	0.0	0.0	0.0	0.0	0.0	0.0	0.0	1.0	0.0	0.0	0.0	0.0	1.0
HTRA3	94031	symbol	H. sapiens	94031	H. sapiens	HTRA3	HtrA serine peptidase 3	HTRA3, also known as HtrA serine peptidase 3, is a human gene that encodes a protein with endopeptidase activity, identical protein binding activity, and serine-type peptidase activity. It is involved in proteolysis and is predicted to be located in the extracellular region.	HTRA3 has been implicated in several diseases, including cancer, neurodegenerative disorders, and cardiovascular diseases. In cancer, HTRA3 has been shown to act as a tumor suppressor by inducing apoptosis and inhibiting tumor growth. In neurodegenerative disorders, HTRA3 has been linked to the accumulation of misfolded proteins, which can lead to the development of diseases such as Parkinson's a…	GO:0030514 negative regulation of BMP signaling pathway;GO:0030512 negative regulation of transforming growth factor beta receptor signaling pathway;GO:0030510 regulation of BMP signaling pathway		Predicted secreted proteins; Enzymes; Peptidases:Serine-type peptidases	Vesicles (Approved)		(M3468)NABA ECM REGULATORS; (M5885)NABA MATRISOME ASSOCIATED; (M5889)NABA MATRISOME		0.0	0.0	0.0	0.0	0.0	0.0	0.0	0.0	0.0	0.0	0.0	0.0	0.0	0.0	0.0	0.0	0.0
IFNKL1						None	None	None	None	None	None	None	None	None	None	None	nan	nan	nan	nan	nan	nan	nan	nan	nan	nan	nan	nan	nan	nan	nan	nan	nan
IGSF11	152404	symbol	H. sapiens	152404	H. sapiens	IGSF11	immunoglobulin superfamily member 11	IGSF11 is a gene that belongs to the immunoglobulin superfamily and is mainly expressed in the brain and testis. It has a high degree of similarity with two other genes, CXADR and ESAM. The CXADR gene is involved in the entry of coxsackievirus and adenovirus into cells, while the ESAM gene is involved in the adhesion of endothelial cells. The function of IGSF11 is not yet fully understood, but it…	Mutations in the IGSF11 gene have been associated with several neurological disorders, including schizophrenia, bipolar disorder, and autism spectrum disorder. However, the exact role of IGSF11 in these disorders is not yet fully understood. There are currently no targeted drug discovery efforts specifically for IGSF11, as its function is not well characterized. However, there are drugs on the ma…	GO:0061885 positive regulation of mini excitatory postsynaptic potential;GO:0061884 regulation of mini excitatory postsynaptic potential;GO:1900273 positive regulation of long-term synaptic potentiation		Predicted intracellular proteins	Cell Junctions (Approved); Additional: Cytosol;Nucleoplasm				0.0	0.0	0.0	0.0	0.0	0.0	0.0	0.0	0.0	0.0	0.0	0.0	0.0	0.0	0.0	0.0	0.0
INTS12	57117	symbol	H. sapiens	57117	H. sapiens	INTS12	integrator complex subunit 12	INTS12 is a gene that encodes a subunit of the Integrator complex, which is involved in the processing of small nuclear RNAs U1 and U2. The Integrator complex associates with the C-terminal domain of RNA polymerase II large subunit. The function of INTS12 is to mediate the 3-prime end processing of these small nuclear RNAs. This gene is important for the proper functioning of the Integrator compl…	There is limited information available on the disease implications of INTS12 mutations. However, some studies have suggested that mutations in INTS12 may be associated with developmental disorders such as intellectual disability and autism spectrum disorders. Targeted drug discovery efforts for INTS12 are also limited, as the function of the Integrator complex is not fully understood. However, so…	GO:0034472 snRNA 3'-end processing;GO:0016180 snRNA processing;GO:0016073 snRNA metabolic process		Cancer-related genes:Mutated cancer genes; Predicted intracellular proteins	Cytosol;Nucleoplasm (Approved); Additional: Nuclear bodies;Plasma membrane				0.0	0.0	0.0	0.0	0.0	0.0	0.0	0.0	0.0	0.0	0.0	0.0	0.0	0.0	0.0	0.0	0.0
ITFG1	81533	symbol	H. sapiens	81533	H. sapiens	ITFG1	integrin alpha FG-GAP repeat containing 1	ITFG1, or integrin alpha FG-GAP repeat containing 1, is a human gene that is located in the extracellular exosome. This gene is involved in the regulation of cell adhesion and migration, as well as the formation of blood vessels. ITFG1 contains a domain known as the FG-GAP repeat, which is found in proteins that interact with integrins, a family of cell surface receptors that play a key role in c…	There is limited information available on the disease implications of ITFG1. However, some studies have suggested that ITFG1 may play a role in cancer progression and metastasis. For example, one study found that ITFG1 expression was upregulated in breast cancer cells and that its knockdown inhibited cell migration and invasion. Additionally, ITFG1 has been identified as a potential biomarker for…			Predicted intracellular proteins	Cytosol;Golgi apparatus;Vesicles (Approved)				0.0	0.0	0.0	0.0	0.0	0.0	0.0	0.0	0.0	0.0	0.0	0.0	0.0	0.0	0.0	0.0	0.0
JSRP1	126306	symbol	H. sapiens	126306	H. sapiens	JSRP1	junctional sarcoplasmic reticulum protein 1	JSRP1, or junctional sarcoplasmic reticulum protein 1, is a gene that plays a role in the process of excitation-contraction coupling in skeletal muscle. This gene encodes a protein that interacts with other proteins such as CACNA1S, CACNB1, and calsequestrin to regulate the flow of calcium in and out of the sarcoplasmic reticulum. This process is essential for muscle contraction and relaxation. T…	Mutations in the JSRP1 gene have been associated with several muscle disorders, including malignant hyperthermia susceptibility (MHS), central core disease (CCD), and multiminicore disease (MmD). MHS is a rare but potentially life-threatening condition that can be triggered by certain drugs used during anesthesia. CCD and MmD are both congenital myopathies that affect muscle function and can caus…	GO:0060314 regulation of ryanodine-sensitive calcium-release channel activity;GO:0003009 skeletal muscle contraction;GO:0050881 musculoskeletal movement		Predicted intracellular proteins	Endoplasmic reticulum (Approved)				0.0	0.0	0.0	0.0	0.0	0.0	0.0	0.0	0.0	0.0	0.0	0.0	0.0	0.0	0.0	0.0	0.0
KCNG3	170850	symbol	H. sapiens	170850	H. sapiens	KCNG3	potassium voltage-gated channel modifier subfamily G member 3	KCNG3 is a gene that encodes a gamma subunit of the potassium channel, voltage-gated, subfamily G. This gene is responsible for regulating various bodily functions such as neurotransmitter release, heart rate, insulin secretion, neuronal excitability, epithelial electrolyte transport, smooth muscle contraction, and cell volume. The protein encoded by this gene functions as a modulatory molecule. …	Mutations in the KCNG3 gene have been associated with various diseases, including epilepsy, schizophrenia, and cardiac arrhythmias. In particular, mutations in this gene have been linked to long QT syndrome, a heart condition that can cause sudden cardiac arrest. As a result, there has been interest in developing drugs that target KCNG3 to treat these conditions. One example is the drug Retigabin…	GO:0071805 potassium ion transmembrane transport;GO:0006813 potassium ion transport;GO:0051260 protein homooligomerization		Voltage-gated ion channels:Voltage-Gated Potassium Channels	Cytoplasmic bodies (Approved)				0.0	0.0	0.0	0.0	0.0	0.0	0.0	0.0	0.0	0.0	0.0	0.0	0.0	0.0	0.0	0.0	0.0
KCNK3	3777	symbol	H. sapiens	3777	H. sapiens	KCNK3	potassium two pore domain channel subfamily K member 3	The KCNK3 gene encodes a potassium channel protein that contains two pore-forming P domains. This protein is an outwardly rectifying channel that is sensitive to changes in extracellular pH and is inhibited by extracellular acidification. It is also known as an acid-sensitive potassium channel and is activated by the anesthetics halothane and isoflurane. While three transcripts are detected in no…	Mutations in the KCNK3 gene have been associated with pulmonary arterial hypertension (PAH), a rare and progressive disease characterized by high blood pressure in the arteries of the lungs. KCNK3 mutations have been found in both familial and idiopathic forms of PAH, and are thought to contribute to the development of the disease by altering the function of the potassium channel protein. As a re…	GO:0060075 regulation of resting membrane potential;GO:0051481 negative regulation of cytosolic calcium ion concentration;GO:0030322 stabilization of membrane potential		Disease related genes; Voltage-gated ion channels:Two-P Potassium Channels; Human disease related genes:Cardiovascular diseases:Hypertensive diseases; Transporters:Transporter channels and pores; FDA approved drug targets:Small molecule drugs		Doxapram; Halothane			0.0	0.0	0.0	0.0	0.0	0.0	0.0	0.0	0.0	0.0	0.0	0.0	0.0	0.0	0.0	0.0	0.0
KCNN1	3780	symbol	H. sapiens	3780	H. sapiens	KCNN1	potassium calcium-activated channel subfamily N member 1	The KCNN1 gene encodes a protein that is involved in regulating neuronal excitability by contributing to the slow component of synaptic afterhyperpolarization (AHP). AHP is a process that occurs in vertebrate neurons after an action potential and can have significant effects on the firing pattern of the neuron. The protein encoded by KCNN1 is activated before membrane hyperpolarization and forms …	The KCNN1 gene has been implicated in several neurological disorders, including epilepsy, schizophrenia, and Alzheimer's disease. Mutations in this gene have been associated with an increased risk of developing these disorders. As a result, there has been significant interest in developing drugs that target the KCNN1 protein as a potential treatment for these conditions. Several compounds have be…	GO:0071805 potassium ion transmembrane transport;GO:0006813 potassium ion transport;GO:0007268 chemical synaptic transmission		Voltage-gated ion channels:Calcium-Activated Potassium Channels; FDA approved drug targets:Small molecule drugs; Transporters:Transporter channels and pores; Predicted intracellular proteins	Actin filaments;Cytosol (Approved)			(M5956)HALLMARK KRAS SIGNALING DN	0.0	0.0	0.0	0.0	0.0	0.0	0.0	0.0	0.0	0.0	0.0	0.0	0.0	0.0	0.0	0.0	0.0
KCNS1	3787	symbol	H. sapiens	3787	H. sapiens	KCNS1	potassium voltage-gated channel modifier subfamily S member 1	KCNS1 is a gene that encodes a protein that belongs to the S subfamily of potassium voltage-gated channel proteins. These channels are important for regulating the resting membrane potential and controlling the shape and frequency of action potentials in both excitable and nonexcitable cells. The protein encoded by KCNS1 is not functional by itself but can form heteromultimers with other members …	There is limited information available on the disease implications of KCNS1. However, mutations in this gene have been associated with a rare neurological disorder called episodic ataxia type 1 (EA1). EA1 is characterized by episodes of ataxia, which is a lack of muscle coordination, and can be triggered by stress, exercise, or other factors. There are currently no targeted drug discovery efforts…	GO:1902259 regulation of delayed rectifier potassium channel activity;GO:1901016 regulation of potassium ion transmembrane transporter activity;GO:1901379 regulation of potassium ion transmembrane transport		Voltage-gated ion channels:Voltage-Gated Potassium Channels; Transporters:Transporter channels and pores					0.0	0.0	0.0	0.0	0.0	0.0	0.0	0.0	0.0	0.0	0.0	0.0	0.0	0.0	0.0	0.0	0.0
KCNT1	57582	symbol	H. sapiens	57582	H. sapiens	KCNT1	potassium sodium-activated channel subfamily T member 1	The KCNT1 gene encodes a subunit of sodium-activated potassium channels, which play a role in regulating various physiological processes such as neurotransmitter release, heart rate, and neuronal excitability. Mutations in this gene have been linked to two early-onset epileptic disorders: malignant migrating partial seizures of infancy and autosomal dominant nocturnal frontal lobe epilepsy. The g…	Mutations in the KCNT1 gene have been linked to two early-onset epileptic disorders: malignant migrating partial seizures of infancy (MMPSI) and autosomal dominant nocturnal frontal lobe epilepsy (ADNFLE). MMPSI is a rare and severe form of epilepsy that typically begins in the first few months of life and is characterized by frequent seizures that are difficult to control with medication. ADNFLE…	GO:0071805 potassium ion transmembrane transport;GO:0006813 potassium ion transport;GO:0098662 inorganic cation transmembrane transport		Human disease related genes:Nervous system diseases:Epilepsy; Disease related genes; Voltage-gated ion channels:Calcium-Activated Potassium Channels; Potential drug targets; Transporters:Transporter channels and pores; Predicted intracellular proteins					0.0	0.0	0.0	0.0	0.0	0.0	0.0	0.0	0.0	0.0	0.0	0.0	0.0	0.0	0.0	0.0	0.0
KDM8	79831	symbol	H. sapiens	79831	H. sapiens	KDM8	lysine demethylase 8	KDM8 is a gene that encodes a protein called lysine demethylase 8, which is likely involved in removing certain chemical modifications from histone proteins. Studies in mice suggest that this protein may have a role in suppressing tumor growth. The gene can produce different versions of the protein due to alternative splicing, which is a process that allows a single gene to produce multiple prote…	There is limited information available on the disease implications of KDM8. However, studies have suggested that it may play a role in cancer development and progression. Targeted drug discovery efforts for KDM8 are still in the early stages, but there is potential for the development of drugs that target this protein to treat cancer. Currently, there are no drugs on the market that specifically …	GO:0031648 protein destabilization;GO:0000086 G2/M transition of mitotic cell cycle;GO:0044839 cell cycle G2/M phase transition		ENZYME proteins:Oxidoreductases; Enzymes; Predicted intracellular proteins	Nucleoplasm (Approved); Additional: Cytosol				0.0	0.0	0.0	0.0	0.0	0.0	0.0	0.0	0.0	0.0	0.0	0.0	0.0	0.0	0.0	0.0	0.0
KIF5B	3799	symbol	H. sapiens	3799	H. sapiens	KIF5B	kinesin family member 5B	KIF5B is a human gene that encodes for a protein belonging to the kinesin family. This protein is involved in various cellular processes, including lysosome localization, natural killer cell mediated cytotoxicity, and positive regulation of protein localization to the plasma membrane. KIF5B has been found to have identical protein binding activity, microtubule binding activity, and microtubule mo…	KIF5B has been implicated in various diseases, including cancer and neurodegenerative disorders. In cancer, KIF5B has been found to be involved in the fusion of the ALK gene, leading to the formation of an oncogenic fusion protein that drives the development of certain types of lung cancer. Targeted drug discovery efforts have focused on developing inhibitors of the ALK-KIF5B fusion protein, with…	GO:1990048 anterograde neuronal dense core vesicle transport;GO:0140495 migracytosis;GO:0160040 mitocytosis		Cancer-related genes; Transporters:Transporter channels and pores; Predicted intracellular proteins	Centriolar satellite;Cytosol (Enhanced)		(M266)PID NCADHERIN PATHWAY	(M5922)HALLMARK UNFOLDED PROTEIN RESPONSE; (M5893)HALLMARK MITOTIC SPINDLE; (M5901)HALLMARK G2M CHECKPOINT	0.0	0.0	0.0	0.0	0.0	0.0	0.0	0.0	0.0	0.0	0.0	0.0	0.0	0.0	0.0	0.0	0.0
KLF-4						None	None	None	None	None	None	None	None	None	None	None	nan	nan	nan	nan	nan	nan	nan	nan	nan	nan	nan	nan	nan	nan	nan	nan	nan
KLHL34	257240	symbol	H. sapiens	257240	H. sapiens	KLHL34	kelch like family member 34	KLHL34 is a human gene that belongs to the kelch-like family of proteins. It is located in the extracellular space and its function is not yet fully understood. The kelch-like family of proteins are involved in a variety of cellular processes, including cytoskeletal organization, protein degradation, and signal transduction. KLHL34 may play a role in regulating these processes, but further resear…	There is limited information available on the disease implications of KLHL34. However, mutations in this gene have been associated with a rare genetic disorder called nemaline myopathy, which is characterized by muscle weakness and respiratory problems. Targeted drug discovery efforts for KLHL34 are also limited, as its function is not yet fully understood. However, some studies have suggested th…			Predicted intracellular proteins					0.0	0.0	0.0	0.0	0.0	0.0	0.0	0.0	0.0	0.0	0.0	0.0	0.0	0.0	0.0	0.0	0.0
KRT75L4						None	None	None	None	None	None	None	None	None	None	None	nan	nan	nan	nan	nan	nan	nan	nan	nan	nan	nan	nan	nan	nan	nan	nan	nan
LASP1	3927	symbol	H. sapiens	3927	H. sapiens	LASP1	LIM and SH3 protein 1	LASP1 is a gene that encodes a protein belonging to the LIM protein subfamily and the nebulin family of actin-binding proteins. The protein is involved in cAMP and cGMP dependent signaling and binds to the actin cytoskeleton at extensions of the cell membrane. LASP1 has been linked to various types of cancer, including metastatic breast cancer, hematopoietic tumors such as B-cell lymphomas, and c…	LASP1 has been identified as a potential therapeutic target for cancer treatment due to its involvement in cancer progression and metastasis. Several studies have shown that targeting LASP1 can inhibit cancer cell migration and invasion, making it an attractive target for drug discovery efforts. One example of a drug targeting LASP1 is the small molecule inhibitor, LLL12, which has been shown to …	GO:0034220 monoatomic ion transmembrane transport;GO:0006811 monoatomic ion transport;GO:0055085 transmembrane transport		Cancer-related genes; Predicted intracellular proteins	Cytosol;Plasma membrane (Supported); Additional: Focal adhesion sites				0.0	0.0	0.0	0.0	0.0	0.0	0.0	0.0	0.0	0.0	0.0	0.0	0.0	0.0	0.0	0.0	0.0
LDB1	8861	symbol	H. sapiens	8861	H. sapiens	LDB1	LIM domain binding 1	LDB1, also known as LIM domain binding 1, is a gene that encodes a protein involved in regulating gene expression. The protein enables LIM domain binding activity, RNA polymerase II-specific DNA-binding transcription factor binding activity, and enzyme binding activity. It is located in chromatin and is part of the beta-catenin-TCF complex. LDB1 is involved in both negative regulation of transcri…	LDB1 has been implicated in several diseases, including cancer, heart disease, and neurological disorders. In cancer, LDB1 has been shown to play a role in promoting tumor growth and metastasis. Targeted drug discovery efforts have focused on developing small molecule inhibitors of LDB1 to block its activity and potentially treat cancer. One example of a successful drug targeting LDB1 is the smal…	GO:0043973 histone H3-K4 acetylation;GO:0046985 positive regulation of hemoglobin biosynthetic process;GO:0000972 transcription-dependent tethering of RNA polymerase II gene DNA at nuclear periphery		Predicted intracellular proteins	Nucleoplasm (Approved)			(M5919)HALLMARK HEDGEHOG SIGNALING	0.0	0.0	0.0	0.0	0.0	0.0	0.0	0.0	0.0	0.0	0.0	1.0	0.0	0.0	0.0	0.0	0.0
LHX3	8022	symbol	H. sapiens	8022	H. sapiens	LHX3	LIM homeobox 3	LHX3 is a gene that encodes a transcription factor protein that is essential for the development of the pituitary gland and the specification of motor neurons. The protein contains a unique cysteine-rich zinc-binding domain called the LIM domain. Mutations in this gene can cause a condition called combined pituitary hormone deficiency 3, which affects the production of several hormones in the pit…	Combined pituitary hormone deficiency 3 (CPHD3) is a rare genetic disorder caused by mutations in the LHX3 gene. This condition affects the development and function of the pituitary gland, leading to a deficiency in several hormones, including growth hormone, thyroid-stimulating hormone, and follicle-stimulating hormone. Patients with CPHD3 may experience growth failure, delayed puberty, infertil…	GO:0060127 prolactin secreting cell differentiation;GO:0021526 medial motor column neuron differentiation;GO:0021523 somatic motor neuron differentiation		Human disease related genes:Endocrine and metabolic diseases:Hypothalamus and pituitary gland diseases; Transcription factors:Helix-turn-helix domains; Predicted intracellular proteins; Disease related genes					0.0	0.0	0.0	1.0	1.0	0.0	0.0	0.0	0.0	0.0	0.0	1.0	0.0	0.0	0.0	0.0	0.0
LIAS	11019	symbol	H. sapiens	11019	H. sapiens	LIAS	lipoic acid synthetase	LIAS is a gene that encodes for lipoic acid synthetase, an iron-sulfur enzyme found in the mitochondrion. This enzyme is responsible for the final step in the de novo pathway for the biosynthesis of lipoic acid, which is a potent antioxidant. Deficient expression of LIAS has been linked to various conditions such as diabetes, atherosclerosis, and neonatal-onset epilepsy. Alternative splicing occu…	Deficiencies in LIAS have been linked to various diseases, including diabetes, atherosclerosis, and neonatal-onset epilepsy. Targeted drug discovery efforts have focused on developing drugs that can increase the expression or activity of LIAS to treat these conditions. One example is the drug pioglitazone, which has been shown to increase LIAS expression and improve insulin sensitivity in patient…	GO:0009106 lipoate metabolic process;GO:0009107 lipoate biosynthetic process;GO:0009249 protein lipoylation		Disease related genes; Enzymes; ENZYME proteins:Transferases; Potential drug targets; Human disease related genes:Congenital disorders of metabolism:Mitochondrial diseases; Predicted intracellular proteins	Nucleoplasm (Approved); Additional: Mitochondria	Lipoic acid			0.0	0.0	0.0	0.0	0.0	0.0	0.0	0.0	0.0	0.0	0.0	0.0	0.0	0.0	0.0	1.0	0.0
LIMD2	80774	symbol	H. sapiens	80774	H. sapiens	LIMD2	LIM domain containing 2	LIM domain containing 2 (LIMD2) is a human gene that is predicted to have metal ion binding activity. It is located in both the cytosol and nucleoplasm. This information is provided by the Alliance of Genome Resources as of April 2022.	LIMD2 has been implicated in various diseases, including cancer, cardiovascular disease, and neurological disorders. In cancer, LIMD2 has been shown to be overexpressed in several types of tumors, including lung, breast, and ovarian cancer, and is associated with poor prognosis. Targeted drug discovery efforts have focused on developing inhibitors of LIMD2 as a potential therapeutic strategy for …	GO:0051017 actin filament bundle assembly;GO:0061572 actin filament bundle organization;GO:0007015 actin filament organization		Predicted intracellular proteins	Nucleoplasm (Supported); Additional: Cytosol				0.0	0.0	0.0	0.0	0.0	0.0	0.0	0.0	0.0	0.0	0.0	0.0	0.0	0.0	0.0	0.0	0.0
LINGO3	645191	symbol	H. sapiens	645191	H. sapiens	LINGO3	leucine rich repeat and Ig domain containing 3	LINGO3 is a human gene that is predicted to be an integral component of the membrane and active in the extracellular matrix and extracellular space. It belongs to the leucine-rich repeat and Ig domain-containing protein family. The function of LINGO3 is not yet fully understood, but it is believed to play a role in cell signaling and communication. Further research is needed to determine the exac…	Currently, there is limited information on the disease implications of LINGO3. However, some studies have suggested that it may be involved in the development and progression of certain types of cancer, including breast and lung cancer. Targeted drug discovery efforts for LINGO3 are still in the early stages, but there is potential for it to be a target for cancer therapies. One example of a succ…				Mitochondria (Approved)				0.0	0.0	0.0	0.0	0.0	0.0	0.0	0.0	0.0	0.0	0.0	0.0	0.0	0.0	0.0	0.0	0.0
LLPH	84298	symbol	H. sapiens	84298	H. sapiens	LLPH	LLP homolog, long-term synaptic facilitation factor	LLPH is a human gene that is predicted to be involved in dendrite extension and positive regulation of dendritic spine development. It enables RNA binding activity and is located in both the chromosome and nucleolus. The gene is a homolog of LLP, which is a long-term synaptic facilitation factor. While the exact function of LLPH is not yet fully understood, it is believed to play a role in the de…	Unfortunately, there is currently limited information available on the disease implications and targeted drug discovery efforts for LLPH. As the exact function of the gene is not yet fully understood, it is difficult to determine its potential role in disease development or progression. Additionally, there are no known drugs on the market that specifically target LLPH. However, further research i…	GO:0097484 dendrite extension;GO:0060999 positive regulation of dendritic spine development;GO:0060998 regulation of dendritic spine development		Predicted intracellular proteins	Nucleoli (Enhanced); Additional: Mitotic chromosome				0.0	0.0	0.0	0.0	0.0	0.0	0.0	0.0	0.0	0.0	0.0	0.0	0.0	0.0	0.0	0.0	0.0
LOC100859696						None	None	None	None	None	None	None	None	None	None	None	nan	nan	nan	nan	nan	nan	nan	nan	nan	nan	nan	nan	nan	nan	nan	nan	nan
LOC112530086						None	None	None	None	None	None	None	None	None	None	None	nan	nan	nan	nan	nan	nan	nan	nan	nan	nan	nan	nan	nan	nan	nan	nan	nan
LOC112530170						None	None	None	None	None	None	None	None	None	None	None	nan	nan	nan	nan	nan	nan	nan	nan	nan	nan	nan	nan	nan	nan	nan	nan	nan
LOC408038						None	None	None	None	None	None	None	None	None	None	None	nan	nan	nan	nan	nan	nan	nan	nan	nan	nan	nan	nan	nan	nan	nan	nan	nan
LOC415664						None	None	None	None	None	None	None	None	None	None	None	nan	nan	nan	nan	nan	nan	nan	nan	nan	nan	nan	nan	nan	nan	nan	nan	nan
LOC418298						None	None	None	None	None	None	None	None	None	None	None	nan	nan	nan	nan	nan	nan	nan	nan	nan	nan	nan	nan	nan	nan	nan	nan	nan
LOC427826						None	None	None	None	None	None	None	None	None	None	None	nan	nan	nan	nan	nan	nan	nan	nan	nan	nan	nan	nan	nan	nan	nan	nan	nan
LOXL1	4016	symbol	H. sapiens	4016	H. sapiens	LOXL1	lysyl oxidase like 1	The LOXL1 gene belongs to the lysyl oxidase family of proteins and encodes an extracellular copper-dependent amine oxidase that is essential for the biogenesis of connective tissue. The gene is proteolytically processed to generate the mature enzyme, and a conserved amino acid sequence at the C-terminus end appears to be sufficient for amine oxidase activity. The N-terminus is poorly conserved an…	Exfoliation syndrome (XFS) is a common age-related disorder characterized by the accumulation of abnormal extracellular fibrillar material in various ocular tissues, including the anterior segment of the eye. LOXL1 gene mutations have been identified as the major genetic risk factor for XFS. Several studies have investigated the potential of targeting LOXL1 for the treatment of XFS, but no drugs …	GO:0018277 protein deamination;GO:0018057 peptidyl-lysine oxidation;GO:0018158 protein oxidation		Predicted secreted proteins; Disease related genes	Endoplasmic reticulum (Approved)		(M3468)NABA ECM REGULATORS; (M5885)NABA MATRISOME ASSOCIATED; (M5889)NABA MATRISOME	(M5930)HALLMARK EPITHELIAL MESENCHYMAL TRANSITION	0.0	0.0	0.0	0.0	0.0	0.0	0.0	0.0	0.0	0.0	0.0	0.0	0.0	0.0	0.0	0.0	0.0
LPAR1	1902	symbol	H. sapiens	1902	H. sapiens	LPAR1	lysophosphatidic acid receptor 1	LPAR1 is a gene that encodes for a lysophosphatidic acid (LPA) receptor known as EDG receptor. This receptor is a member of the G protein-coupled receptor superfamily and is utilized by LPA for cell signaling. EDG receptors play a role in various biological functions such as proliferation, platelet aggregation, smooth muscle contraction, inhibition of neuroblastoma cell differentiation, chemotaxi…	LPAR1 has been implicated in various diseases, including cancer, cardiovascular disease, and neurological disorders. In cancer, LPAR1 has been shown to promote tumor growth, invasion, and metastasis. Targeting LPAR1 with small molecule inhibitors has shown promise in preclinical studies for the treatment of various cancers, including breast, ovarian, and pancreatic cancer. Several LPAR1 inhibitor…	GO:1904565 response to 1-oleoyl-sn-glycerol 3-phosphate;GO:1904566 cellular response to 1-oleoyl-sn-glycerol 3-phosphate;GO:0071673 positive regulation of smooth muscle cell chemotaxis		G-protein coupled receptors:Lysolipids receptors; G-protein coupled receptors:GPCRs excl olfactory receptors			(M15)PID LYSOPHOSPHOLIPID PATHWAY	(M5942)HALLMARK UV RESPONSE DN; (M5932)HALLMARK INFLAMMATORY RESPONSE	0.0	0.0	0.0	0.0	0.0	0.0	0.0	0.0	0.0	0.0	0.0	0.0	0.0	0.0	0.0	0.0	0.0
LRFN5	145581	symbol	H. sapiens	145581	H. sapiens	LRFN5	leucine rich repeat and fibronectin type III domain containing 5	LRFN5 is a human gene that encodes a protein belonging to the leucine-rich repeat and fibronectin type III domain-containing family of proteins. This protein is thought to function in presynaptic differentiation, similar to its mouse counterpart, which is a glycosylated transmembrane protein.	There is limited information available on the disease implications of LRFN5. However, recent studies have suggested that mutations in this gene may be associated with autism spectrum disorder (ASD) and intellectual disability. Targeted drug discovery efforts for LRFN5 are currently underway, with a focus on developing small molecule inhibitors that can modulate the protein's activity. While there…	GO:0043031 negative regulation of macrophage activation;GO:0099560 synaptic membrane adhesion;GO:0099174 regulation of presynapse organization		Predicted intracellular proteins					0.0	0.0	0.0	0.0	0.0	0.0	0.0	0.0	0.0	0.0	0.0	0.0	0.0	0.0	0.0	0.0	0.0
LRRC75B	388886	symbol	H. sapiens	388886	H. sapiens	LRRC75B	leucine rich repeat containing 75B	LRRC75B is a human gene that is predicted to be active in the cytoplasm. It is also known as leucine rich repeat containing 75B. Further information about the gene is not provided in the Gene Summary.	Unfortunately, there is currently very limited information available on the disease implications and targeted drug discovery efforts for LRRC75B. As a relatively newly identified gene, there have not been any drugs developed specifically targeting LRRC75B. However, there are several drugs on the market that target other genes involved in similar pathways or diseases. For example, drugs targeting …			Predicted intracellular proteins	Cytosol;Nucleoplasm (Approved)				0.0	0.0	0.0	0.0	0.0	0.0	0.0	0.0	0.0	0.0	0.0	0.0	0.0	0.0	0.0	0.0	0.0
LRRC8A	56262	symbol	H. sapiens	56262	H. sapiens	LRRC8A	leucine rich repeat containing 8 VRAC subunit A	LRRC8A is a gene that encodes a protein belonging to the leucine-rich repeat family of proteins. This protein is a putative four-pass transmembrane protein that plays a role in B cell development. Defects in this gene cause autosomal dominant non-Bruton type agammaglobulinemia, an immunodeficiency disease resulting from defects in B cell maturation. Multiple alternatively spliced transcript varia…	LRRC8A mutations have been linked to autosomal dominant non-Bruton type agammaglobulinemia, a rare immunodeficiency disorder characterized by a lack of mature B cells and low levels of immunoglobulins. There are currently no targeted drug discovery efforts specifically for LRRC8A mutations, but there are several drugs on the market that can help manage the symptoms of agammaglobulinemia. These in…	GO:0002329 pre-B cell differentiation;GO:0140361 cyclic-GMP-AMP transmembrane import across plasma membrane;GO:1903790 guanine nucleotide transmembrane transport		Human disease related genes:Immune system diseases:Primary immunodeficiency; Potential drug targets; Transporters:Transporter channels and pores; Disease related genes					1.0	0.0	0.0	0.0	0.0	0.0	0.0	0.0	0.0	0.0	0.0	0.0	0.0	0.0	0.0	0.0	0.0
LRRN2	10446	symbol	H. sapiens	10446	H. sapiens	LRRN2	leucine rich repeat neuronal 2	LRRN2 is a human gene that belongs to the leucine-rich repeat superfamily. It has been found to be amplified and overexpressed in malignant gliomas, a type of brain tumor. The protein encoded by this gene has similarities with other proteins that function as cell-adhesion molecules or signal transduction receptors. It is a candidate for the target gene in the 1q32.1 amplicon in malignant gliomas.…	LRRN2 has been implicated in the development and progression of malignant gliomas, and its overexpression has been associated with poor prognosis in patients with this type of brain tumor. Targeted drug discovery efforts have focused on identifying small molecules or biologics that can inhibit the activity of LRRN2 or its downstream signaling pathways. One example is the monoclonal antibody ABT-4…	GO:0007155 cell adhesion;GO:0007165 signal transduction;GO:0023052 signaling			Endoplasmic reticulum (Approved)				0.0	0.0	0.0	0.0	0.0	0.0	0.0	0.0	0.0	0.0	0.0	0.0	0.0	0.0	0.0	0.0	0.0
LSM11	134353	symbol	H. sapiens	134353	H. sapiens	LSM11	LSM11, U7 small nuclear RNA associated	LSM11 is a human gene that encodes a protein that enables binding activity with U7 small nuclear RNA. It is involved in the positive regulation of the G1/S transition of the mitotic cell cycle and is located in the nuclear body. LSM11 is part of the U7 snRNP and telomerase holoenzyme complex and has been implicated in Aicardi-Goutieres syndrome.	LSM11 has been implicated in Aicardi-Goutieres syndrome (AGS), a rare genetic disorder that affects the brain and immune system. AGS is characterized by inflammation in the brain and cerebrospinal fluid, leading to neurological symptoms such as seizures, developmental delays, and intellectual disability. LSM11 mutations have been identified in a small number of AGS patients, suggesting a potentia…	GO:0006398 mRNA 3'-end processing by stem-loop binding and cleavage;GO:0008334 histone mRNA metabolic process;GO:0031124 mRNA 3'-end processing		Predicted intracellular proteins	Nucleoplasm (Supported); Additional: Nuclear bodies				0.0	0.0	0.0	0.0	0.0	0.0	0.0	0.0	0.0	0.0	0.0	0.0	0.0	0.0	0.0	0.0	0.0
LURAP1L	286343	symbol	H. sapiens	286343	H. sapiens	LURAP1L	leucine rich adaptor protein 1 like	LURAP1L, or leucine rich adaptor protein 1 like, is a human gene that is predicted to play a role in the positive regulation of I-kappaB kinase/NF-kappaB signaling. This gene is still being studied, but it is believed to be involved in the immune response and inflammation. The protein encoded by LURAP1L is similar to another protein called leucine rich adaptor protein 1, which is involved in the …	There is currently limited information available on the disease implications of LURAP1L. However, its involvement in the regulation of the immune response and inflammation suggests that it may play a role in various diseases, including autoimmune disorders and cancer. As for targeted drug discovery efforts, there are currently no drugs on the market that specifically target LURAP1L. However, rese…	GO:0043123 positive regulation of I-kappaB kinase/NF-kappaB signaling;GO:0043122 regulation of I-kappaB kinase/NF-kappaB signaling;GO:1902533 positive regulation of intracellular signal transduction		Predicted intracellular proteins	Nucleoli (Approved); Additional: Nucleoplasm				0.0	0.0	0.0	0.0	0.0	0.0	0.0	0.0	0.0	0.0	0.0	0.0	0.0	0.0	0.0	0.0	0.0
LYPD6	130574	symbol	H. sapiens	130574	H. sapiens	LYPD6	LY6/PLAUR domain containing 6	LYPD6 is a human gene that belongs to the LY6 protein family. This gene encodes a protein that contains an 80-amino acid LU domain with 10 conserved cysteines that form a specific disulfide-bonding pattern. The function of LYPD6 is not well understood, but it is thought to be involved in cell signaling and regulation. Members of the LY6 protein family have been implicated in a variety of biologic…	There is limited information available on the disease implications of LYPD6. However, some studies have suggested that this gene may be involved in the development and progression of certain types of cancer, including breast cancer and hepatocellular carcinoma. Targeted drug discovery efforts for LYPD6 are also limited, as the function of this gene is not well understood. However, some researcher…	GO:0090263 positive regulation of canonical Wnt signaling pathway;GO:0030177 positive regulation of Wnt signaling pathway;GO:0060828 regulation of canonical Wnt signaling pathway		Predicted secreted proteins	Cytosol (Approved)				0.0	0.0	0.0	0.0	0.0	0.0	0.0	0.0	0.0	0.0	0.0	0.0	0.0	0.0	0.0	0.0	0.0
LZTS3	9762	symbol	H. sapiens	9762	H. sapiens	LZTS3	leucine zipper tumor suppressor family member 3	LZTS3 is a human gene that belongs to the leucine zipper tumor suppressor family. It is predicted to have PDZ domain binding activity and protein self-association. The gene is also predicted to be involved in protein homooligomerization and regulation of dendritic spine morphogenesis. It is expected to be located in the postsynaptic density and active in dendritic spine. These findings suggest th…	There is limited information available on the disease implications of LZTS3. However, studies have suggested that the gene may be involved in the development and progression of certain types of cancer, including lung cancer and gastric cancer. Targeted drug discovery efforts for LZTS3 are also limited, as the gene is not currently a well-established drug target. There are currently no drugs on th…	GO:0061001 regulation of dendritic spine morphogenesis;GO:0099175 regulation of postsynapse organization;GO:0050807 regulation of synapse organization		Predicted intracellular proteins	Vesicles (Approved)				0.0	0.0	0.0	0.0	0.0	0.0	0.0	0.0	0.0	0.0	0.0	0.0	0.0	0.0	0.0	0.0	0.0
MACO1	55219	symbol	H. sapiens	55219	H. sapiens	MACO1	macoilin 1	MACO1, also known as macoilin 1, is a human gene that is predicted to have actin filament binding activity and microtubule binding activity. It is involved in neuronal signal transduction and is located in the rough endoplasmic reticulum membrane. This information is provided by the Alliance of Genome Resources as of April 2022.	Unfortunately, there is currently limited information available on the disease implications and targeted drug discovery efforts for MACO1. This may be due to the fact that the gene is relatively understudied and its exact function in the human body is not yet fully understood. As a result, there are currently no drugs on the market that specifically target MACO1. However, as research on the gene …	GO:0023041 neuronal signal transduction;GO:0006935 chemotaxis;GO:0042330 taxis		Transporters:Accessory Factors Involved in Transport	Cytosol (Approved)				0.0	0.0	0.0	0.0	0.0	0.0	0.0	0.0	0.0	0.0	0.0	0.0	0.0	0.0	0.0	0.0	0.0
MAFA	389692	symbol	H. sapiens	389692	H. sapiens	MAFA	MAF bZIP transcription factor A	MAFA is a gene that encodes for a transcription factor called MAF bZIP transcription factor A. This protein binds to a specific enhancer element called RIPE3b, which regulates the expression of the insulin gene in pancreatic beta cells. The function of MAFA is crucial for the proper regulation of insulin production and secretion, which is essential for maintaining normal blood glucose levels. Mut…	MAFA has been implicated in various diseases, particularly diabetes and pancreatic cancer. In diabetes, dysregulation of MAFA expression or function can lead to impaired insulin production and secretion, contributing to the development of the disease. In pancreatic cancer, MAFA has been shown to promote tumor growth and metastasis, making it a potential therapeutic target. Targeted drug discovery…	GO:0007263 nitric oxide mediated signal transduction;GO:0030073 insulin secretion;GO:0030072 peptide hormone secretion		Predicted intracellular proteins; Transcription factors:Basic domains; Disease related genes					0.0	0.0	0.0	0.0	0.0	0.0	0.0	0.0	0.0	0.0	0.0	0.0	0.0	0.0	0.0	0.0	0.0
MAP7D2	256714	symbol	H. sapiens	256714	H. sapiens	MAP7D2	MAP7 domain containing 2	MAP7D2 is a human gene that is predicted to play a role in the organization of the microtubule cytoskeleton. It is also predicted to be active in this process. The microtubule cytoskeleton is a network of protein filaments that helps to maintain the shape and structure of cells, as well as facilitating cell division and movement. MAP7D2 belongs to the MAP7 family of proteins, which are known to i…	There is currently limited information available on the disease implications of MAP7D2. However, research has suggested that alterations in the microtubule cytoskeleton can contribute to the development and progression of various diseases, including cancer, neurodegenerative disorders, and cardiovascular diseases. Therefore, MAP7D2 may have potential implications in these disease areas. As of now…	GO:0000226 microtubule cytoskeleton organization;GO:0007017 microtubule-based process;GO:0007010 cytoskeleton organization		Predicted intracellular proteins	Nucleoplasm (Approved); Additional: Cytosol				0.0	0.0	0.0	0.0	0.0	0.0	0.0	0.0	0.0	0.0	0.0	0.0	0.0	0.0	0.0	0.0	0.0
MAPK1IP1L	93487	symbol	H. sapiens	93487	H. sapiens	MAPK1IP1L	mitogen-activated protein kinase 1 interacting protein 1 like	MAPK1IP1L is a gene that encodes a protein called mitogen-activated protein kinase 1 interacting protein 1-like. This protein is involved in the regulation of cell growth and differentiation, as well as in the response to stress and inflammation. It interacts with a protein called MAPK1, which is a key player in the MAPK signaling pathway that regulates various cellular processes. Mutations in th…	There is limited information available on the disease implications and targeted drug discovery efforts for MAPK1IP1L. However, mutations in this gene have been associated with developmental disorders, such as intellectual disability and autism spectrum disorder. As for targeted drug discovery efforts, there are currently no known drugs that specifically target MAPK1IP1L. However, drugs that targe…			Predicted intracellular proteins	Cytosol;Nucleoplasm (Approved)				0.0	0.0	0.0	0.0	0.0	0.0	0.0	0.0	0.0	0.0	0.0	0.0	0.0	0.0	0.0	0.0	0.0
MARCKS	4082	symbol	H. sapiens	4082	H. sapiens	MARCKS	myristoylated alanine rich protein kinase C substrate	MARCKS is a human gene that encodes a protein which is a substrate for protein kinase C. This protein is found in the plasma membrane and is involved in crosslinking actin filaments. When phosphorylated by protein kinase C or bound to calcium-calmodulin, it dissociates from actin and the plasma membrane, and moves to the cytoplasm. The protein is believed to play a role in various cellular proces…	MARCKS has been implicated in various diseases, including cancer, Alzheimer's disease, and schizophrenia. In cancer, MARCKS has been shown to promote tumor growth and metastasis, making it a potential target for cancer therapy. In Alzheimer's disease, MARCKS has been found to be involved in the formation of amyloid plaques, which are a hallmark of the disease. In schizophrenia, MARCKS has been li…	GO:0051764 actin crosslink formation;GO:0051017 actin filament bundle assembly;GO:0061572 actin filament bundle organization		Predicted intracellular proteins	Plasma membrane (Approved); Additional: Cytosol;Endoplasmic reticulum;Nucleoplasm			(M5893)HALLMARK MITOTIC SPINDLE; (M5890)HALLMARK TNFA SIGNALING VIA NFKB; (M5901)HALLMARK G2M CHECKPOINT	0.0	0.0	0.0	0.0	0.0	0.0	0.0	0.0	0.0	0.0	0.0	0.0	0.0	0.0	0.0	0.0	0.0
MAX	4149	symbol	H. sapiens	4149	H. sapiens	MAX	MYC associated factor X	The MAX gene encodes a transcription factor that belongs to the bHLHZ family. It can form homodimers and heterodimers with other family members, including Mad, Mxi1, and Myc. Myc is an oncoprotein that plays a role in cell proliferation, differentiation, and apoptosis. The homodimers and heterodimers compete for a common DNA target site, and rearrangement among these dimer forms provides a comple…	Mutations in the MAX gene have been associated with hereditary pheochromocytoma, a rare tumor of the adrenal gland that can cause high blood pressure, headaches, and other symptoms. Targeted drug discovery efforts for pheochromocytoma have focused on developing drugs that inhibit the activity of the enzymes involved in the production of catecholamines, which are the hormones that are overproduced…	GO:0048678 response to axon injury;GO:0051402 neuron apoptotic process;GO:0070997 neuron death		Transcription factors:Basic domains; Disease related genes; Human disease related genes:Cancers:Cancers of endocrine organs; Cancer-related genes:Mutational cancer driver genes; Predicted intracellular proteins	Nucleoplasm (Supported); Additional: Golgi apparatus		(M139)PID MYC PATHWAY; (M254)PID MYC REPRESS PATHWAY; (M101)PID HDAC CLASSI PATHWAY		0.0	0.0	0.0	0.0	0.0	0.0	0.0	0.0	0.0	0.0	0.0	0.0	0.0	0.0	0.0	0.0	0.0
MBTPS1	8720	symbol	H. sapiens	8720	H. sapiens	MBTPS1	membrane bound transcription factor peptidase, site 1	MBTPS1 is a gene that encodes a type 1 membrane bound protease belonging to the subtilisin-like proprotein convertase family. This family includes proteases that process protein and peptide precursors in the secretory pathway. The encoded protein undergoes an initial autocatalytic processing event in the endoplasmic reticulum (ER) to generate a heterodimer which exits the ER and sorts to the cis/…	Mutations in the MBTPS1 gene have been associated with several diseases, including autosomal recessive ichthyosis with hypotrichosis (ARIH), a rare genetic disorder characterized by dry, scaly skin and sparse hair. Additionally, MBTPS1 has been implicated in lysosomal storage disorders, such as Niemann-Pick disease type C (NPC), where it plays a role in cholesterol homeostasis. Targeted drug disc…	GO:0036500 ATF6-mediated unfolded protein response;GO:0031293 membrane protein intracellular domain proteolysis;GO:0045540 regulation of cholesterol biosynthetic process		ENZYME proteins:Hydrolases; Disease related genes; Enzymes; Potential drug targets; Peptidases:Serine-type peptidases; Human disease related genes:Congenital malformations:Congenital malformations of the musculoskeletal system; Predicted intracellular proteins					0.0	0.0	0.0	0.0	0.0	1.0	0.0	0.0	0.0	0.0	0.0	0.0	0.0	0.0	0.0	0.0	0.0
MED4	29079	symbol	H. sapiens	29079	H. sapiens	MED4	mediator complex subunit 4	MED4 is a gene that encodes a protein that is a part of the Mediator complex. This complex interacts with specific transcription factors to regulate the transcription of genes by RNA polymerase II. The MED4 gene has multiple isoforms due to alternative splicing.	There is limited information available on the disease implications of MED4 gene mutations. However, some studies have suggested that alterations in the Mediator complex, including MED4, may be associated with various cancers, such as breast cancer and leukemia. Targeted drug discovery efforts for MED4 are also limited, as the Mediator complex is a complex and dynamic protein complex that is diffi…	GO:0032968 positive regulation of transcription elongation by RNA polymerase II;GO:0051123 RNA polymerase II preinitiation complex assembly;GO:0032786 positive regulation of DNA-templated transcription, elongation		Predicted intracellular proteins	Nucleoplasm (Supported)				0.0	0.0	0.0	0.0	0.0	0.0	0.0	0.0	0.0	0.0	0.0	0.0	0.0	0.0	0.0	0.0	0.0
MEF2B	100271849	symbol	H. sapiens	100271849	H. sapiens	MEF2B	myocyte enhancer factor 2B	MEF2B is a DNA binding protein that belongs to the MADS/MEF2 family. It is involved in regulating gene expression, including the expression of the smooth muscle myosin heavy chain gene. The gene undergoes alternative splicing, resulting in several isoforms of the protein being expressed. There are two non-overlapping loci (GeneID 729991 and 100271849) as well as numerous read-through transcripts …	MEF2B has been implicated in several diseases, including cancer and neurodegenerative disorders. In cancer, MEF2B has been found to be mutated in a subset of diffuse large B-cell lymphomas (DLBCLs), where it promotes cell survival and proliferation. Targeted drug discovery efforts have focused on developing inhibitors of MEF2B to treat DLBCLs. One such inhibitor, CG-1521, has shown promising resu…	GO:0007517 muscle organ development;GO:0061061 muscle structure development;GO:0007507 heart development		Transcription factors:alpha-Helices exposed by beta-structures; Human disease related genes:Cancers:Cancers of haematopoietic and lymphoid tissues; Predicted intracellular proteins	Cytosol;Nucleoplasm (Approved); Additional: Cell Junctions				0.0	0.0	0.0	0.0	0.0	0.0	0.0	0.0	0.0	0.0	0.0	0.0	0.0	0.0	0.0	0.0	0.0
METTL21A	151194	symbol	H. sapiens	151194	H. sapiens	METTL21A	methyltransferase 21A, HSPA lysine	METTL21A is a human gene that encodes for a protein called methyltransferase 21A. This protein is involved in peptidyl-lysine methylation, which is the process of adding a methyl group to a lysine amino acid in a protein. METTL21A also has ATPase binding activity and Hsp70 protein binding activity, which means it can interact with certain proteins involved in cellular energy production and stress…	There is limited information available on the disease implications of METTL21A. However, some studies have suggested that it may be involved in the development of certain cancers, such as breast cancer and hepatocellular carcinoma. Targeted drug discovery efforts for METTL21A are also limited, as its function and role in disease are not well understood. Currently, there are no drugs on the market…	GO:0018022 peptidyl-lysine methylation;GO:0006479 protein methylation;GO:0008213 protein alkylation		Predicted intracellular proteins	Nucleoplasm (Approved); Additional: Cytosol				0.0	0.0	0.0	0.0	0.0	0.0	0.0	0.0	0.0	0.0	0.0	0.0	0.0	0.0	0.0	0.0	0.0
METTL8	79828	symbol	H. sapiens	79828	H. sapiens	METTL8	methyltransferase 8, methylcytidine	METTL8 is a human gene that encodes for a protein called methyltransferase 8, which is involved in mRNA methylation. This protein enables mRNA methyltransferase activity and is predicted to be located in both the cytoplasm and nucleus. Methylation is a process that involves the addition of a methyl group to a molecule, and in the case of mRNA, it can affect gene expression and protein synthesis. …	Currently, there is limited information on the disease implications of METTL8. However, recent studies have suggested that dysregulation of mRNA methylation may be involved in the development of various diseases, including cancer, neurological disorders, and metabolic disorders. Therefore, METTL8 may have potential as a therapeutic target for these diseases. Targeted drug discovery efforts for ME…	GO:0106217 tRNA C3-cytosine methylation;GO:0070900 mitochondrial tRNA modification;GO:1900864 mitochondrial RNA modification		Predicted intracellular proteins	Cytosol (Approved)				0.0	0.0	0.0	0.0	0.0	0.0	0.0	0.0	0.0	0.0	0.0	0.0	0.0	0.0	0.0	0.0	0.0
METTL9	51108	symbol	H. sapiens	51108	H. sapiens	METTL9	methyltransferase like 9	METTL9 is a human gene that encodes a protein with methyltransferase-like activity. It is predicted to be involved in methylation and is active in the endoplasmic reticulum. The protein encoded by METTL9 enables protein-L-histidine N-pros-methyltransferase activity, which is a process that adds a methyl group to a specific amino acid in proteins. The function of METTL9 is not yet fully understood…	There is currently limited information available on the disease implications of METTL9. However, some studies have suggested that it may be involved in the development of certain cancers, including breast cancer and hepatocellular carcinoma. Targeted drug discovery efforts for METTL9 are still in the early stages, and there are currently no drugs on the market that specifically target this gene. …	GO:0032259 methylation;GO:0008152 metabolic process;GO:0008150 biological_process		Predicted intracellular proteins	Cell Junctions;Nucleoplasm (Approved); Additional: Cytosol				0.0	0.0	0.0	0.0	0.0	0.0	0.0	0.0	0.0	0.0	0.0	0.0	0.0	0.0	0.0	0.0	0.0
MEX3A	92312	symbol	H. sapiens	92312	H. sapiens	MEX3A	mex-3 RNA binding family member A	MEX3A is a human gene that belongs to the mex-3 RNA binding family member A. It is responsible for enabling RNA binding activity and is found in both the P-body and cytosol. This information is provided by the Alliance of Genome Resources as of April 2022.	There is limited information available on the disease implications of MEX3A. However, recent studies have suggested that MEX3A may play a role in the development and progression of certain cancers, including breast cancer and hepatocellular carcinoma. Targeted drug discovery efforts for MEX3A are still in the early stages, but there is potential for the development of drugs that target the RNA bi…			Predicted intracellular proteins	Cytosol (Supported)				0.0	0.0	0.0	0.0	0.0	0.0	0.0	0.0	0.0	0.0	0.0	0.0	0.0	0.0	0.0	0.0	0.0
MLANA	2315	symbol	H. sapiens	2315	H. sapiens	MLANA	melan-A	The MLANA gene, also known as melan-A, is located in the endoplasmic reticulum membrane, melanosome, and trans-Golgi network. It plays a role in the production of melanin, the pigment that gives color to skin, hair, and eyes. Mutations in this gene have been associated with various skin disorders, including melanoma, a type of skin cancer. The MLANA gene is also used as a marker for the diagnosis…	Melanoma is a type of skin cancer that arises from melanocytes, the cells that produce melanin. Mutations in the MLANA gene have been associated with the development of melanoma. Targeted drug discovery efforts have focused on developing drugs that can inhibit the activity of the mutated MLANA gene and prevent the growth and spread of melanoma cells. One example of a successful drug on the market…								0.0	0.0	0.0	0.0	0.0	0.0	0.0	0.0	0.0	0.0	0.0	0.0	0.0	0.0	0.0	0.0	0.0
MMP23	26561	symbol	M. musculus	8510	H. sapiens	MMP23B	matrix metallopeptidase 23B	MMP23B is a gene that belongs to the matrix metalloproteinase (MMP) family and is located on chromosome 1p36.3. MMPs are involved in breaking down the extracellular matrix during normal physiological processes like tissue remodeling and embryonic development, as well as in disease processes like arthritis and metastasis. MMP23B is part of a duplicated region on chromosome 1p36.3 and is located in…	There is limited information available on the disease implications of MMP23B. However, MMPs have been implicated in various diseases, including cancer, arthritis, and cardiovascular diseases. Targeted drug discovery efforts for MMPs have focused on developing inhibitors that can selectively block the activity of specific MMPs. Several MMP inhibitors have been developed and tested in clinical tria…	GO:0030574 collagen catabolic process;GO:0032963 collagen metabolic process;GO:0030198 extracellular matrix organization		Peptidases:Metallopeptidases; Transporters:Accessory Factors Involved in Transport; Enzymes; Predicted intracellular proteins		Marimastat	(M3468)NABA ECM REGULATORS; (M5885)NABA MATRISOME ASSOCIATED; (M5889)NABA MATRISOME		0.0	0.0	0.0	0.0	0.0	0.0	0.0	0.0	0.0	0.0	0.0	0.0	0.0	0.0	0.0	0.0	0.0
MPHOSPH6	10200	symbol	H. sapiens	10200	H. sapiens	MPHOSPH6	M-phase phosphoprotein 6	MPHOSPH6 is a human gene that is predicted to have RNA binding activity and is involved in the maturation of 5.8S rRNA. It is located in the cytosol, nucleolus, and nucleoplasm, and colocalizes with the nuclear exosome (RNase complex). This information is provided by the Alliance of Genome Resources as of April 2022.	There is limited information available on the disease implications of MPHOSPH6. However, recent studies have suggested that mutations in this gene may be associated with the development of certain types of cancer, including breast cancer and hepatocellular carcinoma. Targeted drug discovery efforts for MPHOSPH6 are currently underway, with a focus on identifying small molecule inhibitors that can…	GO:0000460 maturation of 5.8S rRNA;GO:0006364 rRNA processing;GO:0016072 rRNA metabolic process		Predicted intracellular proteins	Nucleoli;Nucleoplasm (Supported)				0.0	0.0	0.0	0.0	0.0	0.0	0.0	0.0	0.0	0.0	0.0	0.0	0.0	0.0	0.0	0.0	0.0
MPLKIP	136647	symbol	H. sapiens	136647	H. sapiens	MPLKIP	M-phase specific PLK1 interacting protein	MPLKIP is a human gene that plays a role in regulating mitosis and cytokinesis. It localizes to the centrosome during mitosis and to the midbody during cytokinesis. The protein encoded by this gene is phosphorylated by cyclin-dependent kinase 1 during mitosis and interacts with polo-like kinase 1. Mutations in this gene can result in nonphotosensitive trichothiodystrophy.	Mutations in the MPLKIP gene have been associated with nonphotosensitive trichothiodystrophy (TTDN), a rare autosomal recessive disorder characterized by brittle hair, skin abnormalities, intellectual disability, and short stature. There is currently no cure for TTDN, and treatment is mainly supportive. However, targeted drug discovery efforts are underway to identify potential therapies for this…	GO:0051301 cell division;GO:0007049 cell cycle;GO:0009987 cellular process		Human disease related genes:Skin diseases:Skin and soft tissue diseases; Predicted intracellular proteins; Disease related genes	Nucleoplasm (Supported); Additional: Golgi apparatus;Vesicles				0.0	0.0	0.0	0.0	0.0	0.0	0.0	0.0	0.0	0.0	0.0	0.0	0.0	0.0	0.0	0.0	0.0
MRPL19	9801	symbol	H. sapiens	9801	H. sapiens	MRPL19	mitochondrial ribosomal protein L19	The human gene MRPL19 encodes a protein called mitochondrial ribosomal protein L19, which is a component of the large 39S subunit of mitochondrial ribosomes. Mitochondrial ribosomes are responsible for protein synthesis within the mitochondria, and are composed of a small 28S subunit and a large 39S subunit. Mammalian mitochondrial ribosomal proteins are encoded by nuclear genes and have a protei…	There is limited information available on the disease implications of MRPL19 mutations. However, mutations in other mitochondrial ribosomal proteins have been associated with a range of mitochondrial diseases, including Leigh syndrome, mitochondrial encephalomyopathy, and mitochondrial myopathy. Targeted drug discovery efforts for mitochondrial diseases have focused on improving mitochondrial fun…	GO:0032543 mitochondrial translation;GO:0140053 mitochondrial gene expression;GO:0006412 translation		Ribosomal proteins; Predicted intracellular proteins	Mitochondria (Supported)				0.0	0.0	0.0	0.0	0.0	0.0	0.0	0.0	0.0	0.0	0.0	0.0	0.0	0.0	0.0	0.0	0.0
MRPL28	10573	symbol	H. sapiens	10573	H. sapiens	MRPL28	mitochondrial ribosomal protein L28	The human gene MRPL28 encodes for a mitochondrial ribosomal protein L28, which is involved in protein synthesis within the mitochondrion. Mitochondrial ribosomes consist of a small 28S subunit and a large 39S subunit, with an estimated 75% protein to rRNA composition. Unlike prokaryotic ribosomes, mammalian mitoribosomes lack a 5S rRNA. The proteins comprising the mitoribosome differ greatly in s…	There is limited information available on the disease implications of MRPL28 mutations. However, mutations in other mitochondrial ribosomal proteins have been associated with a range of mitochondrial disorders, including Leigh syndrome, mitochondrial encephalomyopathy, and mitochondrial myopathy. Targeted drug discovery efforts for mitochondrial disorders have focused on improving mitochondrial f…	GO:0032543 mitochondrial translation;GO:0140053 mitochondrial gene expression;GO:0006412 translation		Ribosomal proteins; Predicted intracellular proteins	Mitochondria (Supported)				0.0	0.0	0.0	0.0	0.0	0.0	0.0	0.0	0.0	0.0	0.0	0.0	0.0	0.0	0.0	0.0	0.0
MRPL55	128308	symbol	H. sapiens	128308	H. sapiens	MRPL55	mitochondrial ribosomal protein L55	The human gene MRPL55 encodes a protein called mitochondrial ribosomal protein L55, which is a component of the large 39S subunit of mitochondrial ribosomes. Mitochondrial ribosomes are responsible for protein synthesis within the mitochondrion, and are composed of a small 28S subunit and a large 39S subunit. Mammalian mitochondrial ribosomal proteins are encoded by nuclear genes, and differ grea…	There is limited information available on the disease implications of MRPL55. However, mutations in other mitochondrial ribosomal proteins have been associated with a range of mitochondrial disorders, including Leigh syndrome, mitochondrial encephalomyopathy, and mitochondrial myopathy. Targeted drug discovery efforts for mitochondrial disorders have focused on improving mitochondrial function an…	GO:0032543 mitochondrial translation;GO:0140053 mitochondrial gene expression;GO:0006412 translation		Ribosomal proteins; Predicted intracellular proteins					0.0	0.0	0.0	0.0	0.0	0.0	0.0	0.0	0.0	0.0	0.0	0.0	0.0	0.0	0.0	0.0	0.0
MTREX	23517	symbol	H. sapiens	23517	H. sapiens	MTREX	Mtr4 exosome RNA helicase	MTREX is a human gene that encodes for the Mtr4 exosome RNA helicase protein. This protein is involved in various cellular processes such as RNA catabolism, response to DNA damage, and maturation of 5.8S rRNA. It possesses ATP binding and RNA helicase activities and is located in the nucleoplasm. MTREX is part of the TRAMP complex and catalytic step 2 spliceosome, and it colocalizes with the nucl…	MTREX has been implicated in several diseases, including amyotrophic lateral sclerosis (ALS) and cancer. In ALS, MTREX has been identified as a biomarker, with decreased levels of the protein observed in patients with the disease. This suggests that MTREX may play a role in the pathogenesis of ALS and could be a potential therapeutic target. In cancer, MTREX has been shown to be overexpressed in …	GO:0016076 snRNA catabolic process;GO:0000460 maturation of 5.8S rRNA;GO:0034661 ncRNA catabolic process		Enzymes; ENZYME proteins:Hydrolases; Predicted intracellular proteins	Nucleoplasm (Supported)			(M5922)HALLMARK UNFOLDED PROTEIN RESPONSE	0.0	0.0	0.0	0.0	0.0	0.0	0.0	0.0	0.0	0.0	0.0	0.0	0.0	0.0	0.0	0.0	0.0
MYT1	4661	symbol	H. sapiens	4661	H. sapiens	MYT1	myelin transcription factor 1	The MYT1 gene encodes a neural-specific protein that contains zinc finger domains and binds to the promoter regions of proteolipid proteins in the central nervous system. This protein, known as myelin transcription factor 1, plays a crucial role in the development of the nervous system. It is involved in the regulation of myelination, the process by which nerve fibers are coated with myelin, a fa…	Mutations in the MYT1 gene have been associated with several neurological disorders, including schizophrenia, bipolar disorder, and Alzheimer's disease. Targeted drug discovery efforts have focused on developing drugs that can modulate the activity of MYT1 and improve myelination in the nervous system. One example is clemastine, an antihistamine drug that has been shown to enhance myelination and…	GO:0007399 nervous system development;GO:0006357 regulation of transcription by RNA polymerase II;GO:0006355 regulation of DNA-templated transcription		Transcription factors:Zinc-coordinating DNA-binding domains; Predicted intracellular proteins	Nucleoplasm (Supported); Additional: Cytosol				0.0	0.0	0.0	0.0	0.0	0.0	0.0	0.0	0.0	0.0	1.0	0.0	0.0	0.0	0.0	0.0	0.0
NAA30	122830	symbol	H. sapiens	122830	H. sapiens	NAA30	N-alpha-acetyltransferase 30, NatC catalytic subunit	NAA30, also known as N-alpha-acetyltransferase 30, is a gene that encodes a protein involved in peptide alpha-N-acetyltransferase activity and N-terminal peptidyl-methionine acetylation. The protein is located in both the cytosol and nucleus and is part of the NatC complex. It colocalizes with polysomes, which are complexes of ribosomes and messenger RNA molecules involved in protein synthesis. T…	Mutations in NAA30 have been associated with developmental disorders such as intellectual disability and autism spectrum disorder. Additionally, altered expression of NAA30 has been observed in various types of cancer, including breast, lung, and liver cancer. Targeted drug discovery efforts for NAA30 are currently limited, but there is potential for developing drugs that modulate the activity of…	GO:0017196 N-terminal peptidyl-methionine acetylation;GO:0018206 peptidyl-methionine modification;GO:0006474 N-terminal protein amino acid acetylation		Enzymes; ENZYME proteins:Transferases; Predicted intracellular proteins	Cytosol (Supported)				0.0	0.0	0.0	0.0	0.0	0.0	0.0	0.0	0.0	0.0	0.0	0.0	0.0	0.0	0.0	0.0	0.0
NARS2	79731	symbol	H. sapiens	79731	H. sapiens	NARS2	asparaginyl-tRNA synthetase 2, mitochondrial	NARS2 is a gene that encodes a member of the class II family of aminoacyl-tRNA synthetases. These enzymes play a crucial role in protein biosynthesis by charging tRNAs with their corresponding amino acids. Although this protein is encoded by the nuclear genome, it is likely to be imported to the mitochondrion, where it is thought to catalyze the ligation of asparagine to tRNA molecules. Mutations…	There is currently no targeted drug discovery effort for NARS2-related disorders, as the underlying molecular mechanisms are not yet fully understood. However, some treatments have been developed to alleviate the symptoms of mitochondrial diseases, including COXPD24. These treatments typically involve the use of antioxidants, vitamins, and cofactors that support mitochondrial function. For exampl…	GO:0006421 asparaginyl-tRNA aminoacylation;GO:0006418 tRNA aminoacylation for protein translation;GO:0043039 tRNA aminoacylation		Human disease related genes:Nervous system diseases:Ear disease; Disease related genes; ENZYME proteins:Ligase; Enzymes; Potential drug targets; Human disease related genes:Congenital disorders of metabolism:Mitochondrial diseases; Predicted intracellular proteins	Mitochondria;Nucleoplasm (Approved); Additional: Cytosol	Asparagine			0.0	0.0	0.0	0.0	0.0	0.0	0.0	0.0	0.0	0.0	0.0	0.0	0.0	0.0	0.0	0.0	0.0
NAT8F3	93674	symbol	M. musculus	9027	H. sapiens	NAT8	N-acetyltransferase 8 (putative)	NAT8 is a gene that is primarily expressed in the kidney and liver. It encodes a protein that is similar to N-acetyltransferases and has been found to affect cell adhesion and gastrulation movements in Xenopus. A closely related paralog of NAT8 is also present in the same gene cluster. The gene was identified using the differential display method to detect tissue-specific genes.	There is limited information available on the disease implications of NAT8. However, recent studies have suggested that NAT8 may play a role in the development and progression of certain types of cancer, including hepatocellular carcinoma and renal cell carcinoma. Targeted drug discovery efforts for NAT8 are still in the early stages, but there is potential for the development of drugs that targe…	GO:0018003 peptidyl-lysine N6-acetylation;GO:1990000 amyloid fibril formation;GO:0006749 glutathione metabolic process		Enzymes; ENZYME proteins:Transferases	Endoplasmic reticulum (Approved)				0.0	0.0	0.0	0.0	0.0	0.0	0.0	0.0	0.0	0.0	0.0	0.0	0.0	0.0	0.0	0.0	0.0
NBL1	4681	symbol	H. sapiens	4681	H. sapiens	NBL1	NBL1, DAN family BMP antagonist	NBL1 is a gene that belongs to the CAN family of proteins, which are evolutionarily conserved and contain a domain similar to the CTCK motif found in signaling molecules. The protein encoded by this gene is secreted and acts as an antagonist to BMPs, which are bone morphogenetic proteins, by binding to them and preventing them from interacting with their receptors. This gene may play an important…	Research on NBL1 has shown its potential implications in various diseases, including cancer, osteoporosis, and cardiovascular diseases. In cancer, NBL1 has been found to be downregulated in several types of tumors, and its overexpression has been shown to inhibit tumor growth and metastasis. In osteoporosis, NBL1 has been found to promote bone formation and prevent bone loss. In cardiovascular di…	GO:0038098 sequestering of BMP from receptor via BMP binding;GO:0035582 sequestering of BMP in extracellular matrix;GO:0048263 determination of dorsal identity		Predicted secreted proteins; Predicted intracellular proteins				(M5906)HALLMARK ESTROGEN RESPONSE EARLY; (M5907)HALLMARK ESTROGEN RESPONSE LATE	0.0	0.0	0.0	0.0	0.0	0.0	0.0	0.0	0.0	0.0	0.0	1.0	0.0	0.0	0.0	0.0	0.0
NDUFB1	4707	symbol	H. sapiens	4707	H. sapiens	NDUFB1	NADH:ubiquinone oxidoreductase subunit B1	The human gene NDUFB1 is a subunit of the NADH:ubiquinone oxidoreductase complex I, which is involved in the assembly of the mitochondrial respiratory chain. It is located in both the mitochondrion and nuclear speck. The NDUFB1 gene plays a crucial role in the functioning of the mitochondrial respiratory chain complex I, which is responsible for the production of ATP, the energy currency of the c…	Mutations in the NDUFB1 gene have been associated with various mitochondrial disorders, including Leigh syndrome and mitochondrial encephalomyopathy. These disorders are characterized by a wide range of symptoms, including muscle weakness, developmental delays, seizures, and cognitive impairment. There are currently no targeted drug discovery efforts specifically for NDUFB1, but research is ongoi…	GO:0006120 mitochondrial electron transport, NADH to ubiquinone;GO:0010257 NADH dehydrogenase complex assembly;GO:0032981 mitochondrial respiratory chain complex I assembly		Predicted intracellular proteins	Mitochondria (Supported); Additional: Nuclear speckles	NADH		(M5936)HALLMARK OXIDATIVE PHOSPHORYLATION	0.0	0.0	0.0	0.0	0.0	0.0	0.0	0.0	0.0	0.0	0.0	0.0	0.0	0.0	0.0	0.0	0.0
NEUROD2	4761	symbol	H. sapiens	4761	H. sapiens	NEUROD2	neuronal differentiation 2	NEUROD2 is a gene that belongs to the neuroD family of neurogenic basic helix-loop-helix (bHLH) proteins. It is involved in the determination and maintenance of neuronal cell fates. The expression of this gene can induce transcription from neuron-specific promoters, such as the GAP-43 promoter, which contains a specific DNA sequence known as an E-box. The product of the human gene can induce neur…	Mutations in the NEUROD2 gene have been associated with various neurological disorders, including epilepsy, schizophrenia, and bipolar disorder. In a study of patients with epilepsy, a missense mutation in NEUROD2 was found to be associated with an increased risk of developing the disease. Additionally, NEUROD2 has been identified as a potential therapeutic target for the treatment of neurodegene…	GO:2000297 negative regulation of synapse maturation;GO:0031915 positive regulation of synaptic plasticity;GO:0090129 positive regulation of synapse maturation		Human disease related genes:Nervous system diseases:Epilepsy; Predicted intracellular proteins; Transcription factors:Basic domains; Disease related genes					0.0	0.0	0.0	0.0	0.0	0.0	0.0	0.0	0.0	0.0	0.0	0.0	0.0	0.0	0.0	0.0	0.0
NONO	4841	symbol	H. sapiens	4841	H. sapiens	NONO	non-POU domain containing octamer binding	The NONO gene encodes an RNA-binding protein that has multiple functions in the nucleus, including regulation of transcription and RNA splicing. It has been observed to be involved in a rearrangement with the E3 gene in papillary renal cell carcinoma. There are different versions of the NONO gene due to alternative splicing, and there are also non-functional copies of the gene on Chromosomes 2 an…	The NONO gene has been implicated in several diseases, including cancer, neurodegenerative disorders, and autoimmune diseases. In cancer, NONO has been found to be overexpressed in several types of tumors, including breast, lung, and prostate cancer. Targeted drug discovery efforts have focused on developing inhibitors of NONO's RNA-binding activity, which could potentially be used to treat cance…	GO:1903377 negative regulation of oxidative stress-induced neuron intrinsic apoptotic signaling pathway;GO:1903376 regulation of oxidative stress-induced neuron intrinsic apoptotic signaling pathway;GO:1902176 negative regulation of oxidative stress-induced intrinsic apoptotic signaling pathway		Human disease related genes:Other diseases:Mental and behavioural disorders; Disease related genes; Transcription factors:Yet undefined DNA-binding domains; Cancer-related genes:Mutational cancer driver genes; Predicted intracellular proteins	Nucleoplasm (Enhanced); Additional: Nucleoli;Nucleoli fibrillar center		(M95)PID CIRCADIAN PATHWAY		0.0	0.0	0.0	0.0	0.0	0.0	1.0	0.0	0.0	0.0	0.0	0.0	0.0	0.0	0.0	0.0	0.0
NOS1AP	9722	symbol	H. sapiens	9722	H. sapiens	NOS1AP	nitric oxide synthase 1 adaptor protein	NOS1AP is a gene that encodes a cytosolic protein that binds to neuronal nitric oxide synthase (nNOS), a signaling molecule. The protein has a C-terminal PDZ-binding domain that mediates interactions with nNOS and an N-terminal phosphotyrosine binding (PTB) domain that binds to the small monomeric G protein, Dexras1. The protein functions as an adapter protein linking nNOS to specific targets, su…	NOS1AP has been implicated in several diseases, including schizophrenia, sudden cardiac death, and Parkinson's disease. In schizophrenia, genetic variations in NOS1AP have been associated with an increased risk of developing the disorder. In sudden cardiac death, NOS1AP variants have been linked to an increased risk of ventricular fibrillation, a potentially fatal heart rhythm disorder. In Parkin…	GO:2000170 positive regulation of peptidyl-cysteine S-nitrosylation;GO:1903762 positive regulation of voltage-gated potassium channel activity involved in ventricular cardiac muscle cell action potential repolarization;GO:1905026 positive regulation of membrane repolarization during ventricular cardiac muscle cell action potential		Predicted intracellular proteins	Nucleoplasm;Vesicles (Approved)				0.0	0.0	0.0	0.0	0.0	0.0	0.0	0.0	0.0	0.0	0.0	0.0	0.0	0.0	0.0	0.0	0.0
NR1D1	9572	symbol	H. sapiens	9572	H. sapiens	NR1D1	nuclear receptor subfamily 1 group D member 1	NR1D1 is a gene that encodes a transcription factor belonging to the nuclear receptor subfamily 1. This protein is a ligand-sensitive transcription factor that negatively regulates the expression of core clock proteins, specifically repressing the circadian clock transcription factor ARNTL. NR1D1 may also play a role in regulating genes involved in metabolic, inflammatory, and cardiovascular proc…	NR1D1 has been implicated in several diseases, including metabolic disorders, cardiovascular diseases, and cancer. In metabolic disorders, NR1D1 has been shown to regulate genes involved in glucose and lipid metabolism, making it a potential target for the treatment of type 2 diabetes and obesity. In cardiovascular diseases, NR1D1 has been shown to regulate genes involved in vascular smooth muscl…	GO:0060086 circadian temperature homeostasis;GO:0070859 positive regulation of bile acid biosynthetic process;GO:1904253 positive regulation of bile acid metabolic process		Transcription factors:Zinc-coordinating DNA-binding domains; Nuclear receptors; Predicted intracellular proteins	Nuclear bodies (Supported)	SR-9009; SR-9011	(M95)PID CIRCADIAN PATHWAY		0.0	0.0	0.0	0.0	0.0	0.0	1.0	0.0	0.0	0.0	0.0	0.0	1.0	0.0	0.0	0.0	0.0
NR2F2	7026	symbol	H. sapiens	7026	H. sapiens	NR2F2	nuclear receptor subfamily 2 group F member 2	NR2F2 is a gene that belongs to the steroid thyroid hormone superfamily of nuclear receptors. It encodes a transcription factor that can be activated by ligands and is involved in regulating the expression of various genes. The gene has multiple transcript variants due to alternate splicing.	NR2F2 has been implicated in various diseases, including cancer, metabolic disorders, and cardiovascular diseases. In cancer, NR2F2 has been shown to promote tumor growth and metastasis in several types of cancer, including breast, prostate, and lung cancer. Therefore, targeting NR2F2 has emerged as a potential therapeutic strategy for cancer treatment. Several small molecule inhibitors of NR2F2 …	GO:0009956 radial pattern formation;GO:0060838 lymphatic endothelial cell fate commitment;GO:0060839 endothelial cell fate commitment		Nuclear receptors; Disease related genes; Transcription factors:Zinc-coordinating DNA-binding domains; Predicted intracellular proteins; Human disease related genes:Congenital malformations:Congenital malformations of the circulatory system	Nucleoplasm (Approved); Additional: Cytosol		(M285)PID HNF3A PATHWAY; (M105)PID TELOMERASE PATHWAY		0.0	0.0	0.0	0.0	1.0	0.0	0.0	0.0	0.0	0.0	0.0	1.0	0.0	0.0	0.0	0.0	0.0
NUDCD2	134492	symbol	H. sapiens	134492	H. sapiens	NUDCD2	NudC domain containing 2	NUDCD2, also known as NudC domain containing 2, is a human gene that is predicted to have unfolded protein binding activity and be involved in protein folding. It is located in the cytosol, intercellular bridge, and mitotic spindle. The gene's function is not yet fully understood, but it may play a role in regulating cell division and maintaining the structure of the cytoskeleton. Further researc…	There is limited information available on the disease implications of NUDCD2. However, some studies have suggested that mutations in this gene may be associated with certain types of cancer, including breast cancer and lung cancer. Targeted drug discovery efforts for NUDCD2 are also limited, as the gene's function is not yet fully understood. Currently, there are no drugs on the market that speci…	GO:0006457 protein folding;GO:0009987 cellular process;GO:0008150 biological_process		Predicted intracellular proteins	Microtubules (Supported); Additional: Cytokinetic bridge;Cytosol;Mitotic spindle				0.0	0.0	0.0	0.0	0.0	0.0	0.0	0.0	0.0	0.0	0.0	0.0	0.0	0.0	0.0	0.0	0.0
NUDT2	318	symbol	H. sapiens	318	H. sapiens	NUDT2	nudix hydrolase 2	NUDT2 is a gene that belongs to the MutT family of nucleotide pyrophosphatases and the larger NUDIX hydrolase family. The gene product is responsible for maintaining the intracellular level of the dinucleotide Ap4A, which has an unknown function. The enzyme asymmetrically hydrolyzes Ap4A to yield AMP and ATP. This gene may be a candidate tumor suppressor gene. Alternative splicing has been observ…	Research on NUDT2 has suggested that it may play a role in cancer development and progression. Specifically, studies have shown that NUDT2 expression is downregulated in various types of cancer, including breast, lung, and prostate cancer. This suggests that NUDT2 may function as a tumor suppressor gene. There are currently no drugs on the market that specifically target NUDT2. However, there hav…	GO:0006167 AMP biosynthetic process;GO:0009168 purine ribonucleoside monophosphate biosynthetic process;GO:0009127 purine nucleoside monophosphate biosynthetic process		Enzymes; ENZYME proteins:Hydrolases; Predicted intracellular proteins	Nucleoplasm (Approved)				0.0	0.0	0.0	0.0	0.0	0.0	0.0	0.0	0.0	0.0	0.0	0.0	0.0	0.0	0.0	0.0	0.0
P4HA2	8974	symbol	H. sapiens	8974	H. sapiens	P4HA2	prolyl 4-hydroxylase subunit alpha 2	P4HA2 is a gene that encodes for the alpha subunit of prolyl 4-hydroxylase, an enzyme that plays a crucial role in collagen synthesis. The alpha subunit is one of two identical subunits that make up the active enzyme and provides the catalytic site for the enzyme. Prolyl 4-hydroxylase is responsible for catalyzing the formation of 4-hydroxyproline, which is essential for the proper folding of new…	Mutations in the P4HA2 gene have been associated with several diseases, including osteogenesis imperfecta, a genetic disorder characterized by brittle bones and increased risk of fractures. Additionally, P4HA2 has been implicated in cancer progression and metastasis, as it plays a role in the formation of the extracellular matrix and angiogenesis. Targeted drug discovery efforts have focused on d…	GO:0018401 peptidyl-proline hydroxylation to 4-hydroxy-L-proline;GO:0019511 peptidyl-proline hydroxylation;GO:0018126 protein hydroxylation		Disease related genes; Enzymes; Human disease related genes:Nervous system diseases:Eye disease; Potential drug targets; Predicted intracellular proteins; ENZYME proteins:Oxidoreductases	Endoplasmic reticulum;Vesicles (Enhanced)	Proline	(M3468)NABA ECM REGULATORS; (M5885)NABA MATRISOME ASSOCIATED; (M5889)NABA MATRISOME	(M5891)HALLMARK HYPOXIA; (M5937)HALLMARK GLYCOLYSIS; (M5945)HALLMARK HEME METABOLISM	0.0	0.0	0.0	0.0	0.0	1.0	0.0	0.0	0.0	0.0	0.0	0.0	0.0	0.0	0.0	0.0	0.0
PAAF1	80227	symbol	H. sapiens	80227	H. sapiens	PAAF1	proteasomal ATPase associated factor 1	PAAF1 (Proteasomal ATPase Associated Factor 1) is a gene that encodes a protein containing WD repeats, which are involved in regulating the association of proteasome components. This protein is believed to promote provirus transcription during HIV infection by recruiting the 19S regulatory complex. Multiple isoforms of the protein have been observed due to alternative splicing of the transcript v…	There is limited information available on the disease implications of PAAF1. However, recent studies have suggested that PAAF1 may play a role in the development of certain cancers, including breast cancer and hepatocellular carcinoma. Targeted drug discovery efforts for PAAF1 are also limited, as the function of the protein is not yet fully understood. However, some studies have suggested that t…	GO:0006367 transcription initiation at RNA polymerase II promoter;GO:0006352 DNA-templated transcription initiation;GO:0006366 transcription by RNA polymerase II		Predicted intracellular proteins	Nucleoplasm (Approved); Additional: Cytosol				0.0	0.0	0.0	0.0	0.0	0.0	0.0	0.0	0.0	0.0	0.0	0.0	0.0	0.0	0.0	0.0	0.0
PAIP2	51247	symbol	H. sapiens	51247	H. sapiens	PAIP2	poly(A) binding protein interacting protein 2	PAIP2, or poly(A) binding protein interacting protein 2, is a human gene that plays a role in translation repression and negative regulation of translational initiation. It is located in the cytoplasm and interacts with poly(A) binding protein, which is involved in mRNA stability and translation. PAIP2 enables translation repressor activity, which helps to regulate protein synthesis in cells. Thi…	There is limited information available on the disease implications of PAIP2. However, research has suggested that dysregulation of PAIP2 expression may be involved in the development of certain cancers, such as breast cancer and hepatocellular carcinoma. Targeted drug discovery efforts for PAIP2 are currently limited, but understanding its role in translation repression and negative regulation of…	GO:0045947 negative regulation of translational initiation;GO:1900271 regulation of long-term synaptic potentiation;GO:0006446 regulation of translational initiation		Predicted intracellular proteins	Vesicles (Supported)				0.0	0.0	0.0	0.0	0.0	0.0	0.0	0.0	0.0	0.0	0.0	0.0	0.0	0.0	0.0	0.0	0.0
PARP1	142	symbol	H. sapiens	142	H. sapiens	PARP1	poly(ADP-ribose) polymerase 1	PARP1 is a gene that encodes an enzyme called poly(ADP-ribose) polymerase 1. This enzyme modifies various nuclear proteins by poly(ADP-ribosyl)ation, which is dependent on DNA and is involved in regulating important cellular processes such as differentiation, proliferation, and tumor transformation. It also plays a role in the recovery of cells from DNA damage. Mutations in this gene may be assoc…	PARP1 has been identified as a potential therapeutic target for cancer treatment, particularly in tumors with defects in DNA repair pathways such as BRCA1/2 mutations. Inhibition of PARP1 leads to the accumulation of DNA damage and cell death in cancer cells. Several PARP inhibitors have been developed and approved for the treatment of ovarian and breast cancers, including olaparib, rucaparib, an…	GO:1903518 positive regulation of single strand break repair;GO:1904762 positive regulation of myofibroblast differentiation;GO:0030592 DNA ADP-ribosylation		Enzymes; ENZYME proteins:Transferases; Cancer-related genes:Candidate cancer biomarkers; Predicted intracellular proteins; FDA approved drug targets:Small molecule drugs	Nucleoplasm (Enhanced)	Theophylline; Zinc; Carba-nicotinamide-adenine-dinucleotide; NU1025; Nicotinamide; 2-{3-[4-(4-Fluorophenyl)-3,6-Dihydro-1(2h)-Pyridinyl]Propyl}-8-Methyl-4(3h)-Quinazolinone; 3-Methoxybenzamide; 2-(4-Chlorophenyl)-5-Quinoxalinecarboxamide; 3,4-Dihydro-5-Methyl-Isoquinolinone; 2-(3'-Methoxyphenyl) Benzimidazole-4-Carboxamide; 6-AMINO-BENZO[DE]ISOQUINOLINE-1,3-DIONE; Veliparib; A-620223; 5-FLUORO-1-…	(M7997)SA CASPASE CASCADE; (M71)PID ILK PATHWAY; (M288)PID HES HEY PATHWAY		0.0	1.0	0.0	0.0	1.0	0.0	1.0	0.0	0.0	0.0	0.0	0.0	0.0	0.0	0.0	0.0	0.0
PAXBP1	94104	symbol	H. sapiens	94104	H. sapiens	PAXBP1	PAX3 and PAX7 binding protein 1	PAXBP1 is a human gene that encodes a protein that may bind to GC-rich DNA sequences, indicating its potential role in regulating transcription. The gene undergoes alternative splicing, resulting in multiple transcript variants. The protein is known to bind to PAX3 and PAX7, which are transcription factors involved in embryonic development and muscle formation. However, the exact function of PAXB…	There is limited information available on the disease implications of PAXBP1. However, some studies have suggested that mutations in the gene may be associated with certain types of cancer, including breast cancer and glioblastoma. Targeted drug discovery efforts for PAXBP1 are also limited, as the exact function of the protein is not fully understood. However, some studies have suggested that ta…	GO:0014842 regulation of skeletal muscle satellite cell proliferation;GO:2000288 positive regulation of myoblast proliferation;GO:0014857 regulation of skeletal muscle cell proliferation		Predicted intracellular proteins	Nucleoplasm (Approved); Additional: Cytosol				0.0	0.0	0.0	0.0	0.0	0.0	0.0	0.0	0.0	0.0	0.0	0.0	0.0	0.0	0.0	0.0	0.0
PDE2A	5138	symbol	H. sapiens	5138	H. sapiens	PDE2A	phosphodiesterase 2A	PDE2A, or phosphodiesterase 2A, is a human gene that encodes an enzyme with several functions, including 3',5'-cyclic-nucleotide phosphodiesterase activity, anion binding activity, and metal ion binding activity. It is involved in various processes, such as cellular response to organic cyclic compound, cyclic-nucleotide-mediated signaling, and regulation of vascular permeability. PDE2A is located…	PDE2A has been implicated in several diseases, including cardiovascular diseases, neurological disorders, and cancer. In cardiovascular diseases, PDE2A inhibitors have been shown to improve cardiac function and reduce hypertrophy. In neurological disorders, PDE2A inhibitors have been investigated as potential treatments for cognitive impairment and depression. In cancer, PDE2A has been identified…	GO:1904613 cellular response to 2,3,7,8-tetrachlorodibenzodioxine;GO:1904612 response to 2,3,7,8-tetrachlorodibenzodioxine;GO:0046069 cGMP catabolic process		Enzymes; ENZYME proteins:Hydrolases; Predicted intracellular proteins	Cytosol (Supported)	Cyclic GMP; ND7001; Exisulind; 3-isobutyl-1-methyl-7H-xanthine; Tofisopam; Doxofylline			0.0	0.0	0.0	0.0	0.0	0.0	0.0	0.0	0.0	0.0	0.0	0.0	0.0	1.0	0.0	0.0	0.0
PDE6B	5158	symbol	H. sapiens	5158	H. sapiens	PDE6B	phosphodiesterase 6B	The human gene PDE6B encodes the beta subunit of the cGMP phosphodiesterase enzyme, which plays a crucial role in the signaling cascade triggered by photon absorption in rod photoreceptors. This cascade leads to the hydrolysis of cGMP, closure of cGMP-gated cation channels, and hyperpolarization of the cell. Mutations in PDE6B have been linked to retinitis pigmentosa and autosomal dominant congen…	Retinitis pigmentosa (RP) is a group of inherited retinal disorders that cause progressive degeneration of photoreceptor cells, leading to vision loss and blindness. Mutations in PDE6B have been identified as a cause of autosomal recessive RP. Targeted drug discovery efforts for RP have focused on developing therapies that can slow or halt the degeneration of photoreceptor cells. One approach has…	GO:1990009 retinal cell apoptotic process;GO:0007603 phototransduction, visible light;GO:0043153 entrainment of circadian clock by photoperiod		ENZYME proteins:Hydrolases; Disease related genes; Enzymes; Predicted intracellular proteins; Human disease related genes:Nervous system diseases:Eye disease	Cytosol (Approved)		(M204)PID RHODOPSIN PATHWAY	(M5956)HALLMARK KRAS SIGNALING DN	0.0	0.0	0.0	0.0	0.0	0.0	1.0	0.0	0.0	0.0	0.0	0.0	0.0	0.0	0.0	0.0	0.0
PDE6D	5147	symbol	H. sapiens	5147	H. sapiens	PDE6D	phosphodiesterase 6D	PDE6D is a gene that encodes the delta subunit of rod-specific photoreceptor phosphodiesterase, an enzyme that plays a crucial role in the phototransduction cascade. The protein is also believed to bind to prenyl groups of proteins to target them to subcellular organelles called cilia. In cows, a similar protein functions in solubilizing membrane-bound PDE. Mutations in PDE6D have been linked to …	Mutations in PDE6D have been linked to Joubert syndrome-22, a rare genetic disorder characterized by a malformation of the brainstem and cerebellum, leading to developmental delays, breathing abnormalities, and eye movement disorders. While there are currently no targeted drug discovery efforts specifically for PDE6D, there are drugs on the market that target the phototransduction cascade, in whi…	GO:0007601 visual perception;GO:0050953 sensory perception of light stimulus;GO:0007600 sensory perception		Human disease related genes:Congenital malformations:Congenital malformations of the nervous system; Predicted intracellular proteins; Disease related genes			(M5060)SA FAS SIGNALING		0.0	0.0	0.0	0.0	0.0	0.0	0.0	0.0	0.0	0.0	0.0	0.0	0.0	0.0	0.0	0.0	0.0
PDHA1	5160	symbol	H. sapiens	5160	H. sapiens	PDHA1	pyruvate dehydrogenase E1 subunit alpha 1	The PDHA1 gene encodes the alpha 1 subunit of the pyruvate dehydrogenase (PDH) complex, which is responsible for converting pyruvate to acetyl-CoA and CO(2) in the mitochondria. The E1 enzyme is a heterotetramer of two alpha and two beta subunits, and the alpha 1 subunit contains the E1 active site. This gene plays a crucial role in the function of the PDH complex. Mutations in PDHA1 are associat…	Mutations in the PDHA1 gene are associated with pyruvate dehydrogenase E1-alpha deficiency, which is a rare genetic disorder that affects the function of the PDH complex. This deficiency leads to the buildup of lactic acid and other toxic substances in the body, causing a range of symptoms such as developmental delay, seizures, and muscle weakness. X-linked Leigh syndrome is another disorder asso…	GO:0006086 acetyl-CoA biosynthetic process from pyruvate;GO:0006085 acetyl-CoA biosynthetic process;GO:0006084 acetyl-CoA metabolic process		Disease related genes; Enzymes; Human disease related genes:Congenital disorders of metabolism:Congenital disorders of carbohydrate metabolism; Potential drug targets; Predicted intracellular proteins; ENZYME proteins:Oxidoreductases; Citric acid cycle related proteins	Mitochondria (Supported)	NADH		(M5935)HALLMARK FATTY ACID METABOLISM; (M5936)HALLMARK OXIDATIVE PHOSPHORYLATION	1.0	0.0	0.0	0.0	0.0	0.0	0.0	0.0	0.0	0.0	0.0	0.0	0.0	0.0	0.0	1.0	0.0
PDS5A	23244	symbol	H. sapiens	23244	H. sapiens	PDS5A	PDS5 cohesin associated factor A	PDS5A is a human gene that encodes a protein that binds to the cohesin complex and associates with chromatin throughout most of the cell cycle. This protein may play a role in regulating sister chromatid cohesion during mitosis. There are two different isoforms of the protein that are encoded by two transcript variants of the gene.	There is limited information available on the disease implications of PDS5A. However, recent studies have suggested that mutations in the gene may be associated with developmental disorders such as Cornelia de Lange syndrome (CdLS). CdLS is a rare genetic disorder that affects multiple organs and systems, causing developmental delays, intellectual disability, and distinctive facial features. Curr…	GO:0007064 mitotic sister chromatid cohesion;GO:0008156 negative regulation of DNA replication;GO:0007062 sister chromatid cohesion		Predicted intracellular proteins	Nucleoplasm (Enhanced)				0.0	0.0	0.0	0.0	0.0	0.0	0.0	0.0	0.0	0.0	0.0	0.0	0.0	0.0	0.0	0.0	0.0
PDX1	3651	symbol	H. sapiens	3651	H. sapiens	PDX1	pancreatic and duodenal homeobox 1	PDX1, also known as pancreatic and duodenal homeobox 1, is a gene that encodes a transcriptional activator of several genes, including insulin, somatostatin, glucokinase, islet amyloid polypeptide, and glucose transporter type 2. This nuclear protein is involved in the early development of the pancreas and plays a major role in glucose-dependent regulation of insulin gene expression. Defects in t…	As mentioned earlier, defects in the PDX1 gene can lead to pancreatic agenesis, which can cause early-onset IDDM and MODY4. Targeted drug discovery efforts have focused on developing drugs that can enhance the function of PDX1 and improve insulin secretion in patients with diabetes. One example is the drug TTP399, which is an oral small molecule that targets the PDX1 transcription factor and enha…	GO:0010157 response to chlorate;GO:0097050 type B pancreatic cell apoptotic process;GO:1904692 positive regulation of type B pancreatic cell proliferation		Human disease related genes:Digestive system diseases:Pancreas diseases; Disease related genes; Human disease related genes:Endocrine and metabolic diseases:Diabetes; Predicted intracellular proteins; Transcription factors:Helix-turn-helix domains	Nucleoplasm (Supported)		(M106)PID HNF3B PATHWAY	(M5957)HALLMARK PANCREAS BETA CELLS	0.0	0.0	0.0	0.0	0.0	0.0	0.0	0.0	0.0	0.0	0.0	0.0	1.0	0.0	0.0	0.0	0.0
PET117	100303755	symbol	H. sapiens	100303755	H. sapiens	PET117	PET117 cytochrome c oxidase chaperone	PET117 is a gene that is predicted to play a role in the assembly of mitochondrial cytochrome c oxidase. It is located in the mitochondrion and has been implicated in cytochrome-c oxidase deficiency disease. This gene is important for the proper functioning of the mitochondria, which are responsible for producing energy in cells. Mutations in PET117 can lead to a variety of health problems, inclu…	There is limited information available on targeted drug discovery efforts for PET117, as it is a relatively newly discovered gene. However, mutations in this gene have been linked to cytochrome-c oxidase deficiency disease, which can cause a range of symptoms including muscle weakness, developmental delays, and neurological problems. Currently, there are no specific drugs available to treat cytoc…	GO:0033617 mitochondrial cytochrome c oxidase assembly;GO:0008535 respiratory chain complex IV assembly;GO:0017004 cytochrome complex assembly		Predicted intracellular proteins; Disease related genes					0.0	0.0	0.0	0.0	0.0	0.0	0.0	0.0	0.0	0.0	0.0	0.0	0.0	0.0	0.0	0.0	0.0
PGAP2	27315	symbol	H. sapiens	27315	H. sapiens	PGAP2	post-GPI attachment to proteins 2	PGAP2 is a human gene that is involved in the maturation of glycosylphosphatidylinositol (GPI) anchors on GPI-anchored proteins. Mutations in this gene have been linked to an autosomal recessive syndrome that is characterized by hyperphosphatasia and intellectual disability. The protein encoded by PGAP2 plays a crucial role in the attachment of GPI anchors to proteins, which is essential for thei…	Mutations in the PGAP2 gene have been linked to a rare autosomal recessive disorder known as hyperphosphatasia with intellectual disability syndrome (HPIDS). This disorder is characterized by elevated levels of alkaline phosphatase in the blood, intellectual disability, seizures, and other neurological symptoms. There is currently no cure for HPIDS, and treatment is mainly supportive and symptoma…	GO:0006506 GPI anchor biosynthetic process;GO:0006505 GPI anchor metabolic process;GO:0009247 glycolipid biosynthetic process		Transporters; Disease related genes; Potential drug targets; Predicted intracellular proteins; Human disease related genes:Congenital disorders of metabolism:Congenital disorders of lipid/glycolipid metabolism	Microtubules (Approved)				0.0	0.0	0.0	0.0	0.0	0.0	0.0	0.0	0.0	0.0	0.0	0.0	0.0	0.0	0.0	0.0	0.0
PGAP4	84302	symbol	H. sapiens	84302	H. sapiens	PGAP4	post-GPI attachment to proteins GalNAc transferase 4	PGAP4 is a human gene that encodes for a protein called post-GPI attachment to proteins GalNAc transferase 4. This protein is involved in the biosynthesis of GPI anchors, which are important for anchoring proteins to the cell membrane. PGAP4 enables glycosyltransferase activity, which is necessary for the attachment of sugars to proteins. The gene is located in the Golgi membrane, which is a cell…	There is limited information available on the disease implications of PGAP4 mutations. However, recent studies have suggested that mutations in PGAP4 may be associated with intellectual disability and developmental delay. Targeted drug discovery efforts for PGAP4 are also limited, as the function of the protein is not well understood. However, there have been some studies exploring the potential …	GO:0006506 GPI anchor biosynthetic process;GO:0006505 GPI anchor metabolic process;GO:0009247 glycolipid biosynthetic process			Endoplasmic reticulum (Uncertain); Additional: Vesicles				0.0	0.0	0.0	0.0	0.0	0.0	0.0	0.0	0.0	0.0	0.0	0.0	0.0	0.0	0.0	0.0	0.0
PHACTR4	65979	symbol	H. sapiens	65979	H. sapiens	PHACTR4	phosphatase and actin regulator 4	PHACTR4 is a gene that belongs to the phosphatase and actin regulator (PHACTR) family. This gene has been shown to interact with actin and protein phosphatase 1 (PP1) in mice. Other members of the PHACTR family have been found to inhibit PP1 activity. There are multiple transcript variants of this gene that encode different isoforms.	Research has linked PHACTR4 to several diseases, including cardiovascular disease, stroke, and Alzheimer's disease. Genome-wide association studies have identified PHACTR4 as a risk locus for coronary artery disease and ischemic stroke. Additionally, PHACTR4 has been shown to be involved in the regulation of blood vessel formation and maintenance, suggesting a potential role in angiogenesis-relat…	GO:0061386 closure of optic fissure;GO:2001045 negative regulation of integrin-mediated signaling pathway;GO:0002072 optic cup morphogenesis involved in camera-type eye development		Predicted intracellular proteins	Cytosol;Plasma membrane (Approved); Additional: Intermediate filaments				0.0	0.0	0.0	0.0	0.0	0.0	0.0	0.0	0.0	0.0	0.0	0.0	0.0	0.0	0.0	0.0	0.0
PHF11	51131	symbol	H. sapiens	51131	H. sapiens	PHF11	PHD finger protein 11	PHF11 is a human gene that encodes a protein containing a PHD type zinc finger. It has been identified as a potential candidate gene for asthma in some studies. The gene may also undergo naturally-occurring readthrough transcription from the upstream SETDB2 gene. Alternative splicing of PHF11 results in multiple transcript variants.	There is limited information available on the disease implications of PHF11. However, some studies have suggested that it may play a role in the development of asthma. Targeted drug discovery efforts for PHF11 are also limited, as its function and role in disease are not well understood. Currently, there are no drugs on the market that specifically target PHF11. However, there are drugs that targ…			Predicted intracellular proteins	Nucleoplasm (Supported); Additional: Nuclear membrane		(M1315)SIG PIP3 SIGNALING IN B LYMPHOCYTES		0.0	0.0	0.0	0.0	0.0	0.0	0.0	0.0	0.0	0.0	0.0	0.0	0.0	0.0	0.0	0.0	0.0
PHKA2	5256	symbol	H. sapiens	5256	H. sapiens	PHKA2	phosphorylase kinase regulatory subunit alpha 2	PHKA2 is a gene that encodes the hepatic isoform of the alpha subunit of phosphorylase kinase, a polymer of 16 subunits that plays a role in glycogen metabolism. The alpha subunit has regulatory functions controlled by phosphorylation, while the gamma subunits contain the active site of the enzyme. Mutations in this gene can cause glycogen storage disease type 9A, also known as X-linked liver gly…	Glycogen storage disease type 9A, caused by mutations in the PHKA2 gene, is a rare X-linked disorder that affects glycogen metabolism in the liver. Patients with this disease have an impaired ability to break down glycogen into glucose, leading to an accumulation of glycogen in the liver and resulting in hepatomegaly, hypoglycemia, and elevated liver enzymes. There is currently no cure for this d…	GO:0005977 glycogen metabolic process;GO:0044042 glucan metabolic process;GO:0006112 energy reserve metabolic process		Human disease related genes:Congenital disorders of metabolism:Congenital disorders of carbohydrate metabolism; Predicted intracellular proteins; Disease related genes	Nucleoplasm (Approved)			(M5937)HALLMARK GLYCOLYSIS	0.0	0.0	0.0	0.0	0.0	0.0	0.0	0.0	0.0	0.0	0.0	0.0	0.0	0.0	0.0	0.0	0.0
PHLDA3	23612	symbol	H. sapiens	23612	H. sapiens	PHLDA3	pleckstrin homology like domain family A member 3	PHLDA3 is a human gene that encodes a protein belonging to the pleckstrin homology like domain family A. This protein is involved in various cellular processes, including binding to phosphatidylinositol phosphate and phosphatidylinositol-3,4-bisphosphate, and regulating the intrinsic apoptotic signaling pathway in response to DNA damage by p53 class mediator. PHLDA3 also negatively regulates prot…	There is limited information available on the disease implications of PHLDA3. However, some studies have suggested that PHLDA3 may play a role in the development and progression of certain cancers, including breast cancer and hepatocellular carcinoma. Targeted drug discovery efforts for PHLDA3 are also limited, but some studies have explored the potential of PHLDA3 as a therapeutic target for can…	GO:0042771 intrinsic apoptotic signaling pathway in response to DNA damage by p53 class mediator;GO:0072332 intrinsic apoptotic signaling pathway by p53 class mediator;GO:0051898 negative regulation of protein kinase B signaling		Predicted intracellular proteins				(M5939)HALLMARK P53 PATHWAY	0.0	0.0	0.0	0.0	0.0	0.0	0.0	0.0	0.0	0.0	0.0	0.0	0.0	0.0	0.0	0.0	0.0
PICALM	8301	symbol	H. sapiens	8301	H. sapiens	PICALM	phosphatidylinositol binding clathrin assembly protein	PICALM is a gene that encodes a protein involved in clathrin-mediated endocytosis, a process by which cells take in molecules from their environment. The protein recruits clathrin and adaptor protein complex 2 (AP2) to cell membranes to form coated pits and vesicles. It may also regulate the size of the clathrin cage, which determines the amount of membrane to be recycled. PICALM is involved in e…	PICALM has been implicated in the pathogenesis of Alzheimer's disease (AD), with genetic studies identifying it as a risk factor for the disease. The protein is involved in the endocytosis of amyloid precursor protein (APP), which is processed to form amyloid-beta (Aβ) peptides that accumulate in the brains of AD patients. Targeting PICALM could therefore be a potential therapeutic strategy for A…	GO:0097753 membrane bending;GO:1902962 regulation of metalloendopeptidase activity involved in amyloid precursor protein catabolic process;GO:1902963 negative regulation of metalloendopeptidase activity involved in amyloid precursor protein catabolic process		Predicted intracellular proteins; Cancer-related genes; Disease related genes	Vesicles (Enhanced)			(M5945)HALLMARK HEME METABOLISM	0.0	0.0	0.0	0.0	0.0	0.0	0.0	0.0	0.0	0.0	0.0	0.0	0.0	0.0	0.0	0.0	0.0
PLEKHA2	59339	symbol	H. sapiens	59339	H. sapiens	PLEKHA2	pleckstrin homology domain containing A2	PLEKHA2 is a human gene that encodes a protein called pleckstrin homology domain containing A2. This protein is involved in various cellular activities such as binding to fibronectin, laminin, and phosphatidylinositol-3,4-bisphosphate. It plays a role in the positive regulation of cell-matrix adhesion and is located in both the cytoplasm and membrane. PLEKHA2 is also a part of a protein-containin…	There is limited information available on the disease implications of PLEKHA2. However, recent studies have suggested that PLEKHA2 may play a role in the development and progression of certain types of cancer, including breast cancer and hepatocellular carcinoma. Targeted drug discovery efforts for PLEKHA2 are still in the early stages, but there is potential for the development of drugs that tar…	GO:0001954 positive regulation of cell-matrix adhesion;GO:0001952 regulation of cell-matrix adhesion;GO:0010811 positive regulation of cell-substrate adhesion		Predicted intracellular proteins	Cytosol;Nuclear bodies;Nucleoplasm (Uncertain)		(M141)PID PI3KCI PATHWAY		0.0	0.0	0.0	0.0	0.0	0.0	0.0	0.0	0.0	0.0	0.0	0.0	0.0	0.0	0.0	0.0	0.0
PLPP6	403313	symbol	H. sapiens	403313	H. sapiens	PLPP6	phospholipid phosphatase 6	PLPP6 is a human gene that encodes for a protein called phospholipid phosphatase 6. This protein is involved in the dephosphorylation of phospholipids and is predicted to be located in the plasma membrane, where it is active. PLPP6 enables lipid phosphatase activity, which is important for the regulation of cellular processes such as signal transduction and membrane trafficking. The function of P…	There is limited information available on the disease implications of PLPP6, but some studies suggest that it may be involved in the development of certain types of cancer and metabolic disorders. For example, one study found that PLPP6 expression was significantly higher in breast cancer tissues compared to normal breast tissues, and that higher expression was associated with poorer prognosis. A…	GO:0045339 farnesyl diphosphate catabolic process;GO:1902247 geranylgeranyl diphosphate catabolic process;GO:0033385 geranylgeranyl diphosphate metabolic process			Nucleoplasm;Vesicles (Approved); Additional: Cytosol				0.0	0.0	0.0	0.0	0.0	0.0	0.0	0.0	0.0	0.0	0.0	0.0	0.0	0.0	0.0	0.0	0.0
PLPPR1	54886	symbol	H. sapiens	54886	H. sapiens	PLPPR1	phospholipid phosphatase related 1	PLPPR1 is a gene that belongs to the plasticity-related gene (PRG) family and is involved in lipid phosphate phosphatase activity in neurons. However, unlike other members of the PRG family, PLPPR1 does not perform its function through enzymatic phospholipid degradation. The gene is highly expressed in the brain and is known to be involved in neuronal plasticity. PLPPR1 shows dynamic expression r…	There is limited information available on the disease implications of PLPPR1. However, recent studies have suggested that the gene may be involved in the pathogenesis of certain neurological disorders, including schizophrenia and bipolar disorder. Targeted drug discovery efforts for PLPPR1 are still in the early stages, and there are currently no drugs on the market that specifically target this …	GO:0046839 phospholipid dephosphorylation;GO:0030258 lipid modification;GO:0016311 dephosphorylation			Nucleoplasm (Supported)				0.0	0.0	0.0	0.0	0.0	0.0	0.0	0.0	0.0	0.0	0.0	0.0	0.0	0.0	0.0	0.0	0.0
PMP22	5376	symbol	H. sapiens	5376	H. sapiens	PMP22	peripheral myelin protein 22	The PMP22 gene encodes a protein that is a major component of myelin in the peripheral nervous system. It has two promoters that drive tissue-specific expression and undergoes alternative splicing resulting in multiple transcript variants. Mutations in this gene are associated with Charcot-Marie-Tooth disease Type IA, Dejerine-Sottas syndrome, and hereditary neuropathy with liability to pressure …	Mutations in the PMP22 gene have been linked to several peripheral neuropathies, including Charcot-Marie-Tooth disease Type IA, Dejerine-Sottas syndrome, and hereditary neuropathy with liability to pressure palsies. These diseases are characterized by progressive muscle weakness and wasting, sensory loss, and foot deformities. There are currently no targeted drugs available for PMP22-related neur…	GO:0032060 bleb assembly;GO:0032288 myelin assembly;GO:0007422 peripheral nervous system development		Disease related genes; Potential drug targets; Human disease related genes:Nervous system diseases:Other nervous and sensory system diseases; Cancer-related genes:Candidate cancer biomarkers; Transporters:Transporter channels and pores; Human disease related genes:Nervous system diseases:Neurodegenerative diseases; Predicted intracellular proteins			(M239)PID A6B1 A6B4 INTEGRIN PATHWAY	(M5942)HALLMARK UV RESPONSE DN; (M5930)HALLMARK EPITHELIAL MESENCHYMAL TRANSITION	0.0	0.0	0.0	0.0	0.0	0.0	0.0	0.0	0.0	0.0	0.0	0.0	0.0	0.0	0.0	0.0	0.0
PNO1	56902	symbol	H. sapiens	56902	H. sapiens	PNO1	partner of NOB1 homolog	PNO1 is a human gene that encodes a protein that is a partner of NOB1 homolog. This protein is involved in RNA binding activity and is found in both the nucleolus and nucleoplasm. The function of PNO1 is not fully understood, but it is believed to play a role in ribosome biogenesis and may be involved in the regulation of gene expression. Further research is needed to fully understand the functio…	There is limited information available on the disease implications of PNO1. However, some studies have suggested that alterations in PNO1 expression may be associated with certain types of cancer, including breast cancer and hepatocellular carcinoma. Targeted drug discovery efforts for PNO1 are also limited, as the function of this protein is not fully understood. However, some studies have sugge…	GO:0042274 ribosomal small subunit biogenesis;GO:0042254 ribosome biogenesis;GO:0022613 ribonucleoprotein complex biogenesis		Predicted intracellular proteins	Nucleoli (Supported); Additional: Nucleoplasm			(M5924)HALLMARK MTORC1 SIGNALING	0.0	0.0	0.0	0.0	0.0	0.0	0.0	0.0	0.0	0.0	0.0	0.0	0.0	0.0	0.0	0.0	0.0
PNRC1	10957	symbol	H. sapiens	10957	H. sapiens	PNRC1	proline rich nuclear receptor coactivator 1	PNRC1, or proline rich nuclear receptor coactivator 1, is a human gene that is predicted to be active in the nucleus. The gene is involved in coactivating nuclear receptors, which are proteins that bind to DNA and regulate gene expression. PNRC1 contains a proline-rich domain, which is thought to be important for protein-protein interactions. The function of PNRC1 is not fully understood, but it …	There is limited information available on targeted drug discovery efforts for PNRC1, as its function is not fully understood. However, mutations in PNRC1 have been associated with various diseases, including breast cancer and Alzheimer's disease. In breast cancer, PNRC1 has been shown to interact with estrogen receptor alpha, a nuclear receptor that plays a key role in the development and progres…	GO:0000184 nuclear-transcribed mRNA catabolic process, nonsense-mediated decay;GO:0000956 nuclear-transcribed mRNA catabolic process;GO:0006402 mRNA catabolic process		Predicted intracellular proteins	Nucleoli;Nucleoplasm (Approved)			(M5892)HALLMARK CHOLESTEROL HOMEOSTASIS; (M5890)HALLMARK TNFA SIGNALING VIA NFKB; (M5891)HALLMARK HYPOXIA	0.0	0.0	0.0	0.0	0.0	0.0	0.0	0.0	0.0	0.0	0.0	0.0	0.0	0.0	0.0	0.0	0.0
POLDIP3	84271	symbol	H. sapiens	84271	H. sapiens	POLDIP3	DNA polymerase delta interacting protein 3	POLDIP3 is a gene that encodes a protein containing an RNA recognition motif (RRM) and is involved in regulating translation by recruiting ribosomal protein S6 kinase beta-1 to messenger RNAs (mRNAs). The gene undergoes alternative splicing, resulting in the production of multiple transcript variants. This information is provided by RefSeq, a database of curated genomic information maintained by …	There is limited information available on the disease implications of POLDIP3. However, recent studies have suggested that POLDIP3 may play a role in cancer progression and metastasis. Specifically, POLDIP3 has been shown to promote the invasion and migration of cancer cells by regulating the expression of matrix metalloproteinases (MMPs), which are enzymes that degrade the extracellular matrix a…	GO:0016973 poly(A)+ mRNA export from nucleus;GO:0006406 mRNA export from nucleus;GO:0006405 RNA export from nucleus		Predicted intracellular proteins	Nuclear speckles (Enhanced); Additional: Cytoplasmic bodies		(M121)PID MTOR 4PATHWAY		0.0	0.0	0.0	0.0	0.0	0.0	0.0	0.0	0.0	0.0	0.0	0.0	0.0	0.0	0.0	0.0	0.0
POU2F1	5451	symbol	H. sapiens	5451	H. sapiens	POU2F1	POU class 2 homeobox 1	POU2F1, also known as OCT1, is a transcription factor that belongs to the POU family of transcription factors. It contains a 160-amino acid region called the POU domain, which is essential for binding to the octameric sequence ATGCAAAT in DNA. POU2F1 was one of the first members of the POU family to be identified. It plays a role in regulating gene expression and is involved in a variety of cellu…	Dysregulation of POU2F1 has been implicated in several diseases, including cancer and autoimmune disorders. In cancer, POU2F1 has been shown to promote tumor growth and metastasis in various types of cancer, including breast, lung, and prostate cancer. Targeting POU2F1 has emerged as a potential therapeutic strategy for cancer treatment. Several small molecule inhibitors of POU2F1 have been devel…	GO:1902895 positive regulation of miRNA transcription;GO:2000630 positive regulation of miRNA metabolic process;GO:1902893 regulation of miRNA transcription		Transcription factors:Helix-turn-helix domains; Predicted intracellular proteins	Nucleoplasm (Enhanced); Additional: Endoplasmic reticulum;Vesicles		(M235)PID TCR CALCIUM PATHWAY; (M285)PID HNF3A PATHWAY; (M60)PID NFAT TFPATHWAY	(M5947)HALLMARK IL2 STAT5 SIGNALING	0.0	0.0	0.0	0.0	0.0	0.0	0.0	0.0	0.0	0.0	0.0	0.0	0.0	0.0	0.0	0.0	0.0
PPARA	5465	symbol	H. sapiens	5465	H. sapiens	PPARA	peroxisome proliferator activated receptor alpha	PPARA is a gene that encodes for the peroxisome proliferator activated receptor alpha, a nuclear transcription factor that belongs to the steroid hormone receptor superfamily. Peroxisome proliferators, which include hypolipidemic drugs, herbicides, leukotriene antagonists, and plasticizers, induce an increase in the size and number of peroxisomes, subcellular organelles found in plants and animal…	PPARA has been implicated in various diseases, including metabolic disorders such as dyslipidemia, insulin resistance, and type 2 diabetes. PPAR-alpha agonists, such as fibrates, have been used clinically to treat dyslipidemia by reducing triglyceride levels and increasing high-density lipoprotein cholesterol levels. Additionally, PPAR-alpha agonists have been investigated for their potential the…	GO:0010891 negative regulation of sequestering of triglyceride;GO:1903944 negative regulation of hepatocyte apoptotic process;GO:0035095 behavioral response to nicotine		Nuclear receptors; Transcription factors:Zinc-coordinating DNA-binding domains; Predicted intracellular proteins; FDA approved drug targets:Biotech drugs; FDA approved drug targets:Small molecule drugs	Nucleoplasm (Enhanced)	alpha-Linolenic acid; Icosapent; Troglitazone; Valproic acid; Indomethacin; Rosiglitazone; Fenoprofen; Clofibrate; Fenofibrate; Ibuprofen; Amiodarone; Gemfibrozil; Bezafibrate; Prasterone; N,N-Bis(3-(D-gluconamido)propyl)deoxycholamide; Flufenamic acid; Resveratrol; Phthalic Acid; Lauric acid; Stearic acid; Doconexent; Palmitic Acid; Oleic Acid; Caprylic acid; Arachidonic Acid; Reglitazar; Elafib…	(M162)PID RXR VDR PATHWAY	(M5935)HALLMARK FATTY ACID METABOLISM	0.0	0.0	0.0	0.0	0.0	0.0	1.0	0.0	0.0	0.0	0.0	0.0	0.0	0.0	0.0	0.0	0.0
PPIF	10105	symbol	H. sapiens	10105	H. sapiens	PPIF	peptidylprolyl isomerase F	The human gene PPIF encodes a protein that belongs to the peptidyl-prolyl cis-trans isomerase (PPIase) family. PPIases are enzymes that catalyze the isomerization of proline imidic peptide bonds in oligopeptides and help in the folding of proteins. The protein encoded by PPIF is a component of the mitochondrial permeability transition pore located in the inner mitochondrial membrane. The activati…	The PPIF gene has been implicated in various diseases, including cancer, neurodegenerative disorders, and cardiovascular diseases. Targeting PPIF has been explored as a potential therapeutic strategy for these diseases. Several small molecule inhibitors of PPIF have been developed and tested in preclinical studies, showing promising results in reducing cell death and improving disease outcomes. O…	GO:0010849 regulation of proton-transporting ATPase activity, rotational mechanism;GO:2000276 negative regulation of oxidative phosphorylation uncoupler activity;GO:1902445 regulation of mitochondrial membrane permeability involved in programmed necrotic cell death		ENZYME proteins:Isomerase; Enzymes; FDA approved drug targets:Small molecule drugs; Predicted intracellular proteins	Mitochondria (Supported)	Cyclosporine; Proline; Triglyme; Coumarin 120		(M5941)HALLMARK UV RESPONSE UP; (M5906)HALLMARK ESTROGEN RESPONSE EARLY; (M5907)HALLMARK ESTROGEN RESPONSE LATE	0.0	0.0	0.0	0.0	0.0	0.0	0.0	0.0	0.0	0.0	0.0	0.0	0.0	0.0	0.0	0.0	0.0
PRPF38B	55119	symbol	H. sapiens	55119	H. sapiens	PRPF38B	pre-mRNA processing factor 38B	PRPF38B is a human gene that encodes for a protein called pre-mRNA processing factor 38B. This protein is involved in RNA binding activity and is predicted to play a role in mRNA splicing through the spliceosome. It is also predicted to be part of the precatalytic spliceosome. The function of this gene is important for proper processing of mRNA, which is necessary for the production of functional…	There is limited information available on the disease implications of PRPF38B mutations. However, mutations in other genes involved in mRNA splicing have been linked to various diseases, including cancer and neurodegenerative disorders. Targeted drug discovery efforts for PRPF38B are also limited, as the function of this gene is not well understood. However, drugs that target other components of …	GO:0008380 RNA splicing;GO:0006397 mRNA processing;GO:0016071 mRNA metabolic process		Predicted intracellular proteins					0.0	0.0	0.0	0.0	0.0	0.0	0.0	0.0	0.0	0.0	0.0	0.0	0.0	0.0	0.0	0.0	0.0
PSMD10	5716	symbol	H. sapiens	5716	H. sapiens	PSMD10	proteasome 26S subunit, non-ATPase 10	PSMD10 is a gene that encodes a subunit of the PA700/19S complex, which is a regulatory component of the 26S proteasome. The 26S proteosome complex is responsible for ubiquitin-dependent protein degradation. PSMD10 is a non-ATPase subunit that may be involved in protein-protein interactions. Abnormal expression of this gene may contribute to the development of tumors. Two different isoforms of PS…	Abnormal expression of PSMD10 has been implicated in various types of cancer, including breast, lung, and prostate cancer. Targeting the proteasome pathway has been explored as a potential therapeutic strategy for cancer treatment, and several drugs targeting the proteasome have been approved for clinical use. Bortezomib, a first-generation proteasome inhibitor, is approved for the treatment of m…	GO:0070682 proteasome regulatory particle assembly;GO:0007253 cytoplasmic sequestering of NF-kappaB;GO:0043248 proteasome assembly		Predicted intracellular proteins	Cytosol (Supported); Additional: Intermediate filaments				0.0	0.0	0.0	0.0	0.0	0.0	0.0	0.0	0.0	0.0	0.0	0.0	0.0	0.0	0.0	0.0	0.0
PSMG2	56984	symbol	H. sapiens	56984	H. sapiens	PSMG2	proteasome assembly chaperone 2	PSMG2 is a human gene that encodes for a protein called proteasome assembly chaperone 2. This protein is involved in the assembly of protein complexes and acts as a molecular adaptor. PSMG2 is located in the nucleus and is part of a chaperone complex. Its function is to assist in the proper folding and assembly of proteins, which is essential for their proper function. The gene summary provided b…	There is limited information available on the disease implications of PSMG2. However, some studies have suggested that mutations in PSMG2 may be associated with neurodegenerative disorders such as Parkinson's disease. Targeted drug discovery efforts for PSMG2 are also limited, as the protein's function is not well understood. However, some studies have suggested that targeting PSMG2 may be a pote…	GO:0043248 proteasome assembly;GO:0051131 chaperone-mediated protein complex assembly;GO:0007094 mitotic spindle assembly checkpoint signaling		Predicted intracellular proteins	Nuclear bodies (Approved); Additional: Nucleoplasm				0.0	0.0	0.0	0.0	0.0	0.0	0.0	0.0	0.0	0.0	0.0	0.0	0.0	0.0	0.0	0.0	0.0
PSTK	118672	symbol	H. sapiens	118672	H. sapiens	PSTK	phosphoseryl-tRNA kinase	PSTK, or phosphoseryl-tRNA kinase, is a human gene that is predicted to have kinase activity and tRNA binding activity. It is also predicted to be involved in phosphorylation, the biosynthesis of selenocysteinyl-tRNA (Sec), and translation. PSTK is believed to act upstream of or within the process of selenocysteine incorporation.	There is limited information available on the disease implications of PSTK. However, research has suggested that PSTK may play a role in cancer development and progression. Specifically, PSTK has been found to be overexpressed in several types of cancer, including breast, lung, and ovarian cancer. This overexpression has been linked to increased tumor growth and metastasis. There are currently no…	GO:0006412 translation;GO:0043043 peptide biosynthetic process;GO:0006518 peptide metabolic process	yes	Enzymes; ENZYME proteins:Transferases; Predicted intracellular proteins	Actin filaments (Approved); Additional: Nuclear bodies;Nucleoli				0.0	0.0	0.0	0.0	0.0	0.0	0.0	0.0	0.0	0.0	0.0	0.0	0.0	0.0	0.0	0.0	0.0
PTGDS	5730	symbol	H. sapiens	5730	H. sapiens	PTGDS	prostaglandin D2 synthase	PTGDS is a gene that encodes for a protein called prostaglandin D2 synthase, which is responsible for converting prostaglandin H2 to prostaglandin D2. Prostaglandin D2 acts as a neuromodulator and trophic factor in the central nervous system, as well as being involved in smooth muscle contraction/relaxation and inhibiting platelet aggregation. The gene is primarily expressed in the brain and stud…	PTGDS has been implicated in several diseases, including asthma, allergic rhinitis, and cancer. In asthma and allergic rhinitis, PTGDS is thought to play a role in the inflammatory response by promoting the production of leukotrienes and prostaglandins. In cancer, PTGDS has been shown to be upregulated in several types of tumors, including breast, prostate, and lung cancer, and may contribute to …	GO:1905937 negative regulation of germ cell proliferation;GO:2000255 negative regulation of male germ cell proliferation;GO:2000254 regulation of male germ cell proliferation		ENZYME proteins:Isomerase; Predicted secreted proteins; Enzymes; Predicted intracellular proteins		Vitamin A		(M5934)HALLMARK XENOBIOTIC METABOLISM	0.0	0.0	0.0	0.0	0.0	0.0	1.0	0.0	0.0	0.0	0.0	0.0	0.0	0.0	0.0	0.0	0.0
PTK2	5747	symbol	H. sapiens	5747	H. sapiens	PTK2	protein tyrosine kinase 2	PTK2, also known as protein tyrosine kinase 2, is a gene that encodes a cytoplasmic protein tyrosine kinase found in focal adhesions between cells growing in the presence of extracellular matrix constituents. It is a member of the FAK subfamily of protein tyrosine kinases and is activated in response to certain neural peptides or cell interactions with the extracellular matrix. PTK2 is an importa…	PTK2 has been implicated in various diseases, including cancer, cardiovascular diseases, and neurological disorders. In cancer, PTK2 is often overexpressed and plays a critical role in tumor growth, invasion, and metastasis. Therefore, PTK2 has been identified as a potential therapeutic target for cancer treatment. Several small molecule inhibitors targeting PTK2 have been developed and are curre…	GO:0035995 detection of muscle stretch;GO:0120041 positive regulation of macrophage proliferation;GO:0007172 signal complex assembly	yes	Disease related genes; Enzymes; ENZYME proteins:Transferases; Potential drug targets; Cancer-related genes:Candidate cancer biomarkers; Predicted intracellular proteins; Kinases:Tyr protein kinases	Focal adhesion sites (Supported); Additional: Cytosol;Vesicles	Endostatin; 7-PYRIDIN-2-YL-N-(3,4,5-TRIMETHOXYPHENYL)-7H-PYRROLO[2,3-D]PYRIMIDIN-2-AMINE; 2-({5-CHLORO-2-[(2-METHOXY-4-MORPHOLIN-4-YLPHENYL)AMINO]PYRIMIDIN-4-YL}AMINO)-N-METHYLBENZAMIDE; Fostamatinib	(M273)PID EPHA2 FWD PATHWAY; (M125)PID IGF1 PATHWAY; (M72)PID NECTIN PATHWAY	(M5944)HALLMARK ANGIOGENESIS; (M5902)HALLMARK APOPTOSIS; (M5915)HALLMARK APICAL JUNCTION	0.0	0.0	1.0	0.0	1.0	0.0	0.0	0.0	0.0	0.0	0.0	0.0	0.0	0.0	0.0	0.0	1.0
PTMA	5757	symbol	H. sapiens	5757	H. sapiens	PTMA	prothymosin alpha	Prothymosin alpha (PTMA) is a human gene that encodes a protein involved in regulating the process of apoptosis, or programmed cell death. The protein is located in both the cytosol and nucleoplasm and has the ability to bind to DNA-binding transcription factors. PTMA is known to play a role in negative regulation of apoptosis, meaning it helps prevent cells from undergoing programmed cell death.…	PTMA has been implicated in various diseases, including cancer, Alzheimer's disease, and autoimmune disorders. In cancer, PTMA has been found to be overexpressed in several types of tumors, including breast, lung, and prostate cancer. This overexpression has been linked to increased cell proliferation and decreased apoptosis, leading to tumor growth and progression. As a result, PTMA has been ide…	GO:0006351 DNA-templated transcription;GO:0097659 nucleic acid-templated transcription;GO:0032774 RNA biosynthetic process		Predicted intracellular proteins	Nucleoplasm (Enhanced); Additional: Cytosol		(M66)PID MYC ACTIV PATHWAY		0.0	0.0	0.0	0.0	0.0	0.0	0.0	0.0	0.0	0.0	0.0	0.0	0.0	0.0	0.0	0.0	0.0
PTP4A2	8073	symbol	H. sapiens	8073	H. sapiens	PTP4A2	protein tyrosine phosphatase 4A2	PTP4A2 is a member of the protein tyrosine phosphatase family, which plays regulatory roles in various cellular processes. It contains a catalytic domain and a prenylation motif, and primarily associates with plasmic and endosomal membranes. PTP4A2 interacts with the beta-subunit of Rab geranylgeranyltransferase II, suggesting its role in regulating GGT II activity. Overexpression of PTP4A2 in ma…	PTP4A2 has been implicated in various types of cancer, including breast, lung, liver, and colorectal cancer. Its overexpression has been associated with tumor growth, invasion, and metastasis. Therefore, PTP4A2 has been considered as a potential therapeutic target for cancer treatment. Several studies have reported the development of small molecule inhibitors targeting PTP4A2, such as NSC87877 an…	GO:0006470 protein dephosphorylation;GO:0016311 dephosphorylation;GO:0006796 phosphate-containing compound metabolic process		Enzymes; ENZYME proteins:Hydrolases; Predicted intracellular proteins			(M11)PID PRL SIGNALING EVENTS PATHWAY		0.0	0.0	0.0	0.0	0.0	0.0	0.0	0.0	0.0	0.0	0.0	0.0	0.0	0.0	0.0	0.0	0.0
PTRH2	51651	symbol	H. sapiens	51651	H. sapiens	PTRH2	peptidyl-tRNA hydrolase 2	PTRH2 is a mitochondrial protein that possesses peptidyl-tRNA hydrolase activity, which releases the peptidyl moiety from tRNA, preventing the accumulation of dissociated peptidyl-tRNA that could reduce the efficiency of translation. It also plays a role in regulating cell survival and death. It promotes survival as part of an integrin-signaling pathway for cells attached to the extracellular mat…	There are currently no targeted drug discovery efforts for PTRH2, as it is a relatively newly discovered gene and its role in disease is not well understood. However, mutations in PTRH2 have been associated with an infantile multisystem neurologic, endocrine, and pancreatic disease (INMEPD) characterized by intellectual disability, postnatal microcephaly, progressive cerebellar atrophy, hearing i…	GO:2000210 positive regulation of anoikis;GO:2000811 negative regulation of anoikis;GO:2000209 regulation of anoikis		ENZYME proteins:Hydrolases; Disease related genes; Enzymes; Human disease related genes:Congenital malformations:Other congenital malformations; Potential drug targets	Mitochondria (Supported)			(M5947)HALLMARK IL2 STAT5 SIGNALING	0.0	0.0	0.0	0.0	0.0	0.0	0.0	0.0	0.0	0.0	0.0	0.0	0.0	0.0	0.0	0.0	0.0
PURG	29942	symbol	H. sapiens	29942	H. sapiens	PURG	purine rich element binding protein G	PURG is a gene that encodes a protein that is similar to purine-rich element binding protein A. The exact function of this gene is not yet known, but it is believed to be involved in the control of DNA replication and transcription. The protein encoded by PURG binds preferentially to the single strand of the purine-rich element called PUR. This gene is located on chromosome 8p11, in close proximi…	There is limited information available on the disease implications of PURG. However, some studies have suggested that mutations in this gene may be associated with certain types of cancer, including breast cancer and lung cancer. Targeted drug discovery efforts for PURG are also limited, as the exact function of the protein encoded by this gene is not yet fully understood. Currently, there are no…	GO:0006357 regulation of transcription by RNA polymerase II;GO:0006355 regulation of DNA-templated transcription;GO:1903506 regulation of nucleic acid-templated transcription		Transcription factors:Yet undefined DNA-binding domains; Predicted intracellular proteins	Nucleoplasm;Plasma membrane (Approved); Additional: Nucleoli				0.0	0.0	0.0	0.0	0.0	0.0	0.0	0.0	0.0	0.0	0.0	0.0	0.0	0.0	0.0	0.0	0.0
PXDC1	221749	symbol	H. sapiens	221749	H. sapiens	PXDC1	PX domain containing 1	The human gene PXDC1, also known as PX domain containing 1, is predicted to have the ability to bind to phosphatidylinositol. This information is provided by the Alliance of Genome Resources as of April 2022.	There is limited information available on the disease implications of PXDC1. However, some studies have suggested that mutations in this gene may be associated with certain types of cancer, including breast cancer and lung adenocarcinoma. Targeted drug discovery efforts for PXDC1 are also limited, as the function of this gene is not well understood. However, some studies have suggested that targe…			Predicted intracellular proteins	Plasma membrane (Approved)				0.0	0.0	0.0	0.0	0.0	0.0	0.0	0.0	0.0	0.0	0.0	0.0	0.0	0.0	0.0	0.0	0.0
PXYLP1	92370	symbol	H. sapiens	92370	H. sapiens	PXYLP1	2-phosphoxylose phosphatase 1	PXYLP1 is a human gene that encodes for the enzyme 2-phosphoxylose phosphatase 1, which is involved in the biosynthesis of chondroitin sulfate and heparan sulfate proteoglycans. This gene enables phosphatase activity and is located in the Golgi apparatus. Its function is to remove a phosphate group from 2-phosphoxylose, which is a key step in the biosynthesis of these proteoglycans. PXYLP1 is als…	There is limited information available on the disease implications of PXYLP1 mutations. However, mutations in other genes involved in the biosynthesis of chondroitin sulfate and heparan sulfate proteoglycans have been linked to various diseases, including skeletal dysplasias, developmental disorders, and cancer. Targeted drug discovery efforts for PXYLP1 are also limited, as the function of this …	GO:0010909 positive regulation of heparan sulfate proteoglycan biosynthetic process;GO:0010908 regulation of heparan sulfate proteoglycan biosynthetic process;GO:0051176 positive regulation of sulfur metabolic process		Predicted intracellular proteins					0.0	0.0	0.0	0.0	0.0	0.0	0.0	0.0	0.0	0.0	0.0	0.0	0.0	0.0	0.0	0.0	0.0
QDPR	5860	symbol	H. sapiens	5860	H. sapiens	QDPR	quinoid dihydropteridine reductase	The QDPR gene encodes the enzyme dihydropteridine reductase, which is involved in the pterin-dependent aromatic amino acid hydroxylating systems. Mutations in this gene can result in QDPR deficiency, which presents as atypical phenylketonuria due to insufficient production of biopterin, a cofactor for phenylalanine hydroxylase. The deficiency can be caused by aberrant splicing, amino acid substit…	QDPR deficiency is a rare autosomal recessive disorder that affects the metabolism of phenylalanine, tyrosine, and tryptophan. The disease presents with symptoms similar to phenylketonuria, including intellectual disability, seizures, and behavioral problems. Treatment involves a low-phenylalanine diet and supplementation with tetrahydrobiopterin (BH4), the active form of biopterin. However, some…	GO:0051066 dihydrobiopterin metabolic process;GO:0010044 response to aluminum ion;GO:0006729 tetrahydrobiopterin biosynthetic process		Disease related genes; Enzymes; Potential drug targets; Predicted intracellular proteins; ENZYME proteins:Oxidoreductases; Human disease related genes:Congenital disorders of metabolism:Congenital disorders of amino acid metabolism	Mitochondria (Approved)	NADH; 2-(N-morpholino)ethanesulfonic acid		(M5905)HALLMARK ADIPOGENESIS; (M5924)HALLMARK MTORC1 SIGNALING	0.0	0.0	0.0	0.0	0.0	0.0	0.0	0.0	0.0	0.0	0.0	0.0	0.0	0.0	1.0	0.0	0.0
RAB10L						None	None	None	None	None	None	None	None	None	None	None	nan	nan	nan	nan	nan	nan	nan	nan	nan	nan	nan	nan	nan	nan	nan	nan	nan
RAB11FIP4	84440	symbol	H. sapiens	84440	H. sapiens	RAB11FIP4	RAB11 family interacting protein 4	RAB11FIP4 is a human gene that encodes a protein that interacts with RAB11 and is involved in bringing recycling endosome membranes to the cleavage furrow during late cytokinesis. The gene is upregulated under hypoxic conditions and has been found to enhance the metastatic potential of hepatocellular carcinoma.	There is limited information available on the disease implications of RAB11FIP4. However, studies have shown that the upregulation of this gene under hypoxic conditions enhances the metastatic potential of hepatocellular carcinoma, indicating its potential role in cancer progression. As of now, there are no targeted drug discovery efforts specifically for RAB11FIP4. However, there are drugs on th…	GO:0032456 endocytic recycling;GO:0032465 regulation of cytokinesis;GO:0098876 vesicle-mediated transport to the plasma membrane		Predicted intracellular proteins					0.0	0.0	0.0	0.0	0.0	0.0	0.0	0.0	0.0	0.0	0.0	0.0	0.0	0.0	0.0	0.0	0.0
RAB1A	5861	symbol	H. sapiens	5861	H. sapiens	RAB1A	RAB1A, member RAS oncogene family	RAB1A is a gene that belongs to the Ras superfamily of GTPases. It regulates the movement of vesicles from the endoplasmic reticulum to the Golgi apparatus. The gene has multiple alternatively spliced transcript variants that encode different protein isoforms.	Research has shown that RAB1A may play a role in various diseases, including cancer, neurodegenerative disorders, and infectious diseases. In cancer, RAB1A has been found to be overexpressed in several types of tumors, including lung, breast, and pancreatic cancer, and may contribute to tumor growth and metastasis. Targeted drug discovery efforts have focused on developing inhibitors of RAB1A to …	GO:0030252 growth hormone secretion;GO:0090110 COPII-coated vesicle cargo loading;GO:0032402 melanosome transport		Predicted intracellular proteins	Cytosol;Endoplasmic reticulum (Supported)		(M129)PID PLK1 PATHWAY	(M5924)HALLMARK MTORC1 SIGNALING	0.0	0.0	0.0	0.0	0.0	0.0	0.0	0.0	0.0	0.0	0.0	0.0	0.0	0.0	0.0	0.0	0.0
RAB7B	338382	symbol	H. sapiens	338382	H. sapiens	RAB7B	RAB7B, member RAS oncogene family	RAB7B is a human gene that belongs to the RAS oncogene family. It is predicted to have GTP binding and GTPase activity and is involved in late endosome to Golgi transport, positive regulation of megakaryocyte differentiation, and regulation of gene expression. RAB7B is located in cytoplasmic vesicles, lysosomes, and the trans-Golgi network.	There is limited information available on the disease implications of RAB7B. However, recent studies have suggested that RAB7B may play a role in the pathogenesis of Alzheimer's disease and cancer. Targeted drug discovery efforts for RAB7B are also limited, but some studies have identified potential small molecule inhibitors of RAB7B that could be used for therapeutic purposes. One example is the…	GO:0034164 negative regulation of toll-like receptor 9 signaling pathway;GO:0034499 late endosome to Golgi transport;GO:0045654 positive regulation of megakaryocyte differentiation		Predicted intracellular proteins					0.0	0.0	0.0	0.0	0.0	0.0	0.0	0.0	0.0	0.0	0.0	0.0	0.0	0.0	0.0	0.0	0.0
RAD1	5810	symbol	H. sapiens	5810	H. sapiens	RAD1	RAD1 checkpoint DNA exonuclease	RAD1 is a gene that encodes a protein that is part of a complex called the 9-1-1 complex. This complex is activated in response to DNA damage or incomplete DNA replication and is responsible for stopping cell cycle progression. RAD1 is involved in DNA repair and is recruited to affected sites by RAD17. The 9-1-1 complex may attract specialized DNA polymerases and other DNA repair effectors to the…	Mutations in the RAD1 gene have been associated with increased susceptibility to certain types of cancer, including breast and ovarian cancer. Additionally, RAD1 has been implicated in the development of Fanconi anemia, a rare genetic disorder characterized by bone marrow failure, developmental abnormalities, and an increased risk of cancer. Targeted drug discovery efforts for RAD1 have focused o…	GO:0051598 meiotic recombination checkpoint signaling;GO:0033313 meiotic cell cycle checkpoint signaling;GO:0045835 negative regulation of meiotic nuclear division		Enzymes; ENZYME proteins:Hydrolases; Predicted intracellular proteins	Nucleoplasm;Vesicles (Approved)		(M46)PID ATR PATHWAY; (M1)PID FANCONI PATHWAY; (M105)PID TELOMERASE PATHWAY	(M5925)HALLMARK E2F TARGETS	0.0	0.0	0.0	0.0	0.0	0.0	0.0	0.0	0.0	0.0	0.0	0.0	0.0	0.0	0.0	0.0	0.0
RALBP1	10928	symbol	H. sapiens	10928	H. sapiens	RALBP1	ralA binding protein 1	RALBP1 is a gene that plays a role in receptor-mediated endocytosis and is activated by the small GTP-binding protein RAL. RALBP1 is a downstream effector of RAL and is involved in the shift from the inactive to the active state of small G proteins through the action of RALGDS, which is activated by RAS. The gene is important in the process of endocytosis, which is the uptake of materials into ce…	RALBP1 has been implicated in several diseases, including cancer, Alzheimer's disease, and cardiovascular disease. In cancer, RALBP1 has been shown to be overexpressed in several types of tumors, including breast, lung, and pancreatic cancer. Targeting RALBP1 may be a potential therapeutic strategy for cancer treatment. In Alzheimer's disease, RALBP1 has been found to be involved in the clearance…	GO:1900753 doxorubicin transport;GO:1901656 glycoside transport;GO:0032489 regulation of Cdc42 protein signal transduction		Transporters; RAS pathway related proteins; Predicted intracellular proteins	Nucleoplasm;Plasma membrane (Supported); Additional: Nuclear bodies		(M83)PID CDC42 REG PATHWAY; (M241)PID RAC1 REG PATHWAY	(M5893)HALLMARK MITOTIC SPINDLE	0.0	0.0	0.0	0.0	0.0	0.0	0.0	0.0	0.0	0.0	0.0	0.0	0.0	0.0	0.0	0.0	0.0
RAPGEF3	10411	symbol	H. sapiens	10411	H. sapiens	RAPGEF3	Rap guanine nucleotide exchange factor 3	RAPGEF3 is a human gene that encodes for Rap guanine nucleotide exchange factor 3. This gene is involved in various biological processes, including the regulation of actin cytoskeleton organization, positive regulation of protein modification process, and regulation of syncytium formation by plasma membrane fusion. RAPGEF3 is located in filopodium, lamellipodium, and microvillus, and it colocaliz…	There is limited information available on the disease implications of RAPGEF3. However, it has been identified as a biomarker of congestive heart failure, suggesting a potential role in cardiovascular disease. There are currently no targeted drug discovery efforts specifically focused on RAPGEF3. However, drugs targeting related pathways, such as those involved in the regulation of the actin cyto…	GO:0034242 negative regulation of syncytium formation by plasma membrane fusion;GO:0032486 Rap protein signal transduction;GO:0046827 positive regulation of protein export from nucleus		Predicted intracellular proteins	Cytosol (Uncertain); Additional: Endoplasmic reticulum			(M5946)HALLMARK COAGULATION	0.0	0.0	0.0	0.0	0.0	0.0	0.0	0.0	0.0	0.0	0.0	0.0	0.0	0.0	0.0	0.0	0.0
RARA	5914	symbol	H. sapiens	5914	H. sapiens	RARA	retinoic acid receptor alpha	The RARA gene encodes for the retinoic acid receptor alpha, which is a nuclear receptor that regulates transcription in a ligand-dependent manner. This gene is involved in various biological processes such as development, differentiation, apoptosis, granulopoeisis, and transcription of clock genes. Mutations or translocations of this gene have been associated with acute promyelocytic leukemia. Th…	The RARA gene has been extensively studied in the context of acute promyelocytic leukemia (APL), a subtype of acute myeloid leukemia (AML). In APL, a chromosomal translocation results in the fusion of the RARA gene with the promyelocytic leukemia (PML) gene, leading to the formation of the PML-RARA fusion protein. This fusion protein acts as a transcriptional repressor and disrupts normal hematop…	GO:0060010 Sertoli cell fate commitment;GO:0060591 chondroblast differentiation;GO:0045630 positive regulation of T-helper 2 cell differentiation		Nuclear receptors; Disease related genes; Transcription factors:Zinc-coordinating DNA-binding domains; Cancer-related genes:Candidate cancer biomarkers; Predicted intracellular proteins; FDA approved drug targets:Small molecule drugs	Nucleoplasm (Supported); Additional: Actin filaments;Cytosol;Nucleoli	Adapalene; Acitretin; Alitretinoin; Tretinoin; Tazarotene; Etretinate; Isotretinoin; Tamibarotene; LGD-1550; Trifarotene	(M162)PID RXR VDR PATHWAY; (M207)PID RETINOIC ACID PATHWAY	(M5902)HALLMARK APOPTOSIS; (M5906)HALLMARK ESTROGEN RESPONSE EARLY	0.0	0.0	0.0	0.0	0.0	0.0	0.0	0.0	1.0	0.0	0.0	1.0	0.0	0.0	0.0	0.0	0.0
RBM11	54033	symbol	H. sapiens	54033	H. sapiens	RBM11	RNA binding motif protein 11	RBM11 is a human gene that encodes for RNA binding motif protein 11, which has the ability to bind to poly(U) RNA and form homodimers. It plays a role in cellular response to oxidative stress and regulation of alternative mRNA splicing through the spliceosome. RBM11 is located in the nuclear speck.	There is limited information available on the disease implications of RBM11. However, recent studies have suggested that RBM11 may play a role in the development and progression of certain cancers, including breast cancer and glioblastoma. Targeted drug discovery efforts for RBM11 are currently underway, with a focus on identifying small molecule inhibitors that can selectively target the protein…	GO:0000381 regulation of alternative mRNA splicing, via spliceosome;GO:0048024 regulation of mRNA splicing, via spliceosome;GO:0050684 regulation of mRNA processing		Predicted intracellular proteins	Nucleoplasm (Supported)				0.0	0.0	0.0	0.0	0.0	0.0	0.0	0.0	0.0	0.0	0.0	0.0	0.0	0.0	0.0	0.0	0.0
RBM15	64783	symbol	H. sapiens	64783	H. sapiens	RBM15	RNA binding motif protein 15	RBM15 is a member of the SPEN family of proteins that have repressor function in various signaling pathways. It is believed that RBM15 may bind to RNA through interaction with spliceosome components. The protein's function is not yet fully understood, but it is thought to play a role in regulating gene expression. Mutations in RBM15 have been associated with various diseases, including leukemia a…	Mutations in RBM15 have been associated with various diseases, including leukemia and intellectual disability. In acute myeloid leukemia (AML), RBM15 is frequently fused with MKL1, resulting in the formation of a chimeric protein that promotes leukemogenesis. Targeted drug discovery efforts have focused on developing inhibitors of the RBM15-MKL1 fusion protein, with some promising preclinical res…	GO:0038163 thrombopoietin-mediated signaling pathway;GO:0007221 positive regulation of transcription of Notch receptor target;GO:0009048 dosage compensation by inactivation of X chromosome		Predicted intracellular proteins; Cancer-related genes; Disease related genes	Nucleoplasm (Enhanced)				0.0	0.0	0.0	0.0	1.0	0.0	0.0	0.0	0.0	0.0	0.0	0.0	0.0	1.0	0.0	0.0	0.0
RC3H2	54542	symbol	H. sapiens	54542	H. sapiens	RC3H2	ring finger and CCCH-type domains 2	RC3H2 is a human gene that encodes a protein with ring finger and CCCH-type domains. This protein is involved in nucleic acid binding and ubiquitin protein ligase activity, which is important for protein polyubiquitination. RC3H2 is located in various parts of the cell, including the cell surface, intracellular membrane-bounded organelles, and membranes. This gene's function is essential for main…	There is limited information available on the disease implications of RC3H2. However, recent studies have suggested that mutations in this gene may be associated with the development of certain cancers, including lung cancer and hepatocellular carcinoma. Targeted drug discovery efforts for RC3H2 are still in the early stages, but there is potential for this gene to be targeted in cancer therapy. …	GO:0061470 T follicular helper cell differentiation;GO:2000320 negative regulation of T-helper 17 cell differentiation;GO:2000317 negative regulation of T-helper 17 type immune response		Transcription factors:Zinc-coordinating DNA-binding domains; Enzymes; ENZYME proteins:Transferases; Predicted intracellular proteins	Vesicles (Enhanced)				0.0	0.0	0.0	0.0	0.0	0.0	0.0	0.0	0.0	0.0	0.0	0.0	0.0	1.0	0.0	0.0	0.0
RCJMB04_21H11						None	None	None	None	None	None	None	None	None	None	None	nan	nan	nan	nan	nan	nan	nan	nan	nan	nan	nan	nan	nan	nan	nan	nan	nan
RCJMB04_5L6						None	None	None	None	None	None	None	None	None	None	None	nan	nan	nan	nan	nan	nan	nan	nan	nan	nan	nan	nan	nan	nan	nan	nan	nan
RDH14	57665	symbol	H. sapiens	57665	H. sapiens	RDH14	retinol dehydrogenase 14	RDH14 is a human gene that encodes for the protein retinol dehydrogenase 14, which is involved in the conversion of retinol to retinaldehyde. This protein enables NADP-retinol dehydrogenase activity and is also involved in osteoblast differentiation. RDH14 is located in the cytosol, endoplasmic reticulum, and nucleoplasm of cells.	There is limited information available on the disease implications of RDH14. However, studies have shown that mutations in this gene may be associated with certain types of cancer, including breast cancer and hepatocellular carcinoma. Targeted drug discovery efforts for RDH14 are also limited, but some studies have suggested that inhibitors of this protein may have potential therapeutic applicati…	GO:0042572 retinol metabolic process;GO:0001523 retinoid metabolic process;GO:0016101 diterpenoid metabolic process		ENZYME proteins:Oxidoreductases; Enzymes; Predicted intracellular proteins	Nucleoplasm (Enhanced); Additional: Cytosol	Vitamin A			0.0	0.0	0.0	0.0	0.0	0.0	0.0	0.0	0.0	0.0	0.0	0.0	0.0	0.0	0.0	0.0	0.0
RGCC	28984	symbol	H. sapiens	28984	H. sapiens	RGCC	regulator of cell cycle	RGCC is a gene that plays a role in regulating the progression of the cell cycle. It is activated by p53 in response to DNA damage or by complement system proteins that activate the cell cycle. The protein encoded by RGCC is located in the cytoplasm during interphase and at centrosomes during mitosis. It forms a complex with polo-like kinase 1 and can translocate to the nucleus in response to com…	There is limited information available on the disease implications of RGCC. However, studies have suggested that overexpression of RGCC may be associated with the development and progression of various types of cancer, including breast, lung, and liver cancer. Targeted drug discovery efforts for RGCC are also limited, but some studies have explored the potential of RGCC as a therapeutic target fo…	GO:0001100 negative regulation of exit from mitosis;GO:0003331 positive regulation of extracellular matrix constituent secretion;GO:0090272 negative regulation of fibroblast growth factor production		Predicted intracellular proteins	Nucleoplasm (Supported); Additional: Nucleoli		(M145)PID P53 DOWNSTREAM PATHWAY		0.0	0.0	1.0	0.0	0.0	0.0	0.0	0.0	0.0	0.0	0.0	0.0	0.0	0.0	0.0	0.0	0.0
RHBDL3	162494	symbol	H. sapiens	162494	H. sapiens	RHBDL3	rhomboid like 3	RHBDL3 is a human gene that is predicted to encode a protein with serine-type endopeptidase activity and is involved in proteolysis. It is also predicted to be an integral component of the membrane. The function of this gene is not yet fully understood, but it may play a role in the regulation of protein processing and turnover. Further research is needed to fully elucidate the function of RHBDL3…	There is limited information available on the disease implications of RHBDL3. However, recent studies have suggested that this gene may be involved in the pathogenesis of certain cancers, including breast cancer and glioblastoma. Targeted drug discovery efforts for RHBDL3 are still in the early stages, but there is potential for the development of novel therapeutics that target this gene. Current…	GO:0006508 proteolysis;GO:0019538 protein metabolic process;GO:1901564 organonitrogen compound metabolic process		Enzymes; ENZYME proteins:Hydrolases; Peptidases:Serine-type peptidases					0.0	0.0	0.0	0.0	0.0	0.0	0.0	0.0	0.0	0.0	0.0	0.0	0.0	0.0	0.0	0.0	0.0
RILPL2	196383	symbol	H. sapiens	196383	H. sapiens	RILPL2	Rab interacting lysosomal protein like 2	The human gene RILPL2 encodes a protein that contains a domain similar to a protein that interacts with the Rab protein in lysosomes. This protein may play a role in regulating the shape of lysosomes, which are organelles responsible for breaking down cellular waste. Additionally, the protein may be targeted by the Hepatitis C virus and assist in viral replication. The gene undergoes alternate sp…	There is limited information available on the disease implications of RILPL2. However, recent studies have suggested that the protein encoded by this gene may play a role in the pathogenesis of certain cancers, including breast cancer and hepatocellular carcinoma. Targeted drug discovery efforts for RILPL2 are currently underway, with a focus on identifying small molecule inhibitors that can sele…	GO:1903445 protein transport from ciliary membrane to plasma membrane;GO:0032594 protein transport within lipid bilayer;GO:0003382 epithelial cell morphogenesis		Predicted intracellular proteins	Cytosol (Supported)				0.0	0.0	0.0	0.0	0.0	0.0	0.0	0.0	0.0	0.0	0.0	0.0	0.0	0.0	0.0	0.0	0.0
RNF138	51444	symbol	H. sapiens	51444	H. sapiens	RNF138	ring finger protein 138	RNF138, also known as ring finger protein 138, is a gene that encodes a protein containing a RING finger motif. This motif is found in various proteins and is known to be involved in interactions between proteins and DNA. The gene has multiple transcript variants that encode different isoforms of the protein.	Research on RNF138 has revealed its involvement in various cellular processes, including DNA damage response, cell cycle regulation, and RNA metabolism. Dysregulation of RNF138 has been linked to several diseases, including cancer, neurodegenerative disorders, and viral infections. For example, RNF138 has been found to be overexpressed in certain types of cancer, such as breast and lung cancer, a…	GO:0010792 DNA double-strand break processing involved in repair via single-strand annealing;GO:0045002 double-strand break repair via single-strand annealing;GO:0000729 DNA double-strand break processing		Enzymes; ENZYME proteins:Transferases; Predicted intracellular proteins	Mitochondria (Approved)				0.0	0.0	0.0	0.0	0.0	0.0	0.0	0.0	0.0	0.0	0.0	0.0	0.0	0.0	0.0	0.0	0.0
RNFT1	51136	symbol	H. sapiens	51136	H. sapiens	RNFT1	ring finger protein, transmembrane 1	RNFT1, also known as Ring Finger Protein, Transmembrane 1, is a gene that encodes a protein involved in the regulation of protein degradation pathways. The protein has ubiquitin binding and ligase activity and is located in the endoplasmic reticulum. It plays a role in the positive regulation of the ERAD pathway and autoubiquitination of proteins. The ERAD pathway is responsible for the degradati…	There is limited information available on the disease implications of RNFT1. However, studies have suggested that dysregulation of the ERAD pathway, in which RNFT1 plays a role, can lead to the accumulation of misfolded proteins and contribute to the development of neurodegenerative diseases such as Alzheimer's and Parkinson's disease. Currently, there are no targeted drug discovery efforts speci…	GO:1904294 positive regulation of ERAD pathway;GO:1904292 regulation of ERAD pathway;GO:1905898 positive regulation of response to endoplasmic reticulum stress		Enzymes; ENZYME proteins:Transferases	Nucleoli (Approved)				0.0	0.0	0.0	0.0	0.0	0.0	0.0	0.0	0.0	0.0	0.0	0.0	0.0	0.0	0.0	0.0	0.0
RPH3A	22895	symbol	H. sapiens	22895	H. sapiens	RPH3A	rabphilin 3A	RPH3A, also known as rabphilin 3A, is a human gene that encodes a protein believed to be involved in neurotransmitter release and synaptic vesicle traffic. It is thought to act as an effector for RAB3A, a small G protein that plays a role in the late stages of neurotransmitter exocytosis. The exact function of RPH3A is not fully understood, but it is believed to be important for proper communicat…	Mutations in the RPH3A gene have been associated with several neurological disorders, including epilepsy and schizophrenia. Studies have shown that RPH3A is involved in the regulation of neurotransmitter release, and alterations in its function may lead to abnormal synaptic transmission and neuronal signaling. Targeted drug discovery efforts for RPH3A-related disorders are still in the early stag…	GO:0061669 spontaneous neurotransmitter secretion;GO:0098814 spontaneous synaptic transmission;GO:0016082 synaptic vesicle priming		Predicted intracellular proteins					0.0	0.0	0.0	0.0	0.0	0.0	0.0	0.0	0.0	0.0	0.0	0.0	0.0	0.0	0.0	0.0	0.0
RPP25L	138716	symbol	H. sapiens	138716	H. sapiens	RPP25L	ribonuclease P/MRP subunit p25 like	The RPP25L gene encodes a protein that belongs to a family of proteins called DUF78, which are small archaebacterial proteins with no known function. The protein may share one or more domains in common with other members of the family. Alternative splicing has been observed at this gene locus, resulting in two variants that encode the same protein. The function of this protein is currently unknow…	Unfortunately, there is currently no information available on disease implications or targeted drug discovery efforts for the RPP25L gene. As the function of the protein encoded by this gene is unknown, it is difficult to speculate on potential disease associations or drug targets. Additionally, there are no known drugs on the market that target this gene or its protein product. Further research …	GO:0001682 tRNA 5'-leader removal;GO:0099116 tRNA 5'-end processing;GO:0000966 RNA 5'-end processing		Predicted intracellular proteins	Nucleoplasm (Supported)				0.0	0.0	0.0	0.0	0.0	0.0	0.0	0.0	0.0	0.0	0.0	0.0	0.0	0.0	0.0	0.0	0.0
RPP40	10799	symbol	H. sapiens	10799	H. sapiens	RPP40	ribonuclease P/MRP subunit p40	RPP40 is a human gene that encodes for a protein subunit called ribonuclease P/MRP subunit p40. This protein is involved in the activity of ribonuclease P, an enzyme that removes the 5'-leader sequence from precursor tRNAs. RPP40 enables ribonuclease P RNA binding activity and contributes to the overall activity of the enzyme. It is also a part of a larger, multimeric ribonuclease P complex. This…	There is limited information available on the disease implications of RPP40 mutations. However, mutations in other subunits of ribonuclease P have been associated with various diseases, including intellectual disability, epilepsy, and mitochondrial disorders. Targeted drug discovery efforts for RPP40 are also limited, likely due to the lack of understanding of its specific role in disease. Howeve…	GO:1905267 endonucleolytic cleavage involved in tRNA processing;GO:0000447 endonucleolytic cleavage in ITS1 to separate SSU-rRNA from 5.8S rRNA and LSU-rRNA from tricistronic rRNA transcript (SSU-rRNA, 5.8S rRNA, LSU-rRNA);GO:0001682 tRNA 5'-leader removal		Enzymes; ENZYME proteins:Hydrolases; Predicted intracellular proteins	Nucleoplasm (Approved)				0.0	0.0	0.0	0.0	0.0	0.0	0.0	0.0	0.0	0.0	0.0	0.0	0.0	0.0	0.0	0.0	0.0
RPRML	388394	symbol	H. sapiens	388394	H. sapiens	RPRML	reprimo like	RPRML is a human gene that is predicted to be an integral component of the membrane. It is similar to the reprimo gene, which is involved in regulating cell growth and preventing tumor formation. However, the exact function of RPRML is not yet fully understood.	There is limited information available on the disease implications of RPRML. However, some studies have suggested that mutations in this gene may be associated with certain types of cancer, including breast and lung cancer. Targeted drug discovery efforts for RPRML are also limited, as the exact function of the gene is not yet fully understood. Currently, there are no drugs on the market that spe…								0.0	0.0	0.0	0.0	0.0	0.0	0.0	0.0	0.0	0.0	0.0	0.0	0.0	0.0	0.0	0.0	0.0
RPS19BP1	91582	symbol	H. sapiens	91582	H. sapiens	RPS19BP1	ribosomal protein S19 binding protein 1	RPS19BP1, also known as ribosomal protein S19 binding protein 1, is a gene that encodes a protein that enables enzyme binding activity. The protein is located in various parts of the cell, including the cytosol, nucleolus, and nucleoplasm. This information is provided by the Alliance of Genome Resources as of April 2022.	There is limited information available on the disease implications of RPS19BP1. However, some studies have suggested that mutations in this gene may be associated with certain types of cancer, including breast cancer and leukemia. Targeted drug discovery efforts for RPS19BP1 are also limited, as the function of this protein is not well understood. However, some studies have suggested that targeti…	GO:0042274 ribosomal small subunit biogenesis;GO:0042254 ribosome biogenesis;GO:0022613 ribonucleoprotein complex biogenesis		Predicted intracellular proteins	Cytosol;Nucleoli (Approved); Additional: Nucleoplasm				0.0	0.0	0.0	0.0	0.0	0.0	0.0	0.0	0.0	0.0	0.0	0.0	0.0	0.0	0.0	0.0	0.0
RRM2	6241	symbol	H. sapiens	6241	H. sapiens	RRM2	ribonucleotide reductase regulatory subunit M2	The RRM2 gene encodes one of two subunits for ribonucleotide reductase, an enzyme that converts ribonucleotides to deoxyribonucleotides. The encoded protein, M2, is regulated in a cell-cycle dependent manner and can be transcribed from alternative promoters, resulting in two isoforms with different N-termini. Pseudogenes related to RRM2 have been identified on chromosomes 1 and X.	The RRM2 gene has been implicated in various types of cancer, including breast, lung, and pancreatic cancer. Inhibition of ribonucleotide reductase has been explored as a potential therapeutic strategy for cancer treatment, and several drugs targeting this enzyme have been developed. Gemcitabine, a nucleoside analogue that inhibits ribonucleotide reductase, is commonly used to treat pancreatic ca…	GO:0009263 deoxyribonucleotide biosynthetic process;GO:0009265 2'-deoxyribonucleotide biosynthetic process;GO:0046385 deoxyribose phosphate biosynthetic process		ENZYME proteins:Oxidoreductases; Enzymes; FDA approved drug targets:Small molecule drugs	Cytosol (Supported)	Cladribine; Imexon; Gallium nitrate; Motexafin gadolinium; GTI 2040	(M40)PID E2F PATHWAY	(M5924)HALLMARK MTORC1 SIGNALING; (M5925)HALLMARK E2F TARGETS	0.0	0.0	0.0	0.0	0.0	0.0	0.0	0.0	0.0	0.0	0.0	0.0	0.0	0.0	0.0	0.0	0.0
RSPH9	221421	symbol	H. sapiens	221421	H. sapiens	RSPH9	radial spoke head component 9	RSPH9 is a human gene that is believed to play a role in the radial spoke head of motile cilia and flagella. Mutations in this gene have been linked to primary ciliary dyskinesia 12, a rare genetic disorder that affects the function of cilia and flagella. Alternative splicing of the RSPH9 gene results in the production of multiple transcript variants.	Primary ciliary dyskinesia (PCD) is a rare genetic disorder that affects the function of cilia and flagella, leading to chronic respiratory infections, infertility, and other symptoms. Mutations in the RSPH9 gene have been linked to PCD12, which is characterized by impaired ciliary and flagellar function. Currently, there are no targeted drug therapies available for PCD, and treatment is mainly s…	GO:0062177 radial spoke assembly;GO:1904158 axonemal central apparatus assembly;GO:0044458 motile cilium assembly		Human disease related genes:Respiratory diseases:Tracheobronchial diseases; Predicted intracellular proteins; Disease related genes					0.0	0.0	0.0	0.0	0.0	0.0	0.0	0.0	0.0	0.0	0.0	0.0	0.0	0.0	0.0	0.0	0.0
RUFY1	80230	symbol	H. sapiens	80230	H. sapiens	RUFY1	RUN and FYVE domain containing 1	RUFY1, also known as RUN and FYVE domain containing 1, is a gene that encodes a protein containing a RUN domain and a FYVE-type zinc finger domain. This protein binds to phosphatidylinositol-3-phosphate (PI3P) and is involved in early endosomal trafficking, tethering, and fusion through interactions with small GTPases such as Rab4, Rab5, and Rab14. The gene has multiple alternatively spliced tran…	There is limited information on the disease implications of RUFY1. However, recent studies have suggested that RUFY1 may play a role in cancer progression and metastasis. Specifically, RUFY1 has been shown to promote the invasion and migration of cancer cells by regulating the activity of small GTPases. Targeted drug discovery efforts for RUFY1 are currently limited, but there is potential for th…	GO:0007264 small GTPase mediated signal transduction;GO:0030100 regulation of endocytosis;GO:0006897 endocytosis		Predicted intracellular proteins	Cytosol;Vesicles (Supported); Additional: Nuclear speckles				0.0	0.0	0.0	0.0	0.0	0.0	0.0	0.0	0.0	0.0	0.0	0.0	0.0	0.0	0.0	0.0	0.0
RUNDC3B	154661	symbol	H. sapiens	154661	H. sapiens	RUNDC3B	RUN domain containing 3B	RUNDC3B is a human gene that encodes a protein containing a RUN domain, which is a conserved protein motif involved in protein-protein interactions. The function of the protein encoded by RUNDC3B is not well understood, but it has been suggested to play a role in cell proliferation and migration. Mutations in this gene have been associated with various types of cancer, including breast, lung, and…	There are currently no targeted drug discovery efforts specifically focused on RUNDC3B. However, the association of mutations in this gene with various types of cancer, including breast, lung, and ovarian cancer, suggests that it may be a potential target for cancer therapy. Additionally, RUNDC3B has been identified as a potential biomarker for predicting the response to chemotherapy in breast ca…			Predicted intracellular proteins	Cytosol (Uncertain); Additional: Vesicles				0.0	0.0	0.0	0.0	0.0	0.0	0.0	0.0	0.0	0.0	0.0	0.0	0.0	0.0	0.0	0.0	0.0
S100P	6286	symbol	H. sapiens	6286	H. sapiens	S100P	S100 calcium binding protein P	S100P is a gene that encodes a protein belonging to the S100 family of proteins, which contain two EF-hand calcium-binding motifs. S100 proteins are found in the cytoplasm and nucleus of various cells and are involved in regulating cellular processes such as cell cycle progression and differentiation. S100P is located on chromosome 4p16, separate from the cluster of S100 genes on chromosome 1q21.…	S100P has been implicated in various types of cancer, including prostate, pancreatic, breast, and lung cancer. In prostate cancer, S100P has been shown to promote tumor growth and metastasis by activating signaling pathways involved in cell proliferation, migration, and invasion. Targeting S100P has been proposed as a potential therapeutic strategy for cancer treatment. Several small molecule inh…	GO:0043542 endothelial cell migration;GO:0010631 epithelial cell migration;GO:0090132 epithelium migration		Predicted intracellular proteins	Nucleoplasm (Supported)	Cromoglicic acid	(M5883)NABA SECRETED FACTORS; (M5885)NABA MATRISOME ASSOCIATED; (M5889)NABA MATRISOME		0.0	0.0	0.0	0.0	0.0	0.0	0.0	0.0	0.0	0.0	0.0	0.0	0.0	0.0	0.0	0.0	0.0
SATB1	6304	symbol	H. sapiens	6304	H. sapiens	SATB1	SATB homeobox 1	The SATB1 gene encodes a matrix protein that binds to nuclear matrix and scaffold-associating DNAs. This protein has a unique nuclear architecture and is responsible for recruiting chromatin-remodeling factors to regulate chromatin structure and gene expression.	The SATB1 gene has been implicated in various diseases, including cancer, autoimmune disorders, and neurological disorders. In cancer, SATB1 has been shown to promote tumor growth and metastasis by regulating the expression of genes involved in cell proliferation, invasion, and angiogenesis. Targeted drug discovery efforts have focused on developing inhibitors of SATB1 to block its function in ca…	GO:0006338 chromatin remodeling;GO:0006325 chromatin organization;GO:0071824 protein-DNA complex organization		Transcription factors:Helix-turn-helix domains; Predicted intracellular proteins	Nucleoplasm (Supported); Additional: Nuclear bodies		(M220)PID CASPASE PATHWAY	(M5902)HALLMARK APOPTOSIS; (M5953)HALLMARK KRAS SIGNALING UP	0.0	0.0	0.0	0.0	0.0	0.0	0.0	0.0	0.0	0.0	0.0	0.0	0.0	0.0	0.0	0.0	0.0
SBSPON	157869	symbol	H. sapiens	157869	H. sapiens	SBSPON	somatomedin B and thrombospondin type 1 domain containing	The human gene SBSPON, also known as somatomedin B and thrombospondin type 1 domain containing, is predicted to play a role as an extracellular matrix structural constituent. It is known to colocalize with collagen-containing extracellular matrix. The gene's function and potential implications in human health are still being studied.	There is limited information available on the disease implications of the SBSPON gene. However, some studies have suggested that it may be involved in the development and progression of certain cancers, such as breast and prostate cancer. Targeted drug discovery efforts for SBSPON are also limited, but some studies have identified potential small molecule inhibitors that could target the protein …			Predicted secreted proteins	Vesicles (Approved)		(M3008)NABA ECM GLYCOPROTEINS; (M5884)NABA CORE MATRISOME; (M5889)NABA MATRISOME		0.0	0.0	0.0	0.0	0.0	0.0	0.0	0.0	0.0	0.0	0.0	0.0	0.0	0.0	0.0	0.0	0.0
SCOC	60592	symbol	H. sapiens	60592	H. sapiens	SCOC	short coiled-coil protein	The SCOC gene encodes a protein that contains a short coiled-coil domain and is found in the Golgi apparatus. It interacts with ADP-ribosylation factor-like proteins and has multiple transcript variants due to alternative splicing. Pseudogenes of this gene are also present on chromosomes 1 and 14.	There is limited information available on the disease implications of the SCOC gene. However, recent studies have suggested that it may play a role in cancer progression and metastasis. Specifically, SCOC has been shown to be upregulated in various types of cancer, including breast, lung, and pancreatic cancer. Targeted drug discovery efforts for SCOC are still in the early stages, but there is p…	GO:0061635 regulation of protein complex stability;GO:0016239 positive regulation of macroautophagy;GO:0010508 positive regulation of autophagy		Predicted intracellular proteins	Golgi apparatus;Nucleoplasm (Approved)				0.0	0.0	0.0	0.0	0.0	0.0	0.0	0.0	0.0	0.0	0.0	0.0	0.0	0.0	0.0	0.0	0.0
SEC22A	26984	symbol	H. sapiens	26984	H. sapiens	SEC22A	SEC22 homolog A, vesicle trafficking protein	SEC22A is a human gene that encodes a protein belonging to the SEC22 family of vesicle trafficking proteins. This protein is similar to rat SEC22 and is believed to play a role in the early stages of the secretory pathway. The exact function of SEC22A is not yet fully understood, but it is thought to be involved in the transport of proteins and other molecules within cells. Mutations in this gene…	Mutations in the SEC22A gene have been associated with various diseases, including diabetes and cancer. In diabetes, SEC22A has been shown to play a role in the regulation of insulin secretion from pancreatic beta cells. In cancer, SEC22A has been found to be overexpressed in several types of tumors, including breast, lung, and colon cancer, and may be involved in tumor growth and metastasis. Tar…	GO:0006888 endoplasmic reticulum to Golgi vesicle-mediated transport;GO:0061025 membrane fusion;GO:0048193 Golgi vesicle transport		Predicted intracellular proteins	Golgi apparatus (Approved); Additional: Vesicles				0.0	0.0	0.0	0.0	0.0	0.0	0.0	0.0	0.0	0.0	0.0	0.0	0.0	0.0	0.0	0.0	0.0
SELENBP1-A						None	None	None	None	None	None	None	None	None	None	None	nan	nan	nan	nan	nan	nan	nan	nan	nan	nan	nan	nan	nan	nan	nan	nan	nan
SEMA6A	57556	symbol	H. sapiens	57556	H. sapiens	SEMA6A	semaphorin 6A	SEMA6A is a gene that encodes for a transmembrane protein called semaphorin 6A. This protein is expressed during the development of neural tissue and is essential for the proper formation of the thalamocortical projection. The thalamocortical projection is a pathway that connects the thalamus (a structure in the brain that relays sensory information) to the cortex (the outer layer of the brain re…	SEMA6A mutations have been linked to several neurodevelopmental disorders, including autism spectrum disorder (ASD), attention deficit hyperactivity disorder (ADHD), and intellectual disability. Studies have shown that SEMA6A plays a critical role in the development of neural circuits that are disrupted in these disorders. As a result, SEMA6A has become a target for drug discovery efforts aimed a…	GO:0106089 negative regulation of cell adhesion involved in sprouting angiogenesis;GO:0106088 regulation of cell adhesion involved in sprouting angiogenesis;GO:1900747 negative regulation of vascular endothelial growth factor signaling pathway		Predicted intracellular proteins	Nucleoplasm (Approved); Additional: Intermediate filaments;Nuclear bodies		(M5880)NABA ECM AFFILIATED; (M5885)NABA MATRISOME ASSOCIATED; (M5889)NABA MATRISOME		0.0	0.0	0.0	0.0	0.0	0.0	0.0	0.0	0.0	0.0	0.0	0.0	0.0	0.0	0.0	0.0	0.0
SEPTIN5	5413	symbol	H. sapiens	5413	H. sapiens	SEPTIN5	septin 5	SEPTIN5, also known as septin 5, is a gene that belongs to the septin gene family of nucleotide binding proteins. Septins were first identified in yeast as cell division cycle regulatory proteins and are highly conserved in yeast, Drosophila, and mouse. They appear to regulate cytoskeletal organization, and disruption of septin function can lead to cytokinesis disturbances and the formation of la…	SEPTIN5 has been implicated in several diseases, including cancer, neurodegenerative disorders, and psychiatric disorders. In cancer, SEPTIN5 has been shown to be overexpressed in several types of tumors, including breast, lung, and colon cancer, and may play a role in tumor progression and metastasis. Targeted drug discovery efforts for SEPTIN5 are still in the early stages, but several small mo…	GO:0016080 synaptic vesicle targeting;GO:2000300 regulation of synaptic vesicle exocytosis;GO:0035176 social behavior		Predicted intracellular proteins	Actin filaments;Cytosol;Nucleoplasm (Approved)				0.0	0.0	0.0	0.0	0.0	0.0	0.0	0.0	0.0	0.0	0.0	0.0	0.0	0.0	0.0	0.0	0.0
SFPQ	6421	symbol	H. sapiens	6421	H. sapiens	SFPQ	splicing factor proline and glutamine rich	SFPQ, or splicing factor proline and glutamine rich, is a human gene that plays a role in alternative mRNA splicing, regulation of transcription by RNA polymerase II, and double-strand break repair via homologous recombination. It enables DNA binding activity, histone deacetylase binding activity, and protein homodimerization activity. SFPQ is located in chromatin, nuclear matrix, and paraspeckle…	SFPQ has been implicated in several diseases, including cancer, neurodegenerative disorders, and autoimmune diseases. In cancer, SFPQ has been shown to be overexpressed in various types of tumors, including breast, lung, and prostate cancer, and is associated with poor prognosis. Targeting SFPQ has been explored as a potential therapeutic strategy for cancer treatment. For example, a small molecu…	GO:1902177 positive regulation of oxidative stress-induced intrinsic apoptotic signaling pathway;GO:0042754 negative regulation of circadian rhythm;GO:1903209 positive regulation of oxidative stress-induced cell death		Transcription factors:Yet undefined DNA-binding domains; Predicted intracellular proteins; Cancer-related genes; Disease related genes	Nucleoplasm (Enhanced)	Copper; Artenimol		(M5901)HALLMARK G2M CHECKPOINT	0.0	0.0	0.0	0.0	0.0	0.0	1.0	0.0	0.0	0.0	0.0	0.0	0.0	0.0	0.0	0.0	0.0
SGPP2	130367	symbol	H. sapiens	130367	H. sapiens	SGPP2	sphingosine-1-phosphate phosphatase 2	SGPP2 is a gene that encodes a transmembrane protein responsible for breaking down sphingosine 1-phosphate, a signaling molecule involved in inflammatory responses. The gene is induced during inflammation and can be downregulated by the microRNA-31 tumor suppressor. Different isoforms of the protein are produced through alternative splicing.	SGPP2 has been implicated in various diseases, including cancer, autoimmune disorders, and cardiovascular diseases. In cancer, SGPP2 has been shown to promote tumor growth and metastasis by regulating the immune response and angiogenesis. Therefore, targeting SGPP2 has emerged as a potential therapeutic strategy for cancer treatment. Several small molecule inhibitors of SGPP2 have been developed,…	GO:0061469 regulation of type B pancreatic cell proliferation;GO:0006670 sphingosine metabolic process;GO:0046519 sphingoid metabolic process							0.0	0.0	0.0	0.0	0.0	0.0	0.0	0.0	0.0	0.0	0.0	0.0	1.0	0.0	1.0	0.0	0.0
SHC1	6464	symbol	H. sapiens	6464	H. sapiens	SHC1	SHC adaptor protein 1	The SHC1 gene encodes three isoforms that act as adapter proteins in signal transduction pathways. The longest isoform, p66Shc, may play a role in regulating lifespan and the effects of reactive oxygen species. The other two isoforms, p52Shc and p46Shc, link activated receptor tyrosine kinases to the Ras pathway by recruiting the GRB2/SOS complex. Unlike the other two isoforms, p46Shc is targeted…	The SHC1 gene has been implicated in several diseases, including cancer, diabetes, and cardiovascular disease. In cancer, the overexpression of p66Shc has been linked to increased tumor growth and metastasis. In diabetes, p66Shc has been shown to play a role in insulin resistance and beta-cell dysfunction. In cardiovascular disease, p66Shc has been associated with oxidative stress and endothelial…	GO:0007176 regulation of epidermal growth factor-activated receptor activity;GO:0048009 insulin-like growth factor receptor signaling pathway;GO:0007173 epidermal growth factor receptor signaling pathway		RAS pathway related proteins; Predicted intracellular proteins	Cytosol (Enhanced)		(M12771)SA PTEN PATHWAY; (M18895)SA TRKA RECEPTOR; (M273)PID EPHA2 FWD PATHWAY	(M5922)HALLMARK UNFOLDED PROTEIN RESPONSE; (M5915)HALLMARK APICAL JUNCTION	0.0	0.0	0.0	0.0	0.0	0.0	0.0	0.0	0.0	0.0	0.0	0.0	0.0	0.0	0.0	0.0	0.0
SIVA1	10572	symbol	H. sapiens	10572	H. sapiens	SIVA1	SIVA1 apoptosis inducing factor	SIVA1 is a gene that encodes an E3 ubiquitin ligase, which plays a role in regulating cell cycle progression, cell proliferation, and apoptosis. The protein encoded by this gene binds to the cytoplasmic tail of the CD27 antigen, a member of the tumor necrosis factor receptor superfamily. In response to UV radiation-induced DNA damage, SIVA1 mediates the ubiquitination of proliferating cell nuclea…	There is limited information available on the disease implications of SIVA1. However, some studies have suggested that SIVA1 may play a role in the development and progression of certain types of cancer, including breast cancer and hepatocellular carcinoma. Targeted drug discovery efforts for SIVA1 are also limited, as the function of this gene is not well understood. However, some studies have s…	GO:0046718 viral entry into host cell;GO:0097191 extrinsic apoptotic signaling pathway;GO:0044409 entry into host		Predicted intracellular proteins	Nucleoplasm (Supported)	Zinc; Zinc acetate; Zinc chloride; Zinc sulfate, unspecified form			0.0	0.0	0.0	0.0	0.0	0.0	0.0	0.0	0.0	0.0	0.0	0.0	0.0	0.0	0.0	0.0	0.0
SIX3	6496	symbol	H. sapiens	6496	H. sapiens	SIX3	SIX homeobox 3	The SIX3 gene is a member of the sine oculis homeobox transcription factor family and is involved in eye development. Mutations in this gene have been linked to holoprosencephaly type 2, a condition characterized by abnormal brain development and facial deformities.	Holoprosencephaly type 2 is a rare genetic disorder caused by mutations in the SIX3 gene. This condition is characterized by incomplete separation of the brain's hemispheres, leading to abnormal brain development and facial deformities. There is currently no cure for holoprosencephaly type 2, and treatment is mainly supportive and symptomatic. However, targeted drug discovery efforts are underway…	GO:0003404 optic vesicle morphogenesis;GO:0009946 proximal/distal axis specification;GO:0061074 regulation of neural retina development		Human disease related genes:Congenital malformations:Congenital malformations of the nervous system; Transcription factors:Helix-turn-helix domains; Predicted intracellular proteins; Disease related genes	Nucleoplasm (Approved)				0.0	0.0	0.0	0.0	0.0	0.0	0.0	0.0	0.0	0.0	0.0	1.0	0.0	0.0	0.0	0.0	0.0
SLC12A1	6557	symbol	H. sapiens	6557	H. sapiens	SLC12A1	solute carrier family 12 member 1	SLC12A1 is a gene that encodes a sodium-potassium-chloride cotransporter that is specific to the kidneys. It is found on the luminal membrane of renal epithelial cells in the thick ascending limb of Henle's loop and the macula densa. This gene is responsible for concentrating urine and is the main contributor to the resorption of NaCl. It is sensitive to diuretics such as furosemide and bumetanid…	Defects in SLC12A1 can lead to Bartter-like syndromes, which are a group of rare genetic disorders that affect the kidneys' ability to reabsorb salt and water. These syndromes are characterized by electrolyte imbalances, including low potassium levels, metabolic alkalosis, and increased urine output. There are currently no targeted drug discovery efforts for SLC12A1, but diuretics such as furosem…	GO:0055064 chloride ion homeostasis;GO:0055081 monoatomic anion homeostasis;GO:0006884 cell volume homeostasis		Human disease related genes:Endocrine and metabolic diseases:Other endocrine and metabolic diseases; Transporters:Electrochemical Potential-driven transporters; FDA approved drug targets:Small molecule drugs; Disease related genes	Vesicles (Approved); Additional: Nucleoplasm	Torasemide; Methyclothiazide; Chlorthalidone; Chlormerodrin; Furosemide; Potassium chloride; Hydroflumethiazide; Bumetanide; Etacrynic acid; Quinethazone; Piretanide			0.0	0.0	0.0	0.0	0.0	0.0	0.0	0.0	0.0	0.0	0.0	0.0	0.0	0.0	0.0	0.0	0.0
SLC19A2	10560	symbol	H. sapiens	10560	H. sapiens	SLC19A2	solute carrier family 19 member 2	SLC19A2 is a gene that encodes the thiamin transporter protein. Mutations in this gene can cause thiamin-responsive megaloblastic anemia syndrome (TRMA), which is a rare genetic disorder characterized by diabetes mellitus, megaloblastic anemia, and sensorineural deafness. The gene has two transcript variants that encode different isoforms. Thiamin is an essential nutrient that plays a crucial rol…	Thiamin-responsive megaloblastic anemia syndrome (TRMA) is a rare genetic disorder caused by mutations in the SLC19A2 gene. The disorder is characterized by diabetes mellitus, megaloblastic anemia, and sensorineural deafness. Treatment for TRMA involves high doses of thiamin, which can improve the symptoms of the disorder. There are currently no targeted drug discovery efforts for TRMA, as the di…	GO:0042723 thiamine-containing compound metabolic process;GO:0071934 thiamine transmembrane transport;GO:0015888 thiamine transport		Human disease related genes:Endocrine and metabolic diseases:Other endocrine and metabolic diseases; Disease related genes; Human disease related genes:Cardiovascular diseases:Hematologic diseases; Potential drug targets; Human disease related genes:Nervous system diseases:Other nervous and sensory system diseases; Transporters:Electrochemical Potential-driven transporters	Cytosol (Approved)			(M5906)HALLMARK ESTROGEN RESPONSE EARLY; (M5939)HALLMARK P53 PATHWAY	1.0	0.0	0.0	0.0	0.0	0.0	0.0	0.0	0.0	0.0	0.0	0.0	0.0	0.0	0.0	0.0	0.0
SLC19A3	80704	symbol	H. sapiens	80704	H. sapiens	SLC19A3	solute carrier family 19 member 3	SLC19A3 is a gene that encodes a transmembrane thiamine transporter that is expressed throughout the body but does not transport folate. Mutations in this gene cause biotin-responsive basal ganglia disease (BBGD), a recessive disorder that presents in childhood and can lead to chronic encephalopathy, dystonia, quadriparesis, and death if left untreated. Patients with BBGD have necrosis in the hea…	Biotin-responsive basal ganglia disease (BBGD) is caused by mutations in the SLC19A3 gene, which encodes a thiamine transporter. BBGD is a rare autosomal recessive disorder that presents in childhood and can lead to chronic encephalopathy, dystonia, quadriparesis, and death if left untreated. High doses of biotin can eliminate pathological symptoms if administered early, but delayed treatment can…	GO:0042723 thiamine-containing compound metabolic process;GO:0071934 thiamine transmembrane transport;GO:0015888 thiamine transport		Transporters:Electrochemical Potential-driven transporters; Human disease related genes:Congenital disorders of metabolism:Other congenital disorders of metabolism; Potential drug targets; Disease related genes	Nucleoplasm (Approved); Additional: Cytosol;Plasma membrane				1.0	0.0	0.0	0.0	0.0	0.0	0.0	0.0	0.0	0.0	0.0	0.0	0.0	0.0	0.0	0.0	0.0
SLC25A19	60386	symbol	H. sapiens	60386	H. sapiens	SLC25A19	solute carrier family 25 member 19	SLC25A19 is a gene that encodes a mitochondrial protein belonging to the solute carrier family. Initially, it was believed that this protein was responsible for transporting deoxynucleotides into the mitochondria, but further research has shown that it actually functions as the mitochondrial thiamine pyrophosphate carrier. This carrier transports thiamine pyrophosphates into the mitochondria. Mut…	Mutations in the SLC25A19 gene have been linked to a rare metabolic disorder called microcephaly, Amish type. This disorder is characterized by severe congenital microcephaly, which is a condition where the head circumference is smaller than normal due to abnormal brain development. Other symptoms include developmental delay, seizures, and 2-ketoglutaric aciduria, which is an abnormal buildup of …	GO:0030302 deoxynucleotide transport;GO:0030974 thiamine pyrophosphate transmembrane transport;GO:0042723 thiamine-containing compound metabolic process		Disease related genes; Human disease related genes:Congenital malformations:Congenital malformations of the nervous system; Potential drug targets; Transporters:Electrochemical Potential-driven transporters; Predicted intracellular proteins	Mitochondria (Supported)			(M5949)HALLMARK PEROXISOME	1.0	0.0	0.0	0.0	0.0	0.0	0.0	0.0	0.0	0.0	0.0	0.0	0.0	0.0	0.0	0.0	0.0
SLC25A36	55186	symbol	H. sapiens	55186	H. sapiens	SLC25A36	solute carrier family 25 member 36	SLC25A36 is a human gene that encodes a protein belonging to the solute carrier family 25 member 36. This protein is involved in the transport of pyrimidine nucleotides across the mitochondrial membrane, which is essential for mitochondrial genome maintenance and regulation of mitochondrial membrane potential. SLC25A36 is located in the mitochondrion and plays a crucial role in maintaining the pr…	There is limited information available on the disease implications of SLC25A36 mutations. However, recent studies have suggested that mutations in this gene may be associated with mitochondrial dysfunction and neurodegenerative disorders such as Parkinson's disease. Targeted drug discovery efforts for SLC25A36 are currently underway, with a focus on identifying small molecule inhibitors that can …	GO:0006864 pyrimidine nucleotide transport;GO:1990519 pyrimidine nucleotide import into mitochondrion;GO:0072531 pyrimidine-containing compound transmembrane transport		Predicted intracellular proteins; Transporters:Electrochemical Potential-driven transporters	Cytosol;Mitochondria (Approved); Additional: Nucleoplasm				1.0	0.0	0.0	0.0	0.0	0.0	0.0	0.0	0.0	0.0	0.0	0.0	0.0	0.0	0.0	0.0	0.0
SLC26A4	5172	symbol	H. sapiens	5172	H. sapiens	SLC26A4	solute carrier family 26 member 4	SLC26A4 is a gene that is associated with Pendred syndrome, which is the most common form of syndromic deafness. This gene is highly similar to the SLC26A3 gene and is located 3' of it. The protein encoded by SLC26A4 has homology to sulfate transporters. Mutations in this gene are inherited in an autosomal-recessive manner.	Mutations in the SLC26A4 gene are associated with Pendred syndrome, which is characterized by sensorineural hearing loss, goiter, and an enlarged vestibular aqueduct. The severity of the hearing loss can vary widely, and some individuals may have normal hearing. There is currently no cure for Pendred syndrome, and treatment is focused on managing the symptoms. Targeted drug discovery efforts for …	GO:0015705 iodide transport;GO:0019532 oxalate transport;GO:1902358 sulfate transmembrane transport		Human disease related genes:Nervous system diseases:Ear disease; Disease related genes; Potential drug targets; Transporters:Electrochemical Potential-driven transporters; Human disease related genes:Endocrine and metabolic diseases:Thyroid gland diseases					1.0	0.0	0.0	0.0	0.0	0.0	0.0	0.0	0.0	0.0	0.0	0.0	0.0	0.0	0.0	0.0	0.0
SLC30A3	7781	symbol	H. sapiens	7781	H. sapiens	SLC30A3	solute carrier family 30 member 3	SLC30A3 is a human gene that is predicted to enable zinc ion transmembrane transporter activity. It is involved in the regulation of sequestering of zinc ion and is located in the late endosome and synaptic vesicle. This information is provided by the Alliance of Genome Resources as of April 2022.	Mutations in the SLC30A3 gene have been associated with Parkinson's disease (PD) and dystonia. PD is a neurodegenerative disorder characterized by the loss of dopaminergic neurons in the substantia nigra region of the brain, leading to motor symptoms such as tremors, rigidity, and bradykinesia. Dystonia is a movement disorder characterized by involuntary muscle contractions that cause twisting an…	GO:0099180 zinc ion import into synaptic vesicle;GO:0061088 regulation of sequestering of zinc ion;GO:0062111 zinc ion import into organelle		Transporters:Electrochemical Potential-driven transporters	Vesicles (Approved); Additional: Cytosol;Nucleoli;Nucleoplasm			(M5915)HALLMARK APICAL JUNCTION; (M5956)HALLMARK KRAS SIGNALING DN	0.0	0.0	0.0	0.0	0.0	0.0	0.0	0.0	0.0	0.0	0.0	0.0	0.0	0.0	0.0	0.0	0.0
SLC33A1	9197	symbol	H. sapiens	9197	H. sapiens	SLC33A1	solute carrier family 33 member 1	SLC33A1 is a gene that encodes a protein required for the formation of O-acetylated gangliosides. The protein is predicted to have 6 to 10 transmembrane domains and a leucine zipper motif in transmembrane domain III. Defects in this gene have been linked to spastic paraplegia autosomal dominant type 42 (SPG42) in a Chinese family, but not in similar patients of European descent. Two transcript va…	Mutations in the SLC33A1 gene have been linked to spastic paraplegia autosomal dominant type 42 (SPG42), a rare neurological disorder characterized by progressive muscle stiffness and weakness in the lower limbs. There are currently no targeted drug discovery efforts for SPG42 specifically, but research on the function of the SLC33A1 protein may lead to potential therapeutic targets in the future…	GO:0015876 acetyl-CoA transport;GO:0015916 fatty-acyl-CoA transport;GO:1901337 thioester transport		Human disease related genes:Nervous system diseases:Other nervous and sensory system diseases; Transporters:Electrochemical Potential-driven transporters; Potential drug targets; Disease related genes	Cytosol;Vesicles (Approved)				1.0	0.0	0.0	0.0	0.0	0.0	0.0	0.0	0.0	0.0	0.0	0.0	0.0	0.0	0.0	0.0	0.0
SLC35D2	11046	symbol	H. sapiens	11046	H. sapiens	SLC35D2	solute carrier family 35 member D2	SLC35D2 is a gene that encodes for a protein that is involved in the transport of nucleotide sugars from the cytosol into the lumen compartment of the endoplasmic reticulum and Golgi apparatus. Nucleotide sugars are high-energy donor substrates for glycosyltransferases, which are enzymes that catalyze the transfer of sugar molecules to other molecules. The transport of nucleotide sugars is essent…	SLC35D2 dysfunction has been associated with developmental disorders such as congenital disorders of glycosylation (CDG) and intellectual disability. CDG is a group of rare genetic disorders that affect the glycosylation process, leading to a wide range of symptoms including developmental delay, seizures, and abnormal facial features. Targeted drug discovery efforts for SLC35D2-related disorders …	GO:0015789 UDP-N-acetylgalactosamine transmembrane transport;GO:0015783 GDP-fucose transmembrane transport;GO:0090480 purine nucleotide-sugar transmembrane transport		Transporters:Electrochemical Potential-driven transporters	Golgi apparatus (Supported)				0.0	0.0	0.0	0.0	0.0	0.0	0.0	0.0	0.0	0.0	0.0	0.0	0.0	0.0	0.0	0.0	0.0
SLC39A11	201266	symbol	H. sapiens	201266	H. sapiens	SLC39A11	solute carrier family 39 member 11	SLC39A11 is a human gene that is predicted to enable zinc ion transmembrane transporter activity and be involved in zinc ion transmembrane transport. It is also predicted to be located in the Golgi apparatus, nucleus, and plasma membrane, and to be active in the membrane. This information is provided by the Alliance of Genome Resources as of April 2022.	There is limited information available on the disease implications of SLC39A11. However, studies have suggested that mutations in this gene may be associated with certain types of cancer, including breast cancer and hepatocellular carcinoma. Targeted drug discovery efforts for SLC39A11 are currently underway, with a focus on developing drugs that can modulate its activity and potentially treat ca…	GO:0071577 zinc ion transmembrane transport;GO:0006829 zinc ion transport;GO:0000041 transition metal ion transport		Predicted intracellular proteins; Transporters:Electrochemical Potential-driven transporters	Nucleoplasm (Approved)				0.0	0.0	0.0	0.0	0.0	0.0	0.0	0.0	0.0	0.0	0.0	0.0	0.0	0.0	0.0	0.0	0.0
SLC6A11	6538	symbol	H. sapiens	6538	H. sapiens	SLC6A11	solute carrier family 6 member 11	SLC6A11 is a gene that encodes a protein responsible for transporting gamma-aminobutyric acid (GABA), an inhibitory neurotransmitter that helps regulate brain activity. This transporter is sodium-dependent and plays a crucial role in ending GABA neurotransmission. Defects in this gene can lead to various neurological disorders such as epilepsy, behavioral problems, and intellectual disabilities. …	SLC6A11 has been implicated in various neurological disorders, including epilepsy, anxiety, depression, and schizophrenia. Targeting this transporter with drugs has been a promising approach for treating these disorders. Several drugs that target SLC6A11 have been developed and are currently on the market. For example, tiagabine is a selective inhibitor of the GABA transporter that has been appro…	GO:0051936 gamma-aminobutyric acid reuptake;GO:0051933 amino acid neurotransmitter reuptake;GO:0015734 taurine transport		Transporters:Electrochemical Potential-driven transporters	Nucleoplasm (Uncertain); Additional: Vesicles	Guvacine			1.0	0.0	0.0	0.0	0.0	0.0	0.0	0.0	0.0	0.0	0.0	0.0	0.0	0.0	0.0	0.0	0.0
SLITRK3	22865	symbol	H. sapiens	22865	H. sapiens	SLITRK3	SLIT and NTRK like family member 3	SLITRK3 is a gene that encodes a transmembrane protein involved in controlling neurite outgrowth. The protein contains two leucine-rich repeat domains and a C-terminal domain similar to the Trk neurotrophin receptor protein. The gene is expressed at higher levels in various types of tumors. Alternative splicing results in multiple transcript variants, all encoding the same protein.	SLITRK3 has been implicated in various neurological disorders, including Tourette syndrome, obsessive-compulsive disorder, and attention-deficit/hyperactivity disorder. Studies have shown that SLITRK3 expression is altered in the brains of individuals with these disorders, suggesting a potential role in their pathogenesis. Targeted drug discovery efforts for SLITRK3 have focused on identifying sm…	GO:0072553 terminal button organization;GO:0097116 gephyrin clustering involved in postsynaptic density assembly;GO:0097107 postsynaptic density assembly		Predicted intracellular proteins	Mitochondria (Approved)				0.0	0.0	0.0	0.0	0.0	0.0	0.0	0.0	0.0	0.0	0.0	0.0	0.0	0.0	0.0	0.0	0.0
SMDT1	91689	symbol	H. sapiens	91689	H. sapiens	SMDT1	single-pass membrane protein with aspartate rich tail 1	SMDT1 is a gene that encodes a protein that is a key regulatory component of a calcium channel located in the inner membrane of mitochondria. The protein is a single-pass membrane protein with an aspartate-rich tail. The calcium channel is important for regulating the flow of calcium ions into the mitochondria, which is essential for various cellular processes. The function of SMDT1 is crucial fo…	There is limited information available on the disease implications of SMDT1 mutations. However, recent studies have suggested that mutations in SMDT1 may be associated with mitochondrial dysfunction and neurodegenerative diseases such as Parkinson's disease. Targeted drug discovery efforts for SMDT1 are still in the early stages, but there is potential for developing drugs that can modulate the a…	GO:0036444 calcium import into the mitochondrion;GO:0006851 mitochondrial calcium ion transmembrane transport;GO:0051560 mitochondrial calcium ion homeostasis		Transporters:Accessory Factors Involved in Transport	Mitochondria (Supported); Additional: Nucleoplasm				0.0	0.0	0.0	0.0	0.0	0.0	0.0	0.0	0.0	0.0	0.0	0.0	0.0	0.0	0.0	0.0	0.0
SMG6	23293	symbol	H. sapiens	23293	H. sapiens	SMG6	SMG6 nonsense mediated mRNA decay factor	SMG6 is a gene that encodes a protein involved in the maintenance of chromosome ends and the nonsense-mediated mRNA decay (NMD) pathway. The protein is a component of the telomerase ribonucleoprotein complex responsible for the replication and maintenance of chromosome ends. It also plays a role in NMD by providing the endonuclease activity needed to initiate NMD near the premature translation te…	Research has shown that mutations in the SMG6 gene can lead to various diseases, including cancer, intellectual disability, and developmental disorders. In particular, SMG6 has been implicated in the development of glioblastoma, a highly aggressive form of brain cancer. Targeted drug discovery efforts have focused on developing inhibitors of the telomerase enzyme, which is essential for the repli…	GO:1904354 negative regulation of telomere capping;GO:1904353 regulation of telomere capping;GO:0032205 negative regulation of telomere maintenance		Predicted intracellular proteins	Nucleoli (Supported); Additional: Cytosol	Grn163l	(M105)PID TELOMERASE PATHWAY		0.0	0.0	0.0	0.0	0.0	0.0	0.0	0.0	0.0	0.0	0.0	0.0	0.0	0.0	0.0	0.0	0.0
SMURF2	64750	symbol	H. sapiens	64750	H. sapiens	SMURF2	SMAD specific E3 ubiquitin protein ligase 2	SMURF2 is a human gene that encodes for a protein called SMAD specific E3 ubiquitin protein ligase 2. This protein has several functions, including enabling SMAD binding activity, identical protein binding activity, and ubiquitin-protein transferase activity. It is involved in negative regulation of the transforming growth factor beta receptor signaling pathway, positive regulation of trophoblast…	Research has shown that SMURF2 is involved in the development and progression of several diseases, including cancer, cardiovascular disease, and neurological disorders. In cancer, SMURF2 has been found to play a role in tumor growth and metastasis, making it a potential target for cancer therapy. Several drug discovery efforts have focused on developing small molecule inhibitors of SMURF2, with p…	GO:0030579 ubiquitin-dependent SMAD protein catabolic process;GO:1901165 positive regulation of trophoblast cell migration;GO:1901163 regulation of trophoblast cell migration		Enzymes; ENZYME proteins:Transferases; Predicted intracellular proteins	Nuclear speckles (Supported)		(M181)PID BMP PATHWAY; (M286)PID TGFBR PATHWAY	(M5896)HALLMARK TGF BETA SIGNALING	0.0	0.0	0.0	0.0	0.0	0.0	0.0	0.0	0.0	0.0	0.0	0.0	0.0	0.0	0.0	0.0	0.0
SNX10	29887	symbol	H. sapiens	29887	H. sapiens	SNX10	sorting nexin 10	SNX10 is a gene that belongs to the sorting nexin family and encodes a protein that contains a phosphoinositide binding domain. Unlike some family members, this protein does not contain a coiled coil region. SNX10 may be involved in regulating endosome homeostasis and is involved in intracellular trafficking. Alternative splicing of this gene results in multiple transcript variants.	There is limited information available on the disease implications of SNX10. However, recent studies have suggested that mutations in SNX10 may be associated with autosomal recessive osteopetrosis, a rare genetic disorder characterized by increased bone density and susceptibility to fractures. Targeted drug discovery efforts for SNX10 are also limited, as the function of this gene is not well und…	GO:0035630 bone mineralization involved in bone maturation;GO:0044691 tooth eruption;GO:0001696 gastric acid secretion		Human disease related genes:Congenital malformations:Congenital malformations of the musculoskeletal system; Predicted intracellular proteins; Disease related genes	Microtubules;Nucleoplasm (Supported); Additional: Nucleoli			(M5907)HALLMARK ESTROGEN RESPONSE LATE	0.0	0.0	0.0	0.0	0.0	0.0	0.0	0.0	0.0	0.0	0.0	0.0	0.0	0.0	0.0	0.0	0.0
SNX21	90203	symbol	H. sapiens	90203	H. sapiens	SNX21	sorting nexin family member 21	SNX21 is a gene that belongs to the sorting nexin family, which contains a phosphoinositide binding domain and is involved in intracellular trafficking. Unlike some family members, SNX21 does not contain a coiled coil region. The specific function of this gene is not yet known. Multiple transcript variants encoding different isoforms have been identified.	There is currently limited information on the disease implications of SNX21. However, some studies have suggested that SNX21 may play a role in cancer progression and metastasis. For example, one study found that SNX21 expression was upregulated in breast cancer cells and that knockdown of SNX21 inhibited cell migration and invasion. As for targeted drug discovery efforts, there are currently no …	GO:0015031 protein transport;GO:0045184 establishment of protein localization;GO:0071705 nitrogen compound transport		Predicted intracellular proteins	Vesicles (Approved); Additional: Centriolar satellite				0.0	0.0	0.0	0.0	0.0	0.0	0.0	0.0	0.0	0.0	0.0	0.0	0.0	0.0	0.0	0.0	0.0
SNX4	8723	symbol	H. sapiens	8723	H. sapiens	SNX4	sorting nexin 4	SNX4, or sorting nexin 4, is a gene that belongs to the sorting nexin family. This family contains a phosphoinositide binding domain called phox (PX) and is involved in intracellular trafficking. SNX4 has been found to associate with the long isoform of the leptin receptor and with receptor tyrosine kinases for platelet-derived growth factor, insulin, and epidermal growth factor in cell cultures,…	There is limited information available on the disease implications of SNX4. However, some studies have suggested that SNX4 may play a role in cancer progression and metastasis. For example, one study found that SNX4 expression was upregulated in breast cancer cells and that knockdown of SNX4 inhibited cell migration and invasion. There are currently no targeted drug discovery efforts specifically…	GO:1903593 regulation of histamine secretion by mast cell;GO:1903595 positive regulation of histamine secretion by mast cell;GO:0033008 positive regulation of mast cell activation involved in immune response		Predicted intracellular proteins					0.0	0.0	0.0	0.0	0.0	0.0	0.0	0.0	0.0	0.0	0.0	0.0	0.0	0.0	0.0	0.0	0.0
SOCS1	8651	symbol	H. sapiens	8651	H. sapiens	SOCS1	suppressor of cytokine signaling 1	SOCS1 is a gene that belongs to the STAT-induced STAT inhibitor (SSI) family, also known as suppressor of cytokine signaling. It is a cytokine-inducible negative regulator of cytokine signaling, which means that it functions to attenuate cytokine signaling. The expression of this gene can be induced by certain cytokines, including IL2, IL3, erythropoietin (EPO), CSF2/GM-CSF, and interferon (IFN)-…	SOCS1 has been implicated in various diseases, including cancer, autoimmune disorders, and infectious diseases. In cancer, SOCS1 is often downregulated, leading to increased cytokine signaling and tumor growth. Therefore, targeting SOCS1 has been explored as a potential therapeutic strategy for cancer treatment. Several drugs targeting SOCS1 are currently in preclinical development, including sma…	GO:0043377 negative regulation of CD8-positive, alpha-beta T cell differentiation;GO:0043376 regulation of CD8-positive, alpha-beta T cell differentiation;GO:2001186 negative regulation of CD8-positive, alpha-beta T cell activation		Cancer-related genes; Predicted intracellular proteins	Nucleoplasm (Supported); Additional: Cytoplasmic bodies		(M1718)SIG IL4RECEPTOR IN B LYPHOCYTES; (M161)PID IFNG PATHWAY; (M231)PID KIT PATHWAY	(M5897)HALLMARK IL6 JAK STAT3 SIGNALING; (M5947)HALLMARK IL2 STAT5 SIGNALING; (M5913)HALLMARK INTERFERON GAMMA RESPONSE	0.0	0.0	0.0	0.0	0.0	0.0	0.0	0.0	0.0	0.0	0.0	0.0	0.0	0.0	0.0	0.0	0.0
[truncated: 56 more rows]

## Sheet: Enrichment
GroupID	Category	Term	Description	LogP	Log(q-value)	Genes	Symbols	InTerm_InList
1_Summary	WikiPathways	WP4297	Thiamine metabolic pathways	-4.51712	-0.598472	5160,10560,60386,80704,1497,5172,6538,9197,56262,55186	PDHA1,SLC19A2,SLC25A19,SLC19A3,CTNS,SLC26A4,SLC6A11,SLC33A1,LRRC8A,SLC25A36	10/-
1_Member	WikiPathways	WP4297	Thiamine metabolic pathways	-4.51712	-0.598472	5160,10560,60386,80704	PDHA1,SLC19A2,SLC25A19,SLC19A3	4/6
1_Member	GO Biological Processes	GO:0072348	sulfur compound transport	-4.28222	-0.598472	1497,5172,6538,9197,10560,56262,60386,80704	CTNS,SLC26A4,SLC6A11,SLC33A1,SLC19A2,LRRC8A,SLC25A19,SLC19A3	8/36
1_Member	GO Biological Processes	GO:0015888	thiamine transport	-4.24806	-0.598472	10560,60386,80704	SLC19A2,SLC25A19,SLC19A3	3/3
1_Member	GO Biological Processes	GO:0071934	thiamine transmembrane transport	-4.24806	-0.598472	10560,60386,80704	SLC19A2,SLC25A19,SLC19A3	3/3
1_Member	Reactome Gene Sets	R-HSA-196819	Vitamin B1 (thiamin) metabolism	-4.24806	-0.598472	10560,60386,80704	SLC19A2,SLC25A19,SLC19A3	3/3
1_Member	GO Biological Processes	GO:0042723	thiamine-containing compound metabolic process	-3.65861	-0.12952	10560,60386,80704	SLC19A2,SLC25A19,SLC19A3	3/4
[truncated: 54 more rows]
