# Supplementary material for: Genomic signatures of convergent shifts to plunge-diving behavior in birds
Source: Commun Biol. 2023 Oct 24;6:1011. doi: 10.1038/s42003-023-05359-z (PMC10598022; doi:10.1038/s42003-023-05359-z)
Supplement: Supplementary file 7 — Supplementary Data 4 [file 42003_2023_5359_MOESM7_ESM.xlsx]

## Sheet: Annotation
foreground	Gene ID	Type	Tax ID	Homologene Gene ID	Homologene Gene Tax ID	Gene Symbol	Description	Protein Functions (ChatGPT)	Disease & Drugs (ChatGPT)	Biological Process (GO)	Kinase Class (UniProt)	Protein Function (Protein Atlas)	Subcellular Location (Protein Atlas)	Drug (DrugBank)	Canonical Pathways	Hallmark Gene Sets	GO:0009062 fatty acid catabolic process	GO:0006112 energy reserve metabolic proce	GO:0006448 regulation of translational el	GO:0032543 mitochondrial translation	R-HSA-8949664 Processing of SMDT1	hsa05310 Asthma	GO:0009629 response to gravity	R-HSA-5609975 Diseases associated with glyco	WP5221 2q11.2 copy number variation s	GO:1901998 toxin transport	GO:0030518 intracellular steroid hormone	GO:0008202 steroid metabolic process	GO:0046785 microtubule polymerization	WP4300 Extracellular vesicles in the	WP5276 Estrogen metabolism	GO:0097499 protein localization to non-mo
AARS1	16	symbol	H. sapiens	16	H. sapiens	AARS1	alanyl-tRNA synthetase 1	AARS1 is a human gene that encodes for alanyl-tRNA synthetase 1, which is a member of the class II tRNA synthases family. These enzymes are highly conserved and play a crucial role in interpreting the RNA code by attaching specific amino acids to tRNAs that contain the corresponding trinucleotide anticodons. AARS1 consists of a catalytic domain that interacts with the amino acid acceptor-T psi C …	Mutations in the AARS1 gene have been associated with several diseases, including Charcot-Marie-Tooth disease, a hereditary neuropathy that affects the peripheral nerves, and interstitial lung and liver disease, a rare disorder that affects the lungs and liver. Targeted drug discovery efforts have focused on developing inhibitors of AARS1 as potential treatments for cancer, as AARS1 has been show…	GO:0140018 regulation of cytoplasmic translational fidelity;GO:0006419 alanyl-tRNA aminoacylation;GO:1900247 regulation of cytoplasmic translational elongation		Human disease related genes:Nervous system diseases:Epilepsy; Disease related genes; ENZYME proteins:Ligase; Enzymes; Potential drug targets; Human disease related genes:Nervous system diseases:Neurodegenerative diseases; Predicted intracellular proteins	Cytosol (Supported)	Alanine		(M5950)HALLMARK ALLOGRAFT REJECTION	0.0	0.0	1.0	0.0	0.0	0.0	0.0	0.0	0.0	0.0	0.0	0.0	0.0	0.0	0.0	0.0
ABCB11E						None	None	None	None	None	None	None	None	None	None	None	nan	nan	nan	nan	nan	nan	nan	nan	nan	nan	nan	nan	nan	nan	nan	nan
ABCB7	22	symbol	H. sapiens	22	H. sapiens	ABCB7	ATP binding cassette subfamily B member 7	ABCB7 is a gene that encodes a membrane-associated protein belonging to the ATP-binding cassette (ABC) transporter superfamily. This protein is a member of the MDR/TAP subfamily, which is involved in multidrug resistance and antigen presentation. ABC proteins transport various molecules across extra- and intra-cellular membranes. ABC genes are divided into seven subfamilies, and this gene is invo…	Mutations in the ABCB7 gene have been linked to several diseases, including X-linked sideroblastic anemia with ataxia (XLSA/A), a rare genetic disorder characterized by anemia, ataxia, and mitochondrial iron accumulation. There are currently no targeted drug therapies available for XLSA/A, and treatment is mainly supportive, including blood transfusions and iron chelation therapy. However, there …	GO:0140466 iron-sulfur cluster export from the mitochondrion;GO:1902497 iron-sulfur cluster transmembrane transport;GO:1903329 regulation of iron-sulfur cluster assembly		Disease related genes; Human disease related genes:Cardiovascular diseases:Hematologic diseases; Transporters:Primary Active Transporters; Potential drug targets; Predicted intracellular proteins	Mitochondria (Approved)			(M5936)HALLMARK OXIDATIVE PHOSPHORYLATION	0.0	0.0	0.0	0.0	0.0	0.0	0.0	0.0	0.0	0.0	0.0	0.0	0.0	0.0	0.0	0.0
ABCB8	11194	symbol	H. sapiens	11194	H. sapiens	ABCB8	ATP binding cassette subfamily B member 8	ABCB8 is a nuclear gene that encodes a protein targeted to the mitochondrial inner membrane. It is an ATP-dependent transporter that may facilitate the movement of organic and inorganic molecules out of the mitochondria. In mice, loss of function of the related gene disrupts iron homeostasis between the mitochondria and cytosol. Alternative splicing results in multiple transcript variants.	Research on ABCB8 has suggested its potential involvement in various diseases, including cancer, neurodegenerative disorders, and mitochondrial dysfunction-related diseases. For example, ABCB8 has been found to be overexpressed in certain types of cancer, such as breast cancer, and its inhibition has been shown to reduce cancer cell proliferation. Additionally, mutations in ABCB8 have been linked…	GO:0140141 mitochondrial potassium ion transmembrane transport;GO:0006884 cell volume homeostasis;GO:0071805 potassium ion transmembrane transport		Transporters:Primary Active Transporters; Predicted intracellular proteins	Mitochondria (Supported); Additional: Nucleoplasm			(M5905)HALLMARK ADIPOGENESIS	0.0	0.0	0.0	0.0	0.0	0.0	0.0	0.0	0.0	0.0	0.0	0.0	0.0	0.0	0.0	0.0
ACADL	33	symbol	H. sapiens	33	H. sapiens	ACADL	acyl-CoA dehydrogenase long chain	ACADL is a gene that encodes a protein belonging to the acyl-CoA dehydrogenase family. This family of mitochondrial flavoenzymes is involved in the metabolism of fatty acids and branched chain amino acids. ACADL is one of four enzymes that catalyze the initial step of mitochondrial beta-oxidation of straight-chain fatty acids. Defects in this gene can lead to long-chain acyl-CoA dehydrogenase (LC…	Long-chain acyl-CoA dehydrogenase (LCAD) deficiency is a rare autosomal recessive disorder caused by mutations in the ACADL gene. This disorder affects the breakdown of long-chain fatty acids, leading to a buildup of toxic fatty acid metabolites in the body. Symptoms of LCAD deficiency include hypoglycemia, lethargy, vomiting, and seizures. Treatment involves avoiding fasting and a diet low in lo…	GO:0042413 carnitine catabolic process;GO:0019254 carnitine metabolic process, CoA-linked;GO:0006579 amino-acid betaine catabolic process		ENZYME proteins:Oxidoreductases; Enzymes; Predicted intracellular proteins				(M5935)HALLMARK FATTY ACID METABOLISM; (M5905)HALLMARK ADIPOGENESIS	1.0	0.0	0.0	0.0	0.0	0.0	0.0	0.0	0.0	0.0	0.0	0.0	0.0	0.0	0.0	0.0
ACOX2	8309	symbol	H. sapiens	8309	H. sapiens	ACOX2	acyl-CoA oxidase 2	ACOX2 is a gene that encodes the branched-chain acyl-CoA oxidase, a member of the acyl-CoA oxidase family. This enzyme is responsible for breaking down long branched fatty acids and bile acid intermediates in peroxisomes. A deficiency in this enzyme can lead to the accumulation of branched fatty acids and bile acid intermediates, which can result in Zellweger syndrome, a severe cognitive disabili…	Zellweger syndrome is a rare autosomal recessive disorder caused by mutations in genes involved in peroxisome biogenesis, including ACOX2. The accumulation of branched fatty acids and bile acid intermediates in patients with Zellweger syndrome can lead to severe neurological symptoms, liver dysfunction, and early death. Currently, there are no targeted drug therapies available for Zellweger syndr…	GO:0033540 fatty acid beta-oxidation using acyl-CoA oxidase;GO:0006699 bile acid biosynthetic process;GO:0000038 very long-chain fatty acid metabolic process		Disease related genes; Enzymes; Potential drug targets; Predicted intracellular proteins; ENZYME proteins:Oxidoreductases; Human disease related genes:Congenital disorders of metabolism:Congenital disorders of lipid/glycolipid metabolism	Vesicles (Approved); Additional: Cytosol			(M5946)HALLMARK COAGULATION; (M5907)HALLMARK ESTROGEN RESPONSE LATE; (M5934)HALLMARK XENOBIOTIC METABOLISM	1.0	0.0	0.0	0.0	0.0	0.0	0.0	0.0	0.0	0.0	0.0	1.0	0.0	0.0	0.0	0.0
ACTL7A	10881	symbol	H. sapiens	10881	H. sapiens	ACTL7A	actin like 7A	ACTL7A is a gene that encodes a protein belonging to the actin-related protein (ARP) family, which shares significant amino acid sequence identity with conventional actins. ARPs and actins have an ATP-binding cleft as a common feature and are involved in various cellular processes, including vesicular transport, spindle orientation, nuclear migration, and chromatin remodeling. ACTL7A and its rela…	There is limited information available on the disease implications of ACTL7A. However, some studies have suggested that mutations in this gene may be associated with certain types of cancer, including breast cancer and hepatocellular carcinoma. Targeted drug discovery efforts for ACTL7A are also limited, as its exact function and role in disease pathogenesis are not well understood. Currently, th…	GO:0001675 acrosome assembly;GO:0033363 secretory granule organization;GO:0010927 cellular component assembly involved in morphogenesis		Predicted intracellular proteins					0.0	0.0	0.0	0.0	0.0	0.0	0.0	0.0	0.0	0.0	0.0	0.0	0.0	0.0	0.0	0.0
ADGRA2	25960	symbol	H. sapiens	25960	H. sapiens	ADGRA2	adhesion G protein-coupled receptor A2	ADGRA2 is a human gene that encodes for adhesion G protein-coupled receptor A2. This gene is predicted to enable G protein-coupled receptor activity and is involved in the positive regulation of the canonical Wnt signaling pathway. ADGRA2 is also a part of the Wnt signalosome. The Wnt signaling pathway is important for various cellular processes, including embryonic development, tissue homeostasi…	There is limited information available on the disease implications of ADGRA2. However, studies have suggested that dysregulation of the Wnt signaling pathway, in which ADGRA2 is involved, can lead to the development of various cancers, including colorectal cancer, breast cancer, and hepatocellular carcinoma. Therefore, ADGRA2 may have potential as a therapeutic target for these diseases. Currentl…	GO:0090210 regulation of establishment of blood-brain barrier;GO:1900747 negative regulation of vascular endothelial growth factor signaling pathway;GO:1902548 negative regulation of cellular response to vascular endothelial growth factor stimulus		G-protein coupled receptors:Family 2 (B) receptors; G-protein coupled receptors:GPCRs excl olfactory receptors; Predicted intracellular proteins	Plasma membrane (Supported); Additional: Vesicles		(M160)PID AVB3 INTEGRIN PATHWAY	(M5953)HALLMARK KRAS SIGNALING UP	0.0	0.0	0.0	0.0	0.0	0.0	0.0	0.0	0.0	0.0	0.0	0.0	0.0	0.0	0.0	0.0
ADGRG2	10149	symbol	H. sapiens	10149	H. sapiens	ADGRG2	adhesion G protein-coupled receptor G2	ADGRG2 is a gene that encodes a transmembrane protein belonging to the G protein-coupled receptor family. It is primarily expressed in the epididymis and may be proteolytically processed. The gene has multiple transcript variants that encode different isoforms.	There is limited information available on the disease implications of ADGRG2. However, recent studies have suggested that it may play a role in male fertility and sperm motility. Mutations in ADGRG2 have been associated with asthenozoospermia, a condition characterized by reduced sperm motility, which can lead to male infertility. As for targeted drug discovery efforts, there are currently no dru…	GO:0007189 adenylate cyclase-activating G protein-coupled receptor signaling pathway;GO:0007188 adenylate cyclase-modulating G protein-coupled receptor signaling pathway;GO:0007283 spermatogenesis		Transporters; G-protein coupled receptors:Family 2 (B) receptors; Disease related genes; G-protein coupled receptors:GPCRs excl olfactory receptors; Potential drug targets; Human disease related genes:Congenital malformations:Congenital malformations of genital organs	Cytosol;Plasma membrane (Approved)				0.0	0.0	0.0	0.0	0.0	0.0	0.0	0.0	0.0	0.0	0.0	0.0	0.0	0.0	0.0	0.0
ADHFE1	137872	symbol	H. sapiens	137872	H. sapiens	ADHFE1	alcohol dehydrogenase iron containing 1	The ADHFE1 gene codes for hydroxyacid-oxoacid transhydrogenase, an enzyme responsible for the oxidation of 4-hydroxybutyrate in mammalian tissues. This gene is also known as alcohol dehydrogenase iron containing 1.	Research on the ADHFE1 gene has primarily focused on its role in metabolic disorders such as type 2 diabetes and obesity. Studies have shown that variations in the gene may be associated with an increased risk of these conditions. Additionally, mutations in ADHFE1 have been linked to a rare genetic disorder called 4-hydroxybutyric aciduria, which can cause developmental delays, seizures, and othe…	GO:0006539 glutamate catabolic process via 2-oxoglutarate;GO:0006538 glutamate catabolic process;GO:0006103 2-oxoglutarate metabolic process		ENZYME proteins:Oxidoreductases; Enzymes; Predicted intracellular proteins					0.0	0.0	0.0	0.0	0.0	0.0	0.0	0.0	0.0	0.0	0.0	0.0	0.0	0.0	0.0	0.0
ADIPOQ	9370	symbol	H. sapiens	9370	H. sapiens	ADIPOQ	adiponectin, C1Q and collagen domain containing	The ADIPOQ gene is responsible for producing a protein called adiponectin, which is found exclusively in adipose tissue (fat). The protein is similar to collagens X and VIII and complement factor C1q, and is involved in metabolic and hormonal processes. Mutations in this gene can lead to adiponectin deficiency. There are multiple versions of the gene that produce the same protein due to alternati…	Mutations in the ADIPOQ gene have been associated with various metabolic disorders, including obesity, type 2 diabetes, and cardiovascular disease. Low levels of adiponectin have been linked to insulin resistance and inflammation, which are key factors in the development of these diseases. As a result, there has been significant interest in developing drugs that can increase adiponectin levels or…	GO:2000477 regulation of metanephric podocyte development;GO:2000478 positive regulation of metanephric podocyte development;GO:2000534 positive regulation of renal albumin absorption		Disease related genes; Potential drug targets; Candidate cardiovascular disease genes; Transporters:Accessory Factors Involved in Transport; Predicted secreted proteins; Human disease related genes:Congenital disorders of metabolism:Other congenital disorders of metabolism			(M3008)NABA ECM GLYCOPROTEINS; (M5884)NABA CORE MATRISOME; (M5889)NABA MATRISOME	(M5905)HALLMARK ADIPOGENESIS	1.0	0.0	0.0	0.0	0.0	0.0	0.0	0.0	0.0	0.0	0.0	0.0	0.0	0.0	0.0	0.0
ADRA2BL2						None	None	None	None	None	None	None	None	None	None	None	nan	nan	nan	nan	nan	nan	nan	nan	nan	nan	nan	nan	nan	nan	nan	nan
ADRB1	153	symbol	H. sapiens	153	H. sapiens	ADRB1	adrenoceptor beta 1	ADRB1 is a gene that codes for the beta-1 adrenoceptor, a protein that is primarily found in the heart and is involved in mediating the effects of the hormones epinephrine and norepinephrine. This gene has been shown to have specific polymorphisms that can affect the resting heart rate and may be involved in heart failure. The adrenergic receptors, including beta-1 adrenoceptors, are a family of …	The ADRB1 gene has been implicated in various cardiovascular diseases, including heart failure, hypertension, and arrhythmias. Polymorphisms in this gene have been associated with an increased risk of heart failure and may also affect the response to beta-blocker therapy. Targeted drug discovery efforts have focused on developing drugs that selectively target the beta-1 adrenoceptor, such as beta…	GO:0001997 positive regulation of the force of heart contraction by epinephrine-norepinephrine;GO:0003099 positive regulation of the force of heart contraction by chemical signal;GO:0002025 norepinephrine-epinephrine-mediated vasodilation involved in regulation of systemic arterial blood pressure		Transporters; FDA approved drug targets:Small molecule drugs; G-protein coupled receptors:GPCRs excl olfactory receptors		Spermine; Amphetamine; Esmolol; Betaxolol; Bethanidine; Isoetharine; Ranolazine; Cabergoline; Metoprolol; Olanzapine; Atenolol; Norepinephrine; Timolol; Phenylpropanolamine; Loxapine; Sotalol; Carteolol; Nortriptyline; Lamotrigine; Propranolol; Labetalol; Bisoprolol; Epinephrine; Paroxetine; Trimipramine; Cryptenamine; Dobutamine; Pseudoephedrine; Alprenolol; Terbutaline; Salmeterol; Pindolol; Fo…			0.0	0.0	0.0	0.0	0.0	0.0	0.0	0.0	0.0	0.0	0.0	0.0	0.0	0.0	0.0	0.0
AGO3	192669	symbol	H. sapiens	192669	H. sapiens	AGO3	argonaute RISC catalytic component 3	AGO3 is a gene that belongs to the Argonaute family of proteins, which are involved in RNA interference. The protein encoded by this gene contains a PAZ domain and a PIWI domain, and is highly basic. It is believed to play a role in short-interfering-RNA-mediated gene silencing. AGO3 is located on chromosome 1 and is part of a cluster of closely related family members, including argonaute 4 and e…	Research on AGO3 has revealed its potential involvement in various diseases, including cancer, viral infections, and neurological disorders. In cancer, AGO3 has been shown to play a role in tumor growth and metastasis, making it a potential target for cancer therapy. In viral infections, AGO3 has been found to be involved in the antiviral response, and targeting it could lead to the development o…	GO:0070922 RISC complex assembly;GO:0010501 RNA secondary structure unwinding;GO:0031054 pre-miRNA processing		Enzymes; ENZYME proteins:Hydrolases; Predicted intracellular proteins	Cytoplasmic bodies (Supported); Additional: Cytosol;Nucleoplasm				0.0	0.0	0.0	0.0	0.0	0.0	0.0	0.0	0.0	0.0	0.0	0.0	0.0	0.0	0.0	0.0
AIPL1	23746	symbol	H. sapiens	23746	H. sapiens	AIPL1	aryl hydrocarbon receptor interacting protein like 1	AIPL1 (aryl hydrocarbon receptor interacting protein like 1) is a gene that encodes a protein involved in the development and maintenance of photoreceptor cells in the retina. Mutations in this gene are associated with Leber congenital amaurosis (LCA), a severe inherited retinopathy that causes blindness or severely impaired vision in affected individuals. AIPL1 is located within the LCA4 candida…	Leber congenital amaurosis (LCA) is a rare genetic disorder that affects the retina and causes severe vision loss or blindness. Mutations in the AIPL1 gene are responsible for approximately 20% of LCA cases. There are currently no targeted drug therapies available for LCA caused by AIPL1 mutations. However, gene therapy approaches are being developed and tested in clinical trials. One such approa…	GO:0018343 protein farnesylation;GO:0022400 regulation of rhodopsin mediated signaling pathway;GO:0018342 protein prenylation		Human disease related genes:Nervous system diseases:Eye disease; Predicted intracellular proteins; Disease related genes	Nucleoplasm (Supported); Additional: Cytosol;Nuclear speckles				0.0	0.0	0.0	0.0	0.0	0.0	0.0	0.0	0.0	0.0	0.0	0.0	0.0	0.0	0.0	0.0
ALKBH1	8846	symbol	H. sapiens	8846	H. sapiens	ALKBH1	alkB homolog 1, histone H2A dioxygenase	The ALKBH1 gene is a human homolog to the E. coli alkB gene, which is involved in repairing DNA damage caused by alkylation. The protein encoded by this gene is also involved in damage reversal by oxidatively demethylating 1-methyladenine and 3-methylcytosine. This gene is part of the adaptive response mechanism for DNA alkylation damage repair.	There is limited information available on the disease implications of the ALKBH1 gene. However, recent studies have suggested that mutations in this gene may be associated with an increased risk of developing certain types of cancer, including breast and lung cancer. Targeted drug discovery efforts for ALKBH1 have focused on developing inhibitors that can block the activity of the protein encoded…	GO:1990983 tRNA demethylation;GO:0002101 tRNA wobble cytosine modification;GO:0042245 RNA repair		ENZYME proteins:Oxidoreductases; ENZYME proteins:Lyases; Enzymes; Predicted intracellular proteins	Nucleoplasm (Supported); Additional: Endoplasmic reticulum				0.0	0.0	1.0	0.0	0.0	0.0	0.0	0.0	0.0	0.0	0.0	0.0	0.0	0.0	0.0	0.0
ALPK1	80216	symbol	H. sapiens	80216	H. sapiens	ALPK1	alpha kinase 1	ALPK1 is a gene that encodes for an alpha kinase. Studies on mice with disrupted copies of this gene have shown coordination defects. The gene has multiple transcript variants that encode for different isoforms.	There is limited information available on the disease implications of ALPK1. However, some studies have suggested that mutations in this gene may be associated with certain types of cancer, including lung cancer and colorectal cancer. Targeted drug discovery efforts for ALPK1 are also limited, as the function of this gene is not well understood. However, some researchers are exploring the potenti…	GO:0002753 cytosolic pattern recognition receptor signaling pathway;GO:0002221 pattern recognition receptor signaling pathway;GO:0002758 innate immune response-activating signaling pathway	yes	Kinases:Atypical kinases; Enzymes; ENZYME proteins:Transferases; Human disease related genes:Congenital malformations:Other congenital malformations; Predicted intracellular proteins	Centrosome (Approved)				0.0	0.0	0.0	0.0	0.0	0.0	0.0	0.0	0.0	0.0	0.0	0.0	0.0	0.0	0.0	0.0
ALS2	57679	symbol	H. sapiens	57679	H. sapiens	ALS2	alsin Rho guanine nucleotide exchange factor ALS2	The ALS2 gene encodes a protein called alsin, which is a guanine-nucleotide exchange factor that activates members of the Ras superfamily of GTPases. Als2 functions as a guanine nucleotide exchange factor for the small GTPase RAB5 and modulates endosomal dynamics. Mutations in this gene result in several forms of juvenile lateral sclerosis and infantile-onset ascending spastic paralysis. The prot…	Mutations in the ALS2 gene have been linked to several neurological disorders, including juvenile primary lateral sclerosis (JPLS), infantile-onset ascending spastic paralysis (IAHSP), and hereditary spastic paraplegia (HSP). These disorders are characterized by progressive degeneration of upper motor neurons, leading to muscle weakness and spasticity. There are currently no targeted drugs availa…	GO:0035022 positive regulation of Rac protein signal transduction;GO:0051036 regulation of endosome size;GO:0097494 regulation of vesicle size		Predicted intracellular proteins; Human disease related genes:Nervous system diseases:Neurodegenerative diseases; Disease related genes	Cytosol;Vesicles (Approved)			(M5893)HALLMARK MITOTIC SPINDLE	0.0	0.0	0.0	0.0	0.0	0.0	0.0	0.0	0.0	0.0	0.0	0.0	0.0	0.0	0.0	0.0
AMD1	262	symbol	H. sapiens	262	H. sapiens	AMD1	adenosylmethionine decarboxylase 1	The AMD1 gene is responsible for producing an enzyme that plays a crucial role in the biosynthesis of polyamines, which are small molecules that are essential for cellular growth and tumor promotion. The gene has multiple alternative spliced transcript variants, and pseudogenes of the gene are found on several chromosomes.	The AMD1 gene has been implicated in various diseases, including cancer, cardiovascular disease, and neurological disorders. In cancer, the overexpression of AMD1 has been observed in several types of tumors, including breast, prostate, and liver cancer, and is associated with poor prognosis. As a result, AMD1 has been identified as a potential therapeutic target for cancer treatment. Several stu…	GO:0006597 spermine biosynthetic process;GO:0008295 spermidine biosynthetic process;GO:0008215 spermine metabolic process		ENZYME proteins:Lyases; Enzymes; Predicted intracellular proteins	Nucleoplasm (Approved)	Ademetionine; Putrescine; 5'-{[4-(aminooxy)butyl](methyl)amino}-5'-deoxy-8-ethenyladenosine		(M5941)HALLMARK UV RESPONSE UP; (M5901)HALLMARK G2M CHECKPOINT	0.0	0.0	0.0	0.0	0.0	0.0	0.0	0.0	0.0	0.0	0.0	0.0	0.0	0.0	0.0	0.0
AMER3	205147	symbol	H. sapiens	205147	H. sapiens	AMER3	APC membrane recruitment protein 3	AMER3, also known as APC membrane recruitment protein 3, is a human gene that is predicted to play a role in the regulation of the canonical Wnt signaling pathway. It is also predicted to have beta-catenin binding activity and phosphatidylinositol-4,5-bisphosphate binding activity. The gene is predicted to be located in the membrane and to be active in the plasma membrane. These predictions are b…	There is limited information available on the disease implications of AMER3. However, the involvement of the gene in the Wnt signaling pathway suggests that it may play a role in the development and progression of various cancers, including colorectal cancer and hepatocellular carcinoma. Targeted drug discovery efforts for AMER3 are currently limited, but the potential for the gene to be a therap…	GO:0060828 regulation of canonical Wnt signaling pathway;GO:0016055 Wnt signaling pathway;GO:0198738 cell-cell signaling by wnt		Predicted intracellular proteins	Nuclear bodies (Approved); Additional: Cytosol;Nucleoplasm				0.0	0.0	0.0	0.0	0.0	0.0	0.0	0.0	0.0	0.0	0.0	0.0	0.0	0.0	0.0	0.0
AMPD2	271	symbol	H. sapiens	271	H. sapiens	AMPD2	adenosine monophosphate deaminase 2	AMPD2 is a gene that encodes a protein involved in purine metabolism. The protein acts as a homotetramer and is responsible for converting AMP to IMP. This gene is one of three AMP deaminases found in mammals. There are several transcript variants of this gene that encode different isoforms.	Research has shown that mutations in the AMPD2 gene may be associated with various diseases, including autism spectrum disorder, schizophrenia, and bipolar disorder. Additionally, studies have suggested that AMPD2 may play a role in cancer development and progression. As a result, there has been interest in developing drugs that target AMPD2 for therapeutic purposes. One example is the drug Mycop…	GO:0032264 IMP salvage;GO:0106380 purine ribonucleotide salvage;GO:0032261 purine nucleotide salvage		ENZYME proteins:Hydrolases; Disease related genes; Human disease related genes:Congenital malformations:Congenital malformations of the nervous system; Enzymes; Potential drug targets; Human disease related genes:Nervous system diseases:Other nervous and sensory system diseases; Predicted intracellular proteins	Cytosol (Enhanced)				0.0	0.0	0.0	0.0	0.0	0.0	0.0	0.0	0.0	0.0	0.0	0.0	0.0	0.0	0.0	0.0
AMPD3	272	symbol	H. sapiens	272	H. sapiens	AMPD3	adenosine monophosphate deaminase 3	AMPD3 is a gene that encodes a highly regulated enzyme responsible for catalyzing the hydrolytic deamination of adenosine monophosphate to inosine monophosphate, a branch point in the adenylate catabolic pathway. This gene specifically encodes the erythrocyte (E) isoforms, while other family members encode isoforms that predominate in muscle (M) and liver (L) cells. Mutations in this gene lead to…	Erythrocyte AMP deaminase deficiency, caused by mutations in the AMPD3 gene, is a rare autosomal recessive condition that is generally asymptomatic. However, some studies have suggested that individuals with this deficiency may be at increased risk for exercise-induced muscle damage and sudden cardiac death. Despite this, there are currently no targeted drug discovery efforts for this condition. …	GO:0006196 AMP catabolic process;GO:0032264 IMP salvage;GO:0106380 purine ribonucleotide salvage		ENZYME proteins:Hydrolases; Disease related genes; Enzymes; Potential drug targets; Human disease related genes:Congenital disorders of metabolism:Congenital disorders of nucleotide metabolism; Predicted intracellular proteins	Nuclear membrane (Approved); Additional: Nucleoli			(M5891)HALLMARK HYPOXIA	0.0	0.0	0.0	0.0	0.0	0.0	0.0	0.0	0.0	0.0	0.0	0.0	0.0	0.0	0.0	0.0
ANAPC4	29945	symbol	H. sapiens	29945	H. sapiens	ANAPC4	anaphase promoting complex subunit 4	ANAPC4 is a gene that encodes for a subunit of the anaphase-promoting complex (APC), a large protein complex that plays a crucial role in promoting the transition from metaphase to anaphase during cell division. The APC achieves this by ubiquitinating specific substrates, such as mitotic cyclins and anaphase inhibitors, which are then degraded by the 26S proteasome. The composition of the APC is …	Mutations in ANAPC4 have been associated with various types of cancer, including colorectal, gastric, and ovarian cancer. ANAPC4 has also been implicated in the development of neurodegenerative diseases such as Alzheimer's and Parkinson's disease. Targeted drug discovery efforts have focused on developing inhibitors of the APC complex as a potential cancer therapy. One example is the drug TAK-243…	GO:0031145 anaphase-promoting complex-dependent catabolic process;GO:0070979 protein K11-linked ubiquitination;GO:0051445 regulation of meiotic cell cycle		Predicted intracellular proteins	Intermediate filaments (Approved)				0.0	0.0	0.0	0.0	0.0	0.0	0.0	0.0	0.0	0.0	0.0	0.0	0.0	0.0	0.0	0.0
ANKRD12	23253	symbol	H. sapiens	23253	H. sapiens	ANKRD12	ankyrin repeat domain 12	The ANKRD12 gene encodes a protein that belongs to the ankyrin repeats-containing cofactor family. These proteins may inhibit the transcriptional activity of nuclear receptors by recruiting histone deacetylases. The encoded protein interacts with p160 coactivators and represses transcription mediated by the coactivator ADA3. The gene has multiple alternatively spliced transcript variants that enc…	There is limited information available on the disease implications of ANKRD12 gene mutations. However, recent studies have suggested that ANKRD12 may play a role in the development of certain cancers, including breast cancer and glioblastoma. Targeted drug discovery efforts for ANKRD12 are currently underway, with a focus on identifying small molecule inhibitors that can selectively target the pr…			Cancer-related genes:Mutational cancer driver genes; Predicted intracellular proteins	Nucleoplasm (Supported); Additional: Cytosol				0.0	0.0	0.0	0.0	0.0	0.0	0.0	0.0	0.0	0.0	0.0	0.0	0.0	0.0	0.0	0.0
ANTXR2	118429	symbol	H. sapiens	118429	H. sapiens	ANTXR2	ANTXR cell adhesion molecule 2	ANTXR2 is a gene that encodes a receptor for anthrax toxin. The protein produced by this gene binds to collagen IV and laminin, indicating its potential involvement in extracellular matrix adhesion. Mutations in ANTXR2 have been linked to two rare genetic disorders: juvenile hyaline fibromatosis and infantile systemic hyalinosis. These disorders are characterized by the accumulation of hyaline ma…	There are currently no targeted drug discovery efforts specifically for ANTXR2, as it is primarily associated with rare genetic disorders. However, there have been some successful drugs developed for the treatment of anthrax, which is caused by the toxin that ANTXR2 binds to. One such drug is Anthrax Immune Globulin (AIG), which is a mixture of antibodies that target the anthrax toxin and neutral…	GO:1901998 toxin transport;GO:0006810 transport;GO:0051234 establishment of localization		Human disease related genes:Musculoskeletal diseases:Other musculoskeletal diseases; Predicted intracellular proteins; Disease related genes		MDX-1303	(M267)PID ANTHRAX PATHWAY	(M5892)HALLMARK CHOLESTEROL HOMEOSTASIS	0.0	0.0	0.0	0.0	0.0	0.0	0.0	0.0	0.0	1.0	0.0	0.0	0.0	0.0	0.0	0.0
ANXA13	312	symbol	H. sapiens	312	H. sapiens	ANXA13	annexin A13	ANXA13 is a gene that belongs to the annexin family, which encodes for calcium-dependent phospholipid-binding proteins that regulate cellular growth and signal transduction pathways. The specific function of ANXA13 is not yet known, but it is associated with the plasma membrane of undifferentiated, proliferating endothelial cells and differentiated villus enterocytes. Different isoforms of ANXA13…	There is limited information available on the disease implications of ANXA13. However, some studies have suggested that ANXA13 may play a role in cancer progression and metastasis. For example, ANXA13 has been found to be upregulated in breast cancer cells and may contribute to tumor growth and invasion. There are currently no targeted drug discovery efforts specifically focused on ANXA13. Howeve…	GO:0030154 cell differentiation;GO:0048869 cellular developmental process;GO:0032502 developmental process		Predicted intracellular proteins	Plasma membrane (Supported); Additional: Nucleoplasm		(M5880)NABA ECM AFFILIATED; (M5885)NABA MATRISOME ASSOCIATED; (M5889)NABA MATRISOME	(M5892)HALLMARK CHOLESTEROL HOMEOSTASIS	0.0	0.0	0.0	0.0	0.0	0.0	0.0	0.0	0.0	0.0	0.0	0.0	0.0	0.0	0.0	0.0
ANXA5	308	symbol	H. sapiens	308	H. sapiens	ANXA5	annexin A5	ANXA5, also known as annexin A5, is a gene that encodes a protein belonging to the annexin family of calcium-dependent phospholipid binding proteins. The protein has been implicated in membrane-related events along exocytotic and endocytotic pathways, and has phospholipase A2 and protein kinase C inhibitory activity, as well as calcium channel activity. It may have a role in cellular signal trans…	ANXA5 has been implicated in various diseases, including thrombosis, atherosclerosis, cancer, and autoimmune disorders. In thrombosis, ANXA5 acts as an anticoagulant by binding to phosphatidylserine on the surface of activated platelets and endothelial cells, inhibiting the procoagulant activity of these cells. ANXA5 deficiency has been associated with recurrent pregnancy loss and antiphospholipi…	GO:0050819 negative regulation of coagulation;GO:0050818 regulation of coagulation;GO:0007596 blood coagulation		Predicted intracellular proteins; FDA approved drug targets:Small molecule drugs; Transporters:Transporter channels and pores; Disease related genes	Nuclear membrane (Approved)	Fluocinolone acetonide; L-Alpha-Glycerophosphorylserine; L-thioproline; K201 free base; sn-glycero-3-phosphoethanolamine; 1,4-Dideoxy-O2-Sulfo-Glucuronic Acid; N,O6-Disulfo-Glucosamine; 1,4-Dideoxy-5-Dehydro-O2-Sulfo-Glucuronic Acid; Copper	(M5880)NABA ECM AFFILIATED; (M5885)NABA MATRISOME ASSOCIATED; (M5889)NABA MATRISOME	(M5892)HALLMARK CHOLESTEROL HOMEOSTASIS; (M5921)HALLMARK COMPLEMENT	0.0	0.0	0.0	0.0	0.0	0.0	0.0	0.0	0.0	0.0	0.0	0.0	0.0	0.0	0.0	0.0
ARG2-A						None	None	None	None	None	None	None	None	None	None	None	nan	nan	nan	nan	nan	nan	nan	nan	nan	nan	nan	nan	nan	nan	nan	nan
ARHGAP25	9938	symbol	H. sapiens	9938	H. sapiens	ARHGAP25	Rho GTPase activating protein 25	ARHGAP25 is a human gene that encodes a protein called Rho GTPase activating protein 25. This protein is a negative regulator of Rho GTPases, which are involved in various cellular processes such as actin remodeling, cell polarity, and cell migration. ARHGAP25 is believed to play a role in regulating these processes by inhibiting the activity of Rho GTPases. The gene is associated with several di…	ARHGAP25 has been implicated in several diseases, including cancer and neurological disorders. In cancer, ARHGAP25 has been shown to be downregulated in several types of tumors, including breast, lung, and ovarian cancer, suggesting a potential tumor suppressor role. In neurological disorders, ARHGAP25 has been linked to schizophrenia and bipolar disorder, with genetic variations in the gene asso…	GO:0006911 phagocytosis, engulfment;GO:0099024 plasma membrane invagination;GO:0010324 membrane invagination		Predicted intracellular proteins	Nucleoplasm;Vesicles (Approved)				0.0	0.0	0.0	0.0	0.0	0.0	0.0	0.0	0.0	0.0	0.0	0.0	0.0	0.0	0.0	0.0
ARHGAP36	158763	symbol	H. sapiens	158763	H. sapiens	ARHGAP36	Rho GTPase activating protein 36	ARHGAP36 is a human gene that encodes for a protein called Rho GTPase activating protein 36. This protein is predicted to have GTPase activator activity, which means it can regulate the activity of enzymes involved in signal transduction. It is also predicted to be involved in the regulation of catalytic activity and signal transduction. The exact function of ARHGAP36 is not fully understood, but…	There is limited information available on the disease implications of ARHGAP36. However, some studies have suggested that mutations in this gene may be associated with certain types of cancer, including breast cancer and glioblastoma. Targeted drug discovery efforts for ARHGAP36 are also limited, as the exact function of the protein is not fully understood. However, some studies have suggested th…	GO:0007165 signal transduction;GO:0023052 signaling;GO:0007154 cell communication		Predicted intracellular proteins	Nucleoplasm (Approved); Additional: Plasma membrane;Vesicles				0.0	0.0	0.0	0.0	0.0	0.0	0.0	0.0	0.0	0.0	0.0	0.0	0.0	0.0	0.0	0.0
ARHGEF16	27237	symbol	H. sapiens	27237	H. sapiens	ARHGEF16	Rho guanine nucleotide exchange factor 16	ARHGEF16 is a human gene that encodes for a protein called Rho guanine nucleotide exchange factor 16. The exact function of this protein is not yet fully understood, but it is believed to play a role in interactions between proteins and lipids. The gene was first identified in July 2008 and further research is needed to fully understand its function and potential implications for human health.	There is currently limited information available on the disease implications of ARHGEF16. However, some studies have suggested that mutations in this gene may be associated with certain types of cancer, including breast and lung cancer. Targeted drug discovery efforts for ARHGEF16 are also limited, as the exact function of the protein it encodes is not yet fully understood. However, some research…	GO:1903078 positive regulation of protein localization to plasma membrane;GO:1904377 positive regulation of protein localization to cell periphery;GO:1905477 positive regulation of protein localization to membrane		Predicted intracellular proteins					0.0	0.0	0.0	0.0	0.0	0.0	0.0	0.0	0.0	0.0	0.0	0.0	0.0	0.0	0.0	0.0
ARID4A	5926	symbol	H. sapiens	5926	H. sapiens	ARID4A	AT-rich interaction domain 4A	ARID4A is a nuclear protein that is expressed in all tissues of the body. It binds to the retinoblastoma protein (pRB), which is involved in regulating cell proliferation. ARID4A acts as a bridging molecule to recruit HDACs, which are enzymes that modify chromatin structure and regulate gene expression. It also has its own transcriptional repression activity, which helps to regulate gene expressi…	There is limited information on the disease implications of ARID4A, but some studies suggest that it may play a role in cancer development and progression. For example, ARID4A has been found to be overexpressed in breast cancer and may contribute to tumor growth and metastasis. Targeted drug discovery efforts for ARID4A are still in the early stages, but some compounds have been identified that c…	GO:0097368 establishment of Sertoli cell barrier;GO:0060009 Sertoli cell development;GO:0006349 regulation of gene expression by genomic imprinting		Transcription factors:Helix-turn-helix domains; Predicted intracellular proteins	Nucleoplasm (Supported)			(M5901)HALLMARK G2M CHECKPOINT	0.0	0.0	0.0	0.0	0.0	0.0	0.0	0.0	0.0	0.0	0.0	0.0	0.0	0.0	0.0	0.0
ARL13A	392509	symbol	H. sapiens	392509	H. sapiens	ARL13A	ADP ribosylation factor like GTPase 13A	ARL13A is a human gene that is predicted to have GTP binding and GTPase activity. It is also predicted to be involved in non-motile cilium assembly and receptor localization to non-motile cilium. ARL13A is active in the ciliary membrane, motile cilium, and non-motile cilium.	Mutations in ARL13A have been associated with a variety of ciliopathies, including Joubert syndrome, Bardet-Biedl syndrome, and nephronophthisis. These disorders are characterized by abnormalities in the structure and function of cilia, which can lead to a range of symptoms such as kidney disease, retinal degeneration, and developmental delays. Targeted drug discovery efforts for ARL13A are still…	GO:0097500 receptor localization to non-motile cilium;GO:1903441 protein localization to ciliary membrane;GO:0097499 protein localization to non-motile cilium		Predicted intracellular proteins	Plasma membrane (Approved); Additional: Actin filaments;Cytosol				0.0	0.0	0.0	0.0	0.0	0.0	0.0	0.0	0.0	0.0	0.0	0.0	0.0	0.0	0.0	1.0
ARSE	415	gene_synonym	H. sapiens	415	H. sapiens	ARSL	arylsulfatase L	ARSL, also known as arylsulfatase L, is a gene that encodes for a member of the sulfatase family. This gene is responsible for producing an enzyme that is essential for the correct composition of bone and cartilage matrix. Mutations in ARSL have been linked to X-linked chondrodysplasia punctata, a disease characterized by abnormalities in cartilage and bone development. ARSL is glycosylated post-…	X-linked chondrodysplasia punctata (CDPX1) is a rare genetic disorder caused by mutations in the ARSL gene. This disease affects bone and cartilage development, leading to skeletal abnormalities, short stature, and respiratory problems. There is currently no cure for CDPX1, and treatment is mainly supportive, focusing on managing symptoms and preventing complications. However, targeted drug disco…	GO:0001501 skeletal system development;GO:0048731 system development;GO:0007275 multicellular organism development		Human disease related genes:Congenital malformations:Congenital malformations of the musculoskeletal system; Predicted intracellular proteins; Disease related genes	Golgi apparatus (Supported)				0.0	0.0	0.0	0.0	0.0	0.0	0.0	0.0	0.0	0.0	0.0	0.0	0.0	0.0	0.0	0.0
ASAH1	427	symbol	H. sapiens	427	H. sapiens	ASAH1	N-acylsphingosine amidohydrolase 1	ASAH1 is a gene that encodes a protein belonging to the acid ceramidase family. The gene undergoes alternative splicing, resulting in multiple transcript variants, one of which encodes a preproprotein that is proteolytically processed. The processed protein generates alpha and beta subunits that heterodimerize to form the mature lysosomal enzyme. This enzyme is responsible for breaking down ceram…	ASAH1 has been implicated in several diseases, including Farber lipogranulomatosis and spinal muscular atrophy with progressive myoclonic epilepsy. Farber lipogranulomatosis is a rare lysosomal storage disorder characterized by the accumulation of ceramide in various tissues, leading to inflammation and tissue damage. Mutations in ASAH1 result in reduced acid ceramidase activity, leading to the a…	GO:0046512 sphingosine biosynthetic process;GO:0046520 sphingoid biosynthetic process;GO:0006670 sphingosine metabolic process		ENZYME proteins:Hydrolases; Disease related genes; Enzymes; Potential drug targets; Predicted intracellular proteins; Human disease related genes:Congenital disorders of metabolism:Lysosomal storage diseases; Human disease related genes:Congenital disorders of metabolism:Congenital disorders of lipid/glycolipid metabolism			(M144)PID CERAMIDE PATHWAY		1.0	0.0	0.0	0.0	0.0	0.0	0.0	0.0	0.0	0.0	0.0	0.0	0.0	0.0	0.0	0.0
ASL	435	symbol	H. sapiens	435	H. sapiens	ASL	argininosuccinate lyase	The ASL gene encodes for argininosuccinate lyase, which is a member of the lyase 1 family. The protein formed by this gene is a cytosolic homotetramer that plays a crucial role in the liver's urea cycle by catalyzing the reversible hydrolytic cleavage of argininosuccinate into arginine and fumarate. Mutations in this gene lead to argininosuccinic aciduria, an autosomal recessive disorder that res…	Argininosuccinate lyase deficiency, caused by mutations in the ASL gene, leads to argininosuccinic aciduria, a rare autosomal recessive disorder that affects the urea cycle. This condition results in the accumulation of argininosuccinic acid and ammonia in the blood, leading to neurological symptoms, developmental delays, and liver damage. Treatment for argininosuccinic aciduria involves a low-pr…	GO:0019676 ammonia assimilation cycle;GO:0019740 nitrogen utilization;GO:0042450 arginine biosynthetic process via ornithine		ENZYME proteins:Lyases; Disease related genes; Enzymes; Potential drug targets; Predicted intracellular proteins; Human disease related genes:Congenital disorders of metabolism:Congenital disorders of amino acid metabolism	Cytosol (Approved)	Arginine; Argininosuccinate; 2-(N-morpholino)ethanesulfonic acid		(M5934)HALLMARK XENOBIOTIC METABOLISM	0.0	0.0	0.0	0.0	0.0	0.0	0.0	0.0	0.0	0.0	0.0	0.0	0.0	0.0	0.0	0.0
ASTL	431705	symbol	H. sapiens	431705	H. sapiens	ASTL	astacin like metalloendopeptidase	ASTL is a human gene that encodes for a protein called astacin-like metalloendopeptidase. This protein is predicted to have several enzymatic activities, including aspartic-type peptidase activity, glutamic-type peptidase activity, and metalloendopeptidase activity. ASTL is also predicted to be involved in various biological processes, such as negative regulation of binding activity of sperm to z…	There is limited information available on the disease implications of ASTL. However, some studies have suggested that mutations in the ASTL gene may be associated with male infertility. Targeted drug discovery efforts for ASTL are also limited, as the protein's exact function and role in disease are not well understood. Currently, there are no drugs on the market that specifically target ASTL. Ho…	GO:2000360 negative regulation of binding of sperm to zona pellucida;GO:2000359 regulation of binding of sperm to zona pellucida;GO:0060467 negative regulation of fertilization		Predicted intracellular proteins			(M3468)NABA ECM REGULATORS; (M5885)NABA MATRISOME ASSOCIATED; (M5889)NABA MATRISOME		0.0	0.0	0.0	0.0	0.0	0.0	0.0	0.0	1.0	0.0	0.0	0.0	0.0	0.0	0.0	0.0
ATG4A	115201	symbol	H. sapiens	115201	H. sapiens	ATG4A	autophagy related 4A cysteine peptidase	ATG4A is a gene that encodes a protein belonging to the autophagin family and the C-54 family of cysteine proteases. Autophagy is a process that involves the destruction of endogenous proteins and damaged organelles within cells, which is essential for cell homeostasis, differentiation, non-apoptotic cell death, and aging. Reduced levels of autophagy have been observed in some malignant tumors, a…	There is limited information available on the disease implications of ATG4A. However, some studies have suggested that dysregulation of autophagy, including ATG4A, may contribute to the development of neurodegenerative diseases such as Alzheimer's and Parkinson's disease. Targeted drug discovery efforts for ATG4A are still in the early stages, but some studies have identified potential small mole…	GO:0051697 protein delipidation;GO:0006914 autophagy;GO:0061919 process utilizing autophagic mechanism		Enzymes; Peptidases:Cysteine-type peptidases; Predicted intracellular proteins	Microtubules (Approved); Additional: Actin filaments			(M5945)HALLMARK HEME METABOLISM	0.0	0.0	0.0	0.0	0.0	0.0	0.0	0.0	0.0	0.0	0.0	0.0	0.0	0.0	0.0	0.0
ATP10B	23120	symbol	H. sapiens	23120	H. sapiens	ATP10B	ATPase phospholipid transporting 10B (putative)	ATP10B is a human gene that encodes for a protein called ATPase phospholipid transporting 10B. This protein is involved in the transport of glycosylceramide and phosphatidylcholine, and plays a role in the organization of lysosomal membranes. ATP10B is located in the endoplasmic reticulum and is an integral component of the lysosomal membrane. It is also part of a complex called the phospholipid-…	There is limited information available on the disease implications of ATP10B mutations. However, recent studies have suggested that mutations in ATP10B may be associated with neurodegenerative disorders such as Alzheimer's disease and Parkinson's disease. Targeted drug discovery efforts for ATP10B are currently underway, with a focus on developing small molecule inhibitors that can modulate the a…	GO:0097212 lysosomal membrane organization;GO:0045332 phospholipid translocation;GO:0034204 lipid translocation		ENZYME proteins; Enzymes; Predicted intracellular proteins					0.0	0.0	0.0	0.0	0.0	0.0	0.0	0.0	0.0	0.0	0.0	0.0	0.0	0.0	0.0	0.0
ATPSCKMT	134145	symbol	H. sapiens	134145	H. sapiens	ATPSCKMT	ATP synthase c subunit lysine N-methyltransferase	The human gene ATPSCKMT encodes for a protein called ATP synthase c subunit lysine N-methyltransferase, which is involved in the process of peptidyl-lysine trimethylation and the regulation of proton transport. This protein is located in the mitochondrial crista and enables protein-lysine N-methyltransferase activity. Additionally, it plays a role in the positive regulation of sensory perception …	There is limited information available on the disease implications of ATPSCKMT. However, research has shown that mutations in genes encoding for ATP synthase subunits can lead to mitochondrial diseases such as Leigh syndrome and NARP syndrome. Targeted drug discovery efforts for ATPSCKMT are also limited, as the function of this gene is not well understood. However, there have been successful dru…	GO:1905271 regulation of proton-transporting ATP synthase activity, rotational mechanism;GO:1905273 positive regulation of proton-transporting ATP synthase activity, rotational mechanism;GO:1905706 regulation of mitochondrial ATP synthesis coupled proton transport		Predicted intracellular proteins	Nucleoplasm;Vesicles (Approved)				0.0	0.0	0.0	0.0	0.0	0.0	0.0	0.0	0.0	0.0	0.0	0.0	0.0	0.0	0.0	0.0
ATXN7	6314	symbol	H. sapiens	6314	H. sapiens	ATXN7	ataxin 7	ATXN7, also known as ataxin 7, is a gene associated with autosomal dominant cerebellar ataxias (ADCA), a group of neurodegenerative disorders characterized by progressive degeneration of the cerebellum, brain stem, and spinal cord. ADCA has been divided into three groups, with ADCAI being genetically heterogeneous and ADCAII (SCA7) always presenting with retinal degeneration. ADCA is caused by th…	Spinocerebellar ataxia type 7 (SCA7) is a rare neurodegenerative disorder caused by the expansion of CAG repeats in the ATXN7 gene. The disease is characterized by progressive cerebellar ataxia, retinal degeneration, and other neurological symptoms. Currently, there are no disease-modifying treatments available for SCA7, and management is limited to symptomatic relief. However, there have been ef…	GO:0007026 negative regulation of microtubule depolymerization;GO:0035521 monoubiquitinated histone deubiquitination;GO:0035522 monoubiquitinated histone H2A deubiquitination		Predicted intracellular proteins; Human disease related genes:Nervous system diseases:Neurodegenerative diseases; Disease related genes	Cytosol;Nucleoplasm (Approved)				0.0	0.0	0.0	0.0	0.0	0.0	0.0	0.0	0.0	0.0	0.0	0.0	0.0	0.0	0.0	0.0
AUTS2	26053	symbol	H. sapiens	26053	H. sapiens	AUTS2	activator of transcription and developmental regulator AUTS2	AUTS2 is a gene that plays a crucial role in neurodevelopment and is considered a potential candidate gene for various neurological disorders, including autism spectrum disorders, intellectual disability, and developmental delay. Mutations in this gene have also been linked to non-neurological disorders such as acute lymphoblastic leukemia, aging of the skin, early-onset androgenetic alopecia, an…	There are currently no targeted drug discovery efforts specifically aimed at AUTS2, as it is primarily considered a candidate gene for various neurological and non-neurological disorders. However, research on the gene's role in neurodevelopment and disease pathogenesis may lead to the identification of potential drug targets in the future. As for successful drugs on the market, there are currentl…	GO:2000620 positive regulation of histone H4-K16 acetylation;GO:0090240 positive regulation of histone H4 acetylation;GO:0090239 regulation of histone H4 acetylation		Predicted intracellular proteins; Human disease related genes:Other diseases:Mental and behavioural disorders; Disease related genes	Nucleoplasm (Approved); Additional: Cytosol			(M5913)HALLMARK INTERFERON GAMMA RESPONSE	0.0	0.0	0.0	0.0	0.0	0.0	0.0	0.0	0.0	0.0	0.0	0.0	0.0	0.0	0.0	0.0
AVPI1	60370	symbol	H. sapiens	60370	H. sapiens	AVPI1	arginine vasopressin induced 1	AVPI1, also known as arginine vasopressin induced 1, is a human gene that is predicted to play a role in the positive regulation of the MAPK cascade. The MAPK cascade is a signaling pathway that is involved in various cellular processes, including cell growth, differentiation, and survival. AVPI1 is thought to act upstream of or within this pathway, potentially influencing its activity. Further r…	There is limited information available on the disease implications of AVPI1. However, some studies have suggested that dysregulation of the MAPK cascade, which AVPI1 is predicted to regulate, may be involved in the development and progression of various diseases, including cancer, cardiovascular disease, and neurological disorders. As such, AVPI1 may have potential as a therapeutic target for the…	GO:0043410 positive regulation of MAPK cascade;GO:0043408 regulation of MAPK cascade;GO:1902533 positive regulation of intracellular signal transduction		Predicted intracellular proteins	Nucleoplasm;Plasma membrane (Approved)				0.0	0.0	0.0	0.0	0.0	0.0	0.0	0.0	0.0	0.0	0.0	0.0	0.0	0.0	0.0	0.0
AZIN1	51582	symbol	H. sapiens	51582	H. sapiens	AZIN1	antizyme inhibitor 1	AZIN1 is a gene that encodes antizyme inhibitor 1, a protein that plays a role in maintaining polyamine homeostasis within cells. Polyamines are important for cell growth and proliferation, and antizymes negatively regulate their levels by targeting the key enzyme in polyamine biosynthesis, ornithine decarboxylase (ODC), for degradation and inhibiting polyamine uptake. Antizyme inhibitors, like A…	There are currently no targeted drug discovery efforts specifically aimed at AZIN1, as it is not directly implicated in any specific disease. However, its role in regulating polyamine levels has been linked to various diseases, including cancer, neurodegenerative disorders, and inflammation. In cancer, AZIN1 overexpression has been observed in various types of tumors, and targeting polyamine meta…	GO:1902269 positive regulation of polyamine transmembrane transport;GO:0033387 putrescine biosynthetic process from ornithine;GO:1902267 regulation of polyamine transmembrane transport		Predicted intracellular proteins	Vesicles (Approved)				0.0	0.0	0.0	0.0	0.0	0.0	0.0	0.0	0.0	0.0	0.0	0.0	0.0	0.0	0.0	0.0
BB4	114540	gene_synonym	M. musculus			None	None	None	None	None	None	None	None	None	None	None	nan	nan	nan	nan	nan	nan	nan	nan	nan	nan	nan	nan	nan	nan	nan	nan
BBS10	79738	symbol	H. sapiens	79738	H. sapiens	BBS10	Bardet-Biedl syndrome 10	BBS10 is a gene that is part of the Bardet-Biedl syndrome (BBS) gene family. BBS is an autosomal recessive disorder that causes progressive retinal degeneration, obesity, polydactyly, renal malformation, and cognitive disability. BBS proteins are structurally diverse, but mutations in BBS gene family members lead to similar phenotypes due to their shared roles in cilia formation and function. BBS…	There are currently no targeted drug discovery efforts for BBS10 or Bardet-Biedl syndrome (BBS) as a whole. Treatment for BBS is primarily supportive and focuses on managing the symptoms of the disease. For example, patients with obesity may be advised to follow a healthy diet and exercise regimen, while those with retinal degeneration may require regular eye exams and vision aids. There are no d…	GO:0051131 chaperone-mediated protein complex assembly;GO:0045494 photoreceptor cell maintenance;GO:1905515 non-motile cilium assembly		Human disease related genes:Congenital disorders of metabolism:Other congenital disorders of metabolism; Predicted intracellular proteins; Disease related genes					0.0	0.0	0.0	0.0	0.0	0.0	0.0	0.0	0.0	0.0	0.0	0.0	0.0	0.0	0.0	0.0
BCAT1	586	symbol	H. sapiens	586	H. sapiens	BCAT1	branched chain amino acid transaminase 1	The BCAT1 gene encodes the cytosolic form of the enzyme branched-chain amino acid transaminase, which is responsible for catalyzing the reversible transamination of branched-chain alpha-keto acids to branched-chain L-amino acids essential for cell growth. Mutations in this gene, as well as in the gene encoding the mitochondrial form of the enzyme, have been linked to two different clinical disord…	Mutations in the BCAT1 gene have been linked to two different clinical disorders: hypervalinemia and hyperleucine-isoleucinemia. Hypervalinemia is a rare autosomal recessive disorder characterized by elevated levels of valine in the blood and urine, which can lead to neurological symptoms such as developmental delay, seizures, and intellectual disability. Hyperleucine-isoleucinemia is another rar…	GO:0009098 leucine biosynthetic process;GO:0009099 valine biosynthetic process;GO:0009082 branched-chain amino acid biosynthetic process		Enzymes; ENZYME proteins:Transferases; Predicted intracellular proteins		Pyridoxal phosphate; Glutamic acid; Leucine; Valine; Isoleucine; N'-(5-CHLOROBENZOFURAN-2-CARBONYL)-2-(TRIFLUOROMETHYL)BENZENESULFONOHYDRAZIDE	(M66)PID MYC ACTIV PATHWAY	(M5924)HALLMARK MTORC1 SIGNALING; (M5934)HALLMARK XENOBIOTIC METABOLISM; (M5950)HALLMARK ALLOGRAFT REJECTION	0.0	0.0	0.0	0.0	0.0	0.0	0.0	0.0	0.0	0.0	0.0	0.0	0.0	0.0	0.0	0.0
BEND4	389206	symbol	H. sapiens	389206	H. sapiens	BEND4	BEN domain containing 4	BEND4 is a human gene that is predicted to have DNA binding activity. It belongs to the BEN domain-containing protein family. The function of this gene is not yet fully understood, but it may play a role in regulating gene expression or DNA repair. Further research is needed to determine the exact function of BEND4 and its potential implications for human health.	Unfortunately, there is currently limited information available on the disease implications and targeted drug discovery efforts for BEND4. As the function of this gene is not yet fully understood, it is difficult to determine its potential role in disease development or progression. However, further research may reveal potential therapeutic targets for drug discovery efforts. Currently, there are…			Predicted intracellular proteins	Nucleoli fibrillar center (Approved); Additional: Cytosol;Nucleoplasm				0.0	0.0	0.0	0.0	0.0	0.0	0.0	0.0	0.0	0.0	0.0	0.0	0.0	0.0	0.0	0.0
BGLAP	632	symbol	H. sapiens	632	H. sapiens	BGLAP	bone gamma-carboxyglutamate protein	BGLAP is a gene that encodes for a bone protein called osteocalcin, which is secreted by osteoblasts and plays a role in regulating bone remodeling and energy metabolism. The protein contains a Gla domain that binds to calcium and hydroxyapatite, the mineral component of bone. Studies have shown that serum osteocalcin levels may be negatively correlated with metabolic syndrome. There is also read…	BGLAP has been implicated in several bone-related diseases, including osteoporosis, Paget's disease, and bone metastasis. In osteoporosis, decreased osteocalcin levels have been observed, suggesting a potential role in the pathogenesis of the disease. Targeted drug discovery efforts have focused on developing drugs that can modulate osteocalcin activity, either by increasing its production or enh…	GO:0033594 response to hydroxyisoflavone;GO:0080184 response to phenylpropanoid;GO:0032571 response to vitamin K		Predicted secreted proteins; FDA approved drug targets:Small molecule drugs		Menadione; Phylloquinone; gamma-carboxy-L-glutamic acid; Gallium nitrate	(M65)PID FRA PATHWAY; (M288)PID HES HEY PATHWAY; (M276)PID FGF PATHWAY		0.0	0.0	0.0	0.0	0.0	0.0	1.0	0.0	0.0	0.0	0.0	0.0	0.0	0.0	0.0	0.0
BLOC1S2	282991	symbol	H. sapiens	282991	H. sapiens	BLOC1S2	biogenesis of lysosomal organelles complex 1 subunit 2	BLOC1S2 is a gene that encodes a protein with multiple functions. The protein has been found to be associated with the centrosome and co-localize with gamma-tubulin. It is also one of the proteins in the BLOC-1 complex, which is involved in the formation of lysosome-related organelles. Alternative splicing of the gene results in multiple transcript variants. A pseudogene of this gene is located o…	There is limited information available on the disease implications of BLOC1S2. However, recent studies have suggested that mutations in the BLOC-1 complex, which includes BLOC1S2, may be associated with Hermansky-Pudlak syndrome (HPS), a rare genetic disorder characterized by albinism, bleeding disorders, and pulmonary fibrosis. Targeted drug discovery efforts for BLOC1S2 are also limited, as the…	GO:0062196 regulation of lysosome size;GO:0097345 mitochondrial outer membrane permeabilization;GO:0051036 regulation of endosome size		Predicted intracellular proteins					0.0	0.0	0.0	0.0	0.0	0.0	0.0	0.0	0.0	0.0	0.0	0.0	0.0	0.0	0.0	0.0
BRICD5	283870	symbol	H. sapiens	283870	H. sapiens	BRICD5	BRICHOS domain containing 5	BRICD5, also known as BRICHOS domain containing 5, is a human gene that is predicted to play a role in regulating cell population proliferation. It is also predicted to be an integral component of the cell membrane and active in the extracellular space. The function of this gene is not yet fully understood, but it may be involved in various cellular processes related to cell growth and differenti…	There is currently limited information available on the disease implications of BRICD5. However, some studies have suggested that it may be involved in the development and progression of certain types of cancer, including breast cancer and lung cancer. As such, there is potential for BRICD5 to be targeted for drug discovery efforts aimed at treating these types of cancer. To date, there are no dr…	GO:0042127 regulation of cell population proliferation;GO:0050794 regulation of cellular process;GO:0050789 regulation of biological process		Predicted intracellular proteins	Actin filaments (Approved); Additional: Nucleoplasm				0.0	0.0	0.0	0.0	0.0	0.0	0.0	0.0	0.0	0.0	0.0	0.0	0.0	0.0	0.0	0.0
BSG	682	symbol	H. sapiens	682	H. sapiens	BSG	basigin (Ok blood group)	The BSG gene encodes for a protein called basigin, which is found on the surface of cells and plays important roles in various biological processes such as sperm development, embryo implantation, neural network formation, and cancer progression. Basigin is a member of the immunoglobulin superfamily and is expressed in many different tissues throughout the body. There are multiple versions of the …	The BSG gene has been implicated in various diseases, including cancer, Alzheimer's disease, and viral infections. In cancer, basigin promotes tumor growth, invasion, and metastasis by interacting with other proteins on the surface of cancer cells and promoting angiogenesis. Targeted drug discovery efforts have focused on developing inhibitors of basigin, which could potentially be used to treat …	GO:0046689 response to mercury ion;GO:0046697 decidualization;GO:0001893 maternal placenta development		Blood group antigen proteins; Transporters:Accessory Factors Involved in Transport; CD markers; Predicted intracellular proteins	Vesicles (Approved)		(M198)PID SYNDECAN 1 PATHWAY	(M5941)HALLMARK UV RESPONSE UP; (M5945)HALLMARK HEME METABOLISM	0.0	0.0	0.0	0.0	0.0	0.0	0.0	0.0	0.0	0.0	0.0	0.0	0.0	0.0	0.0	0.0
BTBD19	149478	symbol	H. sapiens	149478	H. sapiens	BTBD19	BTB domain containing 19	BTBD19 is a gene that encodes a protein containing a BTB domain, which is a protein-protein interaction domain. The function of the protein encoded by BTBD19 is not well understood, but it has been suggested to play a role in the regulation of gene expression and cell signaling. Mutations in this gene have been associated with various diseases, including intellectual disability and autism spectru…	There is limited information available on the disease implications of BTBD19 mutations, but studies have suggested a potential link to intellectual disability and autism spectrum disorder. Targeted drug discovery efforts for BTBD19 are also limited, as the function of the protein encoded by this gene is not well understood. However, some studies have suggested that BTBD19 may play a role in the r…			Predicted intracellular proteins	Cytosol (Uncertain)				0.0	0.0	0.0	0.0	0.0	0.0	0.0	0.0	0.0	0.0	0.0	0.0	0.0	0.0	0.0	0.0
C12ORF45	121053	gene_synonym	H. sapiens	121053	H. sapiens	NOPCHAP1	NOP protein chaperone 1	NOPCHAP1 is a human gene that encodes for NOP protein chaperone 1. This protein is involved in the binding activity of box C/D snoRNP complex and plays a role in the assembly of box C/D snoRNP. It is predicted to be located in the nucleus. The function of box C/D snoRNP is to guide the modification of ribosomal RNA, which is essential for proper ribosome function. Mutations in NOPCHAP1 have been …	There is limited information available on the disease implications of NOPCHAP1. However, mutations in this gene have been associated with various diseases, including cancer and neurodevelopmental disorders. Targeted drug discovery efforts for NOPCHAP1 are currently limited, as the function of this protein is not well understood. However, understanding the role of NOPCHAP1 in snoRNP assembly may p…	GO:0000492 box C/D snoRNP assembly;GO:0000491 small nucleolar ribonucleoprotein complex assembly;GO:0022618 protein-RNA complex assembly		Predicted intracellular proteins	Nucleoplasm (Approved); Additional: Nuclear membrane				0.0	0.0	0.0	0.0	0.0	0.0	0.0	0.0	0.0	0.0	0.0	0.0	0.0	0.0	0.0	0.0
C15ORF40	123207	symbol	H. sapiens	123207	H. sapiens	C15orf40	chromosome 15 open reading frame 40	C15orf40 is a human gene located on chromosome 15 and is predicted to be active in the cytoplasm. The gene's function is currently unknown, but it is an open reading frame, meaning it has the potential to produce a protein. Further research is needed to determine the specific role of C15orf40 in human biology.	Unfortunately, there is currently no information available on the disease implications or targeted drug discovery efforts for C15orf40. As the function of the gene is unknown, it is difficult to determine its potential involvement in disease pathways or identify potential drug targets. Additionally, there are no known drugs on the market that target C15orf40. Further research is needed to better …			Predicted intracellular proteins	Golgi apparatus;Nucleoplasm (Approved)				0.0	0.0	0.0	0.0	0.0	0.0	0.0	0.0	0.0	0.0	0.0	0.0	0.0	0.0	0.0	0.0
C19ORF47	126526	symbol	H. sapiens	126526	H. sapiens	C19orf47	chromosome 19 open reading frame 47	C19orf47 is a human gene located in the nucleoplasm on chromosome 19. Its function is currently unknown, but it is classified as an open reading frame, meaning it has the potential to encode a protein. Further research is needed to determine the specific role of C19orf47 in human biology.	Unfortunately, there is currently no information available on the disease implications or targeted drug discovery efforts for C19orf47. As its function is unknown, it is difficult to determine any potential disease associations or drug targets. Additionally, there are no known drugs on the market that target C19orf47. Further research is needed to determine the specific role of this gene in human…			Predicted intracellular proteins	Nucleoplasm (Enhanced)				0.0	0.0	0.0	0.0	0.0	0.0	0.0	0.0	0.0	0.0	0.0	0.0	0.0	0.0	0.0	0.0
C1GALT1C1	29071	symbol	H. sapiens	29071	H. sapiens	C1GALT1C1	C1GALT1 specific chaperone 1	C1GALT1C1 is a gene that encodes a type II transmembrane protein that acts as a molecular chaperone for the core 1 beta1,3-galactosyltransferase 1 enzyme. This enzyme is responsible for synthesizing the Thomsen-Friedenreich antigen on O-linked glycans. While C1GALT1C1 does not have galactosyltransferase activity itself, it is required for the folding, stability, and full activity of the core 1 be…	Mutations in the C1GALT1C1 gene have been linked to Tn syndrome, a rare genetic disorder characterized by the absence of the Thomsen-Friedenreich antigen on red blood cells and other tissues. This can lead to an increased risk of infections, autoimmune disorders, and cancer. Targeted drug discovery efforts for Tn syndrome have been limited, but some studies have explored the use of gene therapy t…	GO:0016267 O-glycan processing, core 1;GO:0036344 platelet morphogenesis;GO:0016266 O-glycan processing		Human disease related genes:Congenital disorders of metabolism:Congenital disorders of glycan/glycoprotein metabolism; Disease related genes	Vesicles (Approved)				0.0	0.0	0.0	0.0	0.0	0.0	0.0	0.0	0.0	0.0	0.0	0.0	0.0	0.0	0.0	0.0
C2H18ORF21						None	None	None	None	None	None	None	None	None	None	None	nan	nan	nan	nan	nan	nan	nan	nan	nan	nan	nan	nan	nan	nan	nan	nan
C3ORF38	285237	symbol	H. sapiens	285237	H. sapiens	C3orf38	chromosome 3 open reading frame 38	C3orf38 is a human gene located on chromosome 3 and is involved in the positive regulation of the apoptotic process. It is located in the nucleus of cells. This information is provided by the Alliance of Genome Resources as of April 2022.	There is limited information available on the disease implications of C3orf38. However, some studies have suggested that dysregulation of apoptosis, which is positively regulated by C3orf38, can contribute to the development of various diseases, including cancer and neurodegenerative disorders. Therefore, targeting C3orf38 may have therapeutic potential in these diseases. Currently, there are no …	GO:0043065 positive regulation of apoptotic process;GO:0043068 positive regulation of programmed cell death;GO:0010942 positive regulation of cell death		Predicted intracellular proteins	Cytosol;Plasma membrane (Approved); Additional: Nucleoplasm				0.0	0.0	0.0	0.0	0.0	0.0	0.0	0.0	0.0	0.0	0.0	0.0	0.0	0.0	0.0	0.0
C4ORF33	132321	symbol	H. sapiens	132321	H. sapiens	C4orf33	chromosome 4 open reading frame 33	Human gene C4orf33, also known as chromosome 4 open reading frame 33, is a protein-coding gene located on chromosome 4. The function of this gene is not yet fully understood, but it is believed to play a role in cellular processes such as cell division and DNA repair. Mutations in this gene have been associated with various diseases, including cancer and neurodegenerative disorders. Further resea…	There is limited information available on the disease implications and targeted drug discovery efforts for C4orf33. However, mutations in this gene have been associated with various diseases, including cancer and neurodegenerative disorders. For example, a study found that C4orf33 was overexpressed in breast cancer cells and may play a role in promoting tumor growth and metastasis. As for targete…			Predicted intracellular proteins	Golgi apparatus (Approved); Additional: Nuclear bodies				0.0	0.0	0.0	0.0	0.0	0.0	0.0	0.0	0.0	0.0	0.0	0.0	0.0	0.0	0.0	0.0
CALCRL	10203	symbol	H. sapiens	10203	H. sapiens	CALCRL	calcitonin receptor like receptor	The human gene CALCRL encodes for the calcitonin receptor-like receptor, which plays a role in several processes including G protein-coupled receptor signaling pathway, cellular response to sucrose stimulus, and receptor internalization. It enables adrenomedullin binding activity, adrenomedullin receptor activity, and calcitonin gene-related peptide receptor activity. The gene is located in the e…	The CALCRL gene has been implicated in hereditary lymphedema, a condition characterized by swelling in the arms or legs due to impaired lymphatic drainage. Targeted drug discovery efforts have focused on developing drugs that modulate the activity of the calcitonin receptor-like receptor, particularly for the treatment of migraine headaches. One such drug is erenumab, a monoclonal antibody that t…	GO:0071324 cellular response to disaccharide stimulus;GO:0071329 cellular response to sucrose stimulus;GO:1990408 calcitonin gene-related peptide receptor signaling pathway		Transporters; G-protein coupled receptors:Family 2 (B) receptors; Disease related genes; G-protein coupled receptors:GPCRs excl olfactory receptors; Predicted intracellular proteins; Human disease related genes:Congenital malformations:Congenital malformations of skin; FDA approved drug targets:Small molecule drugs	Plasma membrane (Supported)	Olcegepant; Telcagepant; Rimegepant; Erenumab; Ubrogepant; Vazegepant		(M5932)HALLMARK INFLAMMATORY RESPONSE	0.0	0.0	0.0	0.0	0.0	0.0	0.0	0.0	0.0	0.0	0.0	0.0	0.0	0.0	0.0	0.0
CALHM1	255022	symbol	H. sapiens	255022	H. sapiens	CALHM1	calcium homeostasis modulator 1	CALHM1 is a gene that encodes a calcium channel that is involved in the processing of amyloid-beta precursor protein. A variation in this gene has been linked to an increased risk of developing late-onset Alzheimer's disease in some populations, although it is not clear how this variation contributes to the disease.	CALHM1 has been identified as a potential therapeutic target for Alzheimer's disease. Several drug discovery efforts have focused on developing small molecule modulators of CALHM1 activity, with the goal of reducing amyloid-beta production and improving cognitive function. One example is a compound called PAP-1, which has been shown to inhibit CALHM1 activity and reduce amyloid-beta levels in ani…	GO:0050917 sensory perception of umami taste;GO:0050916 sensory perception of sweet taste;GO:0015867 ATP transport		Transporters:Transporter channels and pores					0.0	0.0	0.0	0.0	0.0	0.0	0.0	0.0	0.0	0.0	0.0	0.0	0.0	0.0	0.0	0.0
CCDC12	151903	symbol	H. sapiens	151903	H. sapiens	CCDC12	coiled-coil domain containing 12	CCDC12 is a human gene that encodes a protein containing a coiled-coil domain. It is predicted to be involved in the U2-type spliceosomal complex and post-mRNA release spliceosomal complex. The U2-type spliceosomal complex is responsible for removing introns from pre-mRNA, while the post-mRNA release spliceosomal complex is involved in the release of mature mRNA from the spliceosome. The function…	There is limited information available on the disease implications of CCDC12. However, recent studies have suggested that mutations in this gene may be associated with developmental disorders such as intellectual disability and autism spectrum disorders. Targeted drug discovery efforts for CCDC12 are currently underway, but there are no drugs on the market that specifically target this gene. Howe…			Predicted intracellular proteins	Nucleoplasm (Supported)				0.0	0.0	0.0	0.0	0.0	0.0	0.0	0.0	0.0	0.0	0.0	0.0	0.0	0.0	0.0	0.0
CCDC13	152206	symbol	H. sapiens	152206	H. sapiens	CCDC13	coiled-coil domain containing 13	CCDC13 is a human gene that plays a role in various cellular processes such as response to DNA damage, organization of cytoplasmic microtubules, and assembly of non-motile cilia. It is found in different cellular locations including the centriolar satellite, cytosol, and nucleoplasm. This information is provided by the Alliance of Genome Resources as of April 2022.	There is limited information available on the disease implications of CCDC13. However, recent studies have suggested that mutations in this gene may be associated with primary ciliary dyskinesia (PCD), a rare genetic disorder that affects the function of cilia in the respiratory tract, leading to chronic respiratory infections and other complications. Targeted drug discovery efforts for CCDC13 ar…	GO:1905515 non-motile cilium assembly;GO:0031122 cytoplasmic microtubule organization;GO:0060271 cilium assembly		Predicted intracellular proteins	Centriolar satellite (Supported); Additional: Cytosol;Nucleoplasm				0.0	0.0	0.0	0.0	0.0	0.0	0.0	0.0	0.0	0.0	0.0	0.0	0.0	0.0	0.0	0.0
CCDC69	26112	symbol	H. sapiens	26112	H. sapiens	CCDC69	coiled-coil domain containing 69	CCDC69 is a human gene that is predicted to have microtubule binding activity and is involved in spindle midzone assembly. It is located in the spindle midzone. This information is provided by the Alliance of Genome Resources as of April 2022.	Unfortunately, there is currently limited information available on the disease implications and targeted drug discovery efforts for CCDC69. As of April 2022, there are no known diseases associated with mutations in this gene. Additionally, there are no drugs currently on the market that specifically target CCDC69. However, as research on this gene continues, it is possible that new insights into …	GO:0051255 spindle midzone assembly;GO:0051225 spindle assembly;GO:0007051 spindle organization		Predicted intracellular proteins	Plasma membrane (Approved); Additional: Actin filaments;Golgi apparatus				0.0	0.0	0.0	0.0	0.0	0.0	0.0	0.0	0.0	0.0	0.0	0.0	0.0	0.0	0.0	0.0
CCDC81	60494	symbol	H. sapiens	60494	H. sapiens	CCDC81	coiled-coil domain containing 81	CCDC81 is a human gene that encodes for a protein containing a coiled-coil domain. This gene is located in the centrosome, a cellular organelle involved in cell division and organization of the cytoskeleton. The function of CCDC81 is not well understood, but it has been suggested to play a role in centrosome function and microtubule organization. Mutations in this gene have been associated with v…	There is limited information available on the disease implications and targeted drug discovery efforts for CCDC81. However, mutations in this gene have been associated with various diseases, including cancer and ciliary dyskinesia. In cancer, CCDC81 has been identified as a potential tumor suppressor gene, and its downregulation has been observed in several types of cancer, including lung, breast…			Predicted intracellular proteins					0.0	0.0	0.0	0.0	0.0	0.0	0.0	0.0	0.0	0.0	0.0	0.0	0.0	0.0	0.0	0.0
CCNB2	9133	symbol	H. sapiens	9133	H. sapiens	CCNB2	cyclin B2	Cyclin B2, also known as CCNB2, is a member of the cyclin family that plays a crucial role in regulating the cell cycle. It associates with p34cdc2 and is an essential component of the cell cycle regulatory machinery. Cyclin B2 is primarily associated with the Golgi region and binds to transforming growth factor beta RII, indicating its potential role in transforming growth factor beta-mediated c…	There is evidence to suggest that cyclin B2 may play a role in the development and progression of certain types of cancer. For example, studies have shown that cyclin B2 is overexpressed in breast cancer and may be a potential therapeutic target. Additionally, cyclin B2 has been implicated in the development of hepatocellular carcinoma and glioblastoma. Targeted drug discovery efforts for cyclin …	GO:0008315 G2/MI transition of meiotic cell cycle;GO:0044771 meiotic cell cycle phase transition;GO:0007057 spindle assembly involved in female meiosis I		Cancer-related genes:Candidate cancer biomarkers; Transporters:Transporter channels and pores; Predicted intracellular proteins	Cytosol (Enhanced); Additional: Golgi apparatus		(M176)PID FOXM1 PATHWAY; (M236)PID DELTA NP63 PATHWAY	(M5951)HALLMARK SPERMATOGENESIS; (M5893)HALLMARK MITOTIC SPINDLE; (M5901)HALLMARK G2M CHECKPOINT	0.0	0.0	0.0	0.0	0.0	0.0	0.0	0.0	0.0	0.0	0.0	0.0	0.0	0.0	0.0	0.0
CCNF	899	symbol	H. sapiens	899	H. sapiens	CCNF	cyclin F	CCNF is a gene that encodes a member of the cyclin family, specifically cyclin F. Cyclins are important regulators of cell cycle transitions by binding and activating cyclin-dependent protein kinases. CCNF also belongs to the F-box protein family, which is characterized by an approximately 40 amino acid motif, the F-box. F-box proteins are one of the four subunits of the ubiquitin protein ligase …	CCNF has been implicated in various diseases, including cancer, neurodegenerative disorders, and cardiovascular diseases. In cancer, CCNF overexpression has been observed in several types of tumors, including breast, lung, and liver cancer, and is associated with poor prognosis. Targeting CCNF has been proposed as a potential therapeutic strategy for cancer treatment. Several small molecule inhib…	GO:0000320 re-entry into mitotic cell cycle;GO:0010826 negative regulation of centrosome duplication;GO:0046606 negative regulation of centrosome cycle		Predicted intracellular proteins	Centrosome (Supported)			(M5901)HALLMARK G2M CHECKPOINT; (M5924)HALLMARK MTORC1 SIGNALING	0.0	0.0	0.0	0.0	0.0	0.0	0.0	0.0	0.0	0.0	0.0	0.0	0.0	0.0	0.0	0.0
CCNG1	900	symbol	H. sapiens	900	H. sapiens	CCNG1	cyclin G1	CCNG1, also known as cyclin G1, is a member of the cyclin family that regulates the eukaryotic cell cycle through cyclin-dependent protein kinases (CDKs). Unlike other family members, CCNG1 lacks the protein destabilizing (PEST) sequence. The gene can be activated by tumor protein p53 and has two identified transcript variants that encode the same protein.	CCNG1 has been implicated in various diseases, including cancer, neurodegenerative disorders, and cardiovascular diseases. In cancer, CCNG1 has been shown to be overexpressed in several types of tumors, including breast, lung, and liver cancer. Targeting CCNG1 has been proposed as a potential therapeutic strategy for cancer treatment. Several studies have identified small molecules that can inhib…	GO:0009629 response to gravity;GO:0007095 mitotic G2 DNA damage checkpoint signaling;GO:0006949 syncytium formation		Cancer-related genes:Candidate cancer biomarkers; Predicted intracellular proteins	Nucleoplasm (Supported)		(M261)PID P53 REGULATION PATHWAY; (M145)PID P53 DOWNSTREAM PATHWAY	(M5924)HALLMARK MTORC1 SIGNALING; (M5939)HALLMARK P53 PATHWAY	0.0	0.0	0.0	0.0	0.0	0.0	1.0	0.0	0.0	0.0	0.0	0.0	0.0	0.0	0.0	0.0
CCNY	219771	symbol	H. sapiens	219771	H. sapiens	CCNY	cyclin Y	CCNY is a human gene that encodes for cyclin Y, a protein that plays a role in regulating cell division cycles and cyclin-dependent kinases. Cyclins are proteins that control the progression of cells through the cell cycle, and CCNY specifically interacts with CDC2, a cyclin-dependent kinase. The function of CCNY is not fully understood, but it is believed to play a role in cell proliferation and…	There is limited information available on targeted drug discovery efforts for CCNY, as its function is not fully understood. However, mutations in CCNY have been associated with various types of cancer, including breast and lung cancer. Therefore, there is potential for CCNY to be a target for cancer therapies. Currently, there are no drugs on the market that specifically target CCNY. However, th…	GO:0045737 positive regulation of cyclin-dependent protein serine/threonine kinase activity;GO:1904031 positive regulation of cyclin-dependent protein kinase activity;GO:0000086 G2/M transition of mitotic cell cycle		Predicted intracellular proteins	Nucleoplasm (Supported); Additional: Nucleoli				0.0	0.0	0.0	0.0	0.0	0.0	0.0	0.0	0.0	0.0	0.0	0.0	0.0	0.0	0.0	0.0
CCNYL1-B						None	None	None	None	None	None	None	None	None	None	None	nan	nan	nan	nan	nan	nan	nan	nan	nan	nan	nan	nan	nan	nan	nan	nan
CD40LG	959	symbol	H. sapiens	959	H. sapiens	CD40LG	CD40 ligand	CD40LG, also known as CD40 ligand, is a gene that encodes a protein expressed on the surface of T cells. This protein plays a crucial role in regulating B cell function by interacting with CD40 on the B cell surface. A defect in this gene can lead to hyper-IgM syndrome, a condition characterized by an inability to undergo immunoglobulin class switch. This gene is important for the proper function…	CD40LG gene mutations have been linked to hyper-IgM syndrome, a rare immunodeficiency disorder characterized by low levels of immunoglobulin G (IgG) and immunoglobulin A (IgA) antibodies, and high levels of immunoglobulin M (IgM) antibodies. This condition can lead to recurrent infections, particularly of the respiratory and gastrointestinal tracts. Targeted drug discovery efforts have focused on…	GO:0023035 CD40 signaling pathway;GO:2000353 positive regulation of endothelial cell apoptotic process;GO:0002204 somatic recombination of immunoglobulin genes involved in immune response		Human disease related genes:Immune system diseases:Primary immunodeficiency; Disease related genes; Candidate cardiovascular disease genes; CD markers; Cancer-related genes:Candidate cancer biomarkers; Predicted secreted proteins	Golgi apparatus;Plasma membrane (Approved)	Ruplizumab	(M235)PID TCR CALCIUM PATHWAY; (M169)PID INTEGRIN2 PATHWAY; (M45)PID CD40 PATHWAY	(M5921)HALLMARK COMPLEMENT; (M5950)HALLMARK ALLOGRAFT REJECTION; (M5956)HALLMARK KRAS SIGNALING DN	0.0	0.0	0.0	0.0	0.0	1.0	0.0	0.0	0.0	0.0	0.0	0.0	0.0	0.0	0.0	0.0
CD63	967	symbol	H. sapiens	967	H. sapiens	CD63	CD63 molecule	CD63 is a transmembrane protein that belongs to the tetraspanin family. It is a cell surface glycoprotein that interacts with integrins and is involved in signal transduction events that regulate cell development, activation, growth, and motility. CD63 is also known to function as a blood platelet activation marker and its deficiency is associated with Hermansky-Pudlak syndrome. Additionally, CD6…	CD63 has been implicated in several diseases, including cancer, Hermansky-Pudlak syndrome, and allergic diseases. In cancer, CD63 has been shown to promote tumor progression and metastasis by regulating cell adhesion, migration, and invasion. Targeting CD63 has been explored as a potential therapeutic strategy for cancer treatment. For example, a monoclonal antibody against CD63, named YS110, has…	GO:0035646 endosome to melanosome transport;GO:0043485 endosome to pigment granule transport;GO:0048757 pigment granule maturation		Transporters:Accessory Factors Involved in Transport; CD markers	Vesicles (Supported)			(M5910)HALLMARK PROTEIN SECRETION	0.0	0.0	0.0	0.0	0.0	0.0	0.0	0.0	0.0	0.0	0.0	0.0	0.0	1.0	0.0	0.0
CD81	975	symbol	H. sapiens	975	H. sapiens	CD81	CD81 molecule	CD81 is a gene that encodes a protein belonging to the tetraspanin family, which are cell-surface proteins characterized by four hydrophobic domains. These proteins mediate signal transduction events that regulate cell development, activation, growth, and motility. CD81 is a cell surface glycoprotein that complexes with integrins and promotes muscle cell fusion and myotube maintenance. It may als…	CD81 has been implicated in various diseases, including viral infections, cancer, and autoimmune disorders. In viral infections, CD81 is a receptor for hepatitis C virus (HCV) and plays a critical role in viral entry into host cells. Targeting CD81 has been explored as a potential therapeutic strategy for HCV infection. In cancer, CD81 has been shown to be downregulated in various types of tumors…	GO:0034238 macrophage fusion;GO:0035783 CD4-positive, alpha-beta T cell costimulation;GO:0043126 regulation of 1-phosphatidylinositol 4-kinase activity		Human disease related genes:Immune system diseases:Primary immunodeficiency; Disease related genes; Potential drug targets; Transporters:Accessory Factors Involved in Transport; CD markers	Plasma membrane (Supported); Additional: Cytosol		(M277)PID INTEGRIN A4B1 PATHWAY; (M8626)SIG BCR SIGNALING PATHWAY; (M18)PID INTEGRIN1 PATHWAY	(M5947)HALLMARK IL2 STAT5 SIGNALING; (M5939)HALLMARK P53 PATHWAY	0.0	0.0	0.0	0.0	0.0	0.0	0.0	0.0	0.0	0.0	0.0	0.0	0.0	1.0	0.0	0.0
CDC42EP3	10602	symbol	H. sapiens	10602	H. sapiens	CDC42EP3	CDC42 effector protein 3	CDC42EP3 is a gene that encodes a protein that belongs to a small family of GTP metabolizing proteins containing a CRIB domain. These proteins act as effectors of CDC42 function and are involved in actin cytoskeleton re-organization during cell shape changes, including pseudopodia formation. The gene has a pseudogene on chromosome 19 and alternative splicing results in multiple transcript variant…	There is limited information available on the disease implications of CDC42EP3. However, studies have shown that dysregulation of CDC42 and its effectors, including CDC42EP3, can lead to various diseases such as cancer, neurological disorders, and cardiovascular diseases. Targeted drug discovery efforts for CDC42EP3 are also limited, but some studies have identified potential small molecule inhib…	GO:0031272 regulation of pseudopodium assembly;GO:0031274 positive regulation of pseudopodium assembly;GO:0030838 positive regulation of actin filament polymerization		Predicted intracellular proteins	Actin filaments;Plasma membrane (Supported)				0.0	0.0	0.0	0.0	0.0	0.0	0.0	0.0	0.0	0.0	0.0	0.0	0.0	0.0	0.0	0.0
CDKN2B	1030	symbol	H. sapiens	1030	H. sapiens	CDKN2B	cyclin dependent kinase inhibitor 2B	CDKN2B is a gene that encodes a cyclin-dependent kinase inhibitor, which regulates cell growth by preventing the activation of CDK kinases and controlling cell cycle G1 progression. It is located adjacent to the tumor suppressor gene CDKN2A and is frequently mutated and deleted in various tumors. The expression of CDKN2B is induced by TGF beta, indicating its role in TGF beta-induced growth inhib…	CDKN2B has been implicated in various diseases, including cancer, cardiovascular disease, and neurodegenerative disorders. In cancer, CDKN2B is frequently deleted or mutated, leading to uncontrolled cell growth and proliferation. Targeted drug discovery efforts have focused on developing inhibitors of CDK kinases, which are activated by CDKN2B inhibition. Several CDK inhibitors have been approved…	GO:0060253 negative regulation of glial cell proliferation;GO:0030219 megakaryocyte differentiation;GO:0030511 positive regulation of transforming growth factor beta receptor signaling pathway		Human disease related genes:Cancers:Cancers of haematopoietic and lymphoid tissues; Human disease related genes:Cancers:Cancers of eye, brain, and central nervous system; Human disease related genes:Endocrine and metabolic diseases:Diabetes; Human disease related genes:Cancers:Skin cancers; Predicted intracellular proteins; Human disease related genes:Cancers:Cancers of the lung and pleura; Human…	Nucleoplasm (Approved); Additional: Cytosol		(M254)PID MYC REPRESS PATHWAY; (M2)PID SMAD2 3NUCLEAR PATHWAY	(M5941)HALLMARK UV RESPONSE UP; (M5939)HALLMARK P53 PATHWAY	0.0	0.0	0.0	0.0	0.0	0.0	0.0	0.0	0.0	0.0	0.0	0.0	0.0	0.0	0.0	0.0
CEBPB	1051	symbol	H. sapiens	1051	H. sapiens	CEBPB	CCAAT enhancer binding protein beta	CEBPB is a gene that encodes a transcription factor with a basic leucine zipper domain. It functions as a homodimer or heterodimer with other CCAAT/enhancer-binding proteins to regulate genes involved in immune and inflammatory responses, as well as other processes. The gene has multiple protein isoforms due to the use of alternative in-frame AUG start codons, each with distinct biological functi…	CEBPB has been implicated in various diseases, including cancer, obesity, and diabetes. In cancer, CEBPB has been shown to promote tumor growth and metastasis in several types of cancer, including breast, lung, and liver cancer. Targeting CEBPB has been explored as a potential therapeutic strategy for cancer treatment. For example, a small molecule inhibitor of CEBPB, called CAPE, has been shown …	GO:2000120 positive regulation of sodium-dependent phosphate transport;GO:1901329 regulation of odontoblast differentiation;GO:2000118 regulation of sodium-dependent phosphate transport		Transcription factors:Basic domains; Predicted intracellular proteins	Nucleoplasm (Enhanced)	Quercetin	(M182)PID IL3 PATHWAY; (M229)PID P38 ALPHA BETA DOWNSTREAM PATHWAY; (M161)PID IFNG PATHWAY	(M5922)HALLMARK UNFOLDED PROTEIN RESPONSE; (M5890)HALLMARK TNFA SIGNALING VIA NFKB; (M5921)HALLMARK COMPLEMENT	0.0	0.0	0.0	0.0	0.0	1.0	0.0	0.0	0.0	0.0	0.0	0.0	0.0	0.0	0.0	0.0
CFAP300	85016	symbol	H. sapiens	85016	H. sapiens	CFAP300	cilia and flagella associated protein 300	CFAP300 is a gene that is associated with cilia and flagella, which are hair-like structures that protrude from the surface of cells and are involved in various cellular processes. This gene is predicted to be located in the cytoplasm and motile cilium, and has been implicated in primary ciliary dyskinesia 38, a genetic disorder that affects the function of cilia and can lead to respiratory and o…	There is currently limited information available on targeted drug discovery efforts for CFAP300, as the exact role of this gene in ciliary function is not yet fully understood. However, primary ciliary dyskinesia 38, which is associated with mutations in CFAP300, is a rare genetic disorder that affects the function of cilia and can lead to respiratory and other health problems. Treatment for prim…			Human disease related genes:Respiratory diseases:Tracheobronchial diseases; Predicted intracellular proteins; Disease related genes	Centrosome (Approved)				0.0	0.0	0.0	0.0	0.0	0.0	0.0	0.0	0.0	0.0	0.0	0.0	0.0	0.0	0.0	0.0
CFAP36	112942	symbol	H. sapiens	112942	H. sapiens	CFAP36	cilia and flagella associated protein 36	CFAP36 is a gene that encodes for a protein that is associated with cilia and flagella. The protein is involved in binding to the N-terminus of other proteins and is located in the ciliary transition zone. This gene is important for the proper functioning of cilia and flagella, which are hair-like structures that protrude from the surface of cells and are involved in various cellular processes su…	There is currently limited information available on targeted drug discovery efforts for CFAP36, as it is a relatively newly discovered gene. However, mutations in CFAP36 have been associated with primary ciliary dyskinesia (PCD), a genetic disorder that affects the function of cilia and can lead to respiratory and fertility problems. There are currently no targeted drugs available for PCD, and tr…	GO:0008150 biological_process		Predicted intracellular proteins	Nuclear bodies;Nucleoli fibrillar center;Nucleoplasm (Approved)				0.0	0.0	0.0	0.0	0.0	0.0	0.0	0.0	0.0	0.0	0.0	0.0	0.0	0.0	0.0	0.0
CHCHD1	118487	symbol	H. sapiens	118487	H. sapiens	CHCHD1	coiled-coil-helix-coiled-coil-helix domain containing 1	The human gene CHCHD1, also known as coiled-coil-helix-coiled-coil-helix domain containing 1, is involved in RNA binding activity and is predicted to play a role in mitochondrial translation. It is found in various locations within the cell, including the cytosol, mitochondrion, and nuclear lumen. This information is provided by the Alliance of Genome Resources as of April 2022.	Mutations in the CHCHD1 gene have been associated with several neurodegenerative disorders, including amyotrophic lateral sclerosis (ALS), frontotemporal dementia (FTD), and Parkinson's disease (PD). These mutations are thought to disrupt the normal function of CHCHD1 in mitochondrial translation and RNA metabolism, leading to mitochondrial dysfunction and neuronal cell death. Targeted drug disco…	GO:0032543 mitochondrial translation;GO:0140053 mitochondrial gene expression;GO:0006412 translation		Ribosomal proteins; Predicted intracellular proteins	Mitochondria;Nucleoplasm (Supported); Additional: Cytosol;Nucleoli fibrillar center				0.0	0.0	0.0	1.0	0.0	0.0	0.0	0.0	0.0	0.0	0.0	0.0	0.0	0.0	0.0	0.0
CHN1	1123	symbol	H. sapiens	1123	H. sapiens	CHN1	chimerin 1	The CHN1 gene encodes a protein called chimerin 1, which acts as a GTPase-activating protein for ras-related p21-rac and a phorbol ester receptor. It is mainly expressed in neurons and plays a crucial role in neuronal signal-transduction mechanisms. Mutations in this gene have been linked to Duane's retraction syndrome 2 (DURS2), a rare eye movement disorder. Different isoforms of the protein are…	Duane's retraction syndrome 2 (DURS2) is a rare eye movement disorder that is caused by mutations in the CHN1 gene. The disorder is characterized by limited eye movement, particularly in the lateral gaze, and abnormal positioning of the eyes. There is currently no cure for DURS2, and treatment is focused on managing symptoms. However, research efforts are underway to develop targeted therapies fo…	GO:0008045 motor neuron axon guidance;GO:0048013 ephrin receptor signaling pathway;GO:0050770 regulation of axonogenesis		Human disease related genes:Nervous system diseases:Eye disease; Predicted intracellular proteins; Disease related genes	Cytosol (Approved)		(M241)PID RAC1 REG PATHWAY		0.0	0.0	0.0	0.0	0.0	0.0	0.0	0.0	0.0	0.0	0.0	0.0	0.0	0.0	0.0	0.0
CHRNA3	1136	symbol	H. sapiens	1136	H. sapiens	CHRNA3	cholinergic receptor nicotinic alpha 3 subunit	The CHRNA3 gene encodes an alpha subunit of the nicotinic acetylcholine receptor family, which forms pentameric complexes with beta subunits. This protein is a ligand-gated ion channel that is involved in neurotransmission. Polymorphisms in this gene have been linked to an increased risk of smoking initiation and susceptibility to lung cancer. The gene contains adjacent cysteine residues, indicat…	The CHRNA3 gene has been implicated in several diseases, including nicotine addiction, lung cancer, and chronic obstructive pulmonary disease (COPD). Studies have shown that certain polymorphisms in the gene are associated with an increased risk of smoking initiation and addiction. Additionally, these same polymorphisms have been linked to an increased risk of lung cancer and COPD in smokers. Tar…	GO:0060084 synaptic transmission involved in micturition;GO:0014056 regulation of acetylcholine secretion, neurotransmission;GO:0007171 activation of transmembrane receptor protein tyrosine kinase activity		Predicted intracellular proteins; FDA approved drug targets:Small molecule drugs; Disease related genes	Plasma membrane (Supported); Additional: Nuclear speckles	Nicotine; Methadone; Fluoxetine; Dextromethorphan; Levamisole; Ethanol; Amantadine; Pentolinium; Bupropion; Levacetylmethadol; Varenicline; Gantacurium; Epibatidine; Cytisine			0.0	0.0	0.0	0.0	0.0	0.0	0.0	0.0	0.0	0.0	0.0	0.0	0.0	0.0	0.0	0.0
CHTF18	63922	symbol	H. sapiens	63922	H. sapiens	CHTF18	chromosome transmission fidelity factor 18	The CHTF18 gene encodes a protein that is part of a complex involved in DNA replication during the S phase of the cell cycle. This protein may interact with other proteins to form a complex that helps maintain the cohesion of sister chromatids during cell division.	There is limited information available on the disease implications of the CHTF18 gene. However, mutations in genes involved in DNA replication and cell cycle regulation have been linked to various types of cancer, including breast, ovarian, and colorectal cancer. Therefore, it is possible that mutations in CHTF18 may contribute to the development of these cancers. There are currently no targeted …	GO:1900262 regulation of DNA-directed DNA polymerase activity;GO:1900264 positive regulation of DNA-directed DNA polymerase activity;GO:0090329 regulation of DNA-templated DNA replication		Predicted intracellular proteins	Nucleoplasm (Supported); Additional: Cytosol				0.0	0.0	0.0	0.0	0.0	0.0	0.0	0.0	0.0	0.0	0.0	0.0	0.0	0.0	0.0	0.0
CIB2	10518	symbol	H. sapiens	10518	H. sapiens	CIB2	calcium and integrin binding family member 2	CIB2 is a calcium and integrin binding protein that plays a role in maintaining photoreceptor cells. It interacts with DNA-dependent protein kinase catalytic subunits and is involved in regulating calcium levels. Mutations in the CIB2 gene are associated with deafness, autosomal recessive, 48 (DFNB48) and Usher syndrome 1J (USH1J), which are both genetic disorders that affect hearing and vision. …	Currently, there are no targeted drug discovery efforts specifically for CIB2-related disorders. However, there are ongoing studies investigating potential therapies for Usher syndrome, which includes USH1J caused by mutations in the CIB2 gene. These therapies include gene therapy, antisense oligonucleotide therapy, and small molecule therapies targeting specific pathways involved in the disease.…	GO:0071318 cellular response to ATP;GO:0033198 response to ATP;GO:0045494 photoreceptor cell maintenance		Human disease related genes:Nervous system diseases:Ear disease; Disease related genes; Cancer-related genes:Candidate cancer biomarkers; Predicted intracellular proteins; Human disease related genes:Nervous system diseases:Eye disease		Calcium citrate; Calcium Phosphate; Calcium phosphate dihydrate			0.0	0.0	0.0	0.0	0.0	0.0	0.0	0.0	0.0	0.0	0.0	0.0	0.0	0.0	0.0	0.0
CIPC	85457	symbol	H. sapiens	85457	H. sapiens	CIPC	CLOCK interacting pacemaker	The human gene CIPC, also known as CLOCK interacting pacemaker, is predicted to play a role in regulating circadian rhythm and transcription. It is located in various parts of the cell, including the cytosol, nucleolus, and nucleoplasm. The gene's exact function is not yet fully understood, but it is believed to interact with the CLOCK gene, which is a key regulator of the circadian clock. CIPC m…	There is limited information available on the disease implications of the CIPC gene. However, research has suggested that disruptions in circadian rhythm regulation may be linked to various health conditions, including sleep disorders, metabolic disorders, and certain types of cancer. As such, targeting genes involved in circadian rhythm regulation, such as CIPC, may hold promise for drug discove…	GO:0042754 negative regulation of circadian rhythm;GO:0042752 regulation of circadian rhythm;GO:0048511 rhythmic process		Predicted intracellular proteins	Cytosol;Nucleoplasm (Supported); Additional: Nucleoli				0.0	0.0	0.0	0.0	0.0	0.0	0.0	0.0	0.0	0.0	0.0	0.0	0.0	0.0	0.0	0.0
CKS1B	1163	symbol	H. sapiens	1163	H. sapiens	CKS1B	CDC28 protein kinase regulatory subunit 1B	CKS1B is a human gene that encodes a protein called CDC28 protein kinase regulatory subunit 1B. This protein is essential for the biological function of cyclin dependent kinases, as it binds to their catalytic subunit. The expression of CKS1B mRNA varies throughout the cell cycle in HeLa cells, indicating a specialized role for the encoded protein. Two transcript variants have been identified for…	CKS1B has been implicated in various types of cancer, including breast, lung, and ovarian cancer. Overexpression of CKS1B has been observed in these cancers and is associated with poor prognosis. Therefore, CKS1B is a potential target for cancer therapy. Several drug discovery efforts have focused on developing inhibitors of CKS1B. For example, a small molecule inhibitor of CKS1B called THZ1 has …	GO:0048144 fibroblast proliferation;GO:0044772 mitotic cell cycle phase transition;GO:0044770 cell cycle phase transition		Cancer-related genes:Candidate cancer biomarkers; Predicted intracellular proteins	Cytosol;Mitochondria (Approved); Additional: Nucleoplasm;Vesicles	Fluoxetine; 2,8-bis[oxido(oxo)vanadio]-1,1,1,3,5,5,7,7,9,9,9-undecaoxopentavanadoxane-2,8-diium	(M176)PID FOXM1 PATHWAY	(M5922)HALLMARK UNFOLDED PROTEIN RESPONSE; (M5901)HALLMARK G2M CHECKPOINT; (M5925)HALLMARK E2F TARGETS	0.0	0.0	0.0	0.0	0.0	0.0	0.0	0.0	0.0	0.0	0.0	0.0	0.0	0.0	0.0	0.0
CLCN1	1180	symbol	H. sapiens	1180	H. sapiens	CLCN1	chloride voltage-gated channel 1	CLCN1 is a gene that encodes for a protein that regulates the electric excitability of the skeletal muscle membrane. It is a member of the CLCN family of voltage-dependent chloride channel genes, which comprises nine members that share significant sequence homology but demonstrate diverse functional characteristics. Mutations in CLCN1 can cause two forms of inherited human muscle disorders: reces…	Mutations in the CLCN1 gene can lead to two types of muscle disorders: recessive generalized myotonia congenita (Becker) and dominant myotonia (Thomsen). These disorders are characterized by muscle stiffness and difficulty relaxing after contraction. There are currently no targeted drugs available for these disorders, and treatment is focused on managing symptoms. However, research is ongoing to …	GO:0019227 neuronal action potential propagation;GO:0098870 action potential propagation;GO:0019226 transmission of nerve impulse		Human disease related genes:Musculoskeletal diseases:Muscular diseases; Potential drug targets; Transporters:Electrochemical Potential-driven transporters; Disease related genes					0.0	0.0	0.0	0.0	0.0	0.0	0.0	0.0	0.0	0.0	0.0	0.0	0.0	0.0	0.0	0.0
CLEC2L	154790	symbol	H. sapiens	154790	H. sapiens	CLEC2L	C-type lectin domain family 2 member L	CLEC2L is a human gene that belongs to the C-type lectin domain family 2 member L. It is predicted to have the ability to bind to carbohydrates and is expected to be an integral component of the membrane. The gene's function and role in human biology are not yet fully understood.	There is limited information available on the disease implications of CLEC2L. However, some studies have suggested that it may play a role in cancer progression and metastasis. Targeted drug discovery efforts for CLEC2L are also limited, as its function and role in human biology are not yet fully understood. Currently, there are no drugs on the market that specifically target CLEC2L. However, the…			Predicted intracellular proteins			(M5880)NABA ECM AFFILIATED; (M5885)NABA MATRISOME ASSOCIATED; (M5889)NABA MATRISOME		0.0	0.0	0.0	0.0	0.0	0.0	0.0	0.0	0.0	0.0	0.0	0.0	0.0	0.0	0.0	0.0
CLN5	1203	symbol	H. sapiens	1203	H. sapiens	CLN5	CLN5 intracellular trafficking protein	CLN5 is a gene associated with neuronal ceroid lipofuscinoses (NCL), a group of neurodegenerative disorders affecting children. NCL is caused by a defect in lysosomal storage function, likely due to mutations in genes encoding proteins involved in the degradation of post-translationally modified proteins in lysosomes. CLN5 encodes an intracellular trafficking protein that is thought to play a rol…	Currently, there are no targeted drug discovery efforts or approved drugs specifically for CLN5-associated NCL. However, there are ongoing clinical trials for gene therapy and enzyme replacement therapy for other forms of NCL. These therapies aim to replace or correct the defective gene or enzyme responsible for lysosomal dysfunction in NCL. Additionally, there are several drugs approved for the …	GO:1904426 positive regulation of GTP binding;GO:0006465 signal peptide processing;GO:1904424 regulation of GTP binding		Human disease related genes:Congenital disorders of metabolism:Congenital disorders of lipid/glycolipid metabolism; Human disease related genes:Congenital disorders of metabolism:Lysosomal storage diseases; Predicted intracellular proteins; Disease related genes				(M5910)HALLMARK PROTEIN SECRETION	0.0	0.0	0.0	0.0	0.0	0.0	0.0	0.0	0.0	0.0	0.0	0.0	0.0	0.0	0.0	0.0
CLSTN2	64084	symbol	H. sapiens	64084	H. sapiens	CLSTN2	calsyntenin 2	CLSTN2, also known as calsyntenin 2, is a human gene that is predicted to enable calcium ion binding activity and be involved in positive regulation of synapse assembly and synaptic transmission. It is also predicted to be located in the postsynaptic density and be active in the cell surface, glutamatergic synapse, and postsynaptic membrane. Additionally, it is predicted to be an integral compone…	CLSTN2 has been implicated in several neurological disorders, including Alzheimer's disease, schizophrenia, and autism spectrum disorder. Studies have shown that CLSTN2 expression is decreased in the brains of Alzheimer's disease patients, and that it may play a role in the pathogenesis of the disease. Additionally, genetic variations in CLSTN2 have been associated with an increased risk of schiz…	GO:1904862 inhibitory synapse assembly;GO:0051965 positive regulation of synapse assembly;GO:0008306 associative learning			Vesicles (Uncertain); Additional: Cytokinetic bridge				0.0	0.0	0.0	0.0	0.0	0.0	0.0	0.0	0.0	0.0	0.0	0.0	0.0	0.0	0.0	0.0
CLTC	1213	symbol	H. sapiens	1213	H. sapiens	CLTC	clathrin heavy chain	CLTC, also known as clathrin heavy chain, is a gene that encodes a major protein component of coated vesicles and coated pits in cells. These organelles are involved in the intracellular trafficking of receptors and endocytosis of macromolecules. The clathrin coat is made up of three heavy chains and three light chains. Mutations in CLTC have been associated with a variety of diseases, including …	Mutations in CLTC have been associated with a variety of diseases, including Charcot-Marie-Tooth disease, intellectual disability, and cancer. In Charcot-Marie-Tooth disease, mutations in CLTC have been found to disrupt the formation of myelin, the protective coating around nerve fibers, leading to nerve damage and muscle weakness. In cancer, CLTC has been shown to play a role in the formation of…	GO:1900126 negative regulation of hyaluronan biosynthetic process;GO:0150093 amyloid-beta clearance by transcytosis;GO:1900125 regulation of hyaluronan biosynthetic process		Human disease related genes:Other diseases:Mental and behavioural disorders; Disease related genes; Cancer-related genes:Mutational cancer driver genes; Potential drug targets; Transporters:Accessory Factors Involved in Transport; Predicted intracellular proteins	Endosomes;Lysosomes (Supported); Additional: Cytosol;Mitotic spindle		(M94)PID FAS PATHWAY; (M67)PID ARF6 TRAFFICKING PATHWAY	(M5910)HALLMARK PROTEIN SECRETION; (M5923)HALLMARK PI3K AKT MTOR SIGNALING	0.0	0.0	0.0	0.0	0.0	0.0	0.0	0.0	0.0	0.0	0.0	0.0	0.0	0.0	0.0	0.0
CNKSR2	22866	symbol	H. sapiens	22866	H. sapiens	CNKSR2	connector enhancer of kinase suppressor of Ras 2	CNKSR2, also known as Connector enhancer of kinase suppressor of Ras 2, is a gene that encodes a protein that acts as a scaffold to mediate the mitogen-activated protein kinase pathways downstream from Ras. This gene is induced by vitamin D and has been found to inhibit apoptosis in certain cancer cells. Additionally, it may play a role in the assembly of synaptic proteins at the postsynaptic mem…	There is limited information on the disease implications of CNKSR2. However, studies have shown that CNKSR2 expression is altered in various types of cancer, including breast, lung, and pancreatic cancer. In breast cancer, CNKSR2 has been found to promote tumor growth and metastasis. Targeted drug discovery efforts for CNKSR2 are currently limited, but some studies have suggested that targeting C…	GO:0099173 postsynapse organization;GO:0050808 synapse organization;GO:0034330 cell junction organization		Predicted intracellular proteins; Human disease related genes:Other diseases:Mental and behavioural disorders; Disease related genes	Golgi apparatus;Plasma membrane (Approved)				0.0	0.0	0.0	0.0	0.0	0.0	0.0	0.0	0.0	0.0	0.0	0.0	0.0	0.0	0.0	0.0
COL14A1	7373	symbol	H. sapiens	7373	H. sapiens	COL14A1	collagen type XIV alpha 1 chain	COL14A1 is a gene that encodes the alpha chain of type XIV collagen, which is a member of the FACIT collagen family. This type of collagen interacts with the surface of fibrils and plays a role in regulating fibrillogenesis, the process of forming collagen fibrils.	Mutations in the COL14A1 gene have been associated with several diseases, including myopathy, Ehlers-Danlos syndrome, and osteogenesis imperfecta. Targeted drug discovery efforts for these diseases have focused on developing therapies that can modulate collagen synthesis and fibrillogenesis. One example is the use of bisphosphonates, which are drugs that inhibit bone resorption and have been show…	GO:0030199 collagen fibril organization;GO:0030198 extracellular matrix organization;GO:0043062 extracellular structure organization		Predicted secreted proteins; Human disease related genes:Congenital malformations:Congenital malformations of skin; Predicted intracellular proteins	Vesicles (Approved)		(M3005)NABA COLLAGENS; (M198)PID SYNDECAN 1 PATHWAY; (M160)PID AVB3 INTEGRIN PATHWAY		0.0	0.0	0.0	0.0	0.0	0.0	0.0	0.0	0.0	0.0	0.0	0.0	0.0	0.0	0.0	0.0
COPB2	9276	symbol	H. sapiens	9276	H. sapiens	COPB2	COPI coat complex subunit beta 2	COPB2 is a gene that encodes for a protein subunit of the Golgi coatomer complex, which is responsible for the formation of nonclathrin-coated vesicles and essential for Golgi budding and vesicular trafficking. The coatomer complex consists of seven protein subunits, including COPB2. Mutations in this gene have been associated with various diseases, including a rare genetic disorder called autoso…	Mutations in the COPB2 gene have been associated with various diseases, including autosomal recessive congenital ichthyosis (ARCI), a rare genetic disorder characterized by dry, scaly skin. Targeted drug discovery efforts for ARCI have focused on developing therapies that can restore the function of the coatomer complex and improve vesicular trafficking. One example is the use of retinoids, which…	GO:0006891 intra-Golgi vesicle-mediated transport;GO:1901998 toxin transport;GO:0006890 retrograde vesicle-mediated transport, Golgi to endoplasmic reticulum		Human disease related genes:Congenital malformations:Congenital malformations of the nervous system; Predicted intracellular proteins; Disease related genes	Endoplasmic reticulum (Approved); Additional: Golgi apparatus			(M5910)HALLMARK PROTEIN SECRETION; (M5937)HALLMARK GLYCOLYSIS	0.0	0.0	0.0	0.0	0.0	0.0	0.0	0.0	0.0	1.0	0.0	0.0	0.0	0.0	0.0	0.0
COQ10A	93058	symbol	H. sapiens	93058	H. sapiens	COQ10A	coenzyme Q10A	The human gene COQ10A is responsible for producing the coenzyme Q10A, which is involved in cellular respiration and the biosynthesis of ubiquinone. It is predicted to have ubiquinone binding activity and is located in the mitochondrial inner membrane, where it is active.	Mutations in the COQ10A gene have been associated with several diseases, including primary coenzyme Q10 deficiency, which can lead to neurological and muscular disorders. Additionally, low levels of coenzyme Q10 have been linked to cardiovascular disease, Parkinson's disease, and cancer. As a result, there has been significant interest in developing drugs that target the COQ10A gene or increase c…	GO:0006744 ubiquinone biosynthetic process;GO:1901663 quinone biosynthetic process;GO:0006743 ubiquinone metabolic process		Predicted intracellular proteins	Cytosol (Approved); Additional: Endoplasmic reticulum;Golgi apparatus				0.0	0.0	0.0	0.0	0.0	0.0	0.0	0.0	0.0	0.0	0.0	0.0	0.0	0.0	0.0	0.0
CP37	1551	gene_synonym	H. sapiens	1551	H. sapiens	CYP3A7	cytochrome P450 family 3 subfamily A member 7	CYP3A7 is a gene that belongs to the cytochrome P450 family of enzymes, which are involved in drug metabolism and the synthesis of lipids. This gene is responsible for hydroxylating testosterone and dehydroepiandrosterone 3-sulphate, which plays a role in the formation of estriol during pregnancy. CYP3A7 is located on chromosome 7q21.1 and is part of a cluster of related genes. There is also a ps…	CYP3A7 has been implicated in several diseases, including cancer, cardiovascular disease, and drug-induced liver injury. In cancer, CYP3A7 has been shown to be overexpressed in certain types of tumors, such as hepatocellular carcinoma and breast cancer, and may play a role in drug resistance. Targeted drug discovery efforts have focused on developing inhibitors of CYP3A7 to improve the efficacy o…	GO:0002933 lipid hydroxylation;GO:0070989 oxidative demethylation;GO:0042573 retinoic acid metabolic process		ENZYME proteins:Oxidoreductases; Enzymes	Cytosol (Approved); Additional: Vesicles	Cannabidiol; Nabiximols			0.0	0.0	0.0	0.0	0.0	0.0	0.0	0.0	0.0	0.0	0.0	1.0	0.0	0.0	1.0	0.0
CRB1	23418	symbol	H. sapiens	23418	H. sapiens	CRB1	crumbs cell polarity complex component 1	CRB1 is a gene that encodes a protein similar to the crumbs protein found in Drosophila. The protein localizes to the inner segment of mammalian photoreceptors and may be involved in controlling the development of polarity in the eye. Mutations in this gene are associated with severe forms of retinitis pigmentosa and Leber congenital amaurosis, both of which are degenerative eye diseases that can…	Mutations in the CRB1 gene have been linked to several retinal diseases, including retinitis pigmentosa and Leber congenital amaurosis. These diseases are characterized by progressive degeneration of the retina, leading to vision loss and blindness. There are currently no approved drugs that target CRB1 specifically, but there are ongoing efforts to develop gene therapies and other treatments for…	GO:0060060 post-embryonic retina morphogenesis in camera-type eye;GO:0061159 establishment of bipolar cell polarity involved in cell morphogenesis;GO:0061171 establishment of bipolar cell polarity		Human disease related genes:Nervous system diseases:Eye disease; Predicted secreted proteins; Predicted intracellular proteins; Disease related genes	Vesicles (Uncertain)				0.0	0.0	0.0	0.0	0.0	0.0	0.0	0.0	0.0	0.0	0.0	0.0	0.0	0.0	0.0	0.0
CRLF2	64109	symbol	H. sapiens	64109	H. sapiens	CRLF2	cytokine receptor like factor 2	Cytokine receptor like factor 2 (CRLF2) is a gene that encodes a receptor for thymic stromal lymphopoietin (TSLP), a type of cytokine. Together with the interleukin 7 receptor (IL7R), CRLF2 and TSLP activate pathways that control cell proliferation and development of the hematopoietic system. Rearrangement of this gene with other genes is associated with B-progenitor acute lymphoblastic leukemia …	CRLF2 gene rearrangements are found in approximately 5-10% of childhood B-progenitor ALL cases and are associated with poor prognosis. Targeted drug discovery efforts have focused on developing inhibitors of the CRLF2 pathway, including monoclonal antibodies and small molecule inhibitors. One example is the monoclonal antibody, blinatumomab, which targets both CD19 and CD3 on the surface of B cel…	GO:0032754 positive regulation of interleukin-5 production;GO:0032674 regulation of interleukin-5 production;GO:0033005 positive regulation of mast cell activation		Human disease related genes:Cancers:Cancers of haematopoietic and lymphoid tissues; Cancer-related genes	Plasma membrane (Approved)			(M5897)HALLMARK IL6 JAK STAT3 SIGNALING	0.0	0.0	0.0	0.0	0.0	0.0	0.0	0.0	0.0	0.0	0.0	0.0	0.0	0.0	0.0	0.0
CRLS1	54675	symbol	H. sapiens	54675	H. sapiens	CRLS1	cardiolipin synthase 1	CRLS1 is a gene that encodes an enzyme responsible for the synthesis of cardiolipin, a phospholipid that is essential for the proper functioning of mitochondria. The enzyme belongs to the CDP-alcohol phosphatidyltransferase class-I family of proteins. Mitochondria are organelles found in cells that are responsible for producing energy. Cardiolipin is a key component of the inner mitochondrial mem…	Mutations in the CRLS1 gene have been associated with various mitochondrial disorders, including Barth syndrome, which is characterized by cardiomyopathy, skeletal myopathy, and neutropenia. Targeted drug discovery efforts for these disorders have focused on developing therapies that can improve mitochondrial function and reduce oxidative stress. One example of a successful drug on the market is …	GO:1905711 response to phosphatidylethanolamine;GO:0097068 response to thyroxine;GO:1904386 response to L-phenylalanine derivative		Enzymes; ENZYME proteins:Transferases					0.0	0.0	0.0	0.0	0.0	0.0	0.0	0.0	0.0	0.0	0.0	0.0	0.0	0.0	0.0	0.0
CSF2RA	1438	symbol	H. sapiens	1438	H. sapiens	CSF2RA	colony stimulating factor 2 receptor subunit alpha	The CSF2RA gene encodes the alpha subunit of the receptor for colony stimulating factor 2, a cytokine that regulates the production, differentiation, and function of granulocytes and macrophages. This gene is located in the pseudoautosomal region of the X and Y chromosomes and belongs to the cytokine family of receptors. There are multiple transcript variants of this gene, which encode different …	Mutations in the CSF2RA gene have been associated with a rare genetic disorder called pulmonary alveolar proteinosis (PAP), which is characterized by the accumulation of surfactant proteins and lipids in the lungs, leading to respiratory failure. In addition, dysregulation of the CSF2RA gene has been implicated in the pathogenesis of various inflammatory and autoimmune diseases, such as rheumatoi…	GO:0038157 granulocyte-macrophage colony-stimulating factor signaling pathway;GO:0007259 receptor signaling pathway via JAK-STAT;GO:0097696 receptor signaling pathway via STAT		Disease related genes; CD markers; Cancer-related genes:Candidate cancer biomarkers; Predicted secreted proteins; FDA approved drug targets:Biotech drugs; Human disease related genes:Respiratory diseases:Lung diseases		Sargramostim; KB002; Regramostim; Foreskin fibroblast (neonatal); Foreskin keratinocyte (neonatal); Clove oil	(M118)PID INTEGRIN A9B1 PATHWAY; (M22)PID GMCSF PATHWAY	(M5897)HALLMARK IL6 JAK STAT3 SIGNALING; (M5953)HALLMARK KRAS SIGNALING UP	0.0	0.0	0.0	0.0	0.0	0.0	0.0	0.0	0.0	0.0	0.0	0.0	0.0	0.0	0.0	0.0
CSNK1G3	1456	symbol	H. sapiens	1456	H. sapiens	CSNK1G3	casein kinase 1 gamma 3	CSNK1G3 is a gene that encodes a protein kinase that phosphorylates caseins and other acidic proteins. It is a member of a family of serine/threonine protein kinases. The protein is involved in the transmission of Wnt/beta-catenin signaling in African clawed frogs. Multiple isoforms of the protein are produced due to alternative splicing of the gene.	Research on CSNK1G3 has revealed its potential involvement in various diseases, including cancer, Alzheimer's disease, and schizophrenia. In cancer, CSNK1G3 has been shown to play a role in the regulation of cell proliferation and survival, making it a potential target for cancer therapy. In Alzheimer's disease, the protein has been implicated in the regulation of tau protein phosphorylation, whi…	GO:0090263 positive regulation of canonical Wnt signaling pathway;GO:0030177 positive regulation of Wnt signaling pathway;GO:0018105 peptidyl-serine phosphorylation	yes	Enzymes; ENZYME proteins:Transferases; Kinases:CK1 Ser/Thr protein kinases; Predicted intracellular proteins		Purvalanol A; {4-Amino-2-[(4-methoxyphenyl)amino]-1,3-thiazol-5-yl}(4-methoxyphenyl)methanone; 4-Amino-2-[(3-chlorophenyl)amino]-5-(4-fluorobenzoyl)-1,3-thiazol-3-ium; K-00546	(M219)PID HEDGEHOG GLI PATHWAY; (M136)PID FOXO PATHWAY; (M261)PID P53 REGULATION PATHWAY		0.0	0.0	0.0	0.0	0.0	0.0	0.0	0.0	0.0	0.0	0.0	0.0	0.0	0.0	0.0	0.0
CTC-575C13.4						None	None	None	None	None	None	None	None	None	None	None	nan	nan	nan	nan	nan	nan	nan	nan	nan	nan	nan	nan	nan	nan	nan	nan
CYP2AB1	224044	symbol	M. musculus	1557	H. sapiens	CYP2C19	cytochrome P450 family 2 subfamily C member 19	CYP2C19 is a gene that belongs to the cytochrome P450 family of enzymes. These enzymes are responsible for many reactions involved in drug metabolism and the synthesis of lipids. CYP2C19 is located in the endoplasmic reticulum and is known to metabolize various drugs, including mephenytoin, omeprazole, diazepam, and some barbiturates. Polymorphism within this gene is associated with variable abil…	Polymorphisms in the CYP2C19 gene have been associated with altered drug metabolism and increased risk of adverse drug reactions. Poor metabolizers of CYP2C19 substrates may experience higher drug concentrations and increased toxicity, while extensive metabolizers may have reduced drug efficacy. This gene has been implicated in the metabolism of several drugs used to treat cardiovascular disease,…	GO:0016098 monoterpenoid metabolic process;GO:0097267 omega-hydroxylase P450 pathway;GO:0019373 epoxygenase P450 pathway		Enzymes; Cancer-related genes:Candidate cancer biomarkers; Predicted intracellular proteins; ENZYME proteins:Oxidoreductases; Human disease related genes:Congenital disorders of metabolism:Other congenital disorders of metabolism	Vesicles (Uncertain)	Isoniazid; Benzbromarone			1.0	0.0	0.0	0.0	0.0	0.0	0.0	0.0	0.0	0.0	0.0	1.0	0.0	0.0	1.0	0.0
CYP4B1	1580	symbol	H. sapiens	1580	H. sapiens	CYP4B1	cytochrome P450 family 4 subfamily B member 1	CYP4B1 is a gene that encodes a member of the cytochrome P450 superfamily of enzymes. These enzymes are involved in drug metabolism and the synthesis of cholesterol, steroids, and other lipids. The protein produced by this gene is located in the endoplasmic reticulum and its specific function in humans is not yet known. In rodents, the homologous protein has been shown to metabolize certain carci…	There is limited information available on the disease implications of CYP4B1. However, studies have suggested that this gene may play a role in the development and progression of certain cancers, including breast, lung, and prostate cancer. Targeted drug discovery efforts for CYP4B1 are currently underway, with a focus on developing inhibitors that can selectively target this enzyme and potential…	GO:0018879 biphenyl metabolic process;GO:0042537 benzene-containing compound metabolic process;GO:0006631 fatty acid metabolic process		ENZYME proteins:Oxidoreductases; Enzymes; Predicted intracellular proteins	Vesicles (Supported)			(M5905)HALLMARK ADIPOGENESIS	1.0	0.0	0.0	0.0	0.0	0.0	0.0	0.0	0.0	0.0	0.0	0.0	0.0	0.0	0.0	0.0
CYSLTR2	57105	symbol	H. sapiens	57105	H. sapiens	CYSLTR2	cysteinyl leukotriene receptor 2	CYSLTR2 is a human gene that encodes a protein that is a receptor for cysteinyl leukotrienes, which are important mediators of bronchial asthma. Studies have shown that cysteinyl leukotrienes activate at least two receptors, including the protein encoded by CYSLTR2 and another receptor called CYSLTR1. CYSLTR2 is a member of the superfamily of G protein-coupled receptors and appears to play a majo…	The CYSLTR2 gene has been implicated in several diseases, including asthma, allergic rhinitis, and cardiovascular disease. Targeted drug discovery efforts have focused on developing drugs that can modulate the activity of the CYSLTR2 receptor, with the goal of treating these diseases. One example of a successful drug targeting CYSLTR2 is montelukast, which is used to treat asthma and allergic rhi…	GO:0061737 leukotriene signaling pathway;GO:0007218 neuropeptide signaling pathway;GO:0007186 G protein-coupled receptor signaling pathway		FDA approved drug targets:Small molecule drugs; G-protein coupled receptors:GPCRs excl olfactory receptors; Predicted intracellular proteins		Nedocromil; Leukotriene C4; Leukotriene D4	(M8)PID ENDOTHELIN PATHWAY		0.0	0.0	0.0	0.0	0.0	0.0	0.0	0.0	0.0	0.0	0.0	0.0	0.0	0.0	0.0	0.0
DAPK1	1612	symbol	H. sapiens	1612	H. sapiens	DAPK1	death associated protein kinase 1	DAPK1, or death-associated protein kinase 1, is a gene that encodes a unique 160-kD calmodulin dependent serine-threonine kinase. It carries 8 ankyrin repeats and 2 putative P-loop consensus sites and is a positive mediator of gamma-interferon induced programmed cell death. DAPK1 is a candidate tumor suppressor gene and has multiple transcript variants due to alternative splicing.	DAPK1 has been implicated in various diseases, including cancer, Alzheimer's disease, and cardiovascular disease. In cancer, DAPK1 is often downregulated or silenced, leading to increased cell survival and resistance to chemotherapy. Therefore, there have been efforts to develop drugs that can activate DAPK1 and induce cell death in cancer cells. One example is the drug ONC201, which has shown pr…	GO:1904094 positive regulation of autophagic cell death;GO:1904092 regulation of autophagic cell death;GO:0071447 cellular response to hydroperoxide	yes	Human disease related genes:Cancers:Cancers of the urinary system; Enzymes; ENZYME proteins:Transferases; Cancer-related genes:Candidate cancer biomarkers; Kinases:CAMK Ser/Thr protein kinases	Centrosome (Approved)	5,6-Dihydro-Benzo[H]Cinnolin-3-Ylamine; Phosphoaminophosphonic Acid-Adenylate Ester; 6-(3-AMINOPROPYL)-4,9-DIMETHYLPYRROLO[3,4-C]CARBAZOLE-1,3(2H,6H)-DIONE; Fostamatinib	(M108)PID NETRIN PATHWAY; (M161)PID IFNG PATHWAY		0.0	0.0	0.0	0.0	0.0	0.0	0.0	0.0	0.0	0.0	0.0	0.0	0.0	0.0	0.0	0.0
DCST1	149095	symbol	H. sapiens	149095	H. sapiens	DCST1	DC-STAMP domain containing 1	DCST1, also known as DC-STAMP domain containing 1, is a gene that encodes a protein with a domain similar to one found in dendritic cells. Dendritic cells play a crucial role in antigen processing and display for immune responses. The DCST1 gene has multiple transcript variants that encode different isoforms. The function of the protein encoded by this gene is not yet fully understood, but it is …	There is limited information available on the disease implications of DCST1. However, some studies have suggested that the gene may be involved in the development of osteoclasts, which are cells that break down bone tissue. This suggests that DCST1 may play a role in bone-related diseases such as osteoporosis. There are currently no targeted drug discovery efforts specifically focused on DCST1. H…	GO:0060339 negative regulation of type I interferon-mediated signaling pathway;GO:0007342 fusion of sperm to egg plasma membrane involved in single fertilization;GO:0045026 plasma membrane fusion		Enzymes; ENZYME proteins:Transferases					0.0	0.0	0.0	0.0	0.0	0.0	0.0	0.0	0.0	0.0	0.0	0.0	0.0	0.0	0.0	0.0
DDOST	1650	symbol	H. sapiens	1650	H. sapiens	DDOST	dolichyl-diphosphooligosaccharide--protein glycosyltransferase non-catalytic subunit	The DDOST gene encodes a non-catalytic subunit of the oligosaccharyltransferase complex, which transfers high-mannose oligosaccharides to asparagine residues on nascent polypeptides in the rough endoplasmic reticulum. The protein complex is associated with ribosomes and is also involved in the processing of advanced glycation endproducts (AGEs), which are formed from non-enzymatic reactions betwe…	Mutations in the DDOST gene have been associated with a rare genetic disorder called congenital disorder of glycosylation type 1P (CDG1P), which is characterized by developmental delay, intellectual disability, seizures, and other neurological symptoms. There are currently no targeted drug discovery efforts specifically for DDOST, but there are drugs on the market that target the oligosaccharyltr…	GO:0018279 protein N-linked glycosylation via asparagine;GO:0006487 protein N-linked glycosylation;GO:0006486 protein glycosylation		Transporters; Human disease related genes:Congenital disorders of metabolism:Congenital disorders of glycan/glycoprotein metabolism; Disease related genes; Potential drug targets; Predicted intracellular proteins	Endoplasmic reticulum (Supported)				0.0	0.0	0.0	0.0	0.0	0.0	0.0	0.0	0.0	0.0	0.0	0.0	0.0	0.0	0.0	0.0
DDX21	9188	symbol	H. sapiens	9188	H. sapiens	DDX21	DExD-box helicase 21	DDX21, also known as DExD-box helicase 21, is a gene that encodes a DEAD box protein, which is a putative RNA helicase. This protein is involved in various cellular processes, including translation initiation, nuclear and mitochondrial splicing, and ribosome and spliceosome assembly. It is also believed to play important roles in ribosomal RNA biogenesis, RNA editing, RNA transport, and general t…	DDX21 has been implicated in various diseases, including cancer, viral infections, and autoimmune disorders. In cancer, DDX21 has been shown to be overexpressed in several types of tumors, including breast, lung, and liver cancer. Targeting DDX21 has been proposed as a potential therapeutic strategy for cancer treatment. In viral infections, DDX21 has been shown to play a role in the innate immun…	GO:0062176 R-loop processing;GO:0002733 regulation of myeloid dendritic cell cytokine production;GO:0002735 positive regulation of myeloid dendritic cell cytokine production		Enzymes; ENZYME proteins:Hydrolases; Predicted intracellular proteins	Mitotic chromosome;Nucleoli rim (Enhanced); Additional: Nucleoplasm			(M5941)HALLMARK UV RESPONSE UP; (M5926)HALLMARK MYC TARGETS V1	0.0	0.0	0.0	0.0	0.0	0.0	0.0	0.0	0.0	0.0	0.0	0.0	0.0	0.0	0.0	0.0
DDX43	55510	symbol	H. sapiens	55510	H. sapiens	DDX43	DEAD-box helicase 43	DDX43 is a gene that encodes for a protein called DEAD-box helicase 43. This protein is an RNA helicase that uses ATP to unwind RNA molecules. It belongs to the DEAD-box family of proteins and is expressed specifically in tumors. The function of DDX43 is not fully understood, but it is thought to play a role in RNA metabolism and gene expression. Mutations in this gene have been associated with v…	There is limited information available on the disease implications and targeted drug discovery efforts for DDX43. However, mutations in this gene have been associated with various types of cancer, including breast and lung cancer. As a result, there may be potential for targeted drug discovery efforts aimed at inhibiting the function of DDX43 in cancer cells. Currently, there are no drugs on the …			Enzymes; ENZYME proteins:Hydrolases; Predicted intracellular proteins					0.0	0.0	0.0	0.0	0.0	0.0	0.0	0.0	0.0	0.0	0.0	0.0	0.0	0.0	0.0	0.0
DLAT	1737	symbol	H. sapiens	1737	H. sapiens	DLAT	dihydrolipoamide S-acetyltransferase	DLAT, or dihydrolipoamide S-acetyltransferase, is a gene that encodes component E2 of the pyruvate dehydrogenase complex (PDC). PDC is responsible for converting pyruvate to acetyl coenzyme A in the inner mitochondrial membrane. The protein product of DLAT accepts acetyl groups formed by the oxidative decarboxylation of pyruvate and transfers them to coenzyme A. DLAT is also the antigen for antim…	DLAT mutations can lead to pyruvate dehydrogenase E2 deficiency, which is a rare genetic disorder that affects the function of the pyruvate dehydrogenase complex. This deficiency can cause primary lactic acidosis in infancy and early childhood, which can be life-threatening. There are currently no targeted drug discovery efforts for DLAT mutations, and treatment options are limited to supportive …	GO:0006086 acetyl-CoA biosynthetic process from pyruvate;GO:0006085 acetyl-CoA biosynthetic process;GO:0006084 acetyl-CoA metabolic process		Disease related genes; Enzymes; Human disease related genes:Congenital disorders of metabolism:Congenital disorders of carbohydrate metabolism; ENZYME proteins:Transferases; Potential drug targets; Predicted intracellular proteins; Citric acid cycle related proteins	Mitochondria (Supported)	NADH; Radicicol; Dihydrolipoic Acid		(M5905)HALLMARK ADIPOGENESIS; (M5936)HALLMARK OXIDATIVE PHOSPHORYLATION	0.0	0.0	0.0	0.0	0.0	0.0	0.0	0.0	0.0	0.0	0.0	0.0	0.0	0.0	0.0	0.0
DMRT1	1761	symbol	H. sapiens	1761	H. sapiens	DMRT1	doublesex and mab-3 related transcription factor 1	DMRT1 is a gene that is part of a family of genes that share a DNA-binding motif called the DM domain. This domain is important in the sex-determining pathway in vertebrates and regulates male development in flies and nematodes. DMRT1 is expressed in a sexually dimorphic manner in the gonads and is essential for testicular development. When this gene is hemizygous, or only present in one copy, it…	Mutations in DMRT1 have been associated with disorders of sex development (DSD), including gonadal dysgenesis and male infertility. In addition, altered expression of DMRT1 has been linked to testicular germ cell tumors. Targeted drug discovery efforts for DMRT1 are still in the early stages, but there is potential for developing drugs that modulate its activity for the treatment of DSD and other…	GO:0060903 positive regulation of meiosis I;GO:0002176 male germ cell proliferation;GO:0036093 germ cell proliferation		Transcription factors:Zinc-coordinating DNA-binding domains; Predicted intracellular proteins; Disease related genes				(M5951)HALLMARK SPERMATOGENESIS	0.0	0.0	0.0	0.0	0.0	0.0	0.0	0.0	0.0	0.0	0.0	0.0	0.0	0.0	0.0	0.0
DNAJC30	84277	symbol	H. sapiens	84277	H. sapiens	DNAJC30	DnaJ heat shock protein family (Hsp40) member C30	DNAJC30 is a gene that belongs to the DNAJ molecular chaperone homology domain-containing protein family. It is an intronless gene that is associated with Williams syndrome, a developmental disorder caused by the deletion of contiguous genes at 7q11.23. The exact function of DNAJC30 is not yet fully understood, but it is believed to play a role in protein folding and quality control. The deletion…	There is currently no targeted drug discovery effort specifically focused on DNAJC30, as its exact function and role in disease are not yet fully understood. However, research on Williams syndrome, which is associated with the deletion of DNAJC30, has led to the development of drugs that target some of its symptoms. For example, individuals with Williams syndrome often have cardiovascular problem…	GO:1905706 regulation of mitochondrial ATP synthesis coupled proton transport;GO:2001169 regulation of ATP biosynthetic process;GO:1903578 regulation of ATP metabolic process		Human disease related genes:Other congenital disorders:Chromosomal abnormalities; Disease related genes					0.0	0.0	0.0	0.0	0.0	0.0	0.0	0.0	0.0	0.0	0.0	0.0	0.0	0.0	0.0	0.0
DOK3	79930	symbol	H. sapiens	79930	H. sapiens	DOK3	docking protein 3	DOK3, or docking protein 3, is a human gene predicted to be involved in Ras protein signal transduction and transmembrane receptor protein tyrosine kinase signaling pathway. It is also predicted to be located in the ficolin-1-rich granule membrane and plasma membrane, and to be active in the cytoplasm. This information was provided by the Alliance of Genome Resources in April 2022.	There is limited information available on the disease implications of DOK3. However, some studies have suggested that DOK3 may play a role in the development and progression of certain types of cancer, including breast cancer and leukemia. Targeted drug discovery efforts for DOK3 are also limited, but some studies have explored the potential of targeting DOK3 as a therapeutic strategy for cancer …	GO:0007265 Ras protein signal transduction;GO:0007264 small GTPase mediated signal transduction;GO:0007169 transmembrane receptor protein tyrosine kinase signaling pathway		Predicted intracellular proteins	Plasma membrane (Supported); Additional: Cytokinetic bridge;Cytosol;Nucleoplasm				0.0	0.0	0.0	0.0	0.0	0.0	0.0	0.0	0.0	0.0	0.0	0.0	0.0	0.0	0.0	0.0
DOP1B	9980	symbol	H. sapiens	9980	H. sapiens	DOP1B	DOP1 leucine zipper like protein B	DOP1B is a human gene that encodes for the DOP1 leucine zipper like protein B. This gene is involved in cognition and is located in the early endosome membrane. The DOP1B protein is thought to play a role in the regulation of dopamine signaling in the brain, which is important for various cognitive processes such as learning and memory. Mutations in this gene have been associated with certain neu…	Mutations in the DOP1B gene have been associated with several neurological disorders, including schizophrenia and attention deficit hyperactivity disorder (ADHD). As a result, there has been significant interest in developing drugs that target the dopamine signaling pathway, which is regulated by the DOP1B protein. One example of a successful drug targeting this pathway is Risperidone, which is u…	GO:0006895 Golgi to endosome transport;GO:0009880 embryonic pattern specification;GO:0006892 post-Golgi vesicle-mediated transport		Predicted intracellular proteins	Nucleoplasm (Approved); Additional: Mitochondria				0.0	0.0	0.0	0.0	0.0	0.0	0.0	0.0	0.0	0.0	0.0	0.0	0.0	0.0	0.0	0.0
DTX3L	151636	symbol	H. sapiens	151636	H. sapiens	DTX3L	deltex E3 ubiquitin ligase 3L	DTX3L is a human gene that encodes for a protein called deltex E3 ubiquitin ligase 3L. This protein functions as an E3 ubiquitin ligase, which means it helps to attach a small protein called ubiquitin to other proteins in order to mark them for degradation by the cell. This process is important for regulating various cellular processes, including protein turnover and signaling pathways. The funct…	There is limited information available on the disease implications of DTX3L. However, some studies have suggested that alterations in DTX3L expression or function may be associated with certain types of cancer, including prostate cancer and breast cancer. Targeted drug discovery efforts for DTX3L are also limited, as the protein is not currently considered a druggable target. However, there is on…	GO:2000646 positive regulation of receptor catabolic process;GO:1902965 regulation of protein localization to early endosome;GO:1902966 positive regulation of protein localization to early endosome		Enzymes; ENZYME proteins:Transferases; Predicted intracellular proteins	Cytosol;Nucleoplasm (Supported)				0.0	0.0	0.0	0.0	0.0	0.0	0.0	0.0	0.0	0.0	0.0	0.0	0.0	0.0	0.0	0.0
EBP	10682	symbol	H. sapiens	10682	H. sapiens	EBP	EBP cholestenol delta-isomerase	EBP (cholestenol delta-isomerase) is a protein that is found in the endoplasmic reticulum and is involved in drug transport. It is a high affinity binding protein for certain drugs and shares structural features with bacterial and eukaryotic drug transporting proteins. EBP has four putative transmembrane segments and contains two conserved glutamate residues which may be involved in the transport…	Chondrodysplasia punctata 2 (CDPX2) is a rare genetic disorder caused by mutations in the EBP gene. This disorder is characterized by skeletal abnormalities, skin changes, and cataracts. There is currently no cure for CDPX2, and treatment is mainly supportive and symptomatic. However, targeted drug discovery efforts are underway to develop drugs that can modulate the activity of EBP and potential…	GO:0033489 cholesterol biosynthetic process via desmosterol;GO:0033490 cholesterol biosynthetic process via lathosterol;GO:0043931 ossification involved in bone maturation		Disease related genes; Enzymes; Human disease related genes:Congenital malformations:Other congenital malformations; Potential drug targets; Human disease related genes:Congenital malformations:Congenital malformations of the musculoskeletal system; ENZYME proteins:Isomerase	Endoplasmic reticulum;Nuclear membrane (Supported)	Tamoxifen	(M295)SIG PIP3 SIGNALING IN CARDIAC MYOCTES	(M5892)HALLMARK CHOLESTEROL HOMEOSTASIS; (M5902)HALLMARK APOPTOSIS; (M5924)HALLMARK MTORC1 SIGNALING	0.0	0.0	0.0	0.0	0.0	0.0	0.0	0.0	0.0	0.0	0.0	1.0	0.0	0.0	0.0	0.0
ECHDC1	55862	symbol	H. sapiens	55862	H. sapiens	ECHDC1	ethylmalonyl-CoA decarboxylase 1	The human gene ECHDC1, also known as ethylmalonyl-CoA decarboxylase 1, is predicted to have carboxy-lyase and enoyl-CoA hydratase activity, and to be involved in fatty acid beta-oxidation. It is also predicted to be an integral component of the membrane and active in the cytosol. This information was provided by the Alliance of Genome Resources in April 2022.	There is limited information available on the disease implications of ECHDC1. However, recent studies have suggested that mutations in this gene may be associated with metabolic disorders such as obesity and type 2 diabetes. Targeted drug discovery efforts for ECHDC1 are currently underway, with a focus on developing small molecule inhibitors that can modulate its activity. While there are no dru…	GO:0006635 fatty acid beta-oxidation;GO:0019395 fatty acid oxidation;GO:0034440 lipid oxidation		ENZYME proteins:Lyases; Enzymes; Predicted intracellular proteins	Vesicles (Approved)				1.0	0.0	0.0	0.0	0.0	0.0	0.0	0.0	0.0	0.0	0.0	0.0	0.0	0.0	0.0	0.0
EDEM3	80267	symbol	H. sapiens	80267	H. sapiens	EDEM3	ER degradation enhancing alpha-mannosidase like protein 3	EDEM3 is a human gene that plays a role in quality control in the endoplasmic reticulum (ER). It belongs to a group of proteins that help recognize and degrade misfolded or unassembled proteins in the ER. Specifically, EDEM3 accelerates the degradation of misfolded glycoproteins in the ER. This gene was identified in 2006 and its function is still being studied.	There is limited information available on the disease implications of EDEM3. However, mutations in other genes involved in ER quality control have been linked to various diseases, including cystic fibrosis and diabetes. As for targeted drug discovery efforts, there is ongoing research on developing drugs that can modulate ER quality control mechanisms to treat diseases caused by misfolded protein…	GO:0035977 protein deglycosylation involved in glycoprotein catabolic process;GO:0097466 ubiquitin-dependent glycoprotein ERAD pathway;GO:1904382 mannose trimming involved in glycoprotein ERAD pathway		Enzymes; ENZYME proteins:Hydrolases; Predicted intracellular proteins	Endoplasmic reticulum (Approved)				0.0	0.0	0.0	0.0	0.0	0.0	0.0	0.0	0.0	0.0	0.0	0.0	0.0	0.0	0.0	0.0
EDYM1						None	None	None	None	None	None	None	None	None	None	None	nan	nan	nan	nan	nan	nan	nan	nan	nan	nan	nan	nan	nan	nan	nan	nan
EDYM2						None	None	None	None	None	None	None	None	None	None	None	nan	nan	nan	nan	nan	nan	nan	nan	nan	nan	nan	nan	nan	nan	nan	nan
EEF1D	1936	symbol	H. sapiens	1936	H. sapiens	EEF1D	eukaryotic translation elongation factor 1 delta	EEF1D is a gene that encodes a subunit of the elongation factor-1 complex, which is responsible for delivering aminoacyl tRNAs to the ribosome during protein synthesis. The delta subunit of this complex functions as a guanine nucleotide exchange factor. It has been reported that following HIV-1 infection, this subunit interacts with HIV-1 Tat, resulting in the repression of translation of host ce…	There is limited information available on the disease implications of EEF1D. However, recent studies have suggested that this gene may play a role in cancer progression and metastasis. For example, EEF1D has been found to be upregulated in several types of cancer, including breast, lung, and pancreatic cancer. Targeted drug discovery efforts for EEF1D are currently underway, with a focus on devel…	GO:0006414 translational elongation;GO:0071479 cellular response to ionizing radiation;GO:0010212 response to ionizing radiation		Predicted intracellular proteins	Nucleoli fibrillar center;Nucleoplasm (Supported)				0.0	0.0	0.0	0.0	0.0	0.0	0.0	0.0	0.0	0.0	0.0	0.0	0.0	0.0	0.0	0.0
EFCAB1	79645	gene_synonym	H. sapiens	79645	H. sapiens	CLXN	calaxin	The human gene CLXN, also known as calaxin, is predicted to have the ability to bind to calcium ions. This information is provided by the Alliance of Genome Resources as of April 2022.	There is limited information available on the disease implications of the CLXN gene. However, research has suggested that it may play a role in cancer progression and metastasis. Targeted drug discovery efforts for CLXN are also limited, but some studies have explored the potential of targeting calcium signaling pathways in cancer therapy. One example of a successful drug targeting calcium signal…	GO:1901317 regulation of flagellated sperm motility;GO:0036158 outer dynein arm assembly;GO:0060295 regulation of cilium movement involved in cell motility		Predicted intracellular proteins	Nucleoplasm (Approved); Additional: Plasma membrane				0.0	0.0	0.0	0.0	0.0	0.0	0.0	0.0	0.0	0.0	0.0	0.0	0.0	0.0	0.0	0.0
EIF5A2	56648	symbol	H. sapiens	56648	H. sapiens	EIF5A2	eukaryotic translation initiation factor 5A2	EIF5A2 is a human gene that encodes for a protein called eukaryotic translation initiation factor 5A2. This protein is predicted to have translation elongation factor activity and be involved in positive regulation of translational elongation. It is located in an intracellular membrane-bounded organelle. The function of EIF5A2 is not fully understood, but it is believed to play a role in protein …	EIF5A2 has been implicated in various types of cancer, including breast, ovarian, prostate, and gastric cancer. Studies have shown that overexpression of EIF5A2 is associated with tumor growth, invasion, and metastasis, making it a potential target for cancer therapy. Several drug discovery efforts have focused on developing inhibitors of EIF5A2, including small molecules and peptides. However, t…	GO:0045901 positive regulation of translational elongation;GO:0045905 positive regulation of translational termination;GO:0006449 regulation of translational termination		Transporters:Transporter channels and pores; Predicted intracellular proteins	Vesicles (Supported)				0.0	0.0	1.0	0.0	0.0	0.0	0.0	0.0	0.0	0.0	0.0	0.0	0.0	0.0	0.0	0.0
ELK4	2005	symbol	H. sapiens	2005	H. sapiens	ELK4	ETS transcription factor ELK4	ELK4 is a human gene that belongs to the Ets family of transcription factors and the ternary complex factor subfamily. Proteins of the TCF subfamily form a ternary complex by binding to the serum response factor and the serum response element in the promoter of the c-fos proto-oncogene. ELK4 is phosphorylated by the kinases MAPK1 and MAPK8. The gene has several transcript variants.	ELK4 has been implicated in various diseases, including cancer and cardiovascular disease. In cancer, ELK4 has been shown to promote tumor growth and metastasis in several types of cancer, including prostate, breast, and lung cancer. Targeting ELK4 has been proposed as a potential therapeutic strategy for these cancers. In cardiovascular disease, ELK4 has been shown to play a role in the regulati…	GO:0070932 histone H3 deacetylation;GO:0016575 histone deacetylation;GO:0006476 protein deacetylation		Transcription factors:Helix-turn-helix domains; Cancer-related genes; Human disease related genes:Cancers:Cancers of male genital organs; Predicted intracellular proteins	Nucleoplasm (Supported)		(M229)PID P38 ALPHA BETA DOWNSTREAM PATHWAY	(M5908)HALLMARK ANDROGEN RESPONSE	0.0	0.0	0.0	0.0	0.0	0.0	0.0	0.0	0.0	0.0	0.0	0.0	0.0	0.0	0.0	0.0
EMCN	51705	symbol	H. sapiens	51705	H. sapiens	EMCN	endomucin	EMCN, also known as endomucin, is a protein that resembles mucin and sialoglycoprotein. It plays a role in inhibiting the interaction between cells and the extracellular matrix by interfering with the assembly of focal adhesion complexes. This protein is important in maintaining the integrity of blood vessels and has been linked to various diseases such as cancer and cardiovascular diseases.	EMCN has been implicated in various diseases, including cancer and cardiovascular diseases. In cancer, EMCN has been shown to be upregulated in several types of tumors, including breast, lung, and pancreatic cancer. Targeting EMCN has been proposed as a potential therapeutic strategy for cancer treatment. In cardiovascular diseases, EMCN has been linked to endothelial dysfunction and atherosclero…	GO:0061484 hematopoietic stem cell homeostasis;GO:0048872 homeostasis of number of cells;GO:0048871 multicellular organismal-level homeostasis		Predicted intracellular proteins			(M5880)NABA ECM AFFILIATED; (M5885)NABA MATRISOME ASSOCIATED; (M5889)NABA MATRISOME		0.0	0.0	0.0	0.0	0.0	0.0	0.0	0.0	0.0	0.0	0.0	0.0	0.0	0.0	0.0	0.0
EMID1	129080	symbol	H. sapiens	129080	H. sapiens	EMID1	EMI domain containing 1	EMID1, or EMI domain containing 1, is a human gene that is predicted to be located in various cellular components, including the Golgi apparatus, endoplasmic reticulum, and extracellular matrix. It is also predicted to be part of the collagen trimer. The function of EMID1 is not yet fully understood, but it has been implicated in various biological processes, including cell adhesion, migration, a…	There is limited information available on the disease implications of EMID1, as it is a relatively newly discovered gene. However, mutations in the EMID1 gene have been associated with certain genetic disorders, such as autosomal recessive intellectual disability and craniofacial anomalies. There are currently no targeted drug discovery efforts for EMID1, as its function is not yet fully understo…			Predicted secreted proteins; Predicted intracellular proteins			(M3008)NABA ECM GLYCOPROTEINS; (M5884)NABA CORE MATRISOME; (M5889)NABA MATRISOME		0.0	0.0	0.0	0.0	0.0	0.0	0.0	0.0	0.0	0.0	0.0	0.0	0.0	0.0	0.0	0.0
ENDOV	284131	symbol	H. sapiens	284131	H. sapiens	ENDOV	endonuclease V	ENDOV is a human gene that encodes for an enzyme called endonuclease V. This enzyme has multiple functions, including DNA binding activity, endoribonuclease activity, and single-stranded RNA binding activity. It is predicted to be involved in DNA repair and is located in both the cytoplasmic stress granule and nucleolus.	There is limited information available on the disease implications of ENDOV mutations. However, some studies have suggested that ENDOV may play a role in the development of certain cancers, including breast and lung cancer. Targeted drug discovery efforts for ENDOV are also limited, but some studies have identified potential small molecule inhibitors of the enzyme that could be developed into dru…	GO:0090502 RNA phosphodiester bond hydrolysis, endonucleolytic;GO:0090501 RNA phosphodiester bond hydrolysis;GO:0090305 nucleic acid phosphodiester bond hydrolysis		Predicted intracellular proteins					0.0	0.0	0.0	0.0	0.0	0.0	0.0	0.0	0.0	0.0	0.0	0.0	0.0	0.0	0.0	0.0
EPRS1	2058	symbol	H. sapiens	2058	H. sapiens	EPRS1	glutamyl-prolyl-tRNA synthetase 1	EPRS1 is a gene that encodes for a multifunctional aminoacyl-tRNA synthetase, which is an enzyme that charges tRNAs with their corresponding amino acids. Specifically, EPRS1 catalyzes the aminoacylation of glutamic acid and proline tRNA species. Alternative splicing has been observed for this gene, but the full-length nature and biological validity of the variant have not been determined.	EPRS1 has been implicated in several diseases, including cancer, neurological disorders, and viral infections. In cancer, EPRS1 has been shown to promote tumor growth and metastasis, making it a potential target for cancer therapy. In neurological disorders, mutations in EPRS1 have been linked to Charcot-Marie-Tooth disease, a hereditary neuropathy. Additionally, EPRS1 has been shown to play a ro…	GO:0006424 glutamyl-tRNA aminoacylation;GO:0006433 prolyl-tRNA aminoacylation;GO:0140212 regulation of long-chain fatty acid import into cell		Disease related genes; ENZYME proteins:Ligase; Enzymes; Potential drug targets; Predicted intracellular proteins; Human disease related genes:Congenital disorders of metabolism:Congenital disorders of lipid/glycolipid metabolism	Cytosol (Enhanced)	Glutamic acid; Proline; 5'-O-(L-Prolylsulfamoyl)adenosine; 5'-O-(L-Cysteinylsulfamoyl)adenosine; 5'-O-(N-(Alanyl)sulfamoyl)adenosine		(M5924)HALLMARK MTORC1 SIGNALING; (M5926)HALLMARK MYC TARGETS V1	0.0	0.0	0.0	0.0	0.0	0.0	0.0	0.0	0.0	0.0	0.0	0.0	0.0	0.0	0.0	0.0
ERCC6L	54821	symbol	H. sapiens	54821	H. sapiens	ERCC6L	ERCC excision repair 6 like, spindle assembly checkpoint helicase	ERCC6L is a gene that belongs to the SWI/SNF2 family of proteins and contains a SNF2-like ATPase domain and a PICH family domain. This gene is excluded from the nucleus during interphase and only associates with chromatin after the nuclear envelope has broken down. ERCC6L is a DNA translocase that binds double-stranded DNA exposed to stretching forces, such as those exerted by the mitotic spindle…	There is limited information available on the disease implications of ERCC6L. However, mutations in the related ERCC6 gene have been associated with Cockayne syndrome, a rare genetic disorder characterized by growth failure, neurological abnormalities, and premature aging. Targeted drug discovery efforts for ERCC6L are also limited, as the function of this gene is not well understood. However, th…	GO:0051301 cell division;GO:0006338 chromatin remodeling;GO:0006325 chromatin organization		Enzymes; ENZYME proteins:Hydrolases; Predicted intracellular proteins	Centrosome (Uncertain); Additional: Cytosol;Nucleoplasm		(M129)PID PLK1 PATHWAY		0.0	0.0	0.0	0.0	0.0	0.0	0.0	0.0	0.0	0.0	0.0	0.0	0.0	0.0	0.0	0.0
ERI1	90459	symbol	H. sapiens	90459	H. sapiens	ERI1	exoribonuclease 1	ERI1 is a human gene that encodes for exoribonuclease 1, an enzyme that enables 3'-5' exonuclease activity. It is predicted to be involved in exonucleolytic trimming to generate mature 3'-end of 5.8S rRNA from tricistronic rRNA transcript (SSU-rRNA, 5.8S rRNA, LSU-rRNA). ERI1 is located in both the cytoplasm and nucleolus.	ERI1 has been implicated in several diseases, including cancer, neurodegenerative disorders, and viral infections. In cancer, ERI1 has been shown to play a role in regulating the stability of mRNA transcripts, and its overexpression has been linked to poor prognosis in several types of cancer. In neurodegenerative disorders, ERI1 has been found to be involved in the degradation of misfolded prote…	GO:0000459 exonucleolytic trimming involved in rRNA processing;GO:0000467 exonucleolytic trimming to generate mature 3'-end of 5.8S rRNA from tricistronic rRNA transcript (SSU-rRNA, 5.8S rRNA, LSU-rRNA);GO:0031125 rRNA 3'-end processing		Predicted intracellular proteins	Microtubules (Approved); Additional: Vesicles				0.0	0.0	0.0	0.0	0.0	0.0	0.0	0.0	0.0	0.0	0.0	0.0	0.0	0.0	0.0	0.0
ESPN	83715	symbol	H. sapiens	83715	H. sapiens	ESPN	espin	The human gene ESPN, also known as espin, encodes a protein that plays a crucial role in regulating the organization and signaling capacities of actin filament-rich microvilli in sensory cells. These microvilli are responsible for sensory transduction in various mechanosensory and chemosensory cells. Mutations in this gene are associated with both autosomal recessive neurosensory deafness and aut…	There are currently no targeted drug discovery efforts for the ESPN gene, as the mutations associated with deafness are primarily genetic and cannot be treated with medication. However, there are several treatment options available for individuals with hearing loss, including hearing aids, cochlear implants, and auditory training. Additionally, research is ongoing to develop gene therapies that c…	GO:0030034 microvillar actin bundle assembly;GO:0030046 parallel actin filament bundle assembly;GO:0030033 microvillus assembly		Human disease related genes:Nervous system diseases:Eye disease; Human disease related genes:Nervous system diseases:Ear disease; Predicted intracellular proteins; Disease related genes	Vesicles (Approved)				0.0	0.0	0.0	0.0	0.0	0.0	0.0	0.0	0.0	0.0	0.0	0.0	0.0	0.0	0.0	0.0
ESYT1	23344	symbol	H. sapiens	23344	H. sapiens	ESYT1	extended synaptotagmin 1	ESYT1, or extended synaptotagmin 1, is a human gene that is involved in endoplasmic reticulum-plasma membrane tethering and lipid transport. It is located in the endoplasmic reticulum and is an integral component of the endoplasmic reticulum membrane. ESYT1 enables identical protein binding activity, which may play a role in its function. This gene is important for maintaining proper cellular fun…	ESYT1 has been implicated in various diseases and disorders, including cancer, neurodegenerative diseases, and metabolic disorders. In cancer, ESYT1 has been shown to play a role in tumor growth and metastasis, making it a potential target for cancer therapy. In neurodegenerative diseases, ESYT1 has been linked to the regulation of calcium signaling, which is disrupted in diseases such as Alzheim…	GO:0061817 endoplasmic reticulum-plasma membrane tethering;GO:0051643 endoplasmic reticulum localization;GO:0120009 intermembrane lipid transfer		Transporters; Predicted intracellular proteins	Endoplasmic reticulum (Supported)			(M5905)HALLMARK ADIPOGENESIS	0.0	0.0	0.0	0.0	0.0	0.0	0.0	0.0	0.0	0.0	0.0	0.0	0.0	0.0	0.0	0.0
ETAA1	54465	symbol	H. sapiens	54465	H. sapiens	ETAA1	ETAA1 activator of ATR kinase	ETAA1 is a human gene that encodes a protein that activates the ATR kinase, a protein that plays a crucial role in the DNA damage response. ETAA1 is involved in several processes, including the positive regulation of protein serine/threonine kinase activity, the regulation of DNA damage checkpoint, and replication fork processing. The protein is located in the cytosol, nuclear replication fork, a…	There are currently no targeted drug discovery efforts specifically focused on ETAA1. However, given its role in DNA damage response and genomic stability, it is a potential target for cancer therapy. Mutations in ETAA1 have been associated with various types of cancer, including breast and ovarian cancer. Therefore, drugs that target ETAA1 could potentially be used to treat these cancers. Curren…	GO:2000001 regulation of DNA damage checkpoint;GO:1901976 regulation of cell cycle checkpoint;GO:0031297 replication fork processing		Predicted intracellular proteins	Nucleoplasm (Supported); Additional: Cytosol				0.0	0.0	0.0	0.0	0.0	0.0	0.0	0.0	0.0	0.0	0.0	0.0	0.0	0.0	0.0	0.0
ETFBKMT	254013	symbol	H. sapiens	254013	H. sapiens	ETFBKMT	electron transfer flavoprotein subunit beta lysine methyltransferase	The human gene ETFBKMT encodes for a protein called electron transfer flavoprotein subunit beta lysine methyltransferase. This protein has multiple functions, including heat shock protein binding activity and protein-lysine N-methyltransferase activity. It is involved in negative regulation of electron transfer activity, negative regulation of fatty acid beta-oxidation using acyl-CoA dehydrogenas…	There is limited information available on the disease implications of ETFBKMT. However, mutations in the ETFDH gene, which encodes for electron transfer flavoprotein dehydrogenase, have been associated with multiple acyl-CoA dehydrogenase deficiency (MADD), a rare metabolic disorder that affects the breakdown of fatty acids. It is possible that mutations in ETFBKMT may also contribute to the deve…	GO:1904733 negative regulation of electron transfer activity;GO:1904735 regulation of fatty acid beta-oxidation using acyl-CoA dehydrogenase;GO:1904736 negative regulation of fatty acid beta-oxidation using acyl-CoA dehydrogenase		Predicted intracellular proteins				(M5947)HALLMARK IL2 STAT5 SIGNALING	0.0	0.0	0.0	0.0	0.0	0.0	0.0	0.0	0.0	0.0	0.0	0.0	0.0	0.0	0.0	0.0
ETV6	2120	symbol	H. sapiens	2120	H. sapiens	ETV6	ETS variant transcription factor 6	ETV6 is a gene that encodes for an ETS family transcription factor. It contains two functional domains, a N-terminal pointed domain and a C-terminal DNA-binding domain. Studies in mice suggest that ETV6 is required for hematopoiesis and maintenance of the developing vascular network. The gene is known to be involved in a large number of chromosomal rearrangements associated with leukemia and cong…	ETV6 is implicated in a variety of hematological malignancies, including acute lymphoblastic leukemia (ALL), acute myeloid leukemia (AML), and myelodysplastic syndrome (MDS). In particular, chromosomal translocations involving ETV6 are common in childhood ALL, with the most frequent being the t(12;21)(p13;q22) translocation. This translocation results in the fusion of ETV6 with the RUNX1 gene, le…	GO:0007296 vitellogenesis;GO:0007028 cytoplasm organization;GO:0097152 mesenchymal cell apoptotic process		Disease related genes; Human disease related genes:Cardiovascular diseases:Hematologic diseases; Cancer-related genes; Predicted intracellular proteins; Transcription factors:Helix-turn-helix domains	Nucleoli (Approved); Additional: Cytosol				0.0	0.0	0.0	0.0	0.0	0.0	0.0	0.0	0.0	0.0	0.0	0.0	0.0	0.0	0.0	0.0
EXOSC4	54512	symbol	H. sapiens	54512	H. sapiens	EXOSC4	exosome component 4	EXOSC4 is a human gene that encodes for a protein called exosome component 4. This protein is involved in binding to the AU-rich region of mRNA 3'-UTR, which is important for regulating gene expression. It also plays a role in nucleic acid metabolism and positively regulates cell growth. EXOSC4 is located in the cytosol, nucleoplasm, and transcriptionally active chromatin. It is part of the exoso…	There is limited information available on the disease implications of EXOSC4. However, some studies have suggested that mutations in this gene may be associated with neurodegenerative disorders such as amyotrophic lateral sclerosis (ALS) and frontotemporal dementia (FTD). Targeted drug discovery efforts for EXOSC4 are also limited, but some studies have focused on developing small molecule inhibi…	GO:0071051 polyadenylation-dependent snoRNA 3'-end processing;GO:0034475 U4 snRNA 3'-end processing;GO:0071028 nuclear mRNA surveillance		Predicted intracellular proteins	Cytosol;Nucleoplasm (Supported); Additional: Vesicles			(M5922)HALLMARK UNFOLDED PROTEIN RESPONSE	0.0	0.0	0.0	0.0	0.0	0.0	0.0	0.0	0.0	0.0	0.0	0.0	0.0	0.0	0.0	0.0
EZH2	2146	symbol	H. sapiens	2146	H. sapiens	EZH2	enhancer of zeste 2 polycomb repressive complex 2 subunit	The EZH2 gene is a member of the Polycomb-group family, which forms protein complexes involved in maintaining the transcriptional repressive state of genes over successive cell generations. EZH2 is associated with embryonic ectoderm development protein, VAV1 oncoprotein, and X-linked nuclear protein. It may play a role in the hematopoietic and central nervous systems. Multiple alternatively splic…	The EZH2 gene has been implicated in various types of cancer, including lymphoma, breast cancer, and prostate cancer. Overexpression of EZH2 has been associated with poor prognosis and aggressive tumor behavior. As a result, there has been significant interest in developing drugs that target EZH2 as a potential cancer therapy. Several small molecule inhibitors of EZH2 have been developed and are …	GO:0036333 hepatocyte homeostasis;GO:0035983 response to trichostatin A;GO:0035984 cellular response to trichostatin A		Human disease related genes:Cancers:Cancers of haematopoietic and lymphoid tissues; Disease related genes; Enzymes; ENZYME proteins:Transferases; Cancer-related genes:Mutational cancer driver genes; Human disease related genes:Congenital malformations:Other congenital malformations; Cancer-related genes:Candidate cancer biomarkers; FDA approved drug targets:Small molecule drugs; Predicted intrace…	Nucleoplasm (Supported)	Tazemetostat; CPI-1205		(M5951)HALLMARK SPERMATOGENESIS; (M5901)HALLMARK G2M CHECKPOINT; (M5925)HALLMARK E2F TARGETS	0.0	0.0	0.0	0.0	0.0	0.0	0.0	0.0	0.0	0.0	0.0	0.0	0.0	0.0	0.0	0.0
F10	2159	symbol	H. sapiens	2159	H. sapiens	F10	coagulation factor X	The F10 gene encodes coagulation factor X, which is a vitamin K-dependent protein involved in the blood coagulation cascade. The protein undergoes multiple processing steps before being converted to a mature two-chain form. The heavy chain contains the catalytic domain, while the light chain contains two EGF-like domains. The mature factor is activated by cleavage of the activation peptide by eit…	Factor X deficiency is a rare bleeding disorder caused by mutations in the F10 gene. The severity of the disease varies depending on the level of factor X activity in the blood. Patients with severe deficiency may experience spontaneous bleeding, while those with mild deficiency may only experience bleeding after trauma or surgery. Treatment options include replacement therapy with factor X conce…	GO:0051897 positive regulation of protein kinase B signaling;GO:0007596 blood coagulation;GO:0050817 coagulation		ENZYME proteins:Hydrolases; Disease related genes; Human disease related genes:Cardiovascular diseases:Hematologic diseases; Enzymes; Peptidases:Serine-type peptidases; Candidate cardiovascular disease genes; Predicted secreted proteins; FDA approved drug targets:Biotech drugs; FDA approved drug targets:Small molecule drugs		Antihemophilic factor, human recombinant; Coagulation factor VIIa Recombinant Human; Coagulation Factor IX (Recombinant); Fondaparinux; Heparin; Enoxaparin; gamma-carboxy-L-glutamic acid; 4-[(5-CHLOROINDOL-2-YL)SULFONYL]-2-(2-METHYLPROPYL)-1-[[5-(PYRIDIN-4-YL)PYRIMIDIN-2-YL]CARBONYL]PIPERAZINE; SSR-126517E; LY-517717; Rivaroxaban; Lanoteplase; Idraparinux; rNAPc2; Apixaban; Otamixaban; Eribaxaban…	(M169)PID INTEGRIN2 PATHWAY; (M3468)NABA ECM REGULATORS; (M5885)NABA MATRISOME ASSOCIATED	(M5946)HALLMARK COAGULATION; (M5921)HALLMARK COMPLEMENT; (M5934)HALLMARK XENOBIOTIC METABOLISM	0.0	0.0	0.0	0.0	0.0	0.0	0.0	0.0	0.0	0.0	0.0	0.0	0.0	0.0	0.0	0.0
FAAH	2166	symbol	H. sapiens	2166	H. sapiens	FAAH	fatty acid amide hydrolase	The FAAH gene encodes a protein that breaks down various fatty acid amides, including anandamide and oleamide, which are involved in neuromodulation.	The FAAH gene has been implicated in several diseases, including anxiety disorders, depression, and pain disorders. Inhibition of FAAH activity has been explored as a potential therapeutic strategy for these conditions, as it can increase levels of endocannabinoids such as anandamide, which have been shown to have anti-anxiety, antidepressant, and analgesic effects. Several FAAH inhibitors have b…	GO:0052651 monoacylglycerol catabolic process;GO:0046462 monoacylglycerol metabolic process;GO:0046461 neutral lipid catabolic process		Enzymes; ENZYME proteins:Hydrolases	Cytosol (Approved)	Thiopental; Methoxy arachidonyl fluorophosphonate; 1-Dodecanol; 4-(quinolin-3-ylmethyl)piperidine-1-carboxylic acid; 4-(3-{[5-(trifluoromethyl)pyridin-2-yl]oxy}benzyl)piperidine-1-carboxylic acid; Fostamatinib; Medical Cannabis; Nabiximols			1.0	0.0	0.0	0.0	0.0	0.0	0.0	0.0	0.0	0.0	0.0	0.0	0.0	0.0	0.0	0.0
FAM124A	220108	symbol	H. sapiens	220108	H. sapiens	FAM124A	family with sequence similarity 124 member A	FAM124A is a human gene that encodes for a protein belonging to the family with sequence similarity 124. The function of this protein is not yet fully understood, but it is believed to play a role in cell growth and differentiation. Studies have shown that FAM124A may be involved in the development of certain types of cancer, such as breast cancer and hepatocellular carcinoma. Additionally, mutat…	There is limited information available on the disease implications and targeted drug discovery efforts for FAM124A. However, studies have suggested that this gene may play a role in the development of certain types of cancer, such as breast cancer and hepatocellular carcinoma. As such, there may be potential for targeted drug discovery efforts aimed at inhibiting the function of FAM124A in cancer…			Predicted intracellular proteins	Nucleoplasm (Approved); Additional: Cytosol				0.0	0.0	0.0	0.0	0.0	0.0	0.0	0.0	0.0	0.0	0.0	0.0	0.0	0.0	0.0	0.0
FAM124B	79843	symbol	H. sapiens	79843	H. sapiens	FAM124B	family with sequence similarity 124 member B	FAM124B is a human gene that is a member of the family with sequence similarity 124. It is located in both the mitochondrion and nucleoplasm. This gene's function is not yet fully understood, but it is believed to play a role in cellular processes related to energy metabolism and cell growth. Further research is needed to fully understand the function of FAM124B and its potential implications for…	There is currently limited information available on the disease implications of FAM124B. However, some studies have suggested that mutations in this gene may be associated with certain types of cancer, including breast cancer and hepatocellular carcinoma. Targeted drug discovery efforts for FAM124B are also limited, as its function is not yet fully understood. However, some studies have suggested…			Predicted intracellular proteins	Nucleoplasm (Approved); Additional: Mitochondria				0.0	0.0	0.0	0.0	0.0	0.0	0.0	0.0	0.0	0.0	0.0	0.0	0.0	0.0	0.0	0.0
FAM13A	10144	symbol	H. sapiens	10144	H. sapiens	FAM13A	family with sequence similarity 13 member A	FAM13A is a human gene that is predicted to have GTPase activator activity and be involved in regulating small GTPase mediated signal transduction. It is also predicted to be located in the cytosol. FAM13A has been implicated in chronic obstructive pulmonary disease.	FAM13A has been linked to chronic obstructive pulmonary disease (COPD), a progressive lung disease that causes breathing difficulties. Studies have shown that FAM13A plays a role in regulating lung function and inflammation, and genetic variations in the FAM13A gene have been associated with an increased risk of developing COPD. Targeted drug discovery efforts for COPD have focused on developing …	GO:0051056 regulation of small GTPase mediated signal transduction;GO:1902531 regulation of intracellular signal transduction;GO:0009966 regulation of signal transduction		Predicted intracellular proteins	Cell Junctions;Cytosol (Approved); Additional: Nucleoli				0.0	0.0	0.0	0.0	0.0	0.0	0.0	0.0	0.0	0.0	0.0	0.0	0.0	0.0	0.0	0.0
FAM178B	51252	symbol	H. sapiens	51252	H. sapiens	FAM178B	family with sequence similarity 178 member B	FAM178B is a human gene that encodes a protein belonging to the family with sequence similarity 178. The function of this protein is not yet fully understood, but it is thought to play a role in regulating cell growth and division. Mutations in the FAM178B gene have been associated with a rare genetic disorder called Johanson-Blizzard syndrome, which is characterized by developmental abnormalitie…	There is currently limited information available on the disease implications of FAM178B and targeted drug discovery efforts. However, mutations in the FAM178B gene have been associated with Johanson-Blizzard syndrome, a rare genetic disorder that affects multiple organs and systems in the body. There are currently no targeted drugs available for this disorder, and treatment is focused on managing…			Predicted intracellular proteins	Nuclear speckles (Approved); Additional: Golgi apparatus				0.0	0.0	0.0	0.0	0.0	0.0	0.0	0.0	1.0	0.0	0.0	0.0	0.0	0.0	0.0	0.0
FAM189A1	23359	gene_synonym	H. sapiens	23359	H. sapiens	ENTREP2	endosomal transmembrane epsin interactor 2	ENTREP2 is a human gene that is predicted to be an integral component of the membrane. It is an endosomal transmembrane epsin interactor 2, which means it interacts with a protein called epsin that is involved in endocytosis, the process by which cells take in molecules from the outside. The exact function of ENTREP2 is not yet fully understood, but it is believed to play a role in regulating end…	There is limited information available on the disease implications of ENTREP2. However, some studies have suggested that mutations in this gene may be associated with certain types of cancer, including breast cancer and lung adenocarcinoma. Targeted drug discovery efforts for ENTREP2 are also limited, as its exact function and role in disease are not yet fully understood. Currently, there are no …			Transporters:Transporter channels and pores; Predicted intracellular proteins	Nucleoplasm (Approved)				0.0	0.0	0.0	0.0	0.0	0.0	0.0	0.0	0.0	0.0	0.0	0.0	0.0	0.0	0.0	0.0
FAM8A1	51439	symbol	H. sapiens	51439	H. sapiens	FAM8A1	family with sequence similarity 8 member A1	FAM8A1 is a human gene that is predicted to be involved in the ubiquitin-dependent ERAD pathway. It is a member of the family with sequence similarity 8 and is part of the Hrd1p ubiquitin ligase complex. The ERAD pathway is responsible for identifying and degrading misfolded or damaged proteins in the endoplasmic reticulum. The Hrd1p ubiquitin ligase complex plays a crucial role in this process b…	There is limited information available on the disease implications of FAM8A1. However, the ubiquitin-dependent ERAD pathway has been implicated in several diseases, including neurodegenerative disorders, cystic fibrosis, and cancer. Targeted drug discovery efforts for this pathway have focused on identifying small molecules that can modulate the activity of the Hrd1p ubiquitin ligase complex. One…	GO:0030433 ubiquitin-dependent ERAD pathway;GO:0036503 ERAD pathway;GO:0034976 response to endoplasmic reticulum stress		Transporters:Electrochemical Potential-driven transporters	Golgi apparatus (Approved)				0.0	0.0	0.0	0.0	0.0	0.0	0.0	0.0	0.0	0.0	0.0	0.0	0.0	0.0	0.0	0.0
FAT2	2196	symbol	H. sapiens	2196	H. sapiens	FAT2	FAT atypical cadherin 2	FAT2 is a human gene that is similar to the Drosophila fat gene, which is responsible for controlling cell proliferation during development. FAT2 is a member of the cadherin superfamily, a group of proteins that are integral to the cell membrane and contain cadherin-type repeats. FAT2 has 34 tandem cadherin-type repeats, two epidermal growth factor-like repeats, and one laminin G domain. It is be…	There is limited information available on the disease implications of FAT2. However, recent studies have suggested that FAT2 may play a role in the development and progression of certain types of cancer, including breast cancer and lung cancer. Targeted drug discovery efforts for FAT2 are still in the early stages, and there are currently no drugs on the market that specifically target this gene.…	GO:0010631 epithelial cell migration;GO:0090132 epithelium migration;GO:0090130 tissue migration		Human disease related genes:Nervous system diseases:Neurodegenerative diseases; Disease related genes	Vesicles (Uncertain)				0.0	0.0	0.0	0.0	0.0	0.0	0.0	0.0	0.0	0.0	0.0	0.0	0.0	0.0	0.0	0.0
FBXO15	201456	symbol	H. sapiens	201456	H. sapiens	FBXO15	F-box protein 15	FBXO15 is a human gene that encodes for F-box protein 15, a member of the F-box protein family. F-box proteins are characterized by a 40-amino acid F-box motif and are involved in the formation of SCF complexes, which act as protein-ubiquitin ligases. FBXO15 interacts with SKP1 through the F box and with ubiquitination targets through other protein interaction domains. The function of FBXO15 is n…	There is limited information available on the disease implications of FBXO15. However, some studies have suggested that mutations in FBXO15 may be associated with the development of certain cancers, including breast cancer and hepatocellular carcinoma. Targeted drug discovery efforts for FBXO15 are also limited, as its function is not fully understood. However, some studies have suggested that ta…			Predicted intracellular proteins					0.0	0.0	0.0	0.0	0.0	0.0	0.0	0.0	0.0	0.0	0.0	0.0	0.0	0.0	0.0	0.0
FBXO21	23014	symbol	H. sapiens	23014	H. sapiens	FBXO21	F-box protein 21	FBXO21 is a gene that belongs to the F-box protein family and encodes a protein that belongs to the Fbxs class. F-box proteins are characterized by an approximately 40 amino acid motif and are one of the four subunits of the ubiquitin protein ligase complex called SCFs. This complex functions in phosphorylation-dependent ubiquitination. The F-box proteins are divided into three classes: Fbws cont…	There is limited information available on the disease implications of FBXO21. However, some studies have suggested that it may play a role in the development and progression of certain cancers, including breast cancer and hepatocellular carcinoma. Targeted drug discovery efforts for FBXO21 are also limited, but some studies have explored the potential of targeting the F-box protein family as a wh…	GO:0006511 ubiquitin-dependent protein catabolic process;GO:0019941 modification-dependent protein catabolic process;GO:0043632 modification-dependent macromolecule catabolic process		Predicted intracellular proteins	Mitochondria (Approved); Additional: Nucleoplasm				0.0	0.0	0.0	0.0	0.0	0.0	0.0	0.0	0.0	0.0	0.0	0.0	0.0	0.0	0.0	0.0
FCER1G	2207	symbol	H. sapiens	2207	H. sapiens	FCER1G	Fc epsilon receptor Ig	The FCER1G gene encodes a gamma chain subunit of the high affinity IgE receptor, which plays a crucial role in allergic reactions. This receptor is composed of four subunits, including one alpha, one beta, and two gamma chains. The gamma chains are also found in other Fc receptors.	The FCER1G gene has been implicated in various allergic and autoimmune diseases, including asthma, atopic dermatitis, and rheumatoid arthritis. Targeting the high affinity IgE receptor has been a promising approach for the treatment of allergic diseases. Several drugs have been developed to target this receptor, including omalizumab, which is a monoclonal antibody that binds to the alpha chain of…	GO:0038156 interleukin-3-mediated signaling pathway;GO:0042590 antigen processing and presentation of exogenous peptide antigen via MHC class I;GO:0002283 neutrophil activation involved in immune response		FDA approved drug targets:Small molecule drugs		Benzylpenicilloyl polylysine	(M7)PID FCER1 PATHWAY	(M5921)HALLMARK COMPLEMENT; (M5953)HALLMARK KRAS SIGNALING UP	0.0	0.0	0.0	0.0	0.0	1.0	0.0	0.0	0.0	0.0	0.0	0.0	0.0	0.0	0.0	0.0
FDX1L	112812	gene_synonym	H. sapiens	112812	H. sapiens	FDX2	ferredoxin 2	The FDX2 gene is a member of the ferredoxin family and is responsible for the biosynthesis of heme A and Fe/S proteins. It contains a 2Fe-2S ferredoxin-type domain and is essential for these processes. Mutations in the FDX1L gene have been linked to mitochondrial muscle myopathy.	Mutations in the FDX2 gene have not been directly linked to any specific diseases. However, as FDX2 is involved in the biosynthesis of heme A and Fe/S proteins, dysfunction of this gene could potentially lead to mitochondrial disorders and other diseases related to impaired mitochondrial function. There are currently no targeted drug discovery efforts specifically focused on FDX2. However, drugs …	GO:0140647 P450-containing electron transport chain;GO:0044572 [4Fe-4S] cluster assembly;GO:0044571 [2Fe-2S] cluster assembly		Predicted intracellular proteins; Disease related genes					0.0	0.0	0.0	0.0	0.0	0.0	0.0	0.0	0.0	0.0	0.0	0.0	0.0	0.0	0.0	0.0
FICD	11153	symbol	H. sapiens	11153	H. sapiens	FICD	FIC domain protein adenylyltransferase	FICD is a human gene that encodes for a protein called FIC domain protein adenylyltransferase. This protein has several functions, including binding to ATP, Hsp70 proteins, and chaperones. It is involved in protein adenylylation, which is the addition of an adenosine monophosphate (AMP) molecule to a protein. FICD also plays a role in regulating the unfolded protein response and responding to end…	Mutations in the FICD gene have been associated with several diseases, including autosomal recessive congenital ichthyosis, a rare genetic skin disorder characterized by dry, scaly skin. Additionally, FICD has been implicated in the development of cancer, as it plays a role in regulating the activity of several oncogenes and tumor suppressor genes. There are currently no drugs specifically target…	GO:0044601 protein denucleotidylation;GO:0044602 protein deadenylylation;GO:0018117 protein adenylylation		Enzymes; ENZYME proteins:Transferases; Predicted intracellular proteins	Nucleoplasm (Approved)				0.0	0.0	0.0	0.0	0.0	0.0	0.0	0.0	0.0	0.0	0.0	0.0	0.0	0.0	0.0	0.0
FJX1	24147	symbol	H. sapiens	24147	H. sapiens	FJX1	four-jointed box kinase 1	The FJX1 gene is the human version of the four-jointed gene found in mice and fruit flies. In fruit flies, the protein produced by this gene is essential for proper development of legs, wings, and eyes. However, the exact function of the FJX1 gene in humans is not yet understood.	There is limited information available on the disease implications of the FJX1 gene. However, some studies have suggested that it may play a role in the development of certain cancers, including breast cancer and lung cancer. Targeted drug discovery efforts for FJX1 are also limited, as its exact function in humans is not yet fully understood. However, some research has focused on developing drug…	GO:0010842 retina layer formation;GO:0060042 retina morphogenesis in camera-type eye;GO:0003407 neural retina development		Predicted intracellular proteins	Vesicles (Approved)			(M5890)HALLMARK TNFA SIGNALING VIA NFKB	0.0	0.0	0.0	0.0	0.0	0.0	0.0	0.0	0.0	0.0	0.0	0.0	0.0	0.0	0.0	0.0
FKBP11	51303	symbol	H. sapiens	51303	H. sapiens	FKBP11	FKBP prolyl isomerase 11	FKBP11 is a gene that belongs to the FKBP family of peptidyl-prolyl cis/trans isomerases. These proteins catalyze the folding of proline-containing polypeptides. The activity of FKBP proteins is inhibited by immunosuppressant compounds FK506 and rapamycin. The function of FKBP11 is not well understood, but it has been suggested to play a role in protein folding and trafficking. Mutations in this …	Mutations in the FKBP11 gene have been associated with osteogenesis imperfecta (OI), a rare genetic disorder that affects bone strength and structure. OI is characterized by brittle bones that are prone to fractures, as well as other skeletal abnormalities such as scoliosis and short stature. There is currently no cure for OI, and treatment options are limited to managing symptoms and preventing …	GO:0000413 protein peptidyl-prolyl isomerization;GO:0018208 peptidyl-proline modification;GO:0061077 chaperone-mediated protein folding		ENZYME proteins:Isomerase; Enzymes; Predicted intracellular proteins	Centrosome (Approved)				0.0	0.0	0.0	0.0	0.0	0.0	0.0	0.0	0.0	0.0	0.0	0.0	0.0	0.0	0.0	0.0
FKRP	79147	symbol	H. sapiens	79147	H. sapiens	FKRP	fukutin related protein	The FKRP gene encodes a protein that is important for modifying dystroglycan in the Golgi apparatus. Mutations in this gene have been linked to various conditions including congenital muscular dystrophy, cognitive disability, and cerebellar cysts. There are multiple versions of the gene due to alternative splicing, but the full length of some of these variants is not yet known.	Mutations in the FKRP gene have been linked to various forms of muscular dystrophy, including limb-girdle muscular dystrophy type 2I and congenital muscular dystrophy type 1C. These conditions are characterized by progressive muscle weakness and wasting, and can lead to significant disability and reduced life expectancy. There are currently no approved drugs specifically targeting FKRP-related mu…	GO:0035269 protein O-linked mannosylation;GO:0035268 protein mannosylation;GO:0097502 mannosylation		Human disease related genes:Musculoskeletal diseases:Muscular diseases; Disease related genes; Predicted secreted proteins; Human disease related genes:Congenital disorders of metabolism:Congenital disorders of glycan/glycoprotein metabolism; Predicted intracellular proteins	Cytosol;Golgi apparatus;Nucleoplasm (Approved)				0.0	0.0	0.0	0.0	0.0	0.0	0.0	0.0	0.0	0.0	0.0	0.0	0.0	0.0	0.0	0.0
FRMD7	90167	symbol	H. sapiens	90167	H. sapiens	FRMD7	FERM domain containing 7	FRMD7 is a gene that is located on the X chromosome and is associated with a condition called X-linked congenital nystagmus. This condition is characterized by involuntary eye movements that occur from birth or early infancy. Mutations in the FRMD7 gene have been identified as a cause of this condition. The FRMD7 gene encodes a protein that contains a FERM domain, which is involved in regulating …	There are currently no targeted drug therapies available for X-linked congenital nystagmus caused by mutations in the FRMD7 gene. However, research efforts are ongoing to identify potential drug targets and develop treatments for this condition. One approach is to target the ion channels and neurotransmitter receptors that are involved in the regulation of eye movements. Another approach is to de…	GO:0010592 positive regulation of lamellipodium assembly;GO:0051497 negative regulation of stress fiber assembly;GO:0032232 negative regulation of actin filament bundle assembly		Disease related genes; Potential drug targets; Transporters:Accessory Factors Involved in Transport; Predicted intracellular proteins; Human disease related genes:Nervous system diseases:Eye disease; Cancer-related genes:Mutated cancer genes	Plasma membrane (Approved); Additional: Cytosol;Nucleoplasm				0.0	0.0	0.0	0.0	0.0	0.0	0.0	0.0	0.0	0.0	0.0	0.0	0.0	0.0	0.0	0.0
FSHR	2492	symbol	H. sapiens	2492	H. sapiens	FSHR	follicle stimulating hormone receptor	The FSHR gene encodes a protein that belongs to family 1 of G-protein coupled receptors. This protein acts as a receptor for follicle stimulating hormone and plays a crucial role in gonad development. Mutations in this gene can lead to ovarian dysgenesis type 1 and ovarian hyperstimulation syndrome. Alternative splicing of this gene results in multiple transcript variants.	Mutations in the FSHR gene have been associated with several reproductive disorders, including ovarian dysgenesis type 1 and ovarian hyperstimulation syndrome. Ovarian dysgenesis type 1 is a condition in which the ovaries do not develop properly, leading to infertility and other reproductive problems. Ovarian hyperstimulation syndrome is a potentially life-threatening condition that can occur as …	GO:0042699 follicle-stimulating hormone signaling pathway;GO:0071372 cellular response to follicle-stimulating hormone stimulus;GO:0032354 response to follicle-stimulating hormone		Transporters; Human disease related genes:Reproductive system diseases:Reproductive system diseases; Disease related genes; G-protein coupled receptors:GPCRs excl olfactory receptors; Predicted intracellular proteins; FDA approved drug targets:Biotech drugs		Menotropins; Follitropin; Urofollitropin; Choriogonadotropin alfa; Suramin; Corifollitropin alfa			0.0	0.0	0.0	0.0	0.0	0.0	0.0	0.0	0.0	0.0	0.0	0.0	0.0	0.0	0.0	0.0
G6PC	2538	gene_synonym	H. sapiens	2538	H. sapiens	G6PC1	glucose-6-phosphatase catalytic subunit 1	The human gene G6PC1 encodes for the catalytic subunit of glucose-6-phosphatase (G6Pase), which is a multi-subunit integral membrane protein found in the endoplasmic reticulum. G6Pase is responsible for catalyzing the hydrolysis of D-glucose 6-phosphate to D-glucose and orthophosphate, and is a key enzyme in glucose homeostasis, functioning in gluconeogenesis and glycogenolysis. G6PC1 is one of t…	Glycogen storage disease type I (GSD1), caused by mutations in the G6PC1 gene, is a rare metabolic disorder that affects approximately 1 in 100,000 individuals worldwide. The disease is characterized by severe hypoglycemia, hepatomegaly, and growth retardation, and can lead to life-threatening complications such as seizures and lactic acidosis. Currently, there is no cure for GSD1, and treatment …	GO:0015712 hexose phosphate transport;GO:0015760 glucose-6-phosphate transport;GO:0005980 glycogen catabolic process		ENZYME proteins:Hydrolases; Disease related genes; Human disease related genes:Congenital disorders of metabolism:Congenital disorders of carbohydrate metabolism; Enzymes; Potential drug targets			(M106)PID HNF3B PATHWAY; (M136)PID FOXO PATHWAY	(M5934)HALLMARK XENOBIOTIC METABOLISM	0.0	1.0	0.0	0.0	0.0	0.0	0.0	0.0	0.0	0.0	0.0	1.0	0.0	0.0	0.0	0.0
GAL5	855131	gene_synonym	S. cerevisiae	5236	H. sapiens	PGM1	phosphoglucomutase 1	PGM1 is a gene that encodes an isozyme of phosphoglucomutase, which belongs to the phosphohexose mutase family. PGM isozymes catalyze the transfer of phosphate between the 1 and 6 positions of glucose. PGM1 is the predominant isozyme in most cell types, representing about 90% of total PGM activity. PGM2 is a major isozyme in red cells. PGM1 is highly polymorphic, and mutations in this gene can ca…	Mutations in the PGM1 gene have been associated with glycogen storage disease type 14, also known as GSD14. This rare autosomal recessive disorder is characterized by the accumulation of glycogen in various tissues, leading to muscle weakness, hypoglycemia, and liver enlargement. There are currently no targeted drug discovery efforts specifically for PGM1, but some drugs used to treat glycogen st…	GO:0006096 glycolytic process;GO:0006094 gluconeogenesis;GO:0019319 hexose biosynthetic process		Disease related genes; Enzymes; Human disease related genes:Congenital disorders of metabolism:Congenital disorders of carbohydrate metabolism; Potential drug targets; Human disease related genes:Congenital disorders of metabolism:Congenital disorders of glycan/glycoprotein metabolism; ENZYME proteins:Isomerase; Predicted intracellular proteins	Cytosol (Supported)	Alpha-D-Glucose 1,6-Bisphosphate; Alpha-D-Glucose-1-Phosphate-6-Vanadate	(M255)PID HIF1 TFPATHWAY	(M5891)HALLMARK HYPOXIA; (M5905)HALLMARK ADIPOGENESIS; (M5924)HALLMARK MTORC1 SIGNALING	0.0	1.0	0.0	0.0	0.0	0.0	0.0	1.0	0.0	0.0	0.0	0.0	0.0	0.0	0.0	0.0
GALE	2582	symbol	H. sapiens	2582	H. sapiens	GALE	UDP-galactose-4-epimerase	The human gene GALE encodes UDP-galactose-4-epimerase, an enzyme that catalyzes two reactions: the conversion of UDP-glucose to UDP-galactose and the conversion of UDP-N-acetylglucosamine to UDP-N-acetylgalactosamine. The enzyme's bifunctional nature means that cells or individuals with mutations in this gene are dependent on exogenous galactose and N-acetylgalactosamine for the synthesis of glyc…	Epimerase-deficiency galactosemia is a rare autosomal recessive disorder caused by mutations in the GALE gene. The disease is characterized by the inability to convert UDP-glucose to UDP-galactose, leading to the accumulation of toxic galactose metabolites in the body. The severity of the disease varies widely, with some patients experiencing only mild symptoms, while others suffer from severe li…	GO:0033499 galactose catabolic process via UDP-galactose;GO:0019388 galactose catabolic process;GO:0006012 galactose metabolic process		Disease related genes; Enzymes; Human disease related genes:Congenital disorders of metabolism:Congenital disorders of carbohydrate metabolism; Potential drug targets; Predicted intracellular proteins; ENZYME proteins:Isomerase	Cytosol;Golgi apparatus (Approved)	Uridine diphosphate glucose; Uridine-Diphosphate-N-Acetylgalactosamine; UDP-alpha-D-glucuronic acid; Tetramethylammonium; Uridine-Diphosphate-N-Acetylglucosamine; Galactose-uridine-5'-diphosphate		(M5907)HALLMARK ESTROGEN RESPONSE LATE; (M5937)HALLMARK GLYCOLYSIS	0.0	0.0	0.0	0.0	0.0	0.0	0.0	1.0	0.0	0.0	0.0	0.0	0.0	0.0	0.0	0.0
GALNT15	117248	symbol	H. sapiens	117248	H. sapiens	GALNT15	polypeptide N-acetylgalactosaminyltransferase 15	The GALNT15 gene is predicted to encode a protein that enables polypeptide N-acetylgalactosaminyltransferase activity and is involved in O-glycan processing. It is located in transport vesicles. This information is provided by the Alliance of Genome Resources as of April 2022.	There is limited information available on the disease implications of GALNT15. However, recent studies have suggested that mutations in this gene may be associated with the development of certain cancers, including gastric and colorectal cancer. Targeted drug discovery efforts for GALNT15 are still in the early stages, but there is potential for the development of drugs that target the protein en…	GO:0016266 O-glycan processing;GO:0006493 protein O-linked glycosylation;GO:0006486 protein glycosylation		Enzymes; ENZYME proteins:Transferases; Predicted intracellular proteins	Golgi apparatus (Approved); Additional: Cytosol				0.0	0.0	0.0	0.0	0.0	0.0	0.0	0.0	0.0	0.0	0.0	0.0	0.0	0.0	0.0	0.0
GATA6	2627	symbol	H. sapiens	2627	H. sapiens	GATA6	GATA binding protein 6	GATA6 is a gene that belongs to a family of zinc finger transcription factors that are crucial for regulating cellular differentiation and organogenesis during vertebrate development. It is expressed during early embryogenesis and is localized to endo- and mesodermally derived cells during later embryogenesis, playing a vital role in the development of the gut, lung, and heart. Mutations in this …	Mutations in the GATA6 gene have been associated with several congenital defects, including cardiac septal defects, pancreatic agenesis, and diaphragmatic hernia. Additionally, GATA6 has been implicated in the development of several types of cancer, including pancreatic, gastric, and colorectal cancer. As a result, there has been significant interest in developing drugs that target GATA6 for ther…	GO:1904003 negative regulation of sebum secreting cell proliferation;GO:0032912 negative regulation of transforming growth factor beta2 production;GO:0001949 sebaceous gland cell differentiation		Disease related genes; Transcription factors:Zinc-coordinating DNA-binding domains; Human disease related genes:Congenital malformations:Other congenital malformations; Predicted intracellular proteins; Human disease related genes:Cardiovascular diseases:Cardiac diseases; Human disease related genes:Congenital malformations:Congenital malformations of the circulatory system	Nucleoplasm (Supported)		(M288)PID HES HEY PATHWAY		0.0	0.0	0.0	0.0	0.0	0.0	0.0	0.0	0.0	0.0	0.0	0.0	0.0	0.0	0.0	0.0
GATC	283459	symbol	H. sapiens	283459	H. sapiens	GATC	glutamyl-tRNA amidotransferase subunit C	The human gene GATC encodes for the glutamyl-tRNA amidotransferase subunit C, which is a component of the glutamyl-tRNA(Gln) amidotransferase complex. This complex is involved in the biosynthesis of glutaminyl-tRNAGln via transamidation and mitochondrial translation. GATC enables glutamine-hydrolyzing activity and is located in the mitochondrion. Mutations in GATC have been implicated in combined…	Combined oxidative phosphorylation deficiency 42 (COXPD42) is a rare genetic disorder caused by mutations in the GATC gene. This disorder affects the function of mitochondria, which are responsible for producing energy in cells. Symptoms of COXPD42 can include developmental delay, muscle weakness, seizures, and respiratory problems. There is currently no cure for COXPD42, and treatment is focused…	GO:0070681 glutaminyl-tRNAGln biosynthesis via transamidation;GO:0006450 regulation of translational fidelity;GO:0043039 tRNA aminoacylation		Human disease related genes:Congenital disorders of metabolism:Mitochondrial diseases; Predicted intracellular proteins; Disease related genes					0.0	0.0	0.0	1.0	0.0	0.0	0.0	0.0	0.0	0.0	0.0	0.0	0.0	0.0	0.0	0.0
GCG	2641	symbol	H. sapiens	2641	H. sapiens	GCG	glucagon	The GCG gene encodes a preproprotein that is cleaved into four mature peptides, one of which is glucagon. Glucagon is a pancreatic hormone that opposes the glucose-lowering effects of insulin by stimulating glycogenolysis and gluconeogenesis. It binds to a specific G-protein linked receptor, which controls cell proliferation. Two other peptides are secreted from gut endocrine cells and promote nu…	The GCG gene has been implicated in several diseases, including type 2 diabetes, obesity, and pancreatic cancer. Targeted drug discovery efforts have focused on developing drugs that can modulate the activity of glucagon and its receptor. One approach has been to develop glucagon receptor antagonists, which can block the effects of glucagon and improve glucose control in patients with type 2 diab…	GO:0071377 cellular response to glucagon stimulus;GO:0090280 positive regulation of calcium ion import;GO:0051571 positive regulation of histone H3-K4 methylation		Predicted secreted proteins	Endoplasmic reticulum (Approved); Additional: Vesicles		(M285)PID HNF3A PATHWAY	(M5957)HALLMARK PANCREAS BETA CELLS	0.0	0.0	0.0	0.0	0.0	0.0	0.0	0.0	0.0	0.0	0.0	0.0	0.0	0.0	0.0	0.0
GCM1	8521	symbol	H. sapiens	8521	H. sapiens	GCM1	glial cells missing transcription factor 1	GCM1 is a gene that encodes a DNA-binding protein with a gcm-motif, which is a homolog of the Drosophila glial cells missing gene. This protein binds to a novel sequence among known targets of DNA-binding proteins, called the GCM-motif. The N-terminal DNA-binding domain is responsible for the unique DNA-binding activity of this protein.	GCM1 has been implicated in several diseases, including hypoparathyroidism, which is characterized by low levels of parathyroid hormone and calcium in the blood. Mutations in GCM1 have been identified in patients with autosomal recessive hypoparathyroidism. Additionally, GCM1 has been linked to preeclampsia, a pregnancy complication characterized by high blood pressure and damage to organs. Targe…	GO:0060800 regulation of cell differentiation involved in embryonic placenta development;GO:0060018 astrocyte fate commitment;GO:0060670 branching involved in labyrinthine layer morphogenesis		Transcription factors:beta-Hairpin exposed by an alpha/beta-scaffold; Predicted intracellular proteins	Vesicles (Approved)				0.0	0.0	0.0	0.0	0.0	0.0	0.0	0.0	0.0	0.0	0.0	0.0	0.0	0.0	0.0	0.0
GCSH	2653	symbol	H. sapiens	2653	H. sapiens	GCSH	glycine cleavage system protein H	The GCSH gene encodes the H protein, which is a component of the glycine cleavage system responsible for breaking down glycine. The H protein transfers the methylamine group of glycine from the P protein to the T protein. Mutations in this gene can cause nonketotic hyperglycinemia (NKH), a rare genetic disorder that affects the breakdown of glycine and can lead to developmental delays, seizures, …	Nonketotic hyperglycinemia (NKH) is a rare genetic disorder caused by mutations in the GCSH gene, which encodes the H protein of the glycine cleavage system. NKH is characterized by elevated levels of glycine in the blood and cerebrospinal fluid, leading to severe neurological symptoms such as seizures, developmental delays, and intellectual disability. There is currently no cure for NKH, and tre…	GO:0006546 glycine catabolic process;GO:0019464 glycine decarboxylation via glycine cleavage system;GO:0009249 protein lipoylation		Human disease related genes:Congenital disorders of metabolism:Congenital disorders of amino acid metabolism; Predicted intracellular proteins; Disease related genes	Vesicles (Approved)	6-(Hydroxyethyldithio)-8-(Aminomethylthio)Octanoic Acid; Dihydrolipoic Acid			0.0	0.0	0.0	0.0	0.0	0.0	0.0	0.0	0.0	0.0	0.0	0.0	0.0	0.0	0.0	0.0
GDPD5	81544	symbol	H. sapiens	81544	H. sapiens	GDPD5	glycerophosphodiester phosphodiesterase domain containing 5	GDPD5 is a human gene that encodes for a glycerophosphodiester phosphodiesterase. This enzyme is involved in the metabolism of glycerol, which is an important component of many biological processes. The function of GDPD5 is not fully understood, but it is believed to play a role in the breakdown of glycerophosphodiesters. Mutations in this gene have been associated with certain types of cancer, i…	There is limited information available on the disease implications of GDPD5. However, studies have shown that mutations in this gene are associated with an increased risk of breast and ovarian cancer. Targeted drug discovery efforts for GDPD5 are also limited, as the function of this gene is not fully understood. Currently, there are no drugs on the market that specifically target GDPD5. However,…	GO:0045666 positive regulation of neuron differentiation;GO:0045664 regulation of neuron differentiation;GO:0045597 positive regulation of cell differentiation		Enzymes; ENZYME proteins:Hydrolases	Golgi apparatus (Approved)				0.0	0.0	0.0	0.0	0.0	0.0	0.0	0.0	0.0	0.0	0.0	0.0	0.0	0.0	0.0	0.0
GFPT1	2673	symbol	H. sapiens	2673	H. sapiens	GFPT1	glutamine--fructose-6-phosphate transaminase 1	GFPT1 is a human gene that encodes the first and rate-limiting enzyme of the hexosamine pathway. This pathway controls the flow of glucose into the hexosamine pathway, and the product of this gene catalyzes the formation of glucosamine 6-phosphate. This gene is important in regulating glucose metabolism and has been linked to various diseases, including diabetes and cancer. Understanding the func…	GFPT1 has been implicated in various diseases, including diabetes, cancer, and neurodegenerative disorders. In diabetes, GFPT1 is involved in insulin resistance and the development of diabetic complications. In cancer, GFPT1 is overexpressed in several types of tumors and is associated with tumor growth and metastasis. In neurodegenerative disorders, GFPT1 has been linked to the accumulation of a…	GO:0006048 UDP-N-acetylglucosamine biosynthetic process;GO:0006002 fructose 6-phosphate metabolic process;GO:0046349 amino sugar biosynthetic process		Disease related genes; Enzymes; ENZYME proteins:Transferases; Potential drug targets; Human disease related genes:Nervous system diseases:Other nervous and sensory system diseases; Predicted intracellular proteins	Nucleoli;Nucleoplasm (Approved); Additional: Nucleoli fibrillar center			(M5937)HALLMARK GLYCOLYSIS	0.0	1.0	0.0	0.0	0.0	0.0	0.0	1.0	0.0	0.0	0.0	0.0	0.0	0.0	0.0	0.0
GFRA2	2675	symbol	H. sapiens	2675	H. sapiens	GFRA2	GDNF family receptor alpha 2	GFRA2 is a gene that encodes a protein that is a member of the GDNF receptor family. This protein acts as a receptor for two neurotrophic factors, GDNF and NTN, and mediates activation of the RET tyrosine kinase receptor. It is a glycosylphosphatidylinositol(GPI)-linked cell surface receptor and acts preferentially as a receptor for NTN compared to its other family member, GDNF family receptor al…	GFRA2 has been implicated in several diseases, including Hirschsprung's disease, Parkinson's disease, and various types of cancer. In Hirschsprung's disease, mutations in GFRA2 have been found to disrupt the development of the enteric nervous system, leading to intestinal obstruction. In Parkinson's disease, GFRA2 has been shown to play a role in the survival of dopaminergic neurons, which are lo…	GO:0035860 glial cell-derived neurotrophic factor receptor signaling pathway;GO:0007169 transmembrane receptor protein tyrosine kinase signaling pathway;GO:0007167 enzyme-linked receptor protein signaling pathway		Predicted intracellular proteins					0.0	0.0	0.0	0.0	0.0	0.0	0.0	0.0	0.0	0.0	0.0	0.0	0.0	0.0	0.0	0.0
GFRA3	2676	symbol	H. sapiens	2676	H. sapiens	GFRA3	GDNF family receptor alpha 3	GFRA3 is a gene that encodes a cell surface receptor and is a member of the GDNF receptor family. This receptor is linked to a glycosylphosphatidylinositol (GPI) and forms a signaling receptor complex with the RET tyrosine kinase receptor. The receptor binds to the ligand artemin, which is involved in the development and maintenance of the nervous system. The gene is located on chromosome 5 and m…	Mutations in the GFRA3 gene have been associated with Hirschsprung's disease, a congenital disorder that affects the large intestine and causes problems with bowel movements. Targeted drug discovery efforts for Hirschsprung's disease have focused on developing drugs that can stimulate the RET receptor, which is activated by GFRA3. One example of a successful drug on the market is Gattex (teduglut…	GO:0048485 sympathetic nervous system development;GO:0048483 autonomic nervous system development;GO:0007422 peripheral nervous system development			Plasma membrane (Supported); Additional: Cytosol				0.0	0.0	0.0	0.0	0.0	0.0	0.0	0.0	0.0	0.0	0.0	0.0	0.0	0.0	0.0	0.0
GGT5	2687	symbol	H. sapiens	2687	H. sapiens	GGT5	gamma-glutamyltransferase 5	GGT5 is a gene that belongs to the gamma-glutamyl transpeptidase gene family. It is capable of breaking down the gamma-glutamyl moiety of glutathione. The gene encodes a single, catalytically-inactive polypeptide that is processed post-transcriptionally to form a heavy and light subunit, with the catalytic activity contained within the small subunit. The enzyme encoded by GGT5 can convert leukotr…	There is limited information available on the disease implications of GGT5. However, studies have suggested that GGT5 may play a role in cancer progression and drug resistance. Targeted drug discovery efforts for GGT5 are also limited, but some studies have identified potential inhibitors of the enzyme that could be used for cancer treatment. One example is the compound 4-methylumbelliferone, whi…	GO:1901750 leukotriene D4 biosynthetic process;GO:0006751 glutathione catabolic process;GO:1901748 leukotriene D4 metabolic process		Enzymes; ENZYME proteins:Hydrolases; ENZYME proteins:Transferases; Predicted intracellular proteins	Nucleoli fibrillar center (Approved)				1.0	0.0	0.0	0.0	0.0	0.0	0.0	0.0	0.0	0.0	0.0	0.0	0.0	0.0	0.0	0.0
GHRH	2691	symbol	H. sapiens	2691	H. sapiens	GHRH	growth hormone releasing hormone	The GHRH gene encodes a protein called somatoliberin, which stimulates the release of growth hormone from the pituitary gland. This protein is produced in the hypothalamus and is involved in regulating growth and development. Variants of the somatoliberin receptor have been found in certain types of tumors, and blocking these receptors can inhibit tumor growth. Mutations in the GHRH gene can caus…	There are several disease implications associated with the GHRH gene. Mutations in this gene can lead to disorders of growth and development, such as dwarfism or gigantism. In addition, variants of the somatoliberin receptor have been found in certain types of tumors, including breast, prostate, and lung cancer. Targeted drug discovery efforts have focused on developing drugs that block the somat…	GO:0046005 positive regulation of circadian sleep/wake cycle, REM sleep;GO:0042320 regulation of circadian sleep/wake cycle, REM sleep;GO:0045938 positive regulation of circadian sleep/wake cycle, sleep		Human disease related genes:Endocrine and metabolic diseases:Hypothalamus and pituitary gland diseases; Predicted secreted proteins					0.0	0.0	0.0	0.0	0.0	0.0	0.0	0.0	0.0	0.0	0.0	0.0	0.0	0.0	0.0	0.0
GK	2710	symbol	H. sapiens	2710	H. sapiens	GK	glycerol kinase	The GK gene encodes for the glycerol kinase enzyme, which plays a crucial role in regulating glycerol uptake and metabolism. This enzyme catalyzes the phosphorylation of glycerol using ATP, producing ADP and glycerol-3-phosphate. Mutations in this gene are linked to glycerol kinase deficiency (GKD), a rare genetic disorder that affects the body's ability to break down glycerol. Different isoforms…	Glycerol kinase deficiency (GKD) is a rare X-linked recessive disorder caused by mutations in the GK gene. This disorder affects the body's ability to break down glycerol, leading to an accumulation of glycerol in the blood and urine. Symptoms of GKD include hypoglycemia, seizures, and developmental delays. Treatment for GKD is mainly supportive, with a focus on managing symptoms and preventing c…	GO:0046167 glycerol-3-phosphate biosynthetic process;GO:0019563 glycerol catabolic process;GO:0019405 alditol catabolic process	yes	Disease related genes; Enzymes; ENZYME proteins:Transferases; Potential drug targets; Predicted intracellular proteins; Human disease related genes:Congenital disorders of metabolism:Congenital disorders of lipid/glycolipid metabolism					0.0	0.0	0.0	0.0	0.0	0.0	0.0	0.0	0.0	0.0	0.0	0.0	0.0	0.0	0.0	0.0
GLB1L2	89944	symbol	H. sapiens	89944	H. sapiens	GLB1L2	galactosidase beta 1 like 2	GLB1L2 is a human gene that is predicted to enable beta-galactosidase activity, which is involved in carbohydrate metabolic processes. It is also predicted to be located in the extracellular region and active in the vacuole. This information is provided by the Alliance of Genome Resources as of April 2022.	Unfortunately, there is currently limited information available on the disease implications and targeted drug discovery efforts for GLB1L2. This is likely due to the fact that the gene has not been extensively studied and its exact function and role in disease are not well understood. As a result, there are no known drugs on the market that specifically target GLB1L2. However, it is possible that…	GO:0005975 carbohydrate metabolic process;GO:0044238 primary metabolic process;GO:0071704 organic substance metabolic process		Predicted secreted proteins	Nucleoplasm (Approved); Additional: Vesicles				0.0	0.0	0.0	0.0	0.0	0.0	0.0	0.0	0.0	0.0	0.0	0.0	0.0	0.0	0.0	0.0
GLE1	2733	symbol	H. sapiens	2733	H. sapiens	GLE1	GLE1 RNA export mediator	The human gene GLE1 encodes a protein called GLE1L, which is involved in the export of mature RNA messages from the nucleus to the cytoplasm. GLE1L is similar in structure and function to a protein called Gle1p found in yeast. Inhibition of GLE1L in human cells results in the inhibition of poly(A)+RNA export. GLE1L is localized at the nuclear pore complexes, suggesting that it acts at a terminal …	Mutations in the GLE1 gene have been associated with several diseases, including lethal congenital contracture syndrome type 1 (LCCS1), amyotrophic lateral sclerosis (ALS), and autosomal recessive osteogenesis imperfecta (OI). LCCS1 is a rare genetic disorder characterized by multiple joint contractures, muscle wasting, and respiratory failure, and is caused by loss-of-function mutations in GLE1.…	GO:0016973 poly(A)+ mRNA export from nucleus;GO:0006406 mRNA export from nucleus;GO:0006405 RNA export from nucleus		Disease related genes; Transporters:Primary Active Transporters; Potential drug targets; Human disease related genes:Congenital malformations:Congenital malformations of the musculoskeletal system; Transporters:Transporter channels and pores; Human disease related genes:Nervous system diseases:Neurodegenerative diseases; Predicted intracellular proteins	Nuclear membrane (Supported); Additional: Nucleoli				0.0	0.0	0.0	0.0	0.0	0.0	0.0	0.0	0.0	0.0	0.0	0.0	0.0	0.0	0.0	0.0
GNB5	10681	symbol	H. sapiens	10681	H. sapiens	GNB5	G protein subunit beta 5	GNB5 is a gene that encodes for the beta subunit of heterotrimeric guanine nucleotide-binding proteins (G proteins). These proteins play a crucial role in integrating signals between receptors and effector proteins. The beta subunit is an important regulator of alpha subunits, as well as certain signal transduction receptors and effectors. The gene has multiple alternatively spliced transcript va…	GNB5 has been implicated in several diseases, including neurodevelopmental disorders such as intellectual disability, autism spectrum disorder, and schizophrenia. Studies have also shown that GNB5 mutations are associated with cardiovascular diseases, including hypertension and heart failure. Targeted drug discovery efforts have focused on developing drugs that modulate G protein signaling pathwa…	GO:0009646 response to absence of light;GO:0071485 cellular response to absence of light;GO:1990603 dark adaptation		Predicted intracellular proteins; Human disease related genes:Other diseases:Mental and behavioural disorders; RAS pathway related proteins; Disease related genes	Nuclear speckles (Approved); Additional: Centrosome;Rods & Rings		(M117)PID CONE PATHWAY; (M204)PID RHODOPSIN PATHWAY; (M99)PID TXA2PATHWAY		0.0	0.0	0.0	0.0	0.0	0.0	0.0	0.0	0.0	0.0	0.0	0.0	0.0	0.0	0.0	0.0
GNPTAB	79158	symbol	H. sapiens	79158	H. sapiens	GNPTAB	N-acetylglucosamine-1-phosphate transferase subunits alpha and beta	The GNPTAB gene encodes two subunits, alpha and beta, of the N-acetylglucosamine-1-phosphotransferase enzyme, which is a complex made up of two alpha, two beta, and two gamma subunits. The alpha and beta subunits are produced by proteolytic cleavage of the encoded protein. The enzyme complex is responsible for the first step in the synthesis of mannose 6-phosphate recognition markers on certain o…	Mutations in the GNPTAB gene have been linked to two rare lysosomal storage disorders, mucolipidosis II and mucolipidosis IIIA. Mucolipidosis II, also known as I-cell disease, is a severe disorder that affects multiple organs and tissues, leading to developmental delays, skeletal abnormalities, and early death. Mucolipidosis IIIA, also known as pseudo-Hurler polydystrophy, is a milder form of the…	GO:0016256 N-glycan processing to lysosome;GO:0033299 secretion of lysosomal enzymes;GO:0006491 N-glycan processing		Disease related genes; Enzymes; ENZYME proteins:Transferases; Potential drug targets; Human disease related genes:Congenital disorders of metabolism:Congenital disorders of glycan/glycoprotein metabolism; Human disease related genes:Congenital disorders of metabolism:Lysosomal storage diseases; Predicted intracellular proteins; Cancer-related genes:Mutated cancer genes	Golgi apparatus (Supported)				0.0	0.0	0.0	0.0	0.0	0.0	0.0	0.0	0.0	0.0	0.0	0.0	0.0	0.0	0.0	0.0
GNRH1	2796	symbol	H. sapiens	2796	H. sapiens	GNRH1	gonadotropin releasing hormone 1	The GNRH1 gene encodes a preproprotein that is processed to produce a peptide belonging to the gonadotropin-releasing hormone (GnRH) family. Alternative splicing generates multiple transcript variants, one of which is secreted and cleaved to produce gonadoliberin-1 and GnRH-associated peptide 1. Gonadoliberin-1 stimulates the release of luteinizing and follicle stimulating hormones, which are ess…	Hypogonadotropic hypogonadism (HH) is a rare genetic disorder caused by mutations in the GNRH1 gene, resulting in low levels of sex hormones and infertility. Targeted drug discovery efforts have focused on developing therapies that can stimulate the release of luteinizing and follicle stimulating hormones to treat HH. One successful drug on the market is gonadorelin, a synthetic form of GnRH that…	GO:2000354 regulation of ovarian follicle development;GO:2001223 negative regulation of neuron migration;GO:2001222 regulation of neuron migration		Human disease related genes:Endocrine and metabolic diseases:Hypothalamus and pituitary gland diseases; Predicted secreted proteins; Disease related genes			(M213)PID AR NONGENOMIC PATHWAY		0.0	0.0	0.0	0.0	0.0	0.0	0.0	0.0	0.0	0.0	0.0	0.0	0.0	0.0	0.0	0.0
GPAM	57678	symbol	H. sapiens	57678	H. sapiens	GPAM	glycerol-3-phosphate acyltransferase, mitochondrial	The GPAM gene encodes an enzyme that is primarily found in mitochondria and is responsible for the first step in the synthesis of glycerolipids. This enzyme prefers saturated fatty acids as its substrate. There are two forms of the enzyme, one in the mitochondria and one in the endoplasmic reticulum. The gene has two alternatively spliced transcript variants.	Research on the GPAM gene has revealed its potential implications in various diseases. For instance, studies have shown that mutations in the GPAM gene can lead to the development of non-alcoholic fatty liver disease (NAFLD), a condition characterized by the accumulation of fat in the liver. Additionally, GPAM has been linked to obesity, insulin resistance, and type 2 diabetes. As a result, there…	GO:0070236 negative regulation of activation-induced cell death of T cells;GO:0070235 regulation of activation-induced cell death of T cells;GO:0006924 activation-induced cell death of T cells		Enzymes; ENZYME proteins:Transferases	Mitochondria (Approved)		(M66)PID MYC ACTIV PATHWAY	(M5905)HALLMARK ADIPOGENESIS	1.0	0.0	0.0	0.0	0.0	0.0	0.0	0.0	0.0	0.0	0.0	0.0	0.0	0.0	0.0	0.0
GPR156	165829	symbol	H. sapiens	165829	H. sapiens	GPR156	G protein-coupled receptor 156	GPR156 is a human gene that encodes for a G protein-coupled receptor (GPCR) with 7 helical transmembrane domains, an extracellular N-terminal domain, and an intracellular C-terminal domain. GPCRs are a large family of cell surface receptors that play important roles in various physiological processes by transmitting signals from the extracellular environment to the intracellular space. The functi…	There is currently limited information available on the disease implications of GPR156. However, some studies have suggested that it may play a role in autoimmune diseases and inflammation. Targeted drug discovery efforts for GPR156 are also limited, as its function and signaling pathways are not yet fully understood. There are currently no drugs on the market that specifically target GPR156. How…	GO:0007214 gamma-aminobutyric acid signaling pathway;GO:0007267 cell-cell signaling;GO:0007186 G protein-coupled receptor signaling pathway		Transporters; G-protein coupled receptors:Family 3 (C) receptors; G-protein coupled receptors:GPCRs excl olfactory receptors	Plasma membrane (Supported)				0.0	0.0	0.0	0.0	0.0	0.0	0.0	0.0	0.0	0.0	0.0	0.0	0.0	0.0	0.0	0.0
GPR157	80045	symbol	H. sapiens	80045	H. sapiens	GPR157	G protein-coupled receptor 157	GPR157 is a human gene that is predicted to enable G protein-coupled receptor activity. It is also predicted to be involved in positive regulation of cytosolic calcium ion concentration involved in phospholipase C-activating G protein-coupled signaling pathway and radial glial cell differentiation. The gene is predicted to be located in the ciliary membrane.	Unfortunately, there is currently limited information available on the disease implications and targeted drug discovery efforts for GPR157. As a relatively newly discovered gene, research on its potential role in disease is still ongoing. However, there are some drugs on the market that target other G protein-coupled receptors, which may provide insights into potential drug discovery efforts for …	GO:0060019 radial glial cell differentiation;GO:0048512 circadian behavior;GO:0007622 rhythmic behavior		G-protein coupled receptors:Family 2 (B) receptors; G-protein coupled receptors:GPCRs excl olfactory receptors	Cytosol (Approved); Additional: Plasma membrane				0.0	0.0	0.0	0.0	0.0	0.0	0.0	0.0	0.0	0.0	0.0	0.0	0.0	0.0	0.0	0.0
GPR160	26996	symbol	H. sapiens	26996	H. sapiens	GPR160	G protein-coupled receptor 160	GPR160 is a human gene that is predicted to enable G protein-coupled receptor activity and be involved in the G protein-coupled receptor signaling pathway. It is located in the plasma membrane and is part of a receptor complex. G protein-coupled receptors are important for transmitting signals from outside the cell to the inside, and are involved in a wide range of physiological processes. While …	There is limited information available on the disease implications of GPR160. However, some studies have suggested that it may be involved in the development and progression of certain types of cancer, including breast cancer and glioblastoma. As a result, there has been some interest in targeting GPR160 for drug discovery efforts aimed at developing new cancer treatments. Currently, there are no…	GO:0007186 G protein-coupled receptor signaling pathway;GO:0007165 signal transduction;GO:0023052 signaling		Transporters; G-protein coupled receptors:GPCRs excl olfactory receptors; Predicted intracellular proteins	Plasma membrane (Supported)				0.0	0.0	0.0	0.0	0.0	0.0	0.0	0.0	0.0	0.0	0.0	0.0	0.0	0.0	0.0	0.0
GPR174	84636	symbol	H. sapiens	84636	H. sapiens	GPR174	G protein-coupled receptor 174	GPR174 is a gene that encodes a protein belonging to the G protein-coupled receptor superfamily. This protein has seven alpha-helical transmembrane domains and interacts with various endogenous or exogenous ligands, but its cognate ligand has not been identified, making it an orphan receptor. GPR174 is a human gene, and its function is not yet fully understood.	There is limited information available on the disease implications of GPR174. However, recent studies have suggested that this gene may play a role in regulating immune responses and inflammation. Targeted drug discovery efforts for GPR174 are still in the early stages, and no drugs have been approved for clinical use yet. However, several small molecule compounds have been identified as potentia…	GO:0051482 positive regulation of cytosolic calcium ion concentration involved in phospholipase C-activating G protein-coupled signaling pathway;GO:0035025 positive regulation of Rho protein signal transduction;GO:0043029 T cell homeostasis		G-protein coupled receptors:Adenosine and adenine nucleotide receptors; G-protein coupled receptors:GPCRs excl olfactory receptors	Plasma membrane (Approved); Additional: Centriolar satellite;Vesicles				0.0	0.0	0.0	0.0	0.0	0.0	0.0	0.0	0.0	0.0	0.0	0.0	0.0	0.0	0.0	0.0
GPR25	2848	symbol	H. sapiens	2848	H. sapiens	GPR25	G protein-coupled receptor 25	GPR25 is a gene that belongs to the G-protein coupled receptor 1 family. It is an intronless gene that encodes a membrane protein that activates signaling cascades in response to extracellular stress. GPR25 has been linked to arterial stiffness, which is a condition that increases the risk of cardiovascular disease.	There is limited information available on the disease implications of GPR25. However, studies have shown that GPR25 is involved in the regulation of arterial stiffness, which is a risk factor for cardiovascular disease. Targeted drug discovery efforts for GPR25 are also limited, as the function of this gene is not well understood. However, there have been some studies exploring the potential of G…	GO:0007186 G protein-coupled receptor signaling pathway;GO:0007165 signal transduction;GO:0023052 signaling		G-protein coupled receptors:GPCRs excl olfactory receptors					0.0	0.0	0.0	0.0	0.0	0.0	0.0	0.0	0.0	0.0	0.0	0.0	0.0	0.0	0.0	0.0
GPR82	27197	symbol	H. sapiens	27197	H. sapiens	GPR82	G protein-coupled receptor 82	GPR82 is a human gene that encodes for an orphan G protein-coupled receptor. The function of this receptor is currently unknown, but it is a member of a family of proteins that have seven transmembrane domains and transmit signals from outside the cell through heterotrimeric G proteins. The exact role of GPR82 in human physiology and disease is still being studied.	There is currently limited information available on the disease implications of GPR82. However, there have been some targeted drug discovery efforts aimed at identifying potential therapeutic agents that could modulate the activity of this receptor. One study found that GPR82 is expressed in certain types of cancer cells, suggesting that it may play a role in cancer progression. As a result, rese…	GO:0007186 G protein-coupled receptor signaling pathway;GO:0007165 signal transduction;GO:0023052 signaling		G-protein coupled receptors:GPCRs excl olfactory receptors					0.0	0.0	0.0	0.0	0.0	0.0	0.0	0.0	0.0	0.0	0.0	0.0	0.0	0.0	0.0	0.0
GPRIN3	285513	symbol	H. sapiens	285513	H. sapiens	GPRIN3	GPRIN family member 3	GPRIN3 is a member of the GPRIN family of genes and is predicted to play a role in the development of neuron projections. It is also predicted to be active in the plasma membrane. This information is provided by the Alliance of Genome Resources as of April 2022.	There is limited information available on the disease implications of GPRIN3. However, some studies have suggested that mutations in GPRIN3 may be associated with certain neurological disorders, such as schizophrenia and bipolar disorder. Targeted drug discovery efforts for GPRIN3 are also limited, as the function of this gene is not well understood. However, some studies have suggested that GPRI…	GO:0031175 neuron projection development;GO:0048666 neuron development;GO:0030182 neuron differentiation		Predicted intracellular proteins	Nucleoli (Approved); Additional: Nucleoplasm				0.0	0.0	0.0	0.0	0.0	0.0	0.0	0.0	0.0	0.0	0.0	0.0	0.0	0.0	0.0	0.0
GXYLT1	283464	symbol	H. sapiens	283464	H. sapiens	GXYLT1	glucoside xylosyltransferase 1	GXYLT1 is a gene that encodes for a protein called glucoside xylosyltransferase 1. This protein is responsible for adding the first xylose molecule to O-glucose-modified residues in the epidermal growth factor (EGF) repeats of certain proteins, such as NOTCH1. This process is important for the proper functioning of these proteins. Mutations in GXYLT1 have been associated with developmental disord…	Mutations in GXYLT1 have been associated with several developmental disorders, including Alagille syndrome and Hajdu-Cheney syndrome. Alagille syndrome is a rare genetic disorder that affects multiple organ systems, including the liver, heart, and kidneys. Patients with Alagille syndrome often have abnormal bile ducts, which can lead to liver damage and other complications. Hajdu-Cheney syndrome …	GO:0016266 O-glycan processing;GO:0006493 protein O-linked glycosylation;GO:0006486 protein glycosylation		Enzymes; ENZYME proteins:Transferases; Predicted intracellular proteins	Endoplasmic reticulum (Approved); Additional: Vesicles				0.0	0.0	0.0	0.0	0.0	0.0	0.0	0.0	0.0	0.0	0.0	0.0	0.0	0.0	0.0	0.0
GYG2	8908	symbol	H. sapiens	8908	H. sapiens	GYG2	glycogenin 2	The GYG2 gene, also known as glycogenin 2, is involved in the initiation reactions of glycogen biosynthesis. It is mainly present in the liver and plays a role in blood glucose homeostasis. The muscle glycogenin is encoded by a gene on chromosome 3, while GYG2 is an X-linked gene. The Y chromosome also has a short version of the gene, but it is 3' truncated and cannot produce a functional protein…	There is limited information available on the disease implications of GYG2 gene mutations. However, mutations in the related GYG1 gene have been associated with glycogen storage disease type XV, a rare genetic disorder characterized by the accumulation of abnormal glycogen in the liver and muscles. There are currently no targeted drug discovery efforts specifically for GYG2, but drugs targeting g…	GO:0005978 glycogen biosynthetic process;GO:0009250 glucan biosynthetic process;GO:0000271 polysaccharide biosynthetic process		Enzymes; ENZYME proteins:Transferases; Predicted intracellular proteins	Cytosol;Nucleoli (Approved); Additional: Nucleoplasm				0.0	1.0	0.0	0.0	0.0	0.0	0.0	0.0	0.0	0.0	0.0	0.0	0.0	0.0	0.0	0.0
H2B-I						None	None	None	None	None	None	None	None	None	None	None	nan	nan	nan	nan	nan	nan	nan	nan	nan	nan	nan	nan	nan	nan	nan	nan
HACL1	26061	symbol	H. sapiens	26061	H. sapiens	HACL1	2-hydroxyacyl-CoA lyase 1	HACL1 is a human gene that encodes for a protein with several functions, including 2-hydroxy-3-methylhexadecanoyl-CoA lyase activity, ATP binding activity, and cation binding activity. It is involved in fatty acid alpha-oxidation, phytanic acid metabolic process, and protein targeting to peroxisome. The protein is located in both the nucleoplasm and peroxisome.	There is limited information available on the disease implications of HACL1. However, mutations in this gene have been associated with peroxisomal disorders such as Refsum disease and Zellweger syndrome. Targeted drug discovery efforts for HACL1 are also limited, but some studies have suggested that inhibitors of HACL1 could be useful in treating peroxisomal disorders. Currently, there are no dru…	GO:1903512 phytanic acid metabolic process;GO:0097089 methyl-branched fatty acid metabolic process;GO:0001561 fatty acid alpha-oxidation		ENZYME proteins:Lyases; Enzymes; Predicted intracellular proteins	Vesicles (Supported); Additional: Nucleoplasm			(M5948)HALLMARK BILE ACID METABOLISM; (M5934)HALLMARK XENOBIOTIC METABOLISM	1.0	0.0	0.0	0.0	0.0	0.0	0.0	0.0	0.0	0.0	0.0	0.0	0.0	0.0	0.0	0.0
HADH	3033	symbol	H. sapiens	3033	H. sapiens	HADH	hydroxyacyl-CoA dehydrogenase	HADH, also known as hydroxyacyl-CoA dehydrogenase, is a gene that belongs to the 3-hydroxyacyl-CoA dehydrogenase gene family. The protein encoded by this gene is responsible for catalyzing the oxidation of straight-chain 3-hydroxyacyl-CoAs in the mitochondrial matrix as part of the beta-oxidation pathway. It has the highest enzymatic activity with medium-chain-length fatty acids. Mutations in thi…	Mutations in the HADH gene have been linked to familial hyperinsulinemic hypoglycemia (FHH), a rare genetic disorder characterized by recurrent episodes of low blood sugar levels due to excessive insulin secretion. FHH is caused by mutations that impair the function of enzymes involved in the regulation of insulin secretion. HADH mutations account for approximately 5-10% of all cases of FHH. Ther…	GO:0046676 negative regulation of insulin secretion;GO:0090278 negative regulation of peptide hormone secretion;GO:0002792 negative regulation of peptide secretion		Disease related genes; Enzymes; Predicted intracellular proteins; Human disease related genes:Congenital disorders of metabolism:Mitochondrial diseases; ENZYME proteins:Oxidoreductases; Human disease related genes:Congenital disorders of metabolism:Other congenital disorders of metabolism; FDA approved drug targets:Small molecule drugs; Human disease related genes:Congenital disorders of metaboli…	Mitochondria (Supported)	NADH; Acetoacetyl-CoA; 3-Hydroxybutyryl-Coenzyme A; Omega-3-carboxylic acids	(M106)PID HNF3B PATHWAY	(M5935)HALLMARK FATTY ACID METABOLISM; (M5905)HALLMARK ADIPOGENESIS; (M5915)HALLMARK APICAL JUNCTION	1.0	0.0	0.0	0.0	0.0	0.0	0.0	0.0	0.0	0.0	0.0	0.0	0.0	0.0	0.0	0.0
HAUS1	115106	symbol	H. sapiens	115106	H. sapiens	HAUS1	HAUS augmin like complex subunit 1	HAUS1 is a subunit of the human augmin complex, which is involved in microtubule generation within the mitotic spindle and is essential for mitotic spindle assembly. The augmin complex was first identified in Drosophila and is composed of eight subunits, including HAUS1. The name "augmin" comes from the Latin verb "augmentare," meaning "to increase." HAUS1 is a microtubule-binding protein that pl…	There is limited information available on targeted drug discovery efforts for HAUS1, as it is a relatively new target for cancer therapy. However, studies have shown that HAUS1 is overexpressed in various types of cancer, including breast cancer and lung cancer, and that its expression levels are associated with poor prognosis. This suggests that targeting HAUS1 could be a promising approach for …	GO:0007098 centrosome cycle;GO:0051225 spindle assembly;GO:0031023 microtubule organizing center organization		Predicted intracellular proteins	Cytosol (Supported); Additional: Centrosome				0.0	0.0	0.0	0.0	0.0	0.0	0.0	0.0	0.0	0.0	0.0	0.0	0.0	0.0	0.0	0.0
HHIPL2	79802	symbol	H. sapiens	79802	H. sapiens	HHIPL2	HHIP like 2	HHIPL2 is a human gene that is predicted to have catalytic activity and is located in the extracellular region. It is similar to the HHIP gene, which encodes a protein that regulates the activity of a signaling pathway involved in the development of various organs, including the lungs. The function of HHIPL2 is not well understood, but it may also play a role in organ development or other biologi…	There is currently limited information available on the disease implications of HHIPL2. However, given its similarity to the HHIP gene, which is involved in lung development and has been associated with chronic obstructive pulmonary disease (COPD) and lung cancer, it is possible that HHIPL2 may also be involved in these diseases. As for targeted drug discovery efforts, there are currently no know…			Predicted secreted proteins	Mitochondria (Uncertain); Additional: Cytosol				0.0	0.0	0.0	0.0	0.0	0.0	0.0	0.0	0.0	0.0	0.0	0.0	0.0	0.0	0.0	0.0
HMGA1	3159	symbol	H. sapiens	3159	H. sapiens	HMGA1	high mobility group AT-hook 1	The HMGA1 gene encodes a protein that is involved in regulating gene transcription, integrating retroviruses into chromosomes, and promoting the metastatic progression of cancer cells. The protein binds to the minor groove of AT-rich regions in double-stranded DNA. There are multiple transcript variants of the gene that encode different isoforms, and pseudogenes of the gene have been identified o…	The HMGA1 gene has been implicated in various diseases, including cancer, diabetes, and cardiovascular disease. In cancer, HMGA1 overexpression has been associated with tumor progression, metastasis, and drug resistance. As a result, there have been efforts to develop drugs that target HMGA1. One example is the small molecule drug, netarsudil, which has been shown to inhibit HMGA1 expression and …	GO:0090402 oncogene-induced cell senescence;GO:0006337 nucleosome disassembly;GO:0006268 DNA unwinding involved in DNA replication		Transcription factors:beta-Sheet binding to DNA; Cancer-related genes:Candidate cancer biomarkers; Predicted intracellular proteins; Disease related genes	Nucleoplasm (Supported); Additional: Nucleoli		(M28)PID IL4 2PATHWAY; (M66)PID MYC ACTIV PATHWAY	(M5901)HALLMARK G2M CHECKPOINT; (M5925)HALLMARK E2F TARGETS	0.0	0.0	0.0	0.0	0.0	0.0	0.0	0.0	0.0	0.0	0.0	0.0	0.0	0.0	0.0	0.0
HNRNPD	3184	symbol	H. sapiens	3184	H. sapiens	HNRNPD	heterogeneous nuclear ribonucleoprotein D	HNRNPD is a gene that belongs to a family of nucleic acid binding proteins called heterogeneous nuclear ribonucleoproteins (hnRNPs). These proteins complex with heterogeneous nuclear RNA (hnRNA) and are associated with pre-mRNAs in the nucleus, influencing pre-mRNA processing and other aspects of mRNA metabolism and transport. HNRNPD has two repeats of quasi-RRM domains that bind to RNAs and is i…	HNRNPD has been implicated in several diseases, including cancer, neurodegenerative disorders, and viral infections. In cancer, HNRNPD has been shown to regulate the expression of oncogenes and tumor suppressor genes, making it a potential target for cancer therapy. Targeted drug discovery efforts have focused on developing small molecule inhibitors that can disrupt the interaction between HNRNPD…	GO:1904585 response to putrescine;GO:1904586 cellular response to putrescine;GO:1990828 hepatocyte dedifferentiation		Predicted intracellular proteins	Nucleoplasm (Enhanced)	Artenimol		(M5901)HALLMARK G2M CHECKPOINT; (M5925)HALLMARK E2F TARGETS; (M5926)HALLMARK MYC TARGETS V1	0.0	0.0	0.0	0.0	0.0	0.0	0.0	0.0	0.0	0.0	0.0	0.0	0.0	0.0	0.0	0.0
HSD17B2	3294	symbol	H. sapiens	3294	H. sapiens	HSD17B2	hydroxysteroid 17-beta dehydrogenase 2	HSD17B2 is a human gene that encodes for the enzyme hydroxysteroid 17-beta dehydrogenase 2. This enzyme is involved in the conversion of estradiol to estrone and testosterone to androstenedione. It is predicted to be located in the endoplasmic reticulum membrane and is involved in response to retinoic acid. The enzyme's activity is important in the regulation of hormone levels and has been implic…	HSD17B2 has been implicated in various diseases, including breast cancer and prostate cancer. In breast cancer, decreased expression of HSD17B2 has been observed, leading to an increase in estradiol levels and promoting tumor growth. In prostate cancer, increased expression of HSD17B2 has been observed, leading to an increase in androgen levels and promoting tumor growth. Therefore, HSD17B2 has b…	GO:0006703 estrogen biosynthetic process;GO:0008209 androgen metabolic process;GO:0120178 steroid hormone biosynthetic process		ENZYME proteins:Oxidoreductases; Enzymes; Predicted intracellular proteins	Endoplasmic reticulum (Approved)	NADH; Estradiol acetate; Estradiol benzoate; Estradiol cypionate; Estradiol dienanthate; Estradiol valerate		(M5934)HALLMARK XENOBIOTIC METABOLISM	0.0	0.0	0.0	0.0	0.0	0.0	0.0	0.0	0.0	0.0	0.0	1.0	0.0	0.0	1.0	0.0
HSPBAP1	79663	symbol	H. sapiens	79663	H. sapiens	HSPBAP1	HSPB1 associated protein 1	HSPBAP1 is a gene that encodes a protein that binds to hsp27, a small heat shock protein involved in cell growth and differentiation. Abnormal expression of this protein has been observed in patients with intractable epilepsy, but the impact on brain function is not yet understood.	There is limited information available on the disease implications of HSPBAP1. However, abnormal expression of this gene has been observed in patients with intractable epilepsy, suggesting a potential role in the development or progression of this condition. Currently, there are no targeted drug discovery efforts specifically focused on HSPBAP1. However, drugs that target heat shock proteins, suc…			Predicted intracellular proteins; Disease related genes	Mitochondria (Approved)				0.0	0.0	0.0	0.0	0.0	0.0	0.0	0.0	0.0	0.0	0.0	0.0	0.0	0.0	0.0	0.0
HYLS1	219844	symbol	H. sapiens	219844	H. sapiens	HYLS1	HYLS1 centriolar and ciliogenesis associated	HYLS1 is a gene that encodes a protein found in the cytoplasm. Mutations in this gene have been linked to hydrolethalus syndrome, a rare genetic disorder that affects fetal development. The protein encoded by HYLS1 is associated with the formation of centrioles and cilia, which are important structures involved in cell division and movement. Multiple variants of the gene have been identified, but…	Hydrolethalus syndrome is a rare genetic disorder caused by mutations in the HYLS1 gene. This condition affects fetal development and can lead to severe birth defects, including brain malformations, facial abnormalities, and polydactyly. There is currently no cure for hydrolethalus syndrome, and treatment is focused on managing symptoms and providing supportive care. As HYLS1 is involved in the f…	GO:0060271 cilium assembly;GO:0044782 cilium organization;GO:0120031 plasma membrane bounded cell projection assembly		Human disease related genes:Congenital malformations:Other congenital malformations; Predicted intracellular proteins; Disease related genes	Cytosol;Plasma membrane (Supported)				0.0	0.0	0.0	0.0	0.0	0.0	0.0	0.0	0.0	0.0	0.0	0.0	0.0	0.0	0.0	0.0
IGFALS	3483	symbol	H. sapiens	3483	H. sapiens	IGFALS	insulin like growth factor binding protein acid labile subunit	The IGFALS gene encodes a serum protein that binds to insulin-like growth factors, increasing their half-life and localization in blood vessels. The protein contains 20 leucine-rich repeats and is stimulated by growth hormone. Defects in this gene can cause acid-labile subunit deficiency, which results in delayed and slow puberty. There are three transcript variants of this gene that encode two d…	Defects in the IGFALS gene have been associated with acid-labile subunit deficiency, a rare autosomal recessive disorder characterized by delayed and slow puberty, short stature, and low levels of insulin-like growth factor 1 (IGF-1) and IGF-binding protein 3 (IGFBP-3) in the blood. There are currently no targeted drug discovery efforts specifically for IGFALS deficiency, but drugs that target th…	GO:0007155 cell adhesion;GO:0007165 signal transduction;GO:0023052 signaling		Human disease related genes:Endocrine and metabolic diseases:Hypothalamus and pituitary gland diseases; Predicted secreted proteins; Predicted intracellular proteins; Disease related genes		Zinc; Copper; Zinc acetate; Zinc chloride; Zinc sulfate, unspecified form	(M3008)NABA ECM GLYCOPROTEINS; (M5884)NABA CORE MATRISOME; (M5889)NABA MATRISOME		0.0	0.0	0.0	0.0	0.0	0.0	0.0	0.0	0.0	0.0	0.0	0.0	0.0	0.0	0.0	0.0
IL17C	27189	symbol	H. sapiens	27189	H. sapiens	IL17C	interleukin 17C	IL17C is a gene that encodes a cytokine, or signaling molecule, that is produced by activated T cells. This cytokine is similar in sequence to another cytokine called IL17 and has been shown to stimulate the release of other cytokines, including tumor necrosis factor alpha and interleukin 1 beta, from a type of immune cell called a monocytic cell. The expression of IL17C is limited to activated T…	IL17C has been implicated in several diseases, including psoriasis, inflammatory bowel disease, and cancer. In psoriasis, IL17C has been shown to contribute to the development of skin lesions by promoting inflammation and the proliferation of skin cells. Inflammatory bowel disease is also associated with increased levels of IL17C, which may contribute to the chronic inflammation seen in these con…	GO:0006954 inflammatory response;GO:0007267 cell-cell signaling;GO:0006952 defense response		Predicted secreted proteins			(M5883)NABA SECRETED FACTORS; (M5885)NABA MATRISOME ASSOCIATED; (M5889)NABA MATRISOME		0.0	0.0	0.0	0.0	0.0	0.0	0.0	0.0	0.0	0.0	0.0	0.0	0.0	0.0	0.0	0.0
IL17RE	132014	symbol	H. sapiens	132014	H. sapiens	IL17RE	interleukin 17 receptor E	IL17RE is a gene that encodes a transmembrane protein that acts as a receptor for interleukin-17C. The protein signals to downstream components of the MAPK pathway and is crucial in the immune response to bacterial pathogens. The gene has alternative spliced transcript variants.	IL17RE has been implicated in several diseases, including psoriasis, rheumatoid arthritis, and inflammatory bowel disease. Targeting IL17RE has been explored as a potential therapeutic strategy for these diseases. One approach is to develop monoclonal antibodies that block the interaction between IL17C and IL17RE. Several drugs targeting the IL-17 pathway have been approved for the treatment of p…	GO:0019221 cytokine-mediated signaling pathway;GO:0006954 inflammatory response;GO:0071345 cellular response to cytokine stimulus		Predicted intracellular proteins					0.0	0.0	0.0	0.0	0.0	0.0	0.0	0.0	0.0	0.0	0.0	0.0	0.0	0.0	0.0	0.0
IL20RB	53833	symbol	H. sapiens	53833	H. sapiens	IL20RB	interleukin 20 receptor subunit beta	IL20RB is a gene that codes for the interleukin 20 receptor subunit beta, which forms a receptor with IL20RA for interleukin-20. Interleukin-20 is a cytokine that plays a role in inflammation and immune response. The IL20RB and IL20RA receptor complex is involved in various biological processes, including skin and gut inflammation, wound healing, and cancer. Mutations in this gene have been assoc…	IL20RB has been implicated in various diseases, including psoriasis, rheumatoid arthritis, and inflammatory bowel disease. Targeting this receptor complex has been explored as a potential therapeutic strategy for these diseases. Several drugs targeting IL20RB or its ligands are currently in development or clinical trials. For example, BI 655066 is a monoclonal antibody that targets IL20 and is be…	GO:0001808 negative regulation of type IV hypersensitivity;GO:0002884 negative regulation of hypersensitivity;GO:0001807 regulation of type IV hypersensitivity			Vesicles (Approved); Additional: Cytosol				0.0	0.0	0.0	0.0	0.0	1.0	0.0	0.0	0.0	0.0	0.0	0.0	0.0	0.0	0.0	0.0
IL22RA1	58985	symbol	H. sapiens	58985	H. sapiens	IL22RA1	interleukin 22 receptor subunit alpha 1	IL22RA1 is a gene that encodes a protein belonging to the class II cytokine receptor family. This protein has been identified as a receptor for interleukin 22 (IL22), which is involved in the regulation of immune responses and inflammation. The IL22 receptor is a protein complex consisting of IL22RA1 and interleukin 10 receptor, beta (IL10BR/CRFB4). IL22RA1 and interleukin 28 receptor, alpha (IL2…	IL22RA1 has been implicated in several autoimmune and inflammatory diseases, including psoriasis, rheumatoid arthritis, and inflammatory bowel disease. Targeting the IL22 pathway has been explored as a potential therapeutic strategy for these conditions. Several drugs targeting IL22 or its receptor, including monoclonal antibodies and small molecule inhibitors, are currently in development or cli…	GO:0140865 interleukin-22-mediated signaling pathway;GO:0050829 defense response to Gram-negative bacterium;GO:0050728 negative regulation of inflammatory response							0.0	0.0	0.0	0.0	0.0	0.0	0.0	0.0	0.0	0.0	0.0	0.0	0.0	0.0	0.0	0.0
IL2RB	3560	symbol	H. sapiens	3560	H. sapiens	IL2RB	interleukin 2 receptor subunit beta	IL2RB, also known as interleukin 2 receptor subunit beta, is a gene that encodes for the beta subunit of the interleukin 2 receptor. This receptor is involved in T cell-mediated immune responses and exists in three forms with varying abilities to bind interleukin 2. The low affinity form is a monomer of the alpha subunit and is not involved in signal transduction, while the intermediate and high …	IL2RB has been implicated in various autoimmune diseases, including multiple sclerosis, rheumatoid arthritis, and type 1 diabetes. In these diseases, the overexpression of IL2RB leads to increased activation of T cells, resulting in chronic inflammation and tissue damage. As a result, IL2RB has become a target for drug discovery efforts aimed at treating these diseases. One such drug is daclizuma…	GO:0038110 interleukin-2-mediated signaling pathway;GO:0071352 cellular response to interleukin-2;GO:0070669 response to interleukin-2		Disease related genes; Transporters:Accessory Factors Involved in Transport; CD markers; Cancer-related genes:Candidate cancer biomarkers; Predicted intracellular proteins; FDA approved drug targets:Biotech drugs		Denileukin diftitox; Aldesleukin; Basiliximab; Daclizumab	(M234)PID IL2 STAT5 PATHWAY; (M143)PID IL2 PI3K PATHWAY; (M122)PID IL2 1PATHWAY	(M5916)HALLMARK APICAL SURFACE; (M5947)HALLMARK IL2 STAT5 SIGNALING; (M5913)HALLMARK INTERFERON GAMMA RESPONSE	0.0	0.0	0.0	0.0	0.0	0.0	0.0	0.0	0.0	0.0	0.0	0.0	0.0	0.0	0.0	0.0
IL4	3565	symbol	H. sapiens	3565	H. sapiens	IL4	interleukin 4	IL4, or interleukin 4, is a cytokine produced by activated T cells that acts as a ligand for the interleukin 4 receptor. It is closely related to IL13 and IL5, and together with IL3 and CSF2, they form a cytokine gene cluster on chromosome 5q. IL4 is involved in mediating and regulating various human host responses, including allergic, anti-parasitic, wound healing, and acute inflammation. It is …	IL4 has been implicated in various diseases, including asthma, atopic dermatitis, and autoimmune disorders such as rheumatoid arthritis and multiple sclerosis. In asthma, IL4 is involved in the production of IgE and the recruitment of eosinophils, leading to airway inflammation and hyperresponsiveness. Targeting IL4 has been explored as a potential therapeutic strategy for these diseases. For exa…	GO:2000422 regulation of eosinophil chemotaxis;GO:2000424 positive regulation of eosinophil chemotaxis;GO:1903660 negative regulation of complement-dependent cytotoxicity		Human disease related genes:Immune system diseases:Allergies and autoimmune diseases; Predicted secreted proteins; Cancer-related genes:Candidate cancer biomarkers; Disease related genes		Pascolizumab	(M235)PID TCR CALCIUM PATHWAY; (M234)PID IL2 STAT5 PATHWAY; (M45)PID CD40 PATHWAY	(M5923)HALLMARK PI3K AKT MTOR SIGNALING; (M5950)HALLMARK ALLOGRAFT REJECTION	0.0	0.0	0.0	0.0	0.0	1.0	0.0	0.0	0.0	0.0	0.0	1.0	0.0	0.0	0.0	0.0
INKA2	55924	symbol	H. sapiens	55924	H. sapiens	INKA2	inka box actin regulator 2	The human gene INKA2, also known as inka box actin regulator 2, is involved in protein kinase binding activity and negative regulation of catalytic activity. It is located in the nucleoplasm. This information is provided by the Alliance of Genome Resources as of April 2022.	Unfortunately, there is currently limited information available on the disease implications and targeted drug discovery efforts for the INKA2 gene. This may be due to the fact that it is a relatively newly discovered gene and its functions are still being studied. As of April 2022, there are no known drugs on the market that specifically target INKA2. However, as research on this gene continues, …			Predicted intracellular proteins	Nucleoplasm (Supported); Additional: Nucleoli;Vesicles				0.0	0.0	0.0	0.0	0.0	0.0	0.0	0.0	0.0	0.0	0.0	0.0	0.0	0.0	0.0	0.0
INPPL1	3636	symbol	H. sapiens	3636	H. sapiens	INPPL1	inositol polyphosphate phosphatase like 1	The INPPL1 gene encodes a protein that acts as an SH2-containing 5'-inositol phosphatase, which is involved in regulating insulin function and epidermal growth factor receptor turnover. It also plays a role in actin remodeling and supports metastatic growth in breast cancer. INPPL1 is considered a valuable biomarker for breast cancer.	The INPPL1 gene has been implicated in several diseases, including breast cancer, type 2 diabetes, and obesity. In breast cancer, INPPL1 is overexpressed and promotes metastasis, making it a potential therapeutic target. Targeted drug discovery efforts have focused on developing inhibitors of INPPL1 to prevent its overexpression and inhibit metastasis. One example is the drug Perifosine, which in…	GO:0043569 negative regulation of insulin-like growth factor receptor signaling pathway;GO:0097178 ruffle assembly;GO:0046856 phosphatidylinositol dephosphorylation		ENZYME proteins:Hydrolases; Disease related genes; Enzymes; Potential drug targets; Human disease related genes:Congenital malformations:Congenital malformations of the musculoskeletal system; Predicted intracellular proteins; Cancer-related genes:Mutated cancer genes	Cytosol (Supported); Additional: Golgi apparatus		(M273)PID EPHA2 FWD PATHWAY; (M5193)SIG CHEMOTAXIS; (M141)PID PI3KCI PATHWAY	(M5915)HALLMARK APICAL JUNCTION	0.0	0.0	0.0	0.0	0.0	0.0	0.0	0.0	0.0	0.0	0.0	0.0	0.0	0.0	0.0	0.0
INTS3	65123	symbol	H. sapiens	65123	H. sapiens	INTS3	integrator complex subunit 3	INTS3 is a human gene that encodes a protein that plays a role in maintaining genome stability and responding to DNA damage. It can form a complex with other proteins, including hSSB1 and hSSB2, to mediate these processes. Additionally, the protein is part of a larger complex that interacts with the C-terminal domain of RNA polymerase II to regulate the processing of small nuclear RNAs.	There is limited information available on the disease implications of INTS3 mutations. However, some studies have suggested that alterations in INTS3 expression may be associated with certain types of cancer, including breast and lung cancer. Targeted drug discovery efforts for INTS3 are also limited, as the protein's function is not yet fully understood. However, some studies have suggested that…	GO:0016180 snRNA processing;GO:0044818 mitotic G2/M transition checkpoint;GO:0016073 snRNA metabolic process		Predicted intracellular proteins	Nucleoli (Approved); Additional: Nucleoplasm				0.0	0.0	0.0	0.0	0.0	0.0	0.0	0.0	0.0	0.0	0.0	0.0	0.0	0.0	0.0	0.0
INTS4	92105	symbol	H. sapiens	92105	H. sapiens	INTS4	integrator complex subunit 4	INTS4 is a gene that encodes a subunit of the Integrator complex, which is involved in the processing of small nuclear RNAs U1 and U2. The Integrator complex associates with the C-terminal domain of RNA polymerase II large subunit. The function of INTS4 is to mediate the 3-prime end processing of these small nuclear RNAs. This gene is important for the proper functioning of the Integrator complex…	Mutations in the INTS4 gene have been associated with several diseases, including intellectual disability, autism spectrum disorder, and developmental delay. These mutations can disrupt the proper functioning of the Integrator complex and lead to abnormal processing of small nuclear RNAs, which can affect gene expression and neuronal development. There are currently no targeted drug discovery eff…	GO:0016180 snRNA processing;GO:0016073 snRNA metabolic process;GO:0034243 regulation of transcription elongation by RNA polymerase II		Predicted intracellular proteins	Nucleoli rim (Supported)				0.0	0.0	0.0	0.0	0.0	0.0	0.0	0.0	0.0	0.0	0.0	0.0	0.0	0.0	0.0	0.0
INTS6L	203522	symbol	H. sapiens	203522	H. sapiens	INTS6L	integrator complex subunit 6 like	INTS6L is a human gene that is predicted to be involved in snRNA 3'-end processing and is also predicted to be part of the integrator complex. The integrator complex is a multi-subunit complex that plays a crucial role in the 3'-end processing of small nuclear RNAs (snRNAs) and other non-coding RNAs. The exact function of INTS6L within the integrator complex is not yet fully understood, but it is…	There is currently limited information available on the disease implications of INTS6L. However, mutations in other genes that are part of the integrator complex have been associated with developmental disorders and cancer. Therefore, it is possible that mutations in INTS6L could also contribute to these types of diseases. As for targeted drug discovery efforts, there is currently no known drug t…	GO:0034472 snRNA 3'-end processing;GO:0016180 snRNA processing;GO:0016073 snRNA metabolic process		Predicted intracellular proteins	Centrosome (Approved); Additional: Mitochondria;Nuclear bodies		(M3008)NABA ECM GLYCOPROTEINS; (M5884)NABA CORE MATRISOME; (M5889)NABA MATRISOME		0.0	0.0	0.0	0.0	0.0	0.0	0.0	0.0	0.0	0.0	0.0	0.0	0.0	0.0	0.0	0.0
IQCC	55721	symbol	H. sapiens	55721	H. sapiens	IQCC	IQ motif containing C	IQ motif containing C (IQCC) is a gene that encodes a protein containing an IQ motif, which is a conserved sequence of amino acids found in many proteins involved in signal transduction. The function of IQCC is not well understood, but it has been suggested to play a role in the regulation of gene expression and cell proliferation. Mutations in IQCC have been associated with intellectual disabili…	There is limited information available on the disease implications of IQCC mutations. However, studies have shown that mutations in IQCC are associated with intellectual disability and developmental delay. Targeted drug discovery efforts for IQCC are also limited, as the function of the protein is not well understood. Currently, there are no drugs on the market that specifically target IQCC. Howe…			Predicted intracellular proteins	Vesicles (Approved)				0.0	0.0	0.0	0.0	0.0	0.0	0.0	0.0	0.0	0.0	0.0	0.0	0.0	0.0	0.0	0.0
IRAG2	4033	symbol	H. sapiens	4033	H. sapiens	IRAG2	inositol 1,4,5-triphosphate receptor associated 2	IRAG2 is a human gene that encodes a protein expressed in lymphoid cell lines and tissues. The protein is regulated during development and is found on the cytoplasmic face of the endoplasmic reticulum.	There is limited information available on the disease implications of IRAG2. However, some studies have suggested that the protein may play a role in the development and progression of certain types of cancer, including breast cancer and leukemia. Targeted drug discovery efforts for IRAG2 are currently underway, with a focus on identifying small molecule inhibitors that can selectively target the…	GO:0006903 vesicle targeting;GO:0006906 vesicle fusion;GO:0090174 organelle membrane fusion		Transporters:Accessory Factors Involved in Transport; Predicted intracellular proteins	Endoplasmic reticulum;Plasma membrane (Approved)			(M5939)HALLMARK P53 PATHWAY	0.0	0.0	0.0	0.0	0.0	0.0	0.0	0.0	0.0	0.0	0.0	0.0	0.0	0.0	0.0	0.0
ITGB1BP1	9270	symbol	H. sapiens	9270	H. sapiens	ITGB1BP1	integrin subunit beta 1 binding protein 1	ITGB1BP1 is a gene that encodes a protein that binds to the cytoplasmic domain of beta1 integrin, which is essential for cell adhesion. There are two isoforms of this protein, with the longer form being a phosphoprotein whose phosphorylation is regulated by cell-matrix interaction. This suggests that the protein plays an important role in integrin-dependent cell adhesion. The gene has several tra…	Research on ITGB1BP1 has revealed its potential involvement in various diseases, including cancer, cardiovascular diseases, and inflammatory disorders. Studies have shown that the protein may play a role in cancer cell migration and invasion, making it a potential target for cancer therapy. Additionally, ITGB1BP1 has been implicated in the development of atherosclerosis, a condition characterized…	GO:0006933 negative regulation of cell adhesion involved in substrate-bound cell migration;GO:0090315 negative regulation of protein targeting to membrane;GO:0002043 blood vessel endothelial cell proliferation involved in sprouting angiogenesis		Predicted intracellular proteins	Nucleoplasm (Supported); Additional: Cytosol;Nuclear bodies			(M5949)HALLMARK PEROXISOME	0.0	0.0	0.0	0.0	0.0	0.0	0.0	0.0	0.0	0.0	0.0	0.0	0.0	0.0	0.0	0.0
JUND	3727	symbol	H. sapiens	3727	H. sapiens	JUND	JunD proto-oncogene, AP-1 transcription factor subunit	JUND is a human gene that belongs to the JUN family and is a part of the AP1 transcription factor complex. It is an intronless gene that produces different isoforms through alternative translation initiation site usage. The protein encoded by JUND has been suggested to play a role in protecting cells from p53-dependent senescence and apoptosis.	JUND has been implicated in various diseases, including cancer, cardiovascular disease, and inflammation. In cancer, JUND has been shown to promote tumor growth and metastasis in several types of cancer, including breast, lung, and prostate cancer. Targeting JUND has been explored as a potential therapeutic strategy for cancer treatment. For example, a small molecule inhibitor of JUND, JUNGBLOCK-…	GO:0002076 osteoblast development;GO:0043032 positive regulation of macrophage activation;GO:0043030 regulation of macrophage activation		Cancer-related genes:Candidate cancer biomarkers; Transcription factors:Basic domains; Predicted intracellular proteins	Nucleoplasm (Supported)		(M65)PID FRA PATHWAY; (M166)PID ATF2 PATHWAY; (M167)PID AP1 PATHWAY		0.0	0.0	0.0	0.0	0.0	0.0	0.0	0.0	0.0	0.0	0.0	0.0	0.0	0.0	0.0	0.0
KCTD14	65987	symbol	H. sapiens	65987	H. sapiens	KCTD14	potassium channel tetramerization domain containing 14	KCTD14 is a human gene that is predicted to be involved in protein homooligomerization. The gene encodes a protein that contains a potassium channel tetramerization domain. The function of this protein is not yet fully understood, but it is thought to play a role in the formation of protein complexes. The gene is located on chromosome 19 and has been associated with several diseases, including ca…	There is limited information available on the disease implications of KCTD14. However, some studies have suggested that mutations in this gene may be associated with certain types of cancer, including breast cancer and glioblastoma. Additionally, KCTD14 has been implicated in neurological disorders such as epilepsy and schizophrenia. As of now, there are no targeted drug discovery efforts specifi…	GO:0051260 protein homooligomerization;GO:0051259 protein complex oligomerization;GO:0065003 protein-containing complex assembly		Predicted intracellular proteins	Nucleoplasm (Approved); Additional: Cytosol;Vesicles				0.0	0.0	0.0	0.0	0.0	0.0	0.0	0.0	0.0	0.0	0.0	0.0	0.0	0.0	0.0	0.0
KCTD16	57528	symbol	H. sapiens	57528	H. sapiens	KCTD16	potassium channel tetramerization domain containing 16	KCTD16 is a human gene that is predicted to be involved in protein homooligomerization and to act upstream of or within the regulation of G protein-coupled receptor signaling pathway. It is also predicted to be located in cell projection, part of a receptor complex, and active in both postsynaptic and presynaptic membranes.	There is limited information available on the disease implications of KCTD16. However, recent studies have suggested that mutations in this gene may be associated with neurodevelopmental disorders such as autism spectrum disorder and intellectual disability. As for targeted drug discovery efforts, there are currently no drugs on the market that specifically target KCTD16. However, there are ongoi…	GO:0008277 regulation of G protein-coupled receptor signaling pathway;GO:0051260 protein homooligomerization;GO:0051259 protein complex oligomerization		Predicted intracellular proteins					0.0	0.0	0.0	0.0	0.0	0.0	0.0	0.0	0.0	0.0	0.0	0.0	0.0	0.0	0.0	0.0
KIAA0408	9729	symbol	H. sapiens	9729	H. sapiens	KIAA0408	KIAA0408	KIAA0408 is a human gene that encodes for a protein of unknown function. The gene is located on chromosome 17 and is expressed in various tissues including the brain, heart, and liver. While the exact role of the KIAA0408 protein is not yet known, it has been suggested to play a role in cellular processes such as protein synthesis and RNA metabolism. Mutations in the KIAA0408 gene have been assoc…	There is limited information available on the disease implications of KIAA0408, and no targeted drug discovery efforts have been reported for this gene. However, mutations in KIAA0408 have been associated with various diseases, including cancer and intellectual disability. In particular, a missense mutation in KIAA0408 has been identified in patients with non-small cell lung cancer, suggesting a …			Predicted intracellular proteins	Nucleoplasm (Approved); Additional: Cytosol				0.0	0.0	0.0	0.0	0.0	0.0	0.0	0.0	0.0	0.0	0.0	0.0	0.0	0.0	0.0	0.0
KIF6	221458	symbol	H. sapiens	221458	H. sapiens	KIF6	kinesin family member 6	KIF6, or kinesin family member 6, is a gene that encodes a molecular motor involved in intracellular transport of protein complexes, membrane organelles, and messenger RNA along microtubules. Kinesins function as homodimeric molecules with two N-terminal head domains that move along microtubules and two C-terminal tail domains that interact with the transported cargo. KIF6 is expressed in coronar…	The KIF6 gene has been extensively studied for its association with coronary heart disease (CHD). A common variant in KIF6, rs20455, has been shown to be a predictor of CHD risk and response to statin therapy. Several studies have investigated the potential of targeting KIF6 for drug discovery efforts. One study found that inhibition of KIF6 expression reduced atherosclerosis in mice, suggesting …	GO:0007018 microtubule-based movement;GO:0007017 microtubule-based process;GO:0009987 cellular process		Predicted intracellular proteins	Centrosome (Approved); Additional: Nucleoplasm				0.0	0.0	0.0	0.0	0.0	0.0	0.0	0.0	0.0	0.0	0.0	0.0	0.0	0.0	0.0	0.0
KLHDC7A	127707	symbol	H. sapiens	127707	H. sapiens	KLHDC7A	kelch domain containing 7A	KLHDC7A is a human gene that is predicted to be an integral component of the membrane. The gene encodes for a protein that contains a kelch domain, which is a protein-protein interaction domain. The function of KLHDC7A is not yet fully understood, but it is believed to play a role in cellular processes such as protein degradation and cytoskeletal organization. Further research is needed to fully …	There is currently limited information available on the disease implications of KLHDC7A. However, some studies have suggested that mutations in this gene may be associated with certain types of cancer, including breast cancer and lung adenocarcinoma. Targeted drug discovery efforts for KLHDC7A are also limited, as the function of the protein encoded by this gene is not yet fully understood. There…			Predicted intracellular proteins	Nuclear speckles (Approved)				0.0	0.0	0.0	0.0	0.0	0.0	0.0	0.0	0.0	0.0	0.0	0.0	0.0	0.0	0.0	0.0
KLHL24	54800	symbol	H. sapiens	54800	H. sapiens	KLHL24	kelch like family member 24	KLHL24 is a gene that encodes a protein that acts as a substrate receptor for ubiquitin ligase and is regulated by autoubiquitination. Variations in the translation initiation codon of this gene have been found, resulting in an N-terminally truncated but more stable protein due to loss of the autoubiquitination function. The more stable mutant protein causes an increased ubiquitin and degradation…	Epidermolysis bullosa (EB) is a rare genetic disorder characterized by skin fragility and blistering. KLHL24 mutations have been identified as a cause of EB, specifically the subtype known as EB simplex with mottled pigmentation. Currently, there are no targeted drug discovery efforts for KLHL24-related EB, and treatment is primarily supportive, focusing on wound care and pain management. However…	GO:2000312 regulation of kainate selective glutamate receptor activity;GO:2000649 regulation of sodium ion transmembrane transporter activity;GO:0099601 regulation of neurotransmitter receptor activity		Human disease related genes:Congenital malformations:Congenital malformations of skin; Predicted intracellular proteins; Disease related genes				(M5891)HALLMARK HYPOXIA	0.0	0.0	0.0	0.0	0.0	0.0	0.0	0.0	0.0	0.0	0.0	0.0	0.0	0.0	0.0	0.0
KRT23	25984	symbol	H. sapiens	25984	H. sapiens	KRT23	keratin 23	KRT23 is a gene that encodes for a protein belonging to the keratin family. Keratins are intermediate filament proteins that provide structural support to epithelial cells and are divided into cytokeratins and hair keratins. The type I cytokeratins are acidic proteins that are arranged in pairs of heterotypic keratin chains. The type I cytokeratin genes are located in a region of chromosome 17q12…	There is limited information available on the disease implications of KRT23. However, some studies have suggested that KRT23 may play a role in cancer progression and metastasis. For example, KRT23 has been found to be upregulated in several types of cancer, including breast, lung, and pancreatic cancer. Targeted drug discovery efforts for KRT23 are currently limited, but some studies have sugges…	GO:0045109 intermediate filament organization;GO:0045104 intermediate filament cytoskeleton organization;GO:0045103 intermediate filament-based process		Predicted intracellular proteins	Intermediate filaments (Approved); Additional: Cytosol				0.0	0.0	0.0	0.0	0.0	0.0	0.0	0.0	0.0	0.0	0.0	0.0	0.0	0.0	0.0	0.0
KTI12	112970	symbol	H. sapiens	112970	H. sapiens	KTI12	KTI12 chromatin associated homolog	The human gene KTI12 is a homolog of the KTI12 chromatin-associated gene. It is predicted to have ATP binding activity and be involved in regulating transcription by RNA polymerase II and tRNA wobble uridine modification. This information is provided by the Alliance of Genome Resources as of April 2022.	There is limited information available on the disease implications of the KTI12 gene. However, some studies have suggested that mutations in KTI12 may be associated with certain types of cancer, including breast cancer and leukemia. Targeted drug discovery efforts for KTI12 are also limited, as the function of the gene is not yet fully understood. However, some studies have suggested that KTI12 m…	GO:0006400 tRNA modification;GO:0008033 tRNA processing;GO:0009451 RNA modification		Predicted intracellular proteins	Cytoplasmic bodies;Nuclear speckles (Approved)				0.0	0.0	0.0	0.0	0.0	0.0	0.0	0.0	0.0	0.0	0.0	0.0	0.0	0.0	0.0	0.0
LAG3	3902	symbol	H. sapiens	3902	H. sapiens	LAG3	lymphocyte activating 3	LAG3, or lymphocyte activating 3, is a gene that belongs to the immunoglobulin superfamily and contains four extracellular Ig-like domains. It is closely related to the CD4 gene, as indicated by its sequence data, exon/intron organization, and chromosomal localization. LAG3 is involved in regulating T cell activation and immune response, and has been identified as a potential target for cancer im…	LAG3 has been identified as a potential target for cancer immunotherapy due to its role in regulating T cell activation and immune response. Several clinical trials are currently underway to evaluate the efficacy of LAG3-targeted therapies in various types of cancer, including melanoma, lung cancer, and lymphoma. One such therapy is relatlimab, a monoclonal antibody that targets LAG3 and is being…	GO:0002270 plasmacytoid dendritic cell activation;GO:0045590 negative regulation of regulatory T cell differentiation;GO:0045954 positive regulation of natural killer cell mediated cytotoxicity		CD markers; Predicted intracellular proteins					0.0	0.0	0.0	0.0	0.0	0.0	0.0	0.0	0.0	0.0	0.0	0.0	0.0	0.0	0.0	0.0
LAMP2	3920	symbol	H. sapiens	3920	H. sapiens	LAMP2	lysosomal associated membrane protein 2	LAMP2 is a gene that encodes a membrane glycoprotein called lysosomal associated membrane protein 2. This protein plays a role in providing selectins with carbohydrate ligands and may be involved in tumor cell metastasis. Additionally, LAMP2 is thought to function in the protection, maintenance, and adhesion of the lysosome. Alternative splicing of this gene results in multiple transcript variant…	Mutations in the LAMP2 gene have been associated with Danon disease, a rare X-linked disorder characterized by cardiomyopathy, skeletal myopathy, and intellectual disability. Targeted drug discovery efforts for Danon disease have focused on developing therapies that can improve cardiac function and reduce muscle weakness. One potential approach is gene therapy, which involves introducing a functi…	GO:0061740 protein targeting to lysosome involved in chaperone-mediated autophagy;GO:0017038 protein import;GO:0071211 protein targeting to vacuole involved in autophagy		Transporters; Human disease related genes:Musculoskeletal diseases:Muscular diseases; Disease related genes; Potential drug targets; CD markers; Human disease related genes:Congenital disorders of metabolism:Lysosomal storage diseases	Vesicles (Supported)			(M5910)HALLMARK PROTEIN SECRETION; (M5946)HALLMARK COAGULATION; (M5921)HALLMARK COMPLEMENT	0.0	0.0	0.0	0.0	0.0	0.0	0.0	0.0	0.0	0.0	0.0	0.0	0.0	0.0	0.0	0.0
LAMTOR2	28956	symbol	H. sapiens	28956	H. sapiens	LAMTOR2	late endosomal/lysosomal adaptor, MAPK and MTOR activator 2	LAMTOR2 is a human gene that encodes a protein involved in endosomal biogenesis. It is highly conserved with a mouse protein that interacts with MAPK scaffold protein 1, a component of the mitogen-activated protein kinase pathway. Multiple transcript variants encoding different isoforms have been found for this gene. A mutation in this gene has been associated with a primary immunodeficiency synd…	A mutation in the LAMTOR2 gene has been associated with a primary immunodeficiency syndrome called immunodeficiency 38 (IMD38). This syndrome is characterized by recurrent bacterial and viral infections, impaired antibody production, and decreased T-cell function. Targeted drug discovery efforts for LAMTOR2 are currently limited, as the exact role of the protein in the immune system is not fully …	GO:0038202 TORC1 signaling;GO:0010761 fibroblast migration;GO:0031929 TOR signaling		Human disease related genes:Immune system diseases:Primary immunodeficiency; Predicted intracellular proteins; Disease related genes	Nucleoplasm;Vesicles (Approved)				0.0	0.0	0.0	0.0	0.0	0.0	0.0	0.0	0.0	0.0	0.0	0.0	0.0	0.0	0.0	0.0
LARP4	113251	symbol	H. sapiens	113251	H. sapiens	LARP4	La ribonucleoprotein 4	LARP4, also known as La ribonucleoprotein 4, is a human gene that encodes a protein involved in various cellular processes. The protein enables mRNA 3'-UTR binding activity and poly(A) binding activity, and is involved in cytoskeleton organization, positive regulation of translation, and regulation of cell morphogenesis. LARP4 is located in the cytosol and colocalizes with cytoplasmic stress gran…	There is limited information available on the disease implications of LARP4. However, recent studies have suggested that LARP4 may play a role in cancer progression and metastasis. Specifically, LARP4 has been shown to promote the translation of mRNAs encoding proteins involved in cell migration and invasion, suggesting that it may contribute to the invasive properties of cancer cells. As of now,…	GO:0045727 positive regulation of translation;GO:0034250 positive regulation of amide metabolic process;GO:0022604 regulation of cell morphogenesis		Predicted intracellular proteins	Cytosol (Enhanced); Additional: Nucleoli fibrillar center				0.0	0.0	0.0	0.0	0.0	0.0	0.0	0.0	0.0	0.0	0.0	0.0	0.0	0.0	0.0	0.0
LARP6	55323	symbol	H. sapiens	55323	H. sapiens	LARP6	La ribonucleoprotein 6, translational regulator	LARP6 is a human gene that encodes for a protein called La ribonucleoprotein 6, which acts as a translational regulator. The protein has RNA binding and myosin binding activities and is involved in positive regulation of collagen biosynthesis, mRNA binding, and translation. LARP6 is located in the nucleus and is part of the polysome.	Research has shown that LARP6 plays a role in several diseases, including cancer, osteogenesis imperfecta, and cardiovascular disease. In cancer, LARP6 has been found to be overexpressed in several types of tumors, including breast, lung, and liver cancer, and is associated with poor prognosis. Targeted drug discovery efforts have focused on developing inhibitors of LARP6 to prevent its overexpre…	GO:1902416 positive regulation of mRNA binding;GO:1905216 positive regulation of RNA binding;GO:1902415 regulation of mRNA binding		Predicted intracellular proteins	Microtubules (Approved); Additional: Cytokinetic bridge				0.0	0.0	0.0	0.0	0.0	0.0	0.0	0.0	0.0	0.0	0.0	0.0	0.0	0.0	0.0	0.0
LAS2	162681	gene_synonym	H. sapiens	162681	H. sapiens	C18orf54	chromosome 18 open reading frame 54	C18orf54 is a human gene located on chromosome 18 and is predicted to be involved in the negative regulation of cell population proliferation. It is also predicted to be located in the extracellular region. This information is provided by the Alliance of Genome Resources as of April 2022.	Unfortunately, there is currently limited information available on the disease implications and targeted drug discovery efforts for C18orf54. As a relatively newly discovered gene, research on its potential role in disease and therapeutic targeting is still in its early stages. However, as it is predicted to be involved in the negative regulation of cell population proliferation, it may have impl…	GO:0008285 negative regulation of cell population proliferation;GO:0042127 regulation of cell population proliferation;GO:0048523 negative regulation of cellular process		Predicted secreted proteins; Predicted intracellular proteins	Nucleoplasm (Approved)				0.0	0.0	0.0	0.0	0.0	0.0	0.0	0.0	0.0	0.0	0.0	0.0	0.0	0.0	0.0	0.0
LEMD2	221496	symbol	H. sapiens	221496	H. sapiens	LEMD2	LEM domain nuclear envelope protein 2	LEMD2 is a gene that encodes a protein involved in the organization of nuclear structure and plays a role in cell signaling and differentiation. The protein is a transmembrane protein of the inner nuclear membrane and contains a LEM domain. Mutations in this gene have been linked to Cataract 46, juvenile-onset. Multiple transcript variants have been identified for this gene.	Cataract 46, juvenile-onset is a rare genetic disorder caused by mutations in the LEMD2 gene. This condition is characterized by the development of cataracts in childhood or adolescence, which can lead to vision loss if left untreated. There are currently no targeted drug discovery efforts for this specific condition, as treatment typically involves surgical removal of the cataracts. However, res…	GO:0060914 heart formation;GO:0048645 animal organ formation;GO:0071168 protein localization to chromatin		Human disease related genes:Nervous system diseases:Eye disease; Predicted intracellular proteins; Disease related genes	Nuclear membrane (Supported)				0.0	0.0	0.0	0.0	0.0	0.0	0.0	0.0	0.0	0.0	0.0	0.0	0.0	0.0	0.0	0.0
LHFPL5	222662	symbol	H. sapiens	222662	H. sapiens	LHFPL5	LHFPL tetraspan subfamily member 5	LHFPL5 is a gene that belongs to the lipoma HMGIC fusion partner (LHFP) gene family, which is a subset of the tetraspan transmembrane protein encoding genes. Mutations in this gene have been linked to deafness in humans, while a similar mutation in mice results in deafness and vestibular dysfunction with severe degeneration of the organ of Corti. The gene is believed to play a role in hair bundle…	There is currently limited information available on targeted drug discovery efforts for LHFPL5. However, mutations in this gene have been linked to deafness in humans, and research is ongoing to better understand the underlying mechanisms of this condition. There are currently no drugs on the market specifically targeting LHFPL5, but there are several drugs approved for the treatment of hearing l…	GO:0050910 detection of mechanical stimulus involved in sensory perception of sound;GO:0060088 auditory receptor cell stereocilium organization;GO:0002093 auditory receptor cell morphogenesis		Human disease related genes:Nervous system diseases:Ear disease; Potential drug targets; Transporters:Transporter channels and pores; Disease related genes	Vesicles (Approved)				0.0	0.0	0.0	0.0	0.0	0.0	0.0	0.0	0.0	0.0	0.0	0.0	0.0	0.0	0.0	0.0
LIMA1	51474	symbol	H. sapiens	51474	H. sapiens	LIMA1	LIM domain and actin binding 1	LIMA1 is a gene that encodes a protein that is associated with the cytoskeleton and plays a role in inhibiting the depolymerization of actin filaments. It also cross-links filaments in bundles. The gene is downregulated in some cancer cell lines. There are different isoforms of the protein that are encoded by alternatively spliced transcript variants of the gene, and the expression of some of the…	There is limited information available on the disease implications of LIMA1. However, some studies have suggested that the downregulation of LIMA1 may be associated with the progression of certain types of cancer, including breast cancer and hepatocellular carcinoma. Targeted drug discovery efforts for LIMA1 are also limited, as the protein's function and role in disease are not well understood. …	GO:0030299 intestinal cholesterol absorption;GO:0098856 intestinal lipid absorption;GO:0044241 lipid digestion		Predicted intracellular proteins	Actin filaments;Plasma membrane (Enhanced); Additional: Cytosol;Focal adhesion sites		(M232)PID ECADHERIN STABILIZATION PATHWAY	(M5915)HALLMARK APICAL JUNCTION	0.0	0.0	0.0	0.0	0.0	0.0	0.0	0.0	0.0	0.0	0.0	1.0	0.0	0.0	0.0	0.0
LIPT2	387787	symbol	H. sapiens	387787	H. sapiens	LIPT2	lipoyl(octanoyl) transferase 2	LIPT2 is a gene that encodes a mitochondrial protein responsible for transferring octanoic acid to lipoate-dependent enzymes, such as octanoyl-ACP. This process is essential for the proper functioning of these enzymes, which are involved in various metabolic pathways. Alternative splicing of the gene results in multiple transcript variants.	Mutations in the LIPT2 gene have been associated with various metabolic disorders, including Leigh syndrome, a rare neurological disorder that affects the central nervous system. LIPT2 deficiency has also been linked to defects in fatty acid metabolism and energy production, leading to muscle weakness, developmental delay, and other symptoms. Targeted drug discovery efforts for LIPT2-related diso…	GO:2000376 positive regulation of oxygen metabolic process;GO:2000374 regulation of oxygen metabolic process;GO:0009249 protein lipoylation		Disease related genes; Enzymes; ENZYME proteins:Transferases; Potential drug targets; Predicted intracellular proteins					0.0	0.0	0.0	0.0	0.0	0.0	0.0	0.0	0.0	0.0	0.0	0.0	0.0	0.0	0.0	0.0
LMX1B	4010	symbol	H. sapiens	4010	H. sapiens	LMX1B	LIM homeobox transcription factor 1 beta	LMX1B is a gene that encodes a transcription factor belonging to the LIM-homeodomain family of proteins. It contains two zinc-binding LIM domains, a homeodomain, and a glutamine-rich domain. LMX1B plays a crucial role in the normal development of dorsal limb structures, the glomerular basement membrane, the anterior segment of the eye, and dopaminergic and serotonergic neurons. Mutations in this …	Nail-patella syndrome (NPS) is a rare genetic disorder caused by mutations in the LMX1B gene. NPS affects the development of nails, kneecaps, elbows, and other body parts. Patients with NPS may also experience kidney problems, such as proteinuria and glomerulosclerosis. There is currently no cure for NPS, and treatment is mainly supportive. However, targeted drug discovery efforts are underway to…	GO:0071542 dopaminergic neuron differentiation;GO:0009953 dorsal/ventral pattern formation;GO:0003002 regionalization		Human disease related genes:Congenital malformations:Other congenital malformations; Transcription factors:Helix-turn-helix domains; Predicted intracellular proteins; Disease related genes	Nucleoplasm (Approved)				0.0	0.0	0.0	0.0	0.0	0.0	0.0	0.0	0.0	0.0	0.0	0.0	0.0	0.0	0.0	0.0
LOC100858579						None	None	None	None	None	None	None	None	None	None	None	nan	nan	nan	nan	nan	nan	nan	nan	nan	nan	nan	nan	nan	nan	nan	nan
LOC101748352						None	None	None	None	None	None	None	None	None	None	None	nan	nan	nan	nan	nan	nan	nan	nan	nan	nan	nan	nan	nan	nan	nan	nan
LOC101748581						None	None	None	None	None	None	None	None	None	None	None	nan	nan	nan	nan	nan	nan	nan	nan	nan	nan	nan	nan	nan	nan	nan	nan
LOC101749175						None	None	None	None	None	None	None	None	None	None	None	nan	nan	nan	nan	nan	nan	nan	nan	nan	nan	nan	nan	nan	nan	nan	nan
LOC101749299						None	None	None	None	None	None	None	None	None	None	None	nan	nan	nan	nan	nan	nan	nan	nan	nan	nan	nan	nan	nan	nan	nan	nan
LOC101750112						None	None	None	None	None	None	None	None	None	None	None	nan	nan	nan	nan	nan	nan	nan	nan	nan	nan	nan	nan	nan	nan	nan	nan
LOC396098						None	None	None	None	None	None	None	None	None	None	None	nan	nan	nan	nan	nan	nan	nan	nan	nan	nan	nan	nan	nan	nan	nan	nan
LOC415780						None	None	None	None	None	None	None	None	None	None	None	nan	nan	nan	nan	nan	nan	nan	nan	nan	nan	nan	nan	nan	nan	nan	nan
LOC418108						None	None	None	None	None	None	None	None	None	None	None	nan	nan	nan	nan	nan	nan	nan	nan	nan	nan	nan	nan	nan	nan	nan	nan
LOC422150						None	None	None	None	None	None	None	None	None	None	None	nan	nan	nan	nan	nan	nan	nan	nan	nan	nan	nan	nan	nan	nan	nan	nan
LOC422224						None	None	None	None	None	None	None	None	None	None	None	nan	nan	nan	nan	nan	nan	nan	nan	nan	nan	nan	nan	nan	nan	nan	nan
LOC422654						None	None	None	None	None	None	None	None	None	None	None	nan	nan	nan	nan	nan	nan	nan	nan	nan	nan	nan	nan	nan	nan	nan	nan
LOC422901						None	None	None	None	None	None	None	None	None	None	None	nan	nan	nan	nan	nan	nan	nan	nan	nan	nan	nan	nan	nan	nan	nan	nan
LOC423119						None	None	None	None	None	None	None	None	None	None	None	nan	nan	nan	nan	nan	nan	nan	nan	nan	nan	nan	nan	nan	nan	nan	nan
LOC428250						None	None	None	None	None	None	None	None	None	None	None	nan	nan	nan	nan	nan	nan	nan	nan	nan	nan	nan	nan	nan	nan	nan	nan
LOX	4015	symbol	H. sapiens	4015	H. sapiens	LOX	lysyl oxidase	The LOX gene belongs to the lysyl oxidase family of proteins and is involved in the crosslinking of collagens and elastin through its copper-dependent amine oxidase activity. Alternative splicing of the gene results in multiple transcript variants, one of which generates a regulatory propeptide and the mature enzyme. The propeptide may also play a role in tumor suppression. Defects in the LOX gen…	The LOX gene has been implicated in various diseases, including cancer, fibrosis, and cardiovascular disorders. In cancer, LOX has been shown to promote tumor growth, invasion, and metastasis by modifying the extracellular matrix. Therefore, targeting LOX has emerged as a potential therapeutic strategy for cancer treatment. Several LOX inhibitors have been developed and tested in preclinical and …	GO:0035906 descending aorta development;GO:0035905 ascending aorta development;GO:0018057 peptidyl-lysine oxidation		Disease related genes; Enzymes; Potential drug targets; Predicted secreted proteins; Human disease related genes:Cardiovascular diseases:Vascular diseases; ENZYME proteins:Oxidoreductases; Predicted intracellular proteins	Endoplasmic reticulum (Approved)		(M3468)NABA ECM REGULATORS; (M5885)NABA MATRISOME ASSOCIATED; (M5889)NABA MATRISOME	(M5891)HALLMARK HYPOXIA; (M5930)HALLMARK EPITHELIAL MESENCHYMAL TRANSITION	0.0	0.0	0.0	0.0	0.0	0.0	0.0	0.0	0.0	0.0	0.0	0.0	0.0	0.0	0.0	0.0
LRIF1	55791	symbol	H. sapiens	55791	H. sapiens	LRIF1	ligand dependent nuclear receptor interacting factor 1	LRIF1, or ligand dependent nuclear receptor interacting factor 1, is a gene that is predicted to have retinoic acid receptor binding activity. It is involved in dosage compensation by inactivating the X chromosome and is located in the Barr body, centriolar satellite, and nucleoplasm. LRIF1 also colocalizes with the telomeric region of chromosomes. This information is provided by the Alliance of …	There is limited information available on the disease implications of LRIF1. However, some studies have suggested that LRIF1 may play a role in cancer development and progression. For example, one study found that LRIF1 expression was significantly upregulated in breast cancer tissues compared to normal breast tissues. Additionally, LRIF1 has been identified as a potential therapeutic target for …	GO:0009048 dosage compensation by inactivation of X chromosome;GO:0007549 dosage compensation;GO:0040029 epigenetic regulation of gene expression		Predicted intracellular proteins	Nucleoplasm (Supported); Additional: Centriolar satellite				0.0	0.0	0.0	0.0	0.0	0.0	0.0	0.0	0.0	0.0	0.0	0.0	0.0	0.0	0.0	0.0
LRP2BP	55805	symbol	H. sapiens	55805	H. sapiens	LRP2BP	LRP2 binding protein	LRP2BP, also known as LRP2 binding protein, is a human gene that is predicted to be located in the cytoplasm. The function of this gene is not well understood, but it is believed to play a role in binding to the LRP2 protein. LRP2 is a receptor that is involved in the transport of various molecules across cell membranes, and mutations in this gene have been linked to several diseases, including A…	There is limited information available on the disease implications and targeted drug discovery efforts for LRP2BP. However, mutations in the LRP2 gene, which LRP2BP is predicted to bind to, have been linked to several diseases, including Alzheimer's disease and a type of kidney disease called Donnai-Barrow syndrome. Targeted drug discovery efforts for these diseases have focused on developing dru…			Predicted intracellular proteins					0.0	0.0	0.0	0.0	0.0	0.0	0.0	0.0	0.0	0.0	0.0	0.0	0.0	0.0	0.0	0.0
LRSAM1	90678	symbol	H. sapiens	90678	H. sapiens	LRSAM1	leucine rich repeat and sterile alpha motif containing 1	LRSAM1 is a gene that encodes a ring finger protein involved in various functions such as regulation of signaling pathways and cell adhesion, self-ubiquitylation, and cargo sorting during receptor endocytosis. It has been associated with Charcot-Marie-Tooth disease, a neurological disorder that affects the peripheral nerves. The gene has multiple transcript variants that encode different isoforms.	Charcot-Marie-Tooth disease (CMT) is a group of inherited neurological disorders that affect the peripheral nerves, leading to muscle weakness and wasting in the limbs. LRSAM1 mutations have been identified as a cause of CMT type 2P, which is characterized by a slowly progressive muscle weakness and atrophy in the feet and lower legs. There are currently no targeted drug therapies available for C…	GO:0070086 ubiquitin-dependent endocytosis;GO:1904415 regulation of xenophagy;GO:1904417 positive regulation of xenophagy		Disease related genes; Enzymes; ENZYME proteins:Transferases; Potential drug targets; Human disease related genes:Nervous system diseases:Neurodegenerative diseases; Predicted intracellular proteins	Cytosol (Approved)				0.0	0.0	0.0	0.0	0.0	0.0	0.0	0.0	0.0	0.0	0.0	0.0	0.0	0.0	0.0	0.0
LSMEM2	132228	symbol	H. sapiens	132228	H. sapiens	LSMEM2	leucine rich single-pass membrane protein 2	LSMEM2, also known as leucine rich single-pass membrane protein 2, is a gene that is predicted to be an integral component of the membrane. The function of LSMEM2 is not yet fully understood, but it is believed to play a role in cellular processes such as signal transduction and cell adhesion. The gene is expressed in various tissues, including the brain, heart, and liver. Mutations in LSMEM2 hav…	There is limited information available on the disease implications and targeted drug discovery efforts for LSMEM2. However, mutations in LSMEM2 have been associated with certain neurological disorders, such as epilepsy and intellectual disability. As for targeted drug discovery efforts, there are currently no known drugs that specifically target LSMEM2. However, there may be potential for drug di…				Plasma membrane (Approved); Additional: Nucleoplasm				0.0	0.0	0.0	0.0	0.0	0.0	0.0	0.0	0.0	0.0	0.0	0.0	0.0	0.0	0.0	0.0
LSP1	4046	symbol	H. sapiens	4046	H. sapiens	LSP1	lymphocyte specific protein 1	LSP1, or lymphocyte specific protein 1, is a gene that encodes an intracellular F-actin binding protein. This protein is expressed in various cells, including lymphocytes, neutrophils, macrophages, and endothelium. It may play a role in regulating neutrophil motility, adhesion to fibrinogen matrix proteins, and transendothelial migration. Alternative splicing of the gene results in multiple trans…	There is limited information available on the disease implications of LSP1. However, some studies have suggested that variations in the LSP1 gene may be associated with an increased risk of developing certain types of cancer, including breast cancer and leukemia. Targeted drug discovery efforts for LSP1 are also limited, but some studies have explored the potential of targeting LSP1 as a therapeu…	GO:0098760 response to interleukin-7;GO:0098761 cellular response to interleukin-7;GO:0006968 cellular defense response		Predicted intracellular proteins			(M199)PID P38 MK2 PATHWAY	(M5938)HALLMARK REACTIVE OXYGEN SPECIES PATHWAY; (M5909)HALLMARK MYOGENESIS	0.0	0.0	0.0	0.0	0.0	0.0	0.0	0.0	0.0	0.0	0.0	0.0	0.0	0.0	0.0	0.0
MALL	7851	symbol	H. sapiens	7851	H. sapiens	MALL	mal, T cell differentiation protein like	The human gene MALL is responsible for encoding a protein that plays a role in the transportation of molecules in endothelial cells. This protein is a member of the MAL proteolipid family and is primarily found in glycolipid- and cholesterol-enriched membrane (GEM) rafts. It interacts with caveolin-1, which is involved in the formation of caveolae, small invaginations in the plasma membrane that …	There is limited information available on the disease implications of MALL mutations. However, some studies have suggested that alterations in MALL expression may be associated with certain types of cancer, including breast cancer and hepatocellular carcinoma. Targeted drug discovery efforts for MALL are also limited, as the function of the protein is not fully understood. However, some studies h…	GO:0042632 cholesterol homeostasis;GO:0055092 sterol homeostasis;GO:0042552 myelination						(M5953)HALLMARK KRAS SIGNALING UP	0.0	0.0	0.0	0.0	0.0	0.0	0.0	0.0	0.0	0.0	0.0	0.0	0.0	0.0	0.0	0.0
MANBA	4126	symbol	H. sapiens	4126	H. sapiens	MANBA	mannosidase beta	The MANBA gene encodes a protein that belongs to the glycosyl hydrolase 2 family and is responsible for breaking down N-linked glycoprotein oligosaccharides in the lysosome. This protein is the final exoglycosidase in the catabolism pathway. Mutations in the MANBA gene are linked to beta-mannosidosis, a lysosomal storage disease that affects the nervous system. The disease has a wide range of neu…	Beta-mannosidosis is a rare autosomal recessive lysosomal storage disorder caused by mutations in the MANBA gene. The disease is characterized by the accumulation of mannose-rich oligosaccharides in the lysosomes of various tissues, leading to progressive neurological symptoms such as intellectual disability, ataxia, seizures, and hearing loss. There is currently no cure for beta-mannosidosis, an…	GO:0009313 oligosaccharide catabolic process;GO:0006516 glycoprotein catabolic process;GO:0009311 oligosaccharide metabolic process		ENZYME proteins:Hydrolases; Disease related genes; Enzymes; Potential drug targets; Human disease related genes:Congenital disorders of metabolism:Congenital disorders of glycan/glycoprotein metabolism; Human disease related genes:Congenital disorders of metabolism:Lysosomal storage diseases; Predicted intracellular proteins	Vesicles (Supported)				0.0	0.0	0.0	0.0	0.0	0.0	0.0	0.0	0.0	0.0	0.0	0.0	0.0	0.0	0.0	0.0
MAP6	4135	symbol	H. sapiens	4135	H. sapiens	MAP6	microtubule associated protein 6	The MAP6 gene encodes a protein that is associated with microtubules, which are important structures in cells that help with cell division and movement. This protein is regulated by calmodulin, a calcium-binding protein, and helps to stabilize microtubules. There are two different versions of the protein that can be produced from this gene.	Research on the MAP6 gene has revealed its potential implications in various diseases. For instance, studies have shown that mutations in this gene may be associated with neurodegenerative disorders such as Alzheimer's disease and Parkinson's disease. Additionally, dysregulation of MAP6 expression has been linked to cancer progression and metastasis. As a result, there have been efforts to develo…	GO:0032418 lysosome localization;GO:1990849 vacuolar localization;GO:0048813 dendrite morphogenesis		Predicted intracellular proteins	Plasma membrane (Uncertain)			(M5947)HALLMARK IL2 STAT5 SIGNALING	0.0	0.0	0.0	0.0	0.0	0.0	0.0	0.0	0.0	0.0	0.0	0.0	0.0	0.0	0.0	0.0
MAP7D3	79649	symbol	H. sapiens	79649	H. sapiens	MAP7D3	MAP7 domain containing 3	MAP7D3 is a gene that belongs to the MAP7 family, which is involved in regulating microtubule dynamics. The protein encoded by this gene has multiple isoforms due to alternative splicing. Further information about the function of this gene is currently unknown.	There is limited information available on the disease implications of MAP7D3. However, some studies have suggested that MAP7D3 may play a role in cancer progression and metastasis. Targeted drug discovery efforts for MAP7D3 are currently limited, as the function of this gene is not well understood. There are currently no drugs on the market that specifically target MAP7D3. However, there are drug…	GO:0046785 microtubule polymerization;GO:0031109 microtubule polymerization or depolymerization;GO:0051258 protein polymerization		Predicted intracellular proteins	Centrosome (Approved)				0.0	0.0	0.0	0.0	0.0	0.0	0.0	0.0	0.0	0.0	0.0	0.0	1.0	0.0	0.0	0.0
MAPK1	5594	symbol	H. sapiens	5594	H. sapiens	MAPK1	mitogen-activated protein kinase 1	MAPK1, also known as mitogen-activated protein kinase 1, is a member of the MAP kinase family. It acts as an integration point for multiple biochemical signals and is involved in various cellular processes such as proliferation, differentiation, transcription regulation, and development. The activation of MAPK1 requires its phosphorylation by upstream kinases. Once activated, it translocates to t…	MAPK1 has been implicated in various diseases, including cancer, cardiovascular diseases, and neurological disorders. In cancer, MAPK1 is often overexpressed or hyperactivated, leading to increased cell proliferation and survival. Targeting MAPK1 has been a focus of drug discovery efforts, with several inhibitors in clinical trials for cancer treatment. For example, trametinib and cobimetinib are…	GO:0019858 cytosine metabolic process;GO:0090170 regulation of Golgi inheritance;GO:0072584 caveolin-mediated endocytosis	yes	Enzymes; ENZYME proteins:Transferases; Human disease related genes:Congenital malformations:Other congenital malformations; Cancer-related genes:Candidate cancer biomarkers; Kinases:CMGC Ser/Thr protein kinases; RAS pathway related proteins; Predicted intracellular proteins; FDA approved drug targets:Small molecule drugs	Cytosol (Supported); Additional: Nuclear speckles	Acetylsalicylic acid; Minocycline; Isoprenaline; Arsenic trioxide; Olomoucine; Phosphonothreonine; Purvalanol; SB220025; Seliciclib; Perifosine; N,N-DIMETHYL-4-(4-PHENYL-1H-PYRAZOL-3-YL)-1H-PYRROLE-2-CARBOXAMIDE; N-BENZYL-4-[4-(3-CHLOROPHENYL)-1H-PYRAZOL-3-YL]-1H-PYRROLE-2-CARBOXAMIDE; (S)-N-(1-(3-CHLORO-4-FLUOROPHENYL)-2-HYDROXYETHYL)-4-(4-(3-CHLOROPHENYL)-1H-PYRAZOL-3-YL)-1H-PYRROLE-2-CARBOXAMI…	(M64)PID S1P S1P4 PATHWAY; (M134)PID TCR RAS PATHWAY; (M120)PID ARF6 DOWNSTREAM PATHWAY	(M5910)HALLMARK PROTEIN SECRETION; (M5923)HALLMARK PI3K AKT MTOR SIGNALING	0.0	0.0	0.0	0.0	0.0	0.0	0.0	0.0	1.0	0.0	1.0	0.0	0.0	0.0	0.0	0.0
MCAM	4162	symbol	H. sapiens	4162	H. sapiens	MCAM	melanoma cell adhesion molecule	MCAM, also known as melanoma cell adhesion molecule, is a gene that plays a role in glomerular filtration and vascular wound healing. It is involved in angiogenesis and is located on the external side of the plasma membrane. MCAM is a biomarker for chronic obstructive pulmonary disease and uveal melanoma.	MCAM has been implicated in various diseases, including cancer, cardiovascular disease, and chronic obstructive pulmonary disease (COPD). In cancer, MCAM is overexpressed in melanoma and is associated with tumor progression and metastasis. Targeting MCAM with monoclonal antibodies has shown promise in preclinical studies as a potential therapy for melanoma. In cardiovascular disease, MCAM has bee…	GO:0061042 vascular wound healing;GO:0060055 angiogenesis involved in wound healing;GO:0003094 glomerular filtration		CD markers	Plasma membrane (Approved)				0.0	0.0	0.0	0.0	0.0	0.0	0.0	0.0	0.0	0.0	0.0	0.0	0.0	0.0	0.0	0.0
MCU	90550	symbol	H. sapiens	90550	H. sapiens	MCU	mitochondrial calcium uniporter	The human gene MCU encodes a protein that acts as a calcium transporter and is located in the inner membrane of mitochondria. It interacts with another protein called mitochondrial calcium uptake 1. Alternative splicing of the gene results in the production of multiple transcript variants. The function of the protein is to regulate the uptake of calcium ions into the mitochondria, which is import…	Dysregulation of the MCU gene has been linked to various diseases, including neurodegenerative disorders and cancer. In neurodegenerative disorders such as Alzheimer's and Parkinson's disease, dysregulation of calcium homeostasis in the mitochondria has been implicated in the pathogenesis of the disease. In cancer, the MCU protein has been shown to play a role in promoting tumor growth and surviv…	GO:0090527 actin filament reorganization;GO:0036444 calcium import into the mitochondrion;GO:0051561 positive regulation of mitochondrial calcium ion concentration		Predicted intracellular proteins	Mitochondria (Supported)				0.0	0.0	0.0	0.0	1.0	0.0	0.0	0.0	0.0	0.0	0.0	0.0	0.0	0.0	0.0	0.0
METTL2	55798	gene_synonym	H. sapiens	55798	H. sapiens	METTL2B	methyltransferase 2B, methylcytidine	METTL2B is a gene that encodes for a methyltransferase enzyme that is involved in the transfer of a methyl group to cytidine molecules. This gene belongs to a family of methyltransferases that are similar to the UbiE family of methyltransferases but are distinct from them. Different variants of this gene have been identified that encode for different protein isoforms, but not all of these variant…	There is limited information available on the disease implications of METTL2B. However, recent studies have suggested that this gene may play a role in the development and progression of certain types of cancer, including breast cancer and hepatocellular carcinoma. Targeted drug discovery efforts for METTL2B are still in the early stages, but there is potential for the development of drugs that t…	GO:0030488 tRNA methylation;GO:0001510 RNA methylation;GO:0006400 tRNA modification		Predicted intracellular proteins					0.0	0.0	0.0	0.0	0.0	0.0	0.0	0.0	0.0	0.0	0.0	0.0	0.0	0.0	0.0	0.0
METTL25	84190	symbol	H. sapiens	84190	H. sapiens	METTL25	methyltransferase like 25	METTL25 is a human gene that is predicted to have methyltransferase activity and be involved in methylation. It belongs to the methyltransferase-like family and its exact function is not yet fully understood. The gene is located on chromosome 9 and mutations in this gene have been associated with various diseases, including cancer. Further research is needed to fully understand the role of METTL2…	There is limited information available on the disease implications and targeted drug discovery efforts for METTL25. However, mutations in this gene have been associated with various types of cancer, including breast cancer and lung adenocarcinoma. Targeting METTL25 could potentially be a novel therapeutic strategy for these cancers, but further research is needed to fully understand its role in c…	GO:0032259 methylation;GO:0008152 metabolic process;GO:0008150 biological_process		Predicted intracellular proteins	Cytosol;Mitochondria;Plasma membrane (Uncertain)				0.0	0.0	0.0	0.0	0.0	0.0	0.0	0.0	0.0	0.0	0.0	0.0	0.0	0.0	0.0	0.0
MFSD6	54842	symbol	H. sapiens	54842	H. sapiens	MFSD6	major facilitator superfamily domain containing 6	MFSD6 is a human gene that is predicted to play a role in antigen processing and presentation of exogenous peptide antigen via MHC class I. It is also predicted to enable MHC class I protein binding activity and MHC class I receptor activity. The gene is located in the membrane.	There is limited information available on the disease implications of MFSD6. However, recent studies have suggested that MFSD6 may play a role in the development of certain cancers, including breast cancer and lung cancer. Targeted drug discovery efforts for MFSD6 are currently underway, with a focus on developing drugs that can modulate the activity of the protein. While there are currently no d…	GO:0042590 antigen processing and presentation of exogenous peptide antigen via MHC class I;GO:0002474 antigen processing and presentation of peptide antigen via MHC class I;GO:0002478 antigen processing and presentation of exogenous peptide antigen		Predicted intracellular proteins	Cytosol;Nucleoplasm (Approved)			(M5956)HALLMARK KRAS SIGNALING DN	0.0	0.0	0.0	0.0	0.0	0.0	0.0	0.0	0.0	0.0	0.0	0.0	0.0	0.0	0.0	0.0
MGA	23269	symbol	H. sapiens	23269	H. sapiens	MGA	MAX dimerization protein MGA	The human gene MGA encodes for the MAX dimerization protein MGA, which is predicted to have DNA-binding transcription activator activity and RNA polymerase II-specific and RNA polymerase II cis-regulatory region sequence-specific DNA binding activity. It is also predicted to be involved in cell fate specification and positive regulation of transcription by RNA polymerase II, and to act upstream o…	There is limited information available on the disease implications of the MGA gene. However, some studies have suggested that MGA may play a role in the development of certain cancers, including breast cancer and glioblastoma. Targeted drug discovery efforts for MGA are also limited, but some studies have explored the potential of small molecule inhibitors to target the MLL1 complex, of which MGA…	GO:0001708 cell fate specification;GO:0045165 cell fate commitment;GO:0045893 positive regulation of DNA-templated transcription		Transcription factors:Basic domains; Predicted intracellular proteins; Cancer-related genes:Mutated cancer genes; Transcription factors:Immunoglobulin fold	Nucleoplasm (Approved); Additional: Cytosol				0.0	0.0	0.0	0.0	0.0	0.0	0.0	0.0	0.0	0.0	0.0	0.0	0.0	0.0	0.0	0.0
MIEN1	84299	symbol	H. sapiens	84299	H. sapiens	MIEN1	migration and invasion enhancer 1	MIEN1, or migration and invasion enhancer 1, is a human gene that plays a role in regulating cell migration and filopodium assembly while inhibiting the apoptotic process. It is found in various cellular components, including the centriolar satellite, cytosol, and nucleoplasm, and is an intrinsic component of the cytoplasmic side of the plasma membrane. The gene's function is essential for normal…	Dysregulation of MIEN1 has been implicated in various types of cancer, including breast, ovarian, and colorectal cancer. Overexpression of MIEN1 has been associated with increased tumor growth, invasion, and metastasis, making it a potential therapeutic target for cancer treatment. Several studies have focused on developing drugs that target MIEN1, including small molecule inhibitors and RNA inte…	GO:0051491 positive regulation of filopodium assembly;GO:0051489 regulation of filopodium assembly;GO:0120034 positive regulation of plasma membrane bounded cell projection assembly		Predicted intracellular proteins	Cytosol;Plasma membrane (Supported)				0.0	0.0	0.0	0.0	0.0	0.0	0.0	0.0	0.0	0.0	0.0	0.0	0.0	0.0	0.0	0.0
MIM1	100073347	gene_synonym	H. sapiens	100073347	H. sapiens	MIMT1	MER1 repeat containing imprinted transcript 1										0.0	0.0	0.0	0.0	0.0	0.0	0.0	0.0	0.0	0.0	0.0	0.0	0.0	0.0	0.0	0.0
MIS18BP1	55320	symbol	H. sapiens	55320	H. sapiens	MIS18BP1	MIS18 binding protein 1	MIS18BP1 is a gene that is predicted to have DNA binding activity and be involved in cell division. It is also predicted to be located in the nucleoplasm. This information is provided by the Alliance of Genome Resources as of April 2022.	MIS18BP1 has been implicated in several diseases, including cancer and developmental disorders. In cancer, MIS18BP1 has been shown to be overexpressed in several types of tumors, including breast, lung, and ovarian cancers. Targeting MIS18BP1 may therefore be a potential strategy for cancer therapy. However, there are currently no drugs on the market that specifically target MIS18BP1. Efforts to …	GO:0051301 cell division;GO:0007049 cell cycle;GO:0009987 cellular process		Predicted intracellular proteins	Nucleoli (Approved); Additional: Cytosol				0.0	0.0	0.0	0.0	0.0	0.0	0.0	0.0	0.0	0.0	0.0	0.0	0.0	0.0	0.0	0.0
MLLT3	4300	symbol	H. sapiens	4300	H. sapiens	MLLT3	MLLT3 super elongation complex subunit	The human gene MLLT3 is a subunit of the MLLT3 super elongation complex. It plays a role in various processes, including hematopoietic stem cell differentiation, positive regulation of transcription, and regulation of stem cell division. MLLT3 is involved in the negative regulation of the canonical Wnt signaling pathway and the positive regulation of the Wnt signaling pathway, planar cell polarit…	There is limited information available on the disease implications of MLLT3. However, studies have shown that mutations in MLLT3 are associated with various types of cancer, including acute myeloid leukemia and breast cancer. Targeted drug discovery efforts for MLLT3 are currently underway, with a focus on developing small molecule inhibitors that can selectively target the MLLT3 super elongation…	GO:2000096 positive regulation of Wnt signaling pathway, planar cell polarity pathway;GO:2000035 regulation of stem cell division;GO:2000052 positive regulation of non-canonical Wnt signaling pathway		Predicted intracellular proteins; Cancer-related genes:Mutational cancer driver genes; Disease related genes	Nucleoplasm (Supported); Additional: Cytosol				0.0	0.0	0.0	0.0	0.0	0.0	0.0	0.0	0.0	0.0	0.0	0.0	0.0	0.0	0.0	0.0
MMRN1	22915	symbol	H. sapiens	22915	H. sapiens	MMRN1	multimerin 1	MMRN1, also known as multimerin 1, is a large protein found in platelets and the endothelium of blood vessels. It is made up of subunits that are linked together to form large, variable-sized homomultimers. MMRN1 is known to bind to factor V/Va and may act as a carrier protein for platelet factor V. It may also have functions as an extracellular matrix or adhesive protein. Patients with an autoso…	Research on MMRN1 and its disease implications is still ongoing, but it has been linked to the autosomal-dominant bleeding disorder factor V Quebec. Patients with this disorder have a deficiency of platelet multimerin, which may contribute to their bleeding symptoms. Targeted drug discovery efforts for MMRN1 are currently limited, as its exact role in disease pathogenesis is not yet fully underst…	GO:1901731 positive regulation of platelet aggregation;GO:0034112 positive regulation of homotypic cell-cell adhesion;GO:0090330 regulation of platelet aggregation		Predicted secreted proteins; Predicted intracellular proteins; Disease related genes	Endoplasmic reticulum (Approved)		(M3008)NABA ECM GLYCOPROTEINS; (M5884)NABA CORE MATRISOME; (M5889)NABA MATRISOME		0.0	0.0	0.0	0.0	0.0	0.0	0.0	0.0	0.0	0.0	0.0	0.0	0.0	0.0	0.0	0.0
MMRN2	79812	symbol	H. sapiens	79812	H. sapiens	MMRN2	multimerin 2	MMRN2, also known as multimerin 2, is a gene that encodes a protein belonging to the EMILIN protein family. This protein is found in the extracellular matrix and has been shown to inhibit tumor angiogenesis and growth. It acts as an antagonist to transforming growth factor beta and can interfere with the VEGF-A/VEGFR2 pathway. A pseudogene related to MMRN2 has also been identified on chromosome 6.	There is limited information available on the disease implications of MMRN2. However, studies have shown that the protein encoded by this gene may have potential as a therapeutic target for cancer treatment. In particular, MMRN2 has been shown to inhibit tumor angiogenesis and growth, making it a potential target for anti-cancer drugs. Targeted drug discovery efforts for MMRN2 are currently limit…	GO:1905276 regulation of epithelial tube formation;GO:1905278 positive regulation of epithelial tube formation;GO:0030948 negative regulation of vascular endothelial growth factor receptor signaling pathway		Predicted secreted proteins; Predicted intracellular proteins	Vesicles (Approved)		(M3008)NABA ECM GLYCOPROTEINS; (M5884)NABA CORE MATRISOME; (M5889)NABA MATRISOME		0.0	0.0	0.0	0.0	0.0	0.0	0.0	0.0	0.0	0.0	0.0	0.0	0.0	0.0	0.0	0.0
MMS22L	253714	symbol	H. sapiens	253714	H. sapiens	MMS22L	MMS22 like, DNA repair protein	MMS22L is a human gene that encodes a protein that forms a complex with TONSL, a DNA repair protein. This complex is responsible for recognizing and repairing DNA double-strand breaks at sites of stalled or collapsed replication forks. The protein can also bind with NFKBIL2, a histone-associated protein, to regulate the chromatin state at stalled replication forks. MMS22L is overexpressed in most…	MMS22L has been implicated in various types of cancer, including lung, esophageal, breast, and ovarian cancers. Overexpression of MMS22L has been associated with poor prognosis in lung and esophageal cancers. Targeting MMS22L has been proposed as a potential therapeutic strategy for cancer treatment. However, there are currently no drugs specifically targeting MMS22L in clinical use. One approach…	GO:0031297 replication fork processing;GO:0071168 protein localization to chromatin;GO:0045005 DNA-templated DNA replication maintenance of fidelity		Predicted intracellular proteins	Nucleoplasm (Supported)			(M5925)HALLMARK E2F TARGETS	0.0	0.0	0.0	0.0	0.0	0.0	0.0	0.0	0.0	0.0	0.0	0.0	0.0	0.0	0.0	0.0
MPL	4352	symbol	H. sapiens	4352	H. sapiens	MPL	MPL proto-oncogene, thrombopoietin receptor	The MPL proto-oncogene, thrombopoietin receptor, also known as CD110, is a gene that encodes a protein involved in the regulation of megakaryocyte and platelet formation. It was first identified in 1990 as an oncogene in mice and later cloned in humans in 1992. The protein encoded by the gene is a transmembrane receptor with two extracellular cytokine receptor domains and two intracellular cytoki…	Mutations in the MPL gene have been associated with several hematological disorders, including essential thrombocythemia, primary myelofibrosis, and acute megakaryoblastic leukemia. These mutations can lead to constitutive activation of the MPL receptor, resulting in abnormal megakaryocyte proliferation and platelet production. Targeted drug discovery efforts have focused on developing small mole…	GO:1990960 basophil homeostasis;GO:1905219 regulation of platelet formation;GO:1905221 positive regulation of platelet formation		Human disease related genes:Cancers:Cancers of haematopoietic and lymphoid tissues; Disease related genes; Human disease related genes:Cardiovascular diseases:Hematologic diseases; Cancer-related genes; CD markers; Predicted intracellular proteins; FDA approved drug targets:Biotech drugs; FDA approved drug targets:Small molecule drugs	Plasma membrane (Supported); Additional: Nuclear membrane	Romiplostim; SB-559448; Eltrombopag; Thrombopoietin; Avatrombopag; Lusutrombopag			0.0	0.0	0.0	0.0	0.0	0.0	0.0	0.0	0.0	0.0	0.0	0.0	0.0	0.0	0.0	0.0
MRM1	79922	symbol	H. sapiens	79922	H. sapiens	MRM1	mitochondrial rRNA methyltransferase 1	The human gene MRM1, also known as mitochondrial rRNA methyltransferase 1, is responsible for enabling rRNA (guanosine-2'-O-)-methyltransferase activity. It is predicted to be involved in rRNA 2'-O-methylation and is located in the mitochondrion. This information is provided by the Alliance of Genome Resources as of April 2022.	Unfortunately, there is currently limited information available on the disease implications and targeted drug discovery efforts for the MRM1 gene. This may be due to its relatively recent discovery and the fact that it is a mitochondrial gene, which can be more challenging to study and target with drugs. However, as research on mitochondrial function and dysfunction continues to advance, it is po…	GO:0000451 rRNA 2'-O-methylation;GO:0031167 rRNA methylation;GO:0000154 rRNA modification		Predicted intracellular proteins	Mitochondria (Supported)				0.0	0.0	0.0	0.0	0.0	0.0	0.0	0.0	0.0	0.0	0.0	0.0	0.0	0.0	0.0	0.0
MRPL10	124995	symbol	H. sapiens	124995	H. sapiens	MRPL10	mitochondrial ribosomal protein L10	The human gene MRPL10 encodes a protein called mitochondrial ribosomal protein L10, which is a component of the large 39S subunit of mitochondrial ribosomes. Mitochondrial ribosomes are responsible for protein synthesis within the mitochondria, and are composed of a small 28S subunit and a large 39S subunit. Mammalian mitochondrial ribosomal proteins are encoded by nuclear genes and have a differ…	There is limited information available on the disease implications of MRPL10 mutations. However, mutations in other mitochondrial ribosomal proteins have been associated with mitochondrial diseases such as Leigh syndrome and mitochondrial encephalomyopathy. Targeted drug discovery efforts for mitochondrial diseases have focused on improving mitochondrial function and reducing oxidative stress. So…	GO:0032543 mitochondrial translation;GO:0140053 mitochondrial gene expression;GO:0006412 translation		Ribosomal proteins; Predicted intracellular proteins	Mitochondria (Enhanced)				0.0	0.0	0.0	1.0	0.0	0.0	0.0	0.0	0.0	0.0	0.0	0.0	0.0	0.0	0.0	0.0
MRPL21	219927	symbol	H. sapiens	219927	H. sapiens	MRPL21	mitochondrial ribosomal protein L21	The human gene MRPL21 encodes a protein called mitochondrial ribosomal protein L21, which is a component of the large 39S subunit of mitochondrial ribosomes. Mitochondrial ribosomes are responsible for protein synthesis within the mitochondrion, and are composed of a small 28S subunit and a large 39S subunit. Mammalian mitochondrial ribosomal proteins are encoded by nuclear genes and have a diffe…	There is limited information available on the disease implications of MRPL21 mutations. However, mutations in other mitochondrial ribosomal proteins have been associated with a range of mitochondrial disorders, including Leigh syndrome, mitochondrial encephalomyopathy, and mitochondrial myopathy. Targeted drug discovery efforts for mitochondrial disorders have focused on improving mitochondrial f…	GO:0032543 mitochondrial translation;GO:0140053 mitochondrial gene expression;GO:0006412 translation		Ribosomal proteins; Predicted intracellular proteins	Mitochondria;Nucleoplasm (Approved)				0.0	0.0	0.0	1.0	0.0	0.0	0.0	0.0	0.0	0.0	0.0	0.0	0.0	0.0	0.0	0.0
MRPL3	11222	symbol	H. sapiens	11222	H. sapiens	MRPL3	mitochondrial ribosomal protein L3	The MRPL3 gene encodes a protein that is part of the large 39S subunit of the mitochondrial ribosome, which is responsible for protein synthesis within the mitochondrion. Mammalian mitochondrial ribosomal proteins are encoded by nuclear genes and have a different composition compared to prokaryotic ribosomes. The proteins comprising the mitoribosome differ greatly in sequence among different spec…	There is limited information available on the disease implications of MRPL3 mutations. However, recent studies have suggested that mutations in MRPL3 may be associated with mitochondrial disorders, including Leigh syndrome and hypertrophic cardiomyopathy. Targeted drug discovery efforts for mitochondrial disorders have been challenging due to the complex nature of mitochondrial function and the d…	GO:0032543 mitochondrial translation;GO:0140053 mitochondrial gene expression;GO:0006412 translation		Human disease related genes:Congenital disorders of metabolism:Mitochondrial diseases; Ribosomal proteins; Predicted intracellular proteins; Disease related genes				(M5950)HALLMARK ALLOGRAFT REJECTION	0.0	0.0	0.0	1.0	0.0	0.0	0.0	0.0	0.0	0.0	0.0	0.0	0.0	0.0	0.0	0.0
MRPL30	51263	symbol	H. sapiens	51263	H. sapiens	MRPL30	mitochondrial ribosomal protein L30	The human gene MRPL30 encodes a protein that is a component of the large 39S subunit of mitochondrial ribosomes. Mitochondrial ribosomes are responsible for protein synthesis within the mitochondrion, and are composed of a small 28S subunit and a large 39S subunit. Mammalian mitochondrial ribosomal proteins are encoded by nuclear genes and have a different protein to rRNA composition compared to …	There is limited information available on the disease implications of MRPL30. However, mutations in other mitochondrial ribosomal proteins have been associated with a range of mitochondrial disorders, including Leigh syndrome, mitochondrial encephalomyopathy, and mitochondrial myopathy. Targeted drug discovery efforts for mitochondrial disorders have focused on improving mitochondrial function an…	GO:0032543 mitochondrial translation;GO:0140053 mitochondrial gene expression;GO:0006412 translation		Ribosomal proteins; Predicted intracellular proteins					0.0	0.0	0.0	1.0	0.0	0.0	0.0	0.0	0.0	0.0	0.0	0.0	0.0	0.0	0.0	0.0
MRPL39	54148	symbol	H. sapiens	54148	H. sapiens	MRPL39	mitochondrial ribosomal protein L39	The human gene MRPL39 encodes for a mitochondrial ribosomal protein L39, which is involved in protein synthesis within the mitochondrion. Mitochondrial ribosomes consist of a small 28S subunit and a large 39S subunit, with an estimated 75% protein to rRNA composition. Unlike prokaryotic ribosomes, mammalian mitoribosomes lack a 5S rRNA. The proteins comprising the mitoribosome differ greatly in s…	There is limited information available on the disease implications of MRPL39 mutations. However, mutations in other mitochondrial ribosomal proteins have been associated with mitochondrial diseases such as Leigh syndrome and mitochondrial encephalomyopathy. Targeted drug discovery efforts for mitochondrial diseases have focused on improving mitochondrial function and reducing oxidative stress. So…	GO:0032543 mitochondrial translation;GO:0140053 mitochondrial gene expression;GO:0006412 translation		Ribosomal proteins; Predicted intracellular proteins	Mitochondria (Supported)				0.0	0.0	0.0	1.0	0.0	0.0	0.0	0.0	0.0	0.0	0.0	0.0	0.0	0.0	0.0	0.0
MRPS18C	51023	symbol	H. sapiens	51023	H. sapiens	MRPS18C	mitochondrial ribosomal protein S18C	The human gene MRPS18C encodes a mitochondrial ribosomal protein S18C, which is involved in protein synthesis within the mitochondrion. Mitochondrial ribosomes consist of a small 28S subunit and a large 39S subunit, and have a higher protein to rRNA composition compared to prokaryotic ribosomes. The MRPS18C protein belongs to the ribosomal protein S18P family and is one of three human mitochondri…	There is limited information available on the disease implications of MRPS18C. However, mutations in other mitochondrial ribosomal proteins have been associated with a range of mitochondrial disorders, including Leigh syndrome, mitochondrial encephalomyopathy, and mitochondrial myopathy. Targeted drug discovery efforts for mitochondrial disorders have focused on improving mitochondrial function a…	GO:0032543 mitochondrial translation;GO:0140053 mitochondrial gene expression;GO:0006412 translation		Ribosomal proteins; Predicted intracellular proteins					0.0	0.0	0.0	1.0	0.0	0.0	0.0	0.0	0.0	0.0	0.0	0.0	0.0	0.0	0.0	0.0
MRPS31	10240	symbol	H. sapiens	10240	H. sapiens	MRPS31	mitochondrial ribosomal protein S31	MRPS31 is a gene that encodes a protein called mitochondrial ribosomal protein S31, which is involved in protein synthesis within the mitochondrion. Mammalian mitochondrial ribosomal proteins are encoded by nuclear genes and form mitoribosomes, which consist of a small 28S subunit and a large 39S subunit. The 28S subunit of the mammalian mitoribosome may play a crucial and characteristic role in …	There is limited information available on the disease implications of MRPS31. However, a study has suggested that genetic variations in MRPS31 may be associated with type 1 diabetes. Further research is needed to understand the exact role of MRPS31 in the development of this disease. As of now, there are no targeted drug discovery efforts for MRPS31. There are also no drugs on the market that spe…	GO:0032543 mitochondrial translation;GO:0140053 mitochondrial gene expression;GO:0006412 translation		Ribosomal proteins; Predicted intracellular proteins	Mitochondria (Supported); Additional: Nucleoli			(M5942)HALLMARK UV RESPONSE DN	0.0	0.0	0.0	1.0	0.0	0.0	0.0	0.0	0.0	0.0	0.0	0.0	0.0	0.0	0.0	0.0
MTRF1	9617	symbol	H. sapiens	9617	H. sapiens	MTRF1	mitochondrial translation release factor 1	MTRF1 is a gene that encodes a protein that was initially thought to have a role in the termination of mitochondrial protein synthesis. However, recent research has found no mitochondrial translation release functionality. The protein has similarity to the peptide chain release factors discovered in bacteria and yeast, which direct the termination of translation in response to the peptide chain t…	There is limited information on the disease implications of MTRF1. However, recent studies have suggested that mutations in MTRF1 may be associated with mitochondrial disorders, such as Leigh syndrome and mitochondrial encephalomyopathy. Targeted drug discovery efforts for MTRF1 are currently limited, as the exact function of the protein remains unclear. However, there is ongoing research to iden…	GO:0070126 mitochondrial translational termination;GO:0006415 translational termination;GO:0006449 regulation of translational termination		Predicted intracellular proteins				(M5936)HALLMARK OXIDATIVE PHOSPHORYLATION	0.0	0.0	0.0	1.0	0.0	0.0	0.0	0.0	0.0	0.0	0.0	0.0	0.0	0.0	0.0	0.0
MVK	4598	symbol	H. sapiens	4598	H. sapiens	MVK	mevalonate kinase	The MVK gene encodes the enzyme mevalonate kinase, which is involved in the synthesis of isoprenoids and sterols. Mutations in this gene can cause mevalonic aciduria, a rare disease characterized by developmental delays, anemia, and recurrent fevers. Additionally, defects in the MVK gene can lead to hyperimmunoglobulinemia D and periodic fever syndrome, which is characterized by recurrent episode…	Mevalonic aciduria and hyperimmunoglobulinemia D and periodic fever syndrome are both rare diseases caused by mutations in the MVK gene. There are currently no targeted drug therapies available for these conditions, and treatment is mainly supportive. However, there have been some efforts to develop drugs that target the mevalonate pathway, which is disrupted in these diseases. One example is can…	GO:0019287 isopentenyl diphosphate biosynthetic process, mevalonate pathway;GO:0009240 isopentenyl diphosphate biosynthetic process;GO:0046490 isopentenyl diphosphate metabolic process	yes	Disease related genes; Enzymes; ENZYME proteins:Transferases; Potential drug targets; Human disease related genes:Immune system diseases:Other immune system diseases; Predicted intracellular proteins; Human disease related genes:Congenital malformations:Congenital malformations of skin; Human disease related genes:Congenital disorders of metabolism:Congenital disorders of lipid/glycolipid metabol…	Cytosol;Vesicles (Supported)	Farnesyl thiopyrophosphate		(M5892)HALLMARK CHOLESTEROL HOMEOSTASIS	0.0	0.0	0.0	0.0	0.0	0.0	0.0	0.0	0.0	0.0	0.0	1.0	0.0	0.0	0.0	0.0
MX	4599	gene_synonym	H. sapiens	4599	H. sapiens	MX1	MX dynamin like GTPase 1	MX1 is a gene that encodes a protein involved in the body's antiviral response. This protein is activated by interferons and works to inhibit the replication of various RNA and DNA viruses. The gene is located on chromosome 21 and has multiple pseudogenes on chromosome 4. Alternative splicing of the gene results in the production of multiple transcript variants.	The MX1 gene has been implicated in various viral infections, including influenza, hepatitis C, and HIV. Studies have shown that individuals with certain genetic variations in the MX1 gene may have a higher risk of developing severe influenza infections. Additionally, MX1 has been identified as a potential therapeutic target for the treatment of viral infections. Several drug discovery efforts ha…	GO:0070106 interleukin-27-mediated signaling pathway;GO:0140374 antiviral innate immune response;GO:0034340 response to type I interferon		Predicted intracellular proteins	Cytosol;Nuclear membrane (Supported)			(M5911)HALLMARK INTERFERON ALPHA RESPONSE; (M5913)HALLMARK INTERFERON GAMMA RESPONSE; (M5956)HALLMARK KRAS SIGNALING DN	0.0	0.0	0.0	0.0	0.0	0.0	0.0	0.0	0.0	0.0	0.0	0.0	0.0	0.0	0.0	0.0
MYO16	23026	symbol	H. sapiens	23026	H. sapiens	MYO16	myosin XVI	MYO16 is a gene that encodes for an unconventional myosin protein. This protein has been suggested to act as a regulatory subunit or targeting subunit for serine/threonine phosphatase-1. Studies in rats have shown that this protein may play a role in regulating cell cycle progression. A variant within this gene may be linked to an increased susceptibility to schizophrenia. Additionally, elevated …	There is limited information available on the disease implications of MYO16. However, the association of a variant within this gene with an increased susceptibility to schizophrenia suggests that it may play a role in the development of this disorder. Targeted drug discovery efforts for MYO16 are also limited, as the function of this gene is not well understood. There are currently no drugs on th…	GO:0014065 phosphatidylinositol 3-kinase signaling;GO:0048015 phosphatidylinositol-mediated signaling;GO:0048017 inositol lipid-mediated signaling		Predicted intracellular proteins	Vesicles (Approved)				0.0	0.0	0.0	0.0	0.0	0.0	0.0	0.0	0.0	0.0	0.0	0.0	0.0	0.0	0.0	0.0
MYO5A	4644	symbol	H. sapiens	4644	H. sapiens	MYO5A	myosin VA	MYO5A is a gene that belongs to the myosin gene superfamily and encodes for the myosin V heavy-chain protein. This protein is involved in various cellular processes such as cytoplasmic vesicle transport, spindle-pole alignment, and mRNA translocation. MYO5A is highly expressed in melanocytes and nerve cells. Mutations in this gene can cause Griscelli syndrome type-1, Griscelli syndrome type-3, an…	Mutations in MYO5A have been linked to several diseases, including Griscelli syndrome type-1, Griscelli syndrome type-3, and neuroectodermal melanolysosomal disease. Griscelli syndrome type-1 is a rare autosomal recessive disorder characterized by pigmentary dilution and immunodeficiency, while Griscelli syndrome type-3 is characterized by hypopigmentation and neurological symptoms. Neuroectoderm…	GO:0030050 vesicle transport along actin filament;GO:0032402 melanosome transport;GO:0099515 actin filament-based transport		Human disease related genes:Immune system diseases:Primary immunodeficiency; Predicted intracellular proteins; Cancer-related genes; Disease related genes	Centriolar satellite;Focal adhesion sites (Approved)				0.0	0.0	0.0	0.0	0.0	0.0	0.0	0.0	0.0	0.0	0.0	0.0	0.0	0.0	0.0	0.0
NAA50	80218	symbol	H. sapiens	80218	H. sapiens	NAA50	N-alpha-acetyltransferase 50, NatE catalytic subunit	NAA50, also known as N-alpha-acetyltransferase 50 or NatE catalytic subunit, is a human gene that encodes a protein involved in various cellular processes. The protein enables H4 histone acetyltransferase activity, peptide alpha-N-acetyltransferase activity, and peptidyl-lysine acetyltransferase activity. It is primarily located in the cytosol and nucleus and is part of the NatA complex. NAA50 is…	Mutations in the NAA50 gene have been linked to various diseases and disorders, including intellectual disability, developmental delay, and congenital heart defects. Additionally, NAA50 has been found to be overexpressed in certain cancers, including breast cancer and hepatocellular carcinoma, suggesting a potential role in cancer development and progression. Targeted drug discovery efforts for N…	GO:0071962 mitotic sister chromatid cohesion, centromeric;GO:0070601 centromeric sister chromatid cohesion;GO:0034087 establishment of mitotic sister chromatid cohesion		Enzymes; ENZYME proteins:Transferases; Predicted intracellular proteins	Nucleoli (Supported)				0.0	0.0	0.0	0.0	0.0	0.0	0.0	0.0	0.0	0.0	0.0	0.0	0.0	0.0	0.0	0.0
NANOG	79923	symbol	H. sapiens	79923	H. sapiens	NANOG	Nanog homeobox	NANOG is a gene that encodes a DNA binding homeobox transcription factor. This protein is involved in the proliferation, renewal, and pluripotency of embryonic stem cells. It can prevent the differentiation of ES cells and can also repress its own expression in differentiating cells. There are two different isoforms of the protein that are encoded by two transcript variants of the gene.	NANOG has been implicated in various types of cancer, including breast, lung, and ovarian cancer. It has been shown to promote tumor growth and metastasis by regulating the expression of genes involved in cell proliferation, invasion, and angiogenesis. As a result, there has been significant interest in developing drugs that target NANOG for cancer therapy. However, due to its role in embryonic s…	GO:0001714 endodermal cell fate specification;GO:0001711 endodermal cell fate commitment;GO:0060795 cell fate commitment involved in formation of primary germ layer		Transcription factors:Helix-turn-helix domains; Predicted intracellular proteins	Nucleoplasm (Supported); Additional: Vesicles				0.0	0.0	0.0	0.0	0.0	0.0	0.0	0.0	0.0	0.0	0.0	0.0	0.0	0.0	0.0	0.0
NCF4	4689	symbol	H. sapiens	4689	H. sapiens	NCF4	neutrophil cytosolic factor 4	NCF4 is a gene that encodes a cytosolic regulatory component of the NADPH-oxidase enzyme system, which is important for host defense. It is primarily expressed in myeloid lineage cells and interacts with NCF2 to form a complex with NCF1 and RAC1. This complex activates flavocytochrome b, the catalytic core of the enzyme system. The PX domain of NCF4 can bind phospholipid products of PI(3) kinase,…	Mutations in the NCF4 gene have been associated with chronic granulomatous disease (CGD), a rare genetic disorder characterized by recurrent bacterial and fungal infections due to impaired immune system function. Targeted drug discovery efforts for CGD have focused on developing therapies that can restore the function of the NADPH-oxidase enzyme system. One successful drug on the market is interf…	GO:0042554 superoxide anion generation;GO:0045730 respiratory burst;GO:0006801 superoxide metabolic process		Predicted intracellular proteins; Disease related genes	Cytosol (Enhanced)			(M5950)HALLMARK ALLOGRAFT REJECTION	0.0	0.0	0.0	0.0	0.0	0.0	0.0	0.0	0.0	0.0	0.0	0.0	0.0	0.0	0.0	0.0
NCS1	23413	symbol	H. sapiens	23413	H. sapiens	NCS1	neuronal calcium sensor 1	NCS1, or neuronal calcium sensor 1, is a gene that belongs to the neuronal calcium sensor gene family. It encodes a calcium-binding protein that is mainly expressed in neurons. The protein regulates the phosphorylation of G protein-coupled receptors in a calcium-dependent manner and can act as a substitute for calmodulin. It is associated with secretory granules and plays a role in modulating syn…	Research on NCS1 has suggested its involvement in several neurological disorders, including schizophrenia, bipolar disorder, and Parkinson's disease. Studies have shown that NCS1 levels are altered in the brains of individuals with these disorders, and genetic variations in the NCS1 gene have been associated with an increased risk of developing these conditions. Targeted drug discovery efforts ha…	GO:0070588 calcium ion transmembrane transport;GO:0006816 calcium ion transport;GO:0010975 regulation of neuron projection development		Predicted intracellular proteins	Plasma membrane (Enhanced)	Calcium citrate; Calcium Phosphate; Calcium phosphate dihydrate		(M5947)HALLMARK IL2 STAT5 SIGNALING	0.0	0.0	0.0	0.0	0.0	0.0	0.0	0.0	0.0	0.0	0.0	0.0	0.0	0.0	0.0	0.0
NDUFA11	126328	symbol	H. sapiens	126328	H. sapiens	NDUFA11	NADH:ubiquinone oxidoreductase subunit A11	The NDUFA11 gene encodes a subunit of the mitochondrial complex I, which is responsible for the NADH-ubiquinol reductase function in the electron transport chain. Mutations in this gene have been linked to severe mitochondrial complex I deficiency. The gene has multiple transcript variants due to alternate splicing.	Mutations in the NDUFA11 gene have been associated with severe mitochondrial complex I deficiency, which can lead to a range of clinical manifestations, including Leigh syndrome, encephalomyopathy, and cardiomyopathy. There are currently no targeted drug discovery efforts specifically for NDUFA11 mutations, but there are ongoing efforts to develop treatments for mitochondrial diseases in general.…	GO:0010257 NADH dehydrogenase complex assembly;GO:0032981 mitochondrial respiratory chain complex I assembly;GO:0042776 proton motive force-driven mitochondrial ATP synthesis		Human disease related genes:Congenital disorders of metabolism:Mitochondrial diseases; Predicted intracellular proteins; Disease related genes	Mitochondria (Approved)	NADH			0.0	0.0	0.0	0.0	0.0	0.0	0.0	0.0	0.0	0.0	0.0	0.0	0.0	0.0	0.0	0.0
NEDD4	4734	symbol	H. sapiens	4734	H. sapiens	NEDD4	NEDD4 E3 ubiquitin protein ligase	NEDD4 is a human gene that encodes for a protein called NEDD4 E3 ubiquitin protein ligase. This protein is a member of the NEDD4 family of HECT ubiquitin ligases, which are involved in the degradation of proteins in the ubiquitin proteasome system. The NEDD4 protein contains a calcium and phospholipid binding C2 domain, multiple tryptophan-rich WW domains, and a HECT ubiquitin ligase catalytic do…	The NEDD4 gene has been implicated in several diseases, including cancer, hypertension, and neurological disorders. In cancer, NEDD4 has been shown to regulate the activity of the tumor suppressor PTEN, and mutations in NEDD4 have been associated with the development of certain types of cancer. In hypertension, NEDD4 has been linked to the regulation of the epithelial sodium channel (ENaC), which…	GO:0044111 formation of structure involved in a symbiotic process;GO:0042921 glucocorticoid receptor signaling pathway;GO:0031958 corticosteroid receptor signaling pathway		Transporters:Accessory Factors Involved in Transport; Enzymes; ENZYME proteins:Transferases; Predicted intracellular proteins	Cytosol (Approved)		(M13)PID ERBB4 PATHWAY; (M70)PID PS1 PATHWAY; (M237)PID VEGFR1 2 PATHWAY	(M5948)HALLMARK BILE ACID METABOLISM	0.0	0.0	0.0	0.0	0.0	0.0	0.0	0.0	0.0	0.0	1.0	0.0	0.0	0.0	0.0	0.0
NFASC	23114	symbol	H. sapiens	23114	H. sapiens	NFASC	neurofascin	NFASC is a gene that encodes a protein called neurofascin, which belongs to the L1 family of immunoglobulin cell adhesion molecules. The protein plays a crucial role in the development of the nervous system by promoting neurite outgrowth, fasciculation, and organizing the axon initial segment (AIS) and nodes of Ranvier on axons. The AIS and nodes of Ranvier contain high densities of voltage-gated…	Mutations in the NFASC gene have been associated with various neurological disorders, including autism spectrum disorder, schizophrenia, and Charcot-Marie-Tooth disease type 4D. In addition, altered expression of neurofascin has been observed in several other neurological disorders, such as multiple sclerosis and epilepsy. Targeted drug discovery efforts for NFASC-related disorders are still in t…	GO:0007422 peripheral nervous system development;GO:0042552 myelination;GO:0007272 ensheathment of neurons		Predicted intracellular proteins; Human disease related genes:Other diseases:Mental and behavioural disorders; Disease related genes				(M5915)HALLMARK APICAL JUNCTION	0.0	0.0	0.0	0.0	0.0	0.0	0.0	0.0	0.0	0.0	0.0	0.0	0.0	0.0	0.0	0.0
NICN1	84276	symbol	H. sapiens	84276	H. sapiens	NICN1	nicolin 1, tubulin polyglutamylase complex subunit	NICN1 is a gene that encodes for a protein that is found in the nucleus and is expressed in various tissues including the brain, testis, liver, and kidney. The 3' UTR of this gene contains genomic sequence that has not been experimentally supported, but computer predictions suggest that it may contain self-complementary sequence that could be removed after transcription. Additionally, there is a …	There is limited information available on the disease implications of NICN1. However, recent studies have suggested that this gene may play a role in the development of certain cancers, including breast cancer and hepatocellular carcinoma. Targeted drug discovery efforts for NICN1 are still in the early stages, but there is potential for the development of drugs that target the protein encoded by…			Predicted intracellular proteins	Nucleoplasm (Supported)				0.0	0.0	0.0	0.0	0.0	0.0	0.0	0.0	0.0	0.0	0.0	0.0	0.0	0.0	0.0	0.0
NIN	51199	symbol	H. sapiens	51199	H. sapiens	NIN	ninein	The NIN gene encodes a protein that plays a crucial role in the function of centrosomes, which are important for cell division and organization. Specifically, this protein helps to position and anchor microtubules in epithelial cells. The protein requires three leucine zippers in its central coiled-coil domain to localize to the centrosome. There are multiple versions of the protein that can be p…	There is limited information on the disease implications of the NIN gene. However, mutations in the gene have been associated with a rare genetic disorder called microcephaly with or without chorioretinopathy, lymphedema, or mental retardation (MCLMR). This disorder is characterized by a small head size, vision problems, swelling of the limbs due to lymphatic system abnormalities, and intellectua…	GO:0090222 centrosome-templated microtubule nucleation;GO:0021540 corpus callosum morphogenesis;GO:0051418 microtubule nucleation by microtubule organizing center		Human disease related genes:Congenital malformations:Other congenital malformations; Predicted intracellular proteins; Cancer-related genes:Mutational cancer driver genes; Disease related genes	Centrosome;Nucleoli (Approved); Additional: Nucleoplasm			(M5893)HALLMARK MITOTIC SPINDLE; (M5953)HALLMARK KRAS SIGNALING UP	0.0	0.0	0.0	0.0	0.0	0.0	0.0	0.0	0.0	0.0	0.0	0.0	1.0	0.0	0.0	0.0
NMI	9111	symbol	H. sapiens	9111	H. sapiens	NMI	N-myc and STAT interactor	NMI (N-myc and STAT interactor) is a gene that encodes a protein that interacts with NMYC and CMYC, two members of the oncogene Myc family, as well as other transcription factors containing a Zip, HLH, or HLH-Zip motif. The NMI protein also interacts with all STATs except STAT2 and enhances STAT-mediated transcription in response to cytokines IL2 and IFN-gamma. The gene is expressed at low levels…	Research has shown that NMI plays a role in various diseases, including cancer, autoimmune disorders, and infectious diseases. In cancer, NMI has been found to be downregulated in several types of tumors, including breast, lung, and prostate cancer, and its expression has been associated with better patient outcomes. Targeted drug discovery efforts have focused on developing small molecule inhibi…	GO:1902524 positive regulation of protein K48-linked ubiquitination;GO:0061945 regulation of protein K48-linked ubiquitination;GO:0032687 negative regulation of interferon-alpha production		Predicted secreted proteins; Predicted intracellular proteins	Cytosol;Nucleoplasm (Supported)			(M5911)HALLMARK INTERFERON ALPHA RESPONSE; (M5913)HALLMARK INTERFERON GAMMA RESPONSE; (M5932)HALLMARK INFLAMMATORY RESPONSE	0.0	0.0	0.0	0.0	0.0	0.0	0.0	0.0	0.0	0.0	0.0	0.0	0.0	0.0	0.0	0.0
NOL11	25926	symbol	H. sapiens	25926	H. sapiens	NOL11	nucleolar protein 11	NOL11, also known as nucleolar protein 11, is a gene that plays a role in RNA binding activity and is involved in the maturation of small subunit ribosomal RNA (SSU-rRNA) and the positive regulation of transcription of nucleolar large rRNA by RNA polymerase I. It is located in the nucleolus and is part of the t-UTP complex. This information is provided by the Alliance of Genome Resources as of Ap…	There is limited information available on the disease implications of NOL11. However, mutations in this gene have been associated with Treacher Collins syndrome, a rare genetic disorder characterized by craniofacial abnormalities. Additionally, NOL11 has been implicated in cancer, as it is overexpressed in various types of cancer, including breast, lung, and ovarian cancer. There are currently no…	GO:1901838 positive regulation of transcription of nucleolar large rRNA by RNA polymerase I;GO:1901836 regulation of transcription of nucleolar large rRNA by RNA polymerase I;GO:0140747 regulation of ncRNA transcription		Predicted intracellular proteins	Nucleoli (Supported)				0.0	0.0	0.0	0.0	0.0	0.0	0.0	0.0	0.0	0.0	0.0	0.0	0.0	0.0	0.0	0.0
NPR2	4882	symbol	H. sapiens	4882	H. sapiens	NPR2	natriuretic peptide receptor 2	NPR2, or natriuretic peptide receptor 2, is a gene that encodes for a membrane receptor for natriuretic peptides. It contains five functional domains, including an extracellular ligand-binding domain, a membrane-spanning region, and intracellular domains involved in protein kinase activity and guanylyl cyclase catalytic activity. NPR2 is the primary receptor for C-type natriuretic peptide (CNP), …	Acromesomelic dysplasia Maroteaux type is a rare genetic disorder caused by mutations in the NPR2 gene. This disorder is characterized by abnormal bone growth, particularly in the hands and feet, and short stature. There is currently no cure for this disorder, and treatment is focused on managing symptoms. Targeted drug discovery efforts for NPR2 mutations are limited, as the underlying mechanism…	GO:0021647 vestibulocochlear nerve maturation;GO:0001549 cumulus cell differentiation;GO:0061939 c-di-GMP signaling	yes	ENZYME proteins:Lyases; Disease related genes; Enzymes; Transporters:Accessory Factors Involved in Transport; Human disease related genes:Congenital malformations:Congenital malformations of the musculoskeletal system; Kinases:RGC receptor guanylate cyclase kinases; Predicted intracellular proteins; FDA approved drug targets:Small molecule drugs		Erythrityl tetranitrate; Nesiritide		(M5898)HALLMARK DNA REPAIR	0.0	0.0	0.0	0.0	0.0	0.0	0.0	0.0	0.0	0.0	0.0	0.0	0.0	0.0	0.0	0.0
NRDC	4898	symbol	H. sapiens	4898	H. sapiens	NRDC	nardilysin convertase	NRDC, also known as nardilysin convertase, is a gene that encodes a zinc-dependent endopeptidase. This enzyme cleaves peptide substrates at the N-terminus of arginine residues in dibasic moieties and is a member of the peptidase M16 family. NRDC interacts with heparin-binding EGF-like growth factor and is involved in cell migration and proliferation. The gene has multiple transcript variants that…	Research on NRDC has shown its involvement in various diseases, including cancer, cardiovascular diseases, and neurological disorders. In cancer, NRDC has been found to promote tumor growth and metastasis, making it a potential target for cancer therapy. In cardiovascular diseases, NRDC has been linked to the development of atherosclerosis and hypertension. In neurological disorders, NRDC has bee…	GO:0051044 positive regulation of membrane protein ectodomain proteolysis;GO:0031643 positive regulation of myelination;GO:0051043 regulation of membrane protein ectodomain proteolysis		Peptidases:Metallopeptidases; Enzymes; ENZYME proteins:Hydrolases; Predicted intracellular proteins	Nucleoplasm (Approved)				0.0	0.0	0.0	0.0	0.0	0.0	0.0	0.0	0.0	0.0	0.0	0.0	0.0	0.0	0.0	0.0
NRSN1	140767	symbol	H. sapiens	140767	H. sapiens	NRSN1	neurensin 1	NRSN1, also known as neurensin 1, is a gene that is predicted to play a role in the development of the nervous system. It is expected to be located in cytoplasmic vesicles and growth cones, and to be active in neuron projection, neuronal cell body, and transport vesicles. This information is provided by the Alliance of Genome Resources as of April 2022.	There is limited information available on the disease implications of NRSN1. However, some studies have suggested that mutations in this gene may be associated with schizophrenia and bipolar disorder. Targeted drug discovery efforts for NRSN1 are also limited, as the function of this gene is not yet fully understood. However, some studies have suggested that NRSN1 may play a role in regulating ne…	GO:0007399 nervous system development;GO:0048731 system development;GO:0007275 multicellular organism development		Transporters:Accessory Factors Involved in Transport; Predicted intracellular proteins	Cytosol;Plasma membrane (Approved)				0.0	0.0	0.0	0.0	0.0	0.0	0.0	0.0	0.0	0.0	0.0	0.0	0.0	0.0	0.0	0.0
NSMAF	8439	symbol	H. sapiens	8439	H. sapiens	NSMAF	neutral sphingomyelinase activation associated factor	The NSMAF gene encodes a protein that binds to the cytoplasmic sphingomyelinase activation domain of the 55kD tumor necrosis factor receptor. This protein is necessary for the activation of neutral sphingomyelinase, which may be involved in regulating cellular responses to inflammation induced by TNF. Alternative splicing of the gene results in multiple transcript variants.	There is limited information available on the disease implications of the NSMAF gene. However, some studies have suggested that dysregulation of sphingomyelin metabolism, which is regulated by NSMAF, may be involved in the pathogenesis of various diseases, including cancer, neurodegenerative disorders, and cardiovascular diseases. There are currently no targeted drug discovery efforts specificall…	GO:0006672 ceramide metabolic process;GO:0006665 sphingolipid metabolic process;GO:0006643 membrane lipid metabolic process		Predicted intracellular proteins	Nucleoli (Approved)		(M128)PID TNF PATHWAY		0.0	0.0	0.0	0.0	0.0	0.0	0.0	0.0	0.0	0.0	0.0	0.0	0.0	0.0	0.0	0.0
NSMCE4A	54780	symbol	H. sapiens	54780	H. sapiens	NSMCE4A	NSE4 homolog A, SMC5-SMC6 complex component	NSMCE4A is a human gene that plays a role in the positive regulation of response to DNA damage stimulus. It is located in the nuclear body and is a component of the Smc5-Smc6 complex. This complex is involved in DNA repair and maintenance of genome stability. NSMCE4A is a homolog of NSE4 and is essential for the function of the Smc5-Smc6 complex. Mutations in NSMCE4A have been associated with dev…	Mutations in NSMCE4A have been associated with developmental disorders such as primordial dwarfism and microcephaly. Additionally, NSMCE4A mutations have been linked to cancer, particularly breast and ovarian cancer. Targeted drug discovery efforts for NSMCE4A are still in the early stages, but the Smc5-Smc6 complex has been identified as a potential target for cancer therapy. One example of a su…	GO:0016925 protein sumoylation;GO:0032204 regulation of telomere maintenance;GO:0000724 double-strand break repair via homologous recombination		Predicted intracellular proteins	Nucleoplasm (Enhanced)				0.0	0.0	0.0	0.0	0.0	0.0	0.0	0.0	0.0	0.0	0.0	0.0	0.0	0.0	0.0	0.0
NUBPL	80224	symbol	H. sapiens	80224	H. sapiens	NUBPL	NUBP iron-sulfur cluster assembly factor, mitochondrial	NUBPL is a gene that encodes a protein belonging to the Mrp/NBP35 ATP-binding proteins family. This protein is essential for the assembly of complex I, which is an enzymatic complex located in the inner mitochondrial membrane that is responsible for the respiratory chain NADH dehydrogenase. Mutations in NUBPL can cause mitochondrial complex I deficiency, which can lead to a range of health proble…	Mutations in the NUBPL gene have been associated with mitochondrial complex I deficiency, which can lead to a range of health problems including Leigh syndrome, a severe neurological disorder. There are currently no targeted drug discovery efforts specifically for NUBPL mutations, but research is ongoing to develop treatments for mitochondrial diseases in general. One approach is the use of mitoc…	GO:0070584 mitochondrion morphogenesis;GO:0016226 iron-sulfur cluster assembly;GO:0031163 metallo-sulfur cluster assembly		Human disease related genes:Congenital disorders of metabolism:Mitochondrial diseases; Predicted intracellular proteins; Disease related genes	Mitochondria (Supported)				0.0	0.0	0.0	0.0	0.0	0.0	0.0	0.0	0.0	0.0	0.0	0.0	0.0	0.0	0.0	0.0
NUDT16L1	84309	symbol	H. sapiens	84309	H. sapiens	NUDT16L1	nudix hydrolase 16 like 1	NUDT16L1 is a human gene that encodes for a protein called nudix hydrolase 16 like 1. This protein is involved in negative regulation of double-strand break repair via nonhomologous end joining, which is a process that repairs DNA damage. NUDT16L1 is also capable of enabling snoRNA binding activity, which is important for the regulation of gene expression. The gene is located in the nucleus of ce…	Unfortunately, there is currently limited information available on the disease implications and targeted drug discovery efforts for NUDT16L1. As of April 2022, there are no drugs on the market that specifically target this gene or its protein product. However, research on the role of NUDT16L1 in DNA repair and gene expression regulation may have implications for diseases such as cancer, where dys…	GO:2001033 negative regulation of double-strand break repair via nonhomologous end joining;GO:2001032 regulation of double-strand break repair via nonhomologous end joining;GO:2000780 negative regulation of double-strand break repair		Predicted intracellular proteins			(M165)PID SYNDECAN 4 PATHWAY		0.0	0.0	0.0	0.0	0.0	0.0	0.0	0.0	0.0	0.0	0.0	0.0	0.0	0.0	0.0	0.0
NXT2	55916	symbol	H. sapiens	55916	H. sapiens	NXT2	nuclear transport factor 2 like export factor 2	The human gene NXT2 encodes a protein that contains a nuclear transport factor 2 (NTF2) domain. This domain is involved in the movement of large molecules, ions, and small molecules between the nucleus and cytoplasm. The protein may also play a role in the export of messenger RNA from the nucleus. Different versions of the protein, called isoforms, can be produced through alternative splicing of …	There is limited information available on the disease implications of the NXT2 gene. However, some studies have suggested that alterations in the expression of this gene may be associated with certain types of cancer, including breast cancer and lung cancer. Targeted drug discovery efforts for this gene are also limited, as its exact function and role in disease development are not well understoo…	GO:0006406 mRNA export from nucleus;GO:0006405 RNA export from nucleus;GO:0006606 protein import into nucleus		Predicted intracellular proteins	Cytosol;Nucleoplasm (Supported)				0.0	0.0	0.0	0.0	0.0	0.0	0.0	0.0	0.0	0.0	0.0	0.0	0.0	0.0	0.0	0.0
ODR4	54953	symbol	H. sapiens	54953	H. sapiens	ODR4	odr-4 GPCR localization factor homolog	ODR4 is a human gene that is predicted to be involved in protein localization and is an integral component of the membrane. It is a homolog of the odr-4 GPCR localization factor. The exact function of ODR4 is not yet fully understood, but it is believed to play a role in the localization of G protein-coupled receptors (GPCRs) to specific regions of the cell membrane. GPCRs are important signaling…	There is limited information available on the disease implications of ODR4. However, research suggests that dysregulation of GPCR signaling can contribute to the development of various diseases, including cancer, cardiovascular disease, and neurological disorders. Therefore, understanding the role of ODR4 in GPCR localization may have implications for the development of new therapies for these di…	GO:0008104 protein localization;GO:0070727 cellular macromolecule localization;GO:0033036 macromolecule localization			Nucleoplasm;Plasma membrane (Approved)				0.0	0.0	0.0	0.0	0.0	0.0	0.0	0.0	0.0	0.0	0.0	0.0	0.0	0.0	0.0	0.0
OGFOD3	79701	symbol	H. sapiens	79701	H. sapiens	OGFOD3	2-oxoglutarate and iron dependent oxygenase domain containing 3	OGFOD3 is a human gene that encodes a protein containing a 2-oxoglutarate and iron-dependent oxygenase domain. This protein is predicted to have several functions, including binding to L-ascorbic acid, dioxygenase activity, and iron ion binding activity. OGFOD3 is located in the membrane.	There is limited information available on the disease implications of OGFOD3. However, recent studies have suggested that OGFOD3 may play a role in the development of certain cancers, including breast cancer and glioblastoma. Targeted drug discovery efforts for OGFOD3 are currently underway, with a focus on developing small molecule inhibitors that can selectively target the protein and inhibit i…			Predicted intracellular proteins	Nucleoplasm (Approved)				0.0	0.0	0.0	0.0	0.0	0.0	0.0	0.0	0.0	0.0	0.0	0.0	0.0	0.0	0.0	0.0
OGFR	11054	symbol	H. sapiens	11054	H. sapiens	OGFR	opioid growth factor receptor	OGFR is a gene that encodes a receptor for opioid growth factor (OGF), also known as [Met(5)]-enkephalin. OGF is a negative regulator of cell proliferation and tissue organization in various processes. The unbound receptor for OGF has been found on the outer nuclear envelope, where it binds OGF and is transported into the nucleus. The gene contains a polymorphic region of 60 nt tandem imperfect r…	OGFR has been implicated in various diseases, including cancer, addiction, and pain. In cancer, OGF has been shown to inhibit cell proliferation and induce apoptosis, making OGFR a potential target for cancer therapy. Several studies have investigated the use of OGFR agonists as anti-cancer agents, with promising results in preclinical models. In addiction and pain, OGFR has been shown to modulat…	GO:0001558 regulation of cell growth;GO:0040008 regulation of growth;GO:0051128 regulation of cellular component organization		Predicted intracellular proteins	Nucleoplasm (Approved)			(M5911)HALLMARK INTERFERON ALPHA RESPONSE; (M5913)HALLMARK INTERFERON GAMMA RESPONSE	0.0	0.0	0.0	0.0	0.0	0.0	0.0	0.0	0.0	0.0	0.0	0.0	0.0	0.0	0.0	0.0
OLAH	55301	symbol	H. sapiens	55301	H. sapiens	OLAH	oleoyl-ACP hydrolase	The human gene OLAH encodes for a protein called oleoyl-ACP hydrolase, which is involved in the biosynthesis of medium-chain fatty acids. The protein has been shown to have hydrolase activity for dodecanoyl-, myristoyl-, and palmitoyl-acyl-carrier-proteins. OLAH is predicted to be located in the cytosol.	There is limited information available on the disease implications of OLAH. However, research has shown that mutations in the OLAH gene may be associated with metabolic disorders such as obesity and insulin resistance. Targeted drug discovery efforts for OLAH are also limited, but there is potential for the development of drugs that modulate the activity of the protein to treat metabolic disorder…	GO:0051792 medium-chain fatty acid biosynthetic process;GO:0051791 medium-chain fatty acid metabolic process;GO:0006633 fatty acid biosynthetic process		Enzymes; ENZYME proteins:Hydrolases; Predicted intracellular proteins					1.0	0.0	0.0	0.0	0.0	0.0	0.0	0.0	0.0	0.0	0.0	0.0	0.0	0.0	0.0	0.0
OMD	4958	symbol	H. sapiens	4958	H. sapiens	OMD	osteomodulin	OMD, also known as osteomodulin, is a human gene that is predicted to play a role in cell adhesion and the regulation of bone mineralization. It is located in extracellular exosomes, which are small vesicles that are released by cells and contain various biomolecules. OMD is thought to be involved in the formation and maintenance of bone tissue, and mutations in this gene have been associated wit…	There is limited information available on targeted drug discovery efforts for OMD, as it is a relatively understudied gene. However, mutations in OMD have been associated with skeletal disorders such as osteoporosis and osteoarthritis. Osteoporosis is a condition characterized by low bone density and increased risk of fractures, while osteoarthritis is a degenerative joint disease that causes pai…	GO:0007155 cell adhesion;GO:0009987 cellular process;GO:0008150 biological_process		Predicted secreted proteins	Endoplasmic reticulum (Approved); Additional: Nucleoli fibrillar center		(M5882)NABA PROTEOGLYCANS; (M5884)NABA CORE MATRISOME; (M5889)NABA MATRISOME	(M5905)HALLMARK ADIPOGENESIS	0.0	0.0	0.0	0.0	0.0	0.0	0.0	0.0	0.0	0.0	0.0	0.0	0.0	0.0	0.0	0.0
OPNP						None	None	None	None	None	None	None	None	None	None	None	nan	nan	nan	nan	nan	nan	nan	nan	nan	nan	nan	nan	nan	nan	nan	nan
OSBPL11	114885	symbol	H. sapiens	114885	H. sapiens	OSBPL11	oxysterol binding protein like 11	The OSBPL11 gene belongs to the oxysterol-binding protein family, which are intracellular lipid receptors. The gene encodes a protein that contains a pleckstrin homology domain at the N-terminal and a sterol-binding domain at the C-terminal, which are highly conserved. The protein is involved in the regulation of lipid metabolism and transport, and it binds to oxysterols, which are oxidized deriv…	There is limited information available on the disease implications of OSBPL11. However, studies have suggested that dysregulation of the gene may be associated with various diseases, including atherosclerosis, Alzheimer's disease, and cancer. Targeted drug discovery efforts for OSBPL11 are also limited, but some studies have identified potential therapeutic targets for the gene, such as the stero…	GO:0010890 positive regulation of sequestering of triglyceride;GO:0010889 regulation of sequestering of triglyceride;GO:0010884 positive regulation of lipid storage		Predicted intracellular proteins	Golgi apparatus;Nucleoplasm (Approved)				0.0	0.0	0.0	0.0	0.0	0.0	0.0	0.0	0.0	0.0	0.0	0.0	0.0	0.0	0.0	0.0
OTP	23440	symbol	H. sapiens	23440	H. sapiens	OTP	orthopedia homeobox	The human gene OTP, also known as orthopedia homeobox, is a member of the homeodomain family of proteins. These proteins are transcription factors that play important roles in determining cell fate. OTP may specifically function during brain development.	There is limited information available on the disease implications of the OTP gene. However, some studies have suggested that mutations in the OTP gene may be associated with developmental disorders such as autism spectrum disorder and attention deficit hyperactivity disorder. There are currently no targeted drug discovery efforts specifically focused on the OTP gene. However, there are drugs on …	GO:0021985 neurohypophysis development;GO:0021979 hypothalamus cell differentiation;GO:0061101 neuroendocrine cell differentiation		Transcription factors:Helix-turn-helix domains; Predicted intracellular proteins	Nucleoplasm (Approved); Additional: Nuclear bodies;Nucleoli fibrillar center				0.0	0.0	0.0	0.0	0.0	0.0	0.0	0.0	0.0	0.0	0.0	0.0	0.0	0.0	0.0	0.0
OTUD4	54726	symbol	H. sapiens	54726	H. sapiens	OTUD4	OTU deubiquitinase 4	OTUD4 is a gene that encodes for a protein called OTU deubiquitinase 4. This gene has multiple transcript variants, meaning that it can produce different versions of the protein. One of these variants produces a smaller isoform of the protein that is only found in cells infected with HIV-1. The function of OTUD4 is to remove ubiquitin molecules from other proteins, which can affect their stabilit…	There is limited information available on the disease implications of OTUD4. However, some studies have suggested that it may play a role in cancer development and progression. For example, one study found that OTUD4 expression was significantly higher in breast cancer tissues compared to normal tissues, and that higher OTUD4 expression was associated with poorer patient outcomes. As for targeted…	GO:1903093 regulation of protein K48-linked deubiquitination;GO:2000660 negative regulation of interleukin-1-mediated signaling pathway;GO:1901537 positive regulation of DNA demethylation		Enzymes; ENZYME proteins:Hydrolases; Predicted intracellular proteins	Cytosol (Supported)				0.0	0.0	0.0	0.0	0.0	0.0	0.0	0.0	0.0	0.0	0.0	0.0	0.0	0.0	0.0	0.0
OVCH2	341277	symbol	H. sapiens	341277	H. sapiens	OVCH2	ovochymase 2	OVCH2, also known as ovochymase 2, is a human gene that is predicted to have metal ion binding activity and serine-type endopeptidase activity. It is also predicted to be involved in proteolysis and located in the extracellular region, with activity in the plasma membrane. This information is provided by the Alliance of Genome Resources as of April 2022.	Unfortunately, there is currently very limited information available on OVCH2's disease implications and targeted drug discovery efforts. This may be due to the fact that the gene is relatively understudied and its exact function and role in human physiology are not yet fully understood. As a result, there are currently no drugs on the market that specifically target OVCH2. However, as research o…	GO:0009566 fertilization;GO:0019953 sexual reproduction;GO:0006508 proteolysis		Predicted secreted proteins; Predicted intracellular proteins					0.0	0.0	0.0	0.0	0.0	0.0	0.0	0.0	0.0	0.0	0.0	0.0	0.0	0.0	0.0	0.0
OVODA1						None	None	None	None	None	None	None	None	None	None	None	nan	nan	nan	nan	nan	nan	nan	nan	nan	nan	nan	nan	nan	nan	nan	nan
OXLD1	339229	symbol	H. sapiens	339229	H. sapiens	OXLD1	oxidoreductase like domain containing 1	OXLD1 is a gene that encodes for a protein with an oxidoreductase-like domain. This protein is involved in the metabolism of fatty acids and is expressed in various tissues, including the liver, kidney, and brain. Mutations in this gene have been associated with a rare genetic disorder called primary hyperoxaluria type 3, which is characterized by the accumulation of oxalate in the body and can l…	Primary hyperoxaluria type 3 is a rare genetic disorder caused by mutations in the OXLD1 gene. Currently, there are no targeted drug therapies available for this disorder, and treatment options are limited to managing symptoms and preventing complications. However, research efforts are underway to identify potential drug targets and develop new therapies for this condition. One approach being exp…			Predicted intracellular proteins	Cytosol;Vesicles (Approved)				0.0	0.0	0.0	0.0	0.0	0.0	0.0	0.0	0.0	0.0	0.0	0.0	0.0	0.0	0.0	0.0
P2RX4	5025	symbol	H. sapiens	5025	H. sapiens	P2RX4	purinergic receptor P2X 4	P2RX4 is a gene that encodes for a purinergic receptor for ATP. This receptor acts as a ligand-gated ion channel with high calcium permeability. It is part of a family of purinoceptors, with the main difference between members being their sensitivity to antagonists suramin and PPADS. P2RX4 has the lowest sensitivity to these antagonists. The gene has multiple alternatively spliced transcript vari…	P2RX4 has been implicated in various diseases, including chronic pain, inflammation, and neurodegenerative disorders such as Alzheimer's disease. Targeted drug discovery efforts have focused on developing drugs that modulate P2RX4 activity, with the aim of treating these diseases. One example is the drug AZD9056, which is a selective antagonist of P2RX4 and has shown promise in preclinical studie…	GO:0050975 sensory perception of touch;GO:1904141 positive regulation of microglial cell migration;GO:1904139 regulation of microglial cell migration		FDA approved drug targets:Small molecule drugs; Transporters:Transporter channels and pores		Eslicarbazepine acetate; Eslicarbazepine		(M5947)HALLMARK IL2 STAT5 SIGNALING; (M5932)HALLMARK INFLAMMATORY RESPONSE	0.0	0.0	0.0	0.0	0.0	0.0	0.0	0.0	0.0	0.0	0.0	0.0	0.0	0.0	0.0	0.0
PAIP1	10605	symbol	H. sapiens	10605	H. sapiens	PAIP1	poly(A) binding protein interacting protein 1	PAIP1 is a human gene that encodes a protein that interacts with poly(A)-binding protein and the cap-binding complex eIF4A. This protein is involved in translational initiation and protein biosynthesis. Overexpression of PAIP1 in COS7 cells stimulates translation. Alternative splicing occurs at this gene, resulting in three transcript variants that encode three distinct isoforms.	There is limited information on the disease implications of PAIP1. However, recent studies have suggested that PAIP1 may play a role in cancer progression and metastasis. Specifically, PAIP1 has been shown to be upregulated in several types of cancer, including breast, lung, and pancreatic cancer. Targeted drug discovery efforts for PAIP1 are currently limited, but there is potential for the deve…	GO:0070934 CRD-mediated mRNA stabilization;GO:1900152 negative regulation of nuclear-transcribed mRNA catabolic process, deadenylation-dependent decay;GO:2000767 positive regulation of cytoplasmic translation		Predicted intracellular proteins	Cytosol;Plasma membrane (Enhanced)			(M5922)HALLMARK UNFOLDED PROTEIN RESPONSE	0.0	0.0	0.0	0.0	0.0	0.0	0.0	0.0	0.0	0.0	0.0	0.0	0.0	0.0	0.0	0.0
PAQR9	344838	symbol	H. sapiens	344838	H. sapiens	PAQR9	progestin and adipoQ receptor family member 9	PAQR9 is a human gene that belongs to the progestin and adipoQ receptor family. It is predicted to have signaling receptor activity and is expected to be located in the plasma membrane as an integral component. The gene's function is not yet fully understood, but it is believed to play a role in various physiological processes, including metabolism and reproduction. Further research is needed to …	There is currently limited information available on the disease implications of PAQR9. However, some studies have suggested that it may be involved in the development of certain cancers, including breast and ovarian cancer. As such, there is potential for targeted drug discovery efforts aimed at developing drugs that can modulate the activity of PAQR9 and potentially treat these types of cancer. …			Predicted intracellular proteins					0.0	0.0	0.0	0.0	0.0	0.0	0.0	0.0	0.0	0.0	0.0	0.0	0.0	0.0	0.0	0.0
PARL	55486	symbol	H. sapiens	55486	H. sapiens	PARL	presenilin associated rhomboid like	PARL (presenilin associated rhomboid like) is a gene that encodes a protein belonging to the rhomboid family of intramembrane serine proteases. This protein is found in the inner mitochondrial membrane and plays a role in regulating mitochondrial remodeling and apoptosis through controlled substrate proteolysis. When the protein is proteolytically processed, it releases a small peptide called P-b…	Mutations in the PARL gene have been associated with Parkinson's disease, a neurodegenerative disorder characterized by the loss of dopaminergic neurons in the substantia nigra region of the brain. PARL is involved in the regulation of mitochondrial dynamics and quality control, which are critical for neuronal health and function. Targeting PARL has emerged as a potential therapeutic strategy for…	GO:0006465 signal peptide processing;GO:0008053 mitochondrial fusion;GO:0090201 negative regulation of release of cytochrome c from mitochondria		Transporters; ENZYME proteins:Hydrolases; Enzymes; Peptidases:Serine-type peptidases; Predicted intracellular proteins	Mitochondria (Approved)				0.0	0.0	0.0	0.0	1.0	0.0	0.0	0.0	1.0	0.0	0.0	0.0	0.0	0.0	0.0	0.0
PARS2	25973	symbol	H. sapiens	25973	H. sapiens	PARS2	prolyl-tRNA synthetase 2, mitochondrial	PARS2 is a gene that encodes a member of the class II family of aminoacyl-tRNA synthetases. These enzymes are essential for protein biosynthesis by attaching amino acids to tRNA molecules. PARS2 is encoded by the nuclear genome but is believed to be transported to the mitochondrion where it catalyzes the binding of proline to tRNA molecules. Mutations in this gene have been identified in some pat…	Mutations in the PARS2 gene have been associated with Alpers syndrome, a rare and progressive neurodegenerative disorder that affects the brain and liver. Alpers syndrome is caused by defects in mitochondrial DNA replication and maintenance, leading to mitochondrial dysfunction and cell death. There are currently no targeted drug therapies for Alpers syndrome, and treatment is mainly supportive. …	GO:0006433 prolyl-tRNA aminoacylation;GO:0006418 tRNA aminoacylation for protein translation;GO:0043039 tRNA aminoacylation		Human disease related genes:Nervous system diseases:Epilepsy; Disease related genes; ENZYME proteins:Ligase; Enzymes; Potential drug targets; Predicted intracellular proteins	Mitochondria;Nucleoli fibrillar center (Approved)	Proline			0.0	0.0	0.0	0.0	0.0	0.0	0.0	0.0	0.0	0.0	0.0	0.0	0.0	0.0	0.0	0.0
PCCB	5096	symbol	H. sapiens	5096	H. sapiens	PCCB	propionyl-CoA carboxylase subunit beta	The PCCB gene encodes the beta subunit of the propionyl-CoA carboxylase (PCC) enzyme, which is involved in breaking down propionyl-CoA. PCC is a mitochondrial enzyme that likely consists of six alpha subunits and six beta subunits. Defects in the PCCB gene can cause propionic acidemia type II (PA-2), a rare genetic disorder that affects the body's ability to process certain amino acids and fats. …	Propionic acidemia type II (PA-2) is a rare genetic disorder caused by defects in the PCCB gene, which encodes the beta subunit of the propionyl-CoA carboxylase (PCC) enzyme. PA-2 is characterized by the accumulation of propionyl-CoA and its byproducts, which can lead to metabolic acidosis, neurological symptoms, and other complications. There is currently no cure for PA-2, and treatment typicall…	GO:0019626 short-chain fatty acid catabolic process;GO:0046459 short-chain fatty acid metabolic process;GO:0009081 branched-chain amino acid metabolic process		Disease related genes; ENZYME proteins:Ligase; Enzymes; Potential drug targets; Predicted intracellular proteins; Human disease related genes:Congenital disorders of metabolism:Congenital disorders of amino acid metabolism		Biotin; Valine			1.0	0.0	0.0	0.0	0.0	0.0	0.0	0.0	0.0	0.0	0.0	0.0	0.0	0.0	0.0	0.0
PCDHB4	56131	symbol	H. sapiens	56131	H. sapiens	PCDHB4	protocadherin beta 4	PCDHB4 is a gene that belongs to the protocadherin beta gene cluster, which is one of three gene clusters located on chromosome five. The beta cluster contains 16 genes and 3 pseudogenes, each encoding 6 extracellular cadherin domains and a cytoplasmic tail that differs from other cadherin superfamily members. These proteins are involved in cell-cell adhesion and are integral plasma membrane prot…	There is limited information available on the disease implications of PCDHB4. However, studies have suggested that alterations in the expression of PCDHB4 may be associated with certain neurological disorders, including autism spectrum disorder and schizophrenia. Targeted drug discovery efforts for PCDHB4 are also limited, as the specific functions of the protein are not well understood. However,…	GO:0016339 calcium-dependent cell-cell adhesion via plasma membrane cell adhesion molecules;GO:0007416 synapse assembly;GO:0007156 homophilic cell adhesion via plasma membrane adhesion molecules			Plasma membrane (Approved); Additional: Nuclear membrane				0.0	0.0	0.0	0.0	0.0	0.0	0.0	0.0	0.0	0.0	0.0	0.0	0.0	0.0	0.0	0.0
PCMT1	5110	symbol	H. sapiens	5110	H. sapiens	PCMT1	protein-L-isoaspartate (D-aspartate) O-methyltransferase	PCMT1 is a gene that encodes a protein carboxyl methyltransferase enzyme that plays a role in repairing proteins by converting D-aspartyl and L-isoaspartyl residues back to the normal L-aspartyl form. This gene may have a protective role in Alzheimer's disease and has been associated with spina bifida and premature ovarian failure due to single nucleotide polymorphisms. The gene has multiple isof…	There is limited information available on targeted drug discovery efforts for PCMT1. However, the gene has been associated with several diseases, including Alzheimer's disease, spina bifida, and premature ovarian failure. In Alzheimer's disease, PCMT1 may have a protective role by repairing damaged proteins in the brain. Single nucleotide polymorphisms in the gene have been linked to an increased…	GO:0030091 protein repair;GO:0006479 protein methylation;GO:0008213 protein alkylation		Enzymes; ENZYME proteins:Transferases; Predicted intracellular proteins	Cytosol (Supported)	S-adenosyl-L-homocysteine			0.0	0.0	0.0	0.0	0.0	0.0	0.0	0.0	0.0	0.0	0.0	0.0	0.0	0.0	0.0	0.0
PDE4D	5144	symbol	H. sapiens	5144	H. sapiens	PDE4D	phosphodiesterase 4D	The human gene PDE4D is responsible for encoding one of the four mammalian counterparts to the fruit fly 'dunce' gene. The protein produced by this gene has 3',5'-cyclic-AMP phosphodiesterase activity and is responsible for degrading cAMP, which acts as a signal transduction molecule in multiple cell types. The gene has multiple promoters that generate alternatively spliced transcript variants th…	The PDE4D gene has been implicated in various diseases, including Alzheimer's disease, schizophrenia, and asthma. In Alzheimer's disease, PDE4D inhibitors have been shown to improve cognitive function in animal models and are being investigated as potential treatments for the disease. In schizophrenia, PDE4D inhibitors have been shown to improve cognitive deficits in animal models and are being i…	GO:0086024 adenylate cyclase-activating adrenergic receptor signaling pathway involved in positive regulation of heart rate;GO:1901898 negative regulation of relaxation of cardiac muscle;GO:0140200 adenylate cyclase-activating adrenergic receptor signaling pathway involved in regulation of heart rate		ENZYME proteins:Hydrolases; Disease related genes; Enzymes; Human disease related genes:Congenital malformations:Congenital malformations of the musculoskeletal system; Predicted intracellular proteins; FDA approved drug targets:Small molecule drugs	Plasma membrane (Supported); Additional: Cytosol	Adenosine phosphate; Dyphylline; Iloprost; Roflumilast; Piclamilast; Rolipram; 3,5-Dimethyl-1-(3-Nitrophenyl)-1h-Pyrazole-4-Carboxylic Acid Ethyl Ester; 2-[3-(2-Hydroxy-1,1-Dihydroxymethyl-Ethylamino)-Propylamino]-2-Hydroxymethyl-Propane-1,3-Diol; Zardaverine; 1-(4-Aminophenyl)-3,5-Dimethyl-1h-Pyrazole-4-Carboxylic Acid Ethyl Ester; (S)-Rolipram; Cilomilast; (R)-Rolipram; 3,5-Dimethyl-1h-Pyrazole…			0.0	0.0	0.0	0.0	0.0	0.0	0.0	0.0	0.0	0.0	0.0	0.0	0.0	0.0	0.0	0.0
PDK3	5165	symbol	H. sapiens	5165	H. sapiens	PDK3	pyruvate dehydrogenase kinase 3	PDK3 is a gene that encodes for one of the three pyruvate dehydrogenase kinases, which inhibits the pyruvate dehydrogenase (PDH) complex by phosphorylating the E1 alpha subunit. The PDH complex is a mitochondrial multienzyme complex that converts pyruvate to acetyl-CoA and CO(2), linking glycolysis and the tricarboxylic acid cycle and regulating glucose metabolism. Phosphorylation of PDH results …	PDK3 has been implicated in various diseases, including diabetes, cancer, and cardiovascular diseases. In diabetes, PDK3 overexpression has been shown to contribute to insulin resistance by inhibiting the PDH complex, leading to decreased glucose uptake and utilization. In cancer, PDK3 has been found to be upregulated in various types of tumors, promoting tumor growth and survival by altering glu…	GO:0010510 regulation of acetyl-CoA biosynthetic process from pyruvate;GO:0097411 hypoxia-inducible factor-1alpha signaling pathway;GO:0050812 regulation of acyl-CoA biosynthetic process	yes	Kinases:Atypical kinases; Disease related genes; Enzymes; ENZYME proteins:Transferases; Potential drug targets; Human disease related genes:Nervous system diseases:Neurodegenerative diseases; Predicted intracellular proteins	Mitochondria (Supported); Additional: Nucleoli	Radicicol; Dihydrolipoic Acid		(M5892)HALLMARK CHOLESTEROL HOMEOSTASIS; (M5891)HALLMARK HYPOXIA; (M5937)HALLMARK GLYCOLYSIS	0.0	0.0	0.0	0.0	0.0	0.0	0.0	0.0	0.0	0.0	0.0	0.0	0.0	0.0	0.0	0.0
PDLIM5	10611	symbol	H. sapiens	10611	H. sapiens	PDLIM5	PDZ and LIM domain 5	PDLIM5 is a gene that encodes a protein with a PDZ domain at the N terminus and one to three LIM domains at the C-terminus. This protein acts as a scaffold that attaches protein kinases to the Z-disk in striated muscles. It is believed to play a role in the expansion of cardiomyocytes and in limiting the growth of excitatory synapses. The gene undergoes alternative splicing, resulting in multiple…	There is limited information available on the disease implications of PDLIM5. However, some studies have suggested that mutations in this gene may be associated with the development of certain types of cancer, including breast cancer and lung cancer. Additionally, PDLIM5 has been implicated in the pathogenesis of schizophrenia, as it is involved in the regulation of glutamate signaling in the bra…	GO:0003298 physiological muscle hypertrophy;GO:0003301 physiological cardiac muscle hypertrophy;GO:0061049 cell growth involved in cardiac muscle cell development		Predicted intracellular proteins	Plasma membrane (Approved); Additional: Focal adhesion sites;Nucleoplasm			(M5908)HALLMARK ANDROGEN RESPONSE; (M5942)HALLMARK UV RESPONSE DN; (M5893)HALLMARK MITOTIC SPINDLE	0.0	0.0	0.0	0.0	0.0	0.0	0.0	0.0	0.0	0.0	0.0	0.0	0.0	1.0	0.0	0.0
PEDS1	387521	symbol	H. sapiens	387521	H. sapiens	PEDS1	plasmanylethanolamine desaturase 1	PEDS1 is a human gene that encodes for plasmanylethanolamine desaturase 1, which is involved in the biosynthesis of plasmalogens, a type of phospholipid found in cell membranes. Co-transcription of PEDS1 and a neighboring downstream gene generates a rare read-through transcript that encodes a fusion protein. The protein encoded by PEDS1 lacks a UEV1 domain but includes three transmembrane regions…	Research on PEDS1 has suggested its potential involvement in various diseases, including Alzheimer's disease, Parkinson's disease, and cancer. Studies have shown that decreased levels of plasmalogens, which are synthesized by PEDS1, are associated with neurodegenerative diseases and cancer. Therefore, targeting PEDS1 and plasmalogens has become a focus of drug discovery efforts. Several compounds…	GO:0008611 ether lipid biosynthetic process;GO:0046504 glycerol ether biosynthetic process;GO:1901503 ether biosynthetic process		ENZYME proteins:Oxidoreductases; Enzymes	Endoplasmic reticulum (Supported)				1.0	0.0	0.0	0.0	0.0	0.0	0.0	0.0	0.0	0.0	0.0	0.0	0.0	0.0	0.0	0.0
PER3	8863	symbol	H. sapiens	8863	H. sapiens	PER3	period circadian regulator 3	PER3 is a gene that belongs to the Period family of genes and is involved in regulating circadian rhythms in mammals. It is expressed in a circadian pattern in the suprachiasmatic nucleus, which is the primary circadian pacemaker in the brain. The gene is upregulated by CLOCK/ARNTL heterodimers but then represses this upregulation in a feedback loop using PER/CRY heterodimers to interact with CLO…	Polymorphisms in the PER3 gene have been associated with various sleep disorders, including delayed sleep phase syndrome, advanced sleep phase syndrome, and non-24-hour sleep-wake disorder. Targeted drug discovery efforts have focused on developing drugs that can modulate the circadian rhythm by targeting PER3 and other circadian genes. One example is tasimelteon, a melatonin receptor agonist tha…	GO:0045187 regulation of circadian sleep/wake cycle, sleep;GO:0042749 regulation of circadian sleep/wake cycle;GO:0043153 entrainment of circadian clock by photoperiod		Human disease related genes:Nervous system diseases:Other nervous and sensory system diseases; Predicted intracellular proteins; Disease related genes	Cytosol (Supported)				0.0	0.0	0.0	0.0	0.0	0.0	0.0	0.0	0.0	0.0	0.0	0.0	0.0	0.0	0.0	0.0
PEX1	5189	symbol	H. sapiens	5189	H. sapiens	PEX1	peroxisomal biogenesis factor 1	PEX1 is a gene that encodes a member of the AAA ATPase family, which is associated with various cellular activities. This protein is typically found in the cytoplasm but can also be anchored to a peroxisomal membrane, where it forms a complex and plays a role in importing proteins into peroxisomes and peroxisome biogenesis. Mutations in PEX1 have been linked to peroxisomal disorders such as neona…	Mutations in the PEX1 gene have been linked to several peroxisomal disorders, including neonatal adrenoleukodystrophy, infantile Refsum disease, and Zellweger syndrome. These disorders are characterized by impaired peroxisome function, leading to a range of symptoms such as developmental delays, vision and hearing loss, and liver dysfunction. There are currently no targeted drugs available for th…	GO:0060151 peroxisome localization;GO:0060152 microtubule-based peroxisome localization;GO:0043335 protein unfolding		Disease related genes; Transporters:Primary Active Transporters; Potential drug targets; Human disease related genes:Congenital disorders of metabolism:Peroxisomal diseases; Predicted intracellular proteins	Peroxisomes (Supported)			(M5948)HALLMARK BILE ACID METABOLISM	0.0	0.0	0.0	0.0	0.0	0.0	0.0	0.0	0.0	0.0	0.0	0.0	0.0	0.0	0.0	0.0
PHB	5245	gene_synonym	H. sapiens	5245	H. sapiens	PHB1	prohibitin 1	The human gene PHB1, also known as prohibitin 1, is believed to play a role in cellular senescence and tumor suppression. Its antiproliferative activity is found in the 3' UTR, which acts as a regulatory RNA. The gene is evolutionarily conserved and has several pseudogenes. Alternative splicing results in multiple transcript variants.	Research has shown that PHB1 may be involved in the development and progression of various types of cancer, including breast, ovarian, and lung cancer. In breast cancer, PHB1 has been found to be downregulated, and its overexpression has been shown to inhibit tumor growth and metastasis. This suggests that PHB1 may be a potential target for cancer therapy. Several studies have focused on developi…	GO:1990051 activation of protein kinase C activity;GO:0044830 modulation by host of viral RNA genome replication;GO:2000323 negative regulation of glucocorticoid receptor signaling pathway		Predicted intracellular proteins	Mitochondria (Supported)	Rocaglamide; Didesmethylrocaglamide		(M5928)HALLMARK MYC TARGETS V2; (M5926)HALLMARK MYC TARGETS V1	0.0	0.0	0.0	0.0	1.0	0.0	0.0	0.0	0.0	0.0	1.0	0.0	0.0	0.0	0.0	0.0
PHKA1	5255	symbol	H. sapiens	5255	H. sapiens	PHKA1	phosphorylase kinase regulatory subunit alpha 1	PHKA1 is a gene that encodes the alpha subunit of phosphorylase kinase, a polymer of 16 subunits that plays a crucial role in glycogen metabolism. The alpha subunit is responsible for the skeletal muscle isoform of the enzyme. The beta subunit is the same in both muscle and hepatic isoforms, while the gamma subunit includes both skeletal muscle and hepatic isoforms, which are encoded by two diffe…	Glycogen storage disease type 9D, caused by mutations in PHKA1, is a rare X-linked disorder that affects glycogen metabolism in skeletal muscle. Symptoms include muscle weakness, cramping, and myoglobinuria, which can lead to kidney damage. There is currently no cure for the disease, and treatment is focused on managing symptoms through exercise, diet, and sometimes medication. Targeted drug disc…	GO:0005977 glycogen metabolic process;GO:0044042 glucan metabolic process;GO:0006112 energy reserve metabolic process		Human disease related genes:Congenital disorders of metabolism:Congenital disorders of carbohydrate metabolism; Predicted intracellular proteins; Disease related genes	Cytosol;Vesicles (Approved)				0.0	1.0	0.0	0.0	0.0	0.0	0.0	0.0	0.0	0.0	0.0	0.0	0.0	0.0	0.0	0.0
PHKB	5257	symbol	H. sapiens	5257	H. sapiens	PHKB	phosphorylase kinase regulatory subunit beta	The PHKB gene encodes the beta subunit of phosphorylase kinase, which is a polymer of 16 subunits involved in glycogen metabolism. The beta subunit is the same in both skeletal muscle and hepatic isoforms, while the alpha subunit has two different genes encoding for the skeletal muscle and hepatic isoforms. The gamma subunit also has two different genes encoding for the skeletal muscle and hepati…	Glycogen storage disease type 9B (GSD9B) is a rare autosomal recessive disorder caused by mutations in the PHKB gene. This disorder affects the liver and muscles, leading to an inability to break down glycogen into glucose, resulting in an accumulation of glycogen in these tissues. Symptoms of GSD9B include muscle weakness, fatigue, and an enlarged liver. There is currently no cure for GSD9B, and…	GO:0005977 glycogen metabolic process;GO:0044042 glucan metabolic process;GO:0006112 energy reserve metabolic process		Human disease related genes:Congenital disorders of metabolism:Congenital disorders of carbohydrate metabolism; Predicted intracellular proteins; Disease related genes	Golgi apparatus (Approved)				0.0	1.0	0.0	0.0	0.0	0.0	0.0	0.0	0.0	0.0	0.0	0.0	0.0	0.0	0.0	0.0
PHOX2A	401	symbol	H. sapiens	401	H. sapiens	PHOX2A	paired like homeobox 2A	PHOX2A is a human gene that contains a paired-like homeodomain similar to that of the Drosophila aristaless gene product. It plays a crucial role in the development of the autonomic nervous system by regulating the expression of tyrosine hydroxylase and dopamine beta-hydroxylase, which are essential for the differentiation and maintenance of the noradrenergic neurotransmitter phenotype. Additiona…	Mutations in the PHOX2A gene have been linked to autosomal recessive congenital fibrosis of the extraocular muscles (CFEOM), a rare genetic disorder characterized by the inability to move the eyes properly. CFEOM is caused by the abnormal development of the extraocular muscles, which are responsible for eye movement. There is currently no cure for CFEOM, and treatment is focused on managing the s…	GO:0021639 trochlear nerve morphogenesis;GO:0021642 trochlear nerve formation;GO:0021703 locus ceruleus development		Human disease related genes:Nervous system diseases:Eye disease; Transcription factors:Helix-turn-helix domains; Predicted intracellular proteins; Disease related genes	Nucleoplasm (Supported)				0.0	0.0	0.0	0.0	0.0	0.0	0.0	0.0	0.0	0.0	0.0	0.0	0.0	0.0	0.0	0.0
PHPT1	29085	symbol	H. sapiens	29085	H. sapiens	PHPT1	phosphohistidine phosphatase 1	The PHPT1 gene encodes an enzyme that can remove phosphate groups from histidine residues in proteins. This enzyme may play a role in regulating various cellular processes, including the activity of certain ion channels and the function of CD4 T lymphocytes. Alternative splicing of the PHPT1 gene can produce multiple transcript variants.	There is limited information available on the disease implications of the PHPT1 gene. However, some studies have suggested that mutations in this gene may be associated with certain neurological disorders, such as epilepsy and schizophrenia. Targeted drug discovery efforts for PHPT1 have been limited, but some studies have explored the potential of developing small molecule inhibitors of this enz…	GO:0035971 peptidyl-histidine dephosphorylation;GO:2000984 negative regulation of ATP citrate synthase activity;GO:2000983 regulation of ATP citrate synthase activity		Enzymes; ENZYME proteins:Hydrolases; Predicted intracellular proteins	Cytosol (Approved); Additional: Nuclear bodies;Nucleoplasm;Plasma membrane				0.0	0.0	0.0	0.0	0.0	0.0	0.0	0.0	0.0	0.0	0.0	0.0	0.0	0.0	0.0	0.0
PI4K2B	55300	symbol	H. sapiens	55300	H. sapiens	PI4K2B	phosphatidylinositol 4-kinase type 2 beta	PI4K2B is a gene that encodes a protein belonging to the type II PI4 kinase family. The protein is mainly found in the cytosol and works with other family members to contribute to overall PI4-kinase activity. PI4K2B is involved in early T cell activation.	There is limited information available on the disease implications of PI4K2B. However, recent studies have suggested that PI4K2B may play a role in the development of certain types of cancer, including breast cancer and glioblastoma. Targeted drug discovery efforts for PI4K2B are still in the early stages, but there is potential for the development of drugs that target this gene for cancer treatm…	GO:0046854 phosphatidylinositol phosphate biosynthetic process;GO:0007032 endosome organization;GO:0006661 phosphatidylinositol biosynthetic process	yes	Enzymes; ENZYME proteins:Transferases; Predicted intracellular proteins	Cytosol (Supported)	Resveratrol			0.0	0.0	0.0	0.0	0.0	0.0	0.0	0.0	0.0	0.0	0.0	0.0	0.0	0.0	0.0	0.0
PIGX	54965	symbol	H. sapiens	54965	H. sapiens	PIGX	phosphatidylinositol glycan anchor biosynthesis class X	The PIGX gene encodes a type I transmembrane protein that is essential for the biosynthesis of glycosylphosphatidylinositol (GPI) anchors in the endoplasmic reticulum (ER). GPI anchors are attached to many cell surface proteins and play important roles in cell signaling and adhesion. PIGX is a component of the GPI-mannosyltransferase I complex, which adds the first of four mannose sugars to the G…	Mutations in the PIGX gene have been associated with developmental disorders and intellectual disability. Specifically, a homozygous missense mutation in PIGX has been identified in patients with a severe form of intellectual disability, epilepsy, and microcephaly. There are currently no targeted drug discovery efforts for PIGX, as the underlying mechanism of disease is related to a genetic mutat…	GO:0006506 GPI anchor biosynthetic process;GO:0006505 GPI anchor metabolic process;GO:0009247 glycolipid biosynthetic process		Predicted intracellular proteins	Cytosol;Nucleoplasm (Approved); Additional: Plasma membrane				0.0	0.0	0.0	0.0	0.0	0.0	0.0	0.0	0.0	0.0	0.0	0.0	0.0	0.0	0.0	0.0
PITPNA	5306	symbol	H. sapiens	5306	H. sapiens	PITPNA	phosphatidylinositol transfer protein alpha	PITPNA is a gene that encodes a lipid-binding protein that transfers phosphatidylinositol or phosphatidylcholine molecules between membrane surfaces. This protein is involved in phospholipase C signaling and the production of phosphatidylinositol 3,4,5-trisphosphate (PIP3) by phosphoinositide-3-kinase.	Mutations in the PITPNA gene have been associated with several diseases, including Charcot-Marie-Tooth disease type 2B (CMT2B), a hereditary neuropathy that affects the peripheral nerves and causes muscle weakness and atrophy. Additionally, PITPNA has been implicated in the development and progression of several types of cancer, including breast, ovarian, and prostate cancer. Targeted drug discov…	GO:0120009 intermembrane lipid transfer;GO:0015914 phospholipid transport;GO:0015748 organophosphate ester transport		Predicted intracellular proteins	Cytosol (Approved); Additional: Vesicles	1,2-diacyl-sn-glycero-3-phosphoinositol; (Z,Z)-4-Hydroxy-N,N,N-Trimethyl-10-Oxo-7-[(1-Oxo-9-Octadecenyl)Oxy]-3,5,9-Trioxa-4-Phosphaheptacos-18-En-1-Aminium-4-Oxide	(M108)PID NETRIN PATHWAY		0.0	0.0	0.0	0.0	0.0	0.0	0.0	0.0	0.0	0.0	0.0	0.0	0.0	0.0	0.0	0.0
PKP2	5318	symbol	H. sapiens	5318	H. sapiens	PKP2	plakophilin 2	PKP2, also known as plakophilin 2, is a gene that belongs to the arm-repeat and plakophilin gene families. Plakophilin proteins contain armadillo repeats and are involved in linking cadherins to intermediate filaments in the cytoskeleton. PKP2 regulates the signaling activity of beta-catenin and is required to maintain transcription of genes that control intracellular calcium cycling. Mutations i…	Mutations in the PKP2 gene have been linked to various inherited cardiac conditions, including Arrythmogenic Cardiomyopathy, Brugada Syndrome, and Idiopathic Ventricular Fibrillation. These conditions are characterized by abnormal heart rhythms and can lead to sudden cardiac death. Targeted drug discovery efforts for these conditions have focused on developing drugs that can regulate the activity…	GO:0002159 desmosome assembly;GO:0048496 maintenance of animal organ identity;GO:0086073 bundle of His cell-Purkinje myocyte adhesion involved in cell communication		Human disease related genes:Cardiovascular diseases:Cardiac diseases; Predicted intracellular proteins; Disease related genes	Cell Junctions (Enhanced); Additional: Nucleoplasm			(M5937)HALLMARK GLYCOLYSIS	0.0	0.0	0.0	0.0	0.0	0.0	0.0	0.0	0.0	0.0	0.0	0.0	0.0	0.0	0.0	0.0
PLA1A	51365	symbol	H. sapiens	51365	H. sapiens	PLA1A	phospholipase A1 member A	PLA1A is a gene that encodes for a phospholipase enzyme that breaks down fatty acids at the sn-1 position of phosphatidylserine and 1-acyl-2-lysophosphatidylserine. This enzyme is secreted and can hydrolyze phosphatidylserine in liposomes. There are three different isoforms of the enzyme that are produced from different transcript variants of the gene.	Research on PLA1A has shown its potential involvement in various diseases, including Alzheimer's disease, atherosclerosis, and cancer. In Alzheimer's disease, PLA1A has been found to be upregulated in the brain, leading to increased levels of amyloid-beta peptides, which are associated with the disease's pathogenesis. In atherosclerosis, PLA1A has been shown to play a role in the formation of ath…	GO:0036150 phosphatidylserine acyl-chain remodeling;GO:0006658 phosphatidylserine metabolic process;GO:0006575 cellular modified amino acid metabolic process		Predicted secreted proteins; RAS pathway related proteins; Predicted intracellular proteins	Cytoplasmic bodies;Nuclear speckles (Approved); Additional: Nucleoplasm				0.0	0.0	0.0	0.0	0.0	0.0	0.0	0.0	0.0	0.0	0.0	0.0	0.0	0.0	0.0	0.0
PLA2G4EL5						None	None	None	None	None	None	None	None	None	None	None	nan	nan	nan	nan	nan	nan	nan	nan	nan	nan	nan	nan	nan	nan	nan	nan
PLA2R1	22925	symbol	H. sapiens	22925	H. sapiens	PLA2R1	phospholipase A2 receptor 1	PLA2R1 is a gene that encodes for a phospholipase A2 receptor, which exists in both transmembrane and soluble forms. The transmembrane receptor is believed to play a role in inhibiting the action of phospholipase A2 by clearing it. Variations in this gene have been linked to an increased susceptibility to idiopathic membranous nephropathy. Different isoforms of the gene have been identified throu…	Idiopathic membranous nephropathy (IMN) is a kidney disease characterized by the thickening of the glomerular basement membrane, leading to proteinuria and nephrotic syndrome. PLA2R1 has been identified as a major autoantigen in IMN, with up to 80% of patients having autoantibodies against the protein. Targeted drug discovery efforts have focused on developing therapies that can specifically targ…	GO:1900139 negative regulation of arachidonic acid secretion;GO:1904633 regulation of podocyte apoptotic process;GO:1904635 positive regulation of podocyte apoptotic process		Predicted secreted proteins	Cytosol (Approved)				0.0	0.0	0.0	0.0	0.0	0.0	0.0	0.0	0.0	0.0	0.0	0.0	0.0	0.0	0.0	0.0
PLCH2	9651	symbol	H. sapiens	9651	H. sapiens	PLCH2	phospholipase C eta 2	PLCH2 is a gene that belongs to the PLC-eta family of enzymes. These enzymes are part of the phosphoinositide-specific phospholipase C (PLC) superfamily and are responsible for cleaving PtdIns(4,5) P2 to generate second messengers inositol 1,4,5-trisphosphate and diacylglycerol. The PLCH2 gene is involved in various cellular processes, including calcium signaling, cytoskeletal organization, and m…	There is limited information available on the disease implications and targeted drug discovery efforts for PLCH2. However, studies have suggested that mutations in this gene may be associated with various diseases, including cancer, Alzheimer's disease, and schizophrenia. Targeting PLCH2 may have therapeutic potential in these diseases, but further research is needed to fully understand its role …	GO:0051209 release of sequestered calcium ion into cytosol;GO:0051283 negative regulation of sequestering of calcium ion;GO:0048015 phosphatidylinositol-mediated signaling		Enzymes; ENZYME proteins:Hydrolases; Predicted intracellular proteins					0.0	0.0	0.0	0.0	0.0	0.0	0.0	0.0	0.0	0.0	0.0	0.0	0.0	0.0	0.0	0.0
[truncated: 168 more rows]

## Sheet: Enrichment
GroupID	Category	Term	Description	LogP	Log(q-value)	Genes	Symbols	InTerm_InList
1_Summary	GO Biological Processes	GO:0009062	fatty acid catabolic process	-3.72896	0	33,2166,3033,5096,6342,8309,9370,10478,26061,55862,427,1557,1580,2687,7306,51422,55301,57678,387521	ACADL,FAAH,HADH,PCCB,SCP2,ACOX2,ADIPOQ,SLC25A17,HACL1,ECHDC1,ASAH1,CYP2C19,CYP4B1,GGT5,TYRP1,PRKAG2,OLAH,GPAM,PEDS1	19/-
1_Member	GO Biological Processes	GO:0009062	fatty acid catabolic process	-3.72896	0	33,2166,3033,5096,6342,8309,9370,10478,26061,55862	ACADL,FAAH,HADH,PCCB,SCP2,ACOX2,ADIPOQ,SLC25A17,HACL1,ECHDC1	10/51
[truncated: 44 more rows]
