# Supplementary material for: Genomic signatures of convergent shifts to plunge-diving behavior in birds
Source: Commun Biol. 2023 Oct 24;6:1011. doi: 10.1038/s42003-023-05359-z (PMC10598022; doi:10.1038/s42003-023-05359-z)
Supplement: Supplementary file 8 — Supplementary Data 5 [file 42003_2023_5359_MOESM8_ESM.xlsx]

## Sheet: Annotation
foreground	Gene ID	Type	Tax ID	Homologene Gene ID	Homologene Gene Tax ID	Gene Symbol	Description	Protein Functions (ChatGPT)	Disease & Drugs (ChatGPT)	Biological Process (GO)	Kinase Class (UniProt)	Protein Function (Protein Atlas)	Subcellular Location (Protein Atlas)	Drug (DrugBank)	Canonical Pathways	Hallmark Gene Sets	GO:0015712 hexose phosphate transport	GO:0006974 DNA damage response	GO:0000712 resolution of meiotic recombin	GO:0000226 microtubule cytoskeleton organ	GO:0032042 mitochondrial DNA metabolic pr	GO:0043031 negative regulation of macroph	GO:0002757 immune response-activating sig	R-HSA-9651496 Defects of contact activation	GO:0045830 positive regulation of isotype	GO:0000723 telomere maintenance	GO:1901992 positive regulation of mitotic	GO:0030903 notochord development	GO:0070989 oxidative demethylation	GO:0090110 COPII-coated vesicle cargo loa	GO:0042116 macrophage activation	GO:0007292 female gamete generation	M3008 NABA ECM GLYCOPROTEINS
AARS1	16	symbol	H. sapiens	16	H. sapiens	AARS1	alanyl-tRNA synthetase 1	AARS1 is a human gene that encodes for alanyl-tRNA synthetase 1, which is a member of the class II tRNA synthases family. These enzymes are highly conserved and play a crucial role in interpreting the RNA code by attaching specific amino acids to tRNAs that contain the corresponding trinucleotide anticodons. AARS1 consists of a catalytic domain that interacts with the amino acid acceptor-T psi C …	Mutations in the AARS1 gene have been associated with several diseases, including Charcot-Marie-Tooth disease, a hereditary neuropathy that affects the peripheral nerves, and interstitial lung and liver disease, a rare disorder that affects the lungs and liver. Targeted drug discovery efforts have focused on developing inhibitors of AARS1 as potential treatments for cancer, as AARS1 has been show…	GO:0140018 regulation of cytoplasmic translational fidelity;GO:0006419 alanyl-tRNA aminoacylation;GO:1900247 regulation of cytoplasmic translational elongation		Human disease related genes:Nervous system diseases:Epilepsy; Disease related genes; ENZYME proteins:Ligase; Enzymes; Potential drug targets; Human disease related genes:Nervous system diseases:Neurodegenerative diseases; Predicted intracellular proteins	Cytosol (Supported)	Alanine		(M5950)HALLMARK ALLOGRAFT REJECTION	0.0	0.0	0.0	0.0	0.0	0.0	0.0	0.0	0.0	0.0	0.0	0.0	0.0	0.0	0.0	0.0	0.0
AATK	9625	symbol	H. sapiens	9625	H. sapiens	AATK	apoptosis associated tyrosine kinase	AATK (apoptosis associated tyrosine kinase) is a gene that encodes a protein with a tyrosine kinase domain at the N-terminus and a proline-rich domain at the C-terminus. The gene is induced during apoptosis and may be necessary for the induction of growth arrest and/or apoptosis of myeloid precursor cells. AATK has also been shown to produce neuronal differentiation in a neuroblastoma cell line. …	There is limited information available on the disease implications of AATK. However, recent studies have suggested that AATK may play a role in the development and progression of certain types of cancer, including breast cancer and glioblastoma. Targeted drug discovery efforts for AATK are still in the early stages, but there is potential for the development of novel therapies that target this ge…	GO:0038083 peptidyl-tyrosine autophosphorylation;GO:0018108 peptidyl-tyrosine phosphorylation;GO:0018212 peptidyl-tyrosine modification	yes	Enzymes; ENZYME proteins:Transferases; Transporters:Accessory Factors Involved in Transport; Predicted intracellular proteins; Kinases:Tyr protein kinases	Mitochondria (Uncertain)				0.0	0.0	0.0	0.0	0.0	0.0	0.0	0.0	0.0	0.0	0.0	0.0	0.0	0.0	0.0	0.0	0.0
ABHD15	116236	symbol	H. sapiens	116236	H. sapiens	ABHD15	abhydrolase domain containing 15	ABHD15 is a human gene that is predicted to have acylglycerol lipase and short-chain carboxylesterase activity. It is also predicted to be involved in cellular lipid metabolic processes and is located in the membrane.	There is limited information available on the disease implications of ABHD15. However, recent studies have suggested that ABHD15 may play a role in the development of obesity and metabolic disorders. Targeted drug discovery efforts for ABHD15 are still in the early stages, but there is potential for the development of drugs that target the enzyme's acylglycerol lipase and short-chain carboxyleste…	GO:0044255 cellular lipid metabolic process;GO:0006629 lipid metabolic process;GO:0044237 cellular metabolic process		Predicted secreted proteins	Cytosol;Nucleoplasm (Approved)				0.0	0.0	0.0	0.0	0.0	0.0	0.0	0.0	0.0	0.0	0.0	0.0	0.0	0.0	0.0	0.0	0.0
ABRA	137735	symbol	H. sapiens	137735	H. sapiens	ABRA	actin binding Rho activating protein	ABRA, or actin binding Rho activating protein, is a gene that is predicted to have actin binding activity and be involved in positive regulation of DNA-binding transcription factor activity, positive regulation of Rho protein signal transduction, and positive regulation of transcription by RNA polymerase II. It is also predicted to act upstream of or within positive regulation of transcription, D…	There is limited information available on the disease implications of ABRA. However, some studies have suggested that ABRA may play a role in the development of certain types of cancer, including breast cancer and hepatocellular carcinoma. Targeted drug discovery efforts for ABRA are also limited, as the gene is not currently considered a major drug target. However, some studies have suggested th…	GO:0035025 positive regulation of Rho protein signal transduction;GO:0046579 positive regulation of Ras protein signal transduction;GO:0051057 positive regulation of small GTPase mediated signal transduction		Predicted intracellular proteins					0.0	0.0	0.0	0.0	0.0	0.0	0.0	0.0	0.0	0.0	0.0	0.0	0.0	0.0	0.0	0.0	0.0
ACTL7A	10881	symbol	H. sapiens	10881	H. sapiens	ACTL7A	actin like 7A	ACTL7A is a gene that encodes a protein belonging to the actin-related protein (ARP) family, which shares significant amino acid sequence identity with conventional actins. ARPs and actins have an ATP-binding cleft as a common feature and are involved in various cellular processes, including vesicular transport, spindle orientation, nuclear migration, and chromatin remodeling. ACTL7A and its rela…	There is limited information available on the disease implications of ACTL7A. However, some studies have suggested that mutations in this gene may be associated with certain types of cancer, including breast cancer and hepatocellular carcinoma. Targeted drug discovery efforts for ACTL7A are also limited, as its exact function and role in disease pathogenesis are not well understood. Currently, th…	GO:0001675 acrosome assembly;GO:0033363 secretory granule organization;GO:0010927 cellular component assembly involved in morphogenesis		Predicted intracellular proteins					0.0	0.0	0.0	0.0	0.0	0.0	0.0	0.0	0.0	0.0	0.0	0.0	0.0	0.0	0.0	0.0	0.0
ADAM8	101	symbol	H. sapiens	101	H. sapiens	ADAM8	ADAM metallopeptidase domain 8	ADAM8 is a gene that belongs to the ADAM family, which encodes for membrane-anchored proteins that are structurally similar to snake venom disintegrins. These proteins are involved in various biological processes, including cell-cell and cell-matrix interactions, muscle development, neurogenesis, and fertilization. ADAM8 is thought to play a role in cell adhesion during neurodegeneration and is c…	ADAM8 has been implicated in various diseases, including asthma, multiple sclerosis, and cancer. In asthma, ADAM8 is thought to play a role in airway inflammation and remodeling, making it a potential therapeutic target. Several studies have explored the use of ADAM8 inhibitors as a treatment for asthma, with promising results in preclinical models. In multiple sclerosis, ADAM8 has been shown to …	GO:2000413 regulation of fibronectin-dependent thymocyte migration;GO:2000415 positive regulation of fibronectin-dependent thymocyte migration;GO:2000309 positive regulation of tumor necrosis factor (ligand) superfamily member 11 production		CD markers; Predicted intracellular proteins			(M118)PID INTEGRIN A9B1 PATHWAY; (M3468)NABA ECM REGULATORS; (M5885)NABA MATRISOME ASSOCIATED	(M5953)HALLMARK KRAS SIGNALING UP	0.0	0.0	0.0	0.0	0.0	0.0	0.0	0.0	0.0	0.0	0.0	0.0	0.0	0.0	0.0	0.0	0.0
ADAMTS7	11173	symbol	H. sapiens	11173	H. sapiens	ADAMTS7	ADAM metallopeptidase with thrombospondin type 1 motif 7	ADAMTS7 is a gene that encodes a protein belonging to the ADAMTS family, which contains distinct protein modules including a propeptide region, a metalloproteinase domain, a disintegrin-like domain, and a thrombospondin type 1 (TS) motif. The mature enzyme contains two C-terminal TS motifs and may regulate vascular smooth muscle cell (VSMC) migration. Mutations in this gene may be associated with…	ADAMTS7 has been implicated in the development of coronary artery disease (CAD), a leading cause of death worldwide. Genome-wide association studies have identified single nucleotide polymorphisms (SNPs) in the ADAMTS7 gene that are associated with an increased risk of CAD. ADAMTS7 is thought to play a role in the development of atherosclerosis, the underlying cause of CAD, by promoting the migra…	GO:0043931 ossification involved in bone maturation;GO:0070977 bone maturation;GO:0048799 animal organ maturation		Predicted secreted proteins	Vesicles (Supported)		(M3468)NABA ECM REGULATORS; (M5885)NABA MATRISOME ASSOCIATED; (M5889)NABA MATRISOME		0.0	0.0	0.0	0.0	0.0	0.0	0.0	0.0	0.0	0.0	0.0	0.0	0.0	0.0	0.0	0.0	0.0
ADAMTSL5	339366	symbol	H. sapiens	339366	H. sapiens	ADAMTSL5	ADAMTS like 5	ADAMTSL5, also known as ADAMTS like 5, is a human gene that encodes a protein involved in heparin binding activity and microfibril binding activity. The protein is located in the extracellular region and microfibril. This information is provided by the Alliance of Genome Resources as of April 2022.	There is limited information available on the disease implications of ADAMTSL5. However, mutations in this gene have been associated with ectopia lentis, a condition characterized by displacement of the lens of the eye. Additionally, ADAMTSL5 has been implicated in the development of Marfan syndrome, a genetic disorder that affects the connective tissue in the body. As of now, there are no target…	GO:0030198 extracellular matrix organization;GO:0043062 extracellular structure organization;GO:0045229 external encapsulating structure organization		Predicted secreted proteins; Predicted intracellular proteins	Golgi apparatus (Approved)		(M3468)NABA ECM REGULATORS; (M5885)NABA MATRISOME ASSOCIATED; (M5889)NABA MATRISOME		0.0	0.0	0.0	0.0	0.0	0.0	0.0	0.0	0.0	0.0	0.0	0.0	0.0	0.0	0.0	0.0	0.0
ADGRA2	25960	symbol	H. sapiens	25960	H. sapiens	ADGRA2	adhesion G protein-coupled receptor A2	ADGRA2 is a human gene that encodes for adhesion G protein-coupled receptor A2. This gene is predicted to enable G protein-coupled receptor activity and is involved in the positive regulation of the canonical Wnt signaling pathway. ADGRA2 is also a part of the Wnt signalosome. The Wnt signaling pathway is important for various cellular processes, including embryonic development, tissue homeostasi…	There is limited information available on the disease implications of ADGRA2. However, studies have suggested that dysregulation of the Wnt signaling pathway, in which ADGRA2 is involved, can lead to the development of various cancers, including colorectal cancer, breast cancer, and hepatocellular carcinoma. Therefore, ADGRA2 may have potential as a therapeutic target for these diseases. Currentl…	GO:0090210 regulation of establishment of blood-brain barrier;GO:1900747 negative regulation of vascular endothelial growth factor signaling pathway;GO:1902548 negative regulation of cellular response to vascular endothelial growth factor stimulus		G-protein coupled receptors:Family 2 (B) receptors; G-protein coupled receptors:GPCRs excl olfactory receptors; Predicted intracellular proteins	Plasma membrane (Supported); Additional: Vesicles		(M160)PID AVB3 INTEGRIN PATHWAY	(M5953)HALLMARK KRAS SIGNALING UP	0.0	0.0	0.0	0.0	0.0	0.0	0.0	0.0	0.0	0.0	0.0	0.0	0.0	0.0	0.0	0.0	0.0
ADGRB2	576	symbol	H. sapiens	576	H. sapiens	ADGRB2	adhesion G protein-coupled receptor B2	ADGRB2 is a gene that encodes a seven-span transmembrane protein belonging to the secretin receptor family. It is brain-specific and acts as an inhibitor of angiogenesis, the formation of new blood vessels. The mature peptide of ADGRB2 may be further cleaved into additional products. Alternative splicing of the gene results in multiple transcript variants.	There is limited information available on the disease implications of ADGRB2. However, some studies have suggested that mutations in this gene may be associated with certain neurological disorders, such as schizophrenia and bipolar disorder. Targeted drug discovery efforts for ADGRB2 are also limited, but some studies have explored the potential of using ADGRB2 inhibitors as a therapeutic strateg…	GO:0033173 calcineurin-NFAT signaling cascade;GO:0097720 calcineurin-mediated signaling;GO:0048016 inositol phosphate-mediated signaling		Transporters; G-protein coupled receptors:Family 2 (B) receptors; G-protein coupled receptors:GPCRs excl olfactory receptors; Predicted intracellular proteins	Plasma membrane (Supported)				0.0	0.0	0.0	0.0	0.0	0.0	0.0	0.0	0.0	0.0	0.0	0.0	0.0	0.0	0.0	0.0	0.0
ADGRF5	221395	symbol	H. sapiens	221395	H. sapiens	ADGRF5	adhesion G protein-coupled receptor F5	ADGRF5 is a human gene that encodes for adhesion G protein-coupled receptor F5. This gene is predicted to enable G protein-coupled receptor activity and is involved in G protein-coupled receptor signaling pathway and cell surface receptor signaling pathway. ADGRF5 is also predicted to act upstream of or within several processes, including glomerular filtration, pharyngeal arch artery morphogenesi…	ADGRF5 has been implicated in several diseases, including nephrotic syndrome, focal segmental glomerulosclerosis, and pulmonary fibrosis. Mutations in this gene have been associated with familial focal segmental glomerulosclerosis, a rare genetic disorder that affects the kidneys and can lead to kidney failure. Targeted drug discovery efforts for ADGRF5 are currently underway, with a focus on dev…	GO:0061626 pharyngeal arch artery morphogenesis;GO:0071073 positive regulation of phospholipid biosynthetic process;GO:1903727 positive regulation of phospholipid metabolic process		G-protein coupled receptors:Family 2 (B) receptors; G-protein coupled receptors:GPCRs excl olfactory receptors					0.0	0.0	0.0	0.0	0.0	1.0	0.0	0.0	0.0	0.0	0.0	0.0	0.0	0.0	1.0	0.0	0.0
AHNAK2	113146	symbol	H. sapiens	113146	H. sapiens	AHNAK2	AHNAK nucleoprotein 2	AHNAK nucleoprotein 2 (AHNAK2) is a large nucleoprotein that plays a role in calcium signaling by associating with calcium channel proteins. It has a tripartite domain structure with a short N-terminus and a long C-terminus, separated by a large body of repeats. The N-terminal PSD-95/Discs-large/ZO-1 (PDZ)-like domain is thought to function in the formation of stable homodimers. Alternative splic…	AHNAK2 has been implicated in various diseases, including cancer and cardiovascular disease. In cancer, AHNAK2 has been shown to be overexpressed in several types of tumors, including breast, lung, and pancreatic cancer. It has been suggested that AHNAK2 may play a role in cancer cell migration and invasion, making it a potential target for cancer therapy. In cardiovascular disease, AHNAK2 has be…	GO:0043484 regulation of RNA splicing;GO:0051252 regulation of RNA metabolic process;GO:0019219 regulation of nucleobase-containing compound metabolic process		Cancer-related genes:Mutational cancer driver genes; Predicted intracellular proteins	Cytosol (Enhanced); Additional: Plasma membrane				0.0	0.0	0.0	0.0	0.0	0.0	0.0	0.0	0.0	0.0	0.0	0.0	0.0	0.0	0.0	0.0	0.0
AKAP11	11215	symbol	H. sapiens	11215	H. sapiens	AKAP11	A-kinase anchoring protein 11	AKAP11 is a gene that encodes a member of the A-kinase anchor protein (AKAP) family. AKAPs bind to the regulatory subunit of protein kinase A (PKA) and localize the holoenzyme to specific locations within the cell. AKAP11 is highly expressed during spermatogenesis and in mature sperm, where it binds to the RI and RII subunits of PKA in the testis. It may play a role in cell cycle control in both …	There is limited information on the disease implications of AKAP11 mutations. However, some studies have suggested that AKAP11 may be involved in the development of certain cancers, including breast cancer and ovarian cancer. Targeted drug discovery efforts for AKAP11 are also limited, but some studies have explored the potential of AKAP11 as a therapeutic target for cancer treatment. One study f…	GO:0036010 protein localization to endosome;GO:0003091 renal water homeostasis;GO:0050891 multicellular organismal-level water homeostasis		Predicted intracellular proteins	Cytosol;Nucleoli;Plasma membrane (Approved)				0.0	0.0	0.0	0.0	0.0	0.0	0.0	0.0	0.0	0.0	0.0	0.0	0.0	0.0	0.0	0.0	0.0
ALKBH3	221120	symbol	H. sapiens	221120	H. sapiens	ALKBH3	alkB homolog 3, alpha-ketoglutarate dependent dioxygenase	ALKBH3 is a human gene that encodes for a protein called alkB homolog 3, which is an alpha-ketoglutarate dependent dioxygenase. This gene is similar to the Escherichia coli AlkB protein, which protects against the harmful effects of methylating agents by repairing specific DNA lesions in single-stranded DNA. ALKBH2 and ALKBH3 are homologs of the E. coli AlkB protein and are responsible for removi…	Research has shown that ALKBH3 may play a role in the development of various types of cancer, including breast, lung, and pancreatic cancer. In breast cancer, ALKBH3 has been found to be overexpressed, and its inhibition has been shown to reduce tumor growth. Targeted drug discovery efforts have focused on developing inhibitors of ALKBH3 as potential cancer therapies. One example is the small mol…	GO:0035552 oxidative single-stranded DNA demethylation;GO:0035553 oxidative single-stranded RNA demethylation;GO:0035513 oxidative RNA demethylation		ENZYME proteins:Oxidoreductases; Enzymes; Predicted intracellular proteins	Nucleoplasm (Supported); Additional: Mitochondria	Ascorbic acid			0.0	1.0	0.0	0.0	0.0	0.0	0.0	0.0	0.0	0.0	0.0	0.0	1.0	0.0	0.0	0.0	0.0
ANO9	338440	symbol	H. sapiens	338440	H. sapiens	ANO9	anoctamin 9	ANO9 is a gene that belongs to the TMEM16 family of proteins, which are involved in forming calcium-activated chloride channels in cell membranes. The exact function of ANO9 is not yet fully understood, but it is believed to have channel-forming abilities and may also act as a phospholipid scramblase. ANO9 has been found to be upregulated in stage II and III colorectal cancers, suggesting a poten…	There is limited information available on the disease implications of ANO9, but its upregulation in colorectal cancer suggests a potential role in cancer development or progression. Targeted drug discovery efforts for ANO9 are also limited, as its exact function and mechanism of action are not yet fully understood. However, some studies have suggested that ANO9 may be a potential therapeutic targ…	GO:1902939 negative regulation of intracellular calcium activated chloride channel activity;GO:1902938 regulation of intracellular calcium activated chloride channel activity;GO:0010360 negative regulation of anion channel activity		Transporters:Transporter channels and pores	Golgi apparatus (Uncertain)				0.0	0.0	0.0	0.0	0.0	0.0	0.0	0.0	0.0	0.0	0.0	0.0	0.0	0.0	0.0	0.0	0.0
ANPEP	290	symbol	H. sapiens	290	H. sapiens	ANPEP	alanyl aminopeptidase, membrane	ANPEP, also known as aminopeptidase N, is a gene that encodes for a protein located in the microvillar membrane of the small intestine and kidneys, as well as other plasma membranes. In the small intestine, ANPEP plays a role in the final digestion of peptides generated from protein hydrolysis. Its function in other cell types, such as proximal tubular epithelial cells, is less clear. ANPEP conta…	ANPEP has been implicated in various types of leukemia and lymphoma, including acute myeloid leukemia (AML), chronic lymphocytic leukemia (CLL), and Hodgkin's lymphoma. In AML, ANPEP expression is associated with poor prognosis and resistance to chemotherapy. Targeting ANPEP with monoclonal antibodies has shown promise in preclinical studies as a potential therapeutic strategy for AML. In CLL, AN…	GO:0043171 peptide catabolic process;GO:0046718 viral entry into host cell;GO:0044409 entry into host		Peptidases:Metallopeptidases; CD markers; ENZYME proteins:Hydrolases; Enzymes	Plasma membrane (Supported)	Ezetimibe; Icatibant	(M195)PID CMYB PATHWAY	(M5930)HALLMARK EPITHELIAL MESENCHYMAL TRANSITION	0.0	0.0	0.0	0.0	0.0	0.0	0.0	0.0	0.0	0.0	0.0	0.0	0.0	0.0	0.0	0.0	0.0
AOC1	26	symbol	H. sapiens	26	H. sapiens	AOC1	amine oxidase copper containing 1	AOC1 is a gene that encodes a membrane glycoprotein that is involved in the oxidation and deamination of certain compounds such as putrescine and histamine. This gene is inhibited by amiloride, a diuretic that works by closing sodium ion channels. There are multiple isoforms of the protein that are produced through alternative splicing of the transcript variants.	The AOC1 gene has been implicated in several diseases, including allergic reactions, asthma, and certain types of cancer. Inhibition of the protein encoded by AOC1 has been explored as a potential therapeutic strategy for these conditions. Several drug discovery efforts have focused on developing inhibitors of the AOC1 protein, with some promising results. For example, the drug PXS-4681A, which i…	GO:0035874 cellular response to copper ion starvation;GO:0120126 response to copper ion starvation;GO:0097184 response to azide		ENZYME proteins:Oxidoreductases; Predicted secreted proteins; Enzymes		Amiloride; Calcium; Diminazene			0.0	0.0	0.0	0.0	0.0	0.0	0.0	0.0	0.0	0.0	0.0	0.0	0.0	0.0	0.0	0.0	0.0
APOA5	116519	symbol	H. sapiens	116519	H. sapiens	APOA5	apolipoprotein A5	APOA5 is a gene that encodes for apolipoprotein A5, a protein that plays a crucial role in regulating plasma triglyceride levels, which is a major risk factor for coronary artery disease. This protein is a component of high-density lipoprotein and is similar to a rat protein that is upregulated in response to liver injury. Mutations in this gene have been linked to hypertriglyceridemia and hyperl…	Hypertriglyceridemia is a condition characterized by high levels of triglycerides in the blood, which is a major risk factor for cardiovascular disease. APOA5 gene mutations have been linked to this condition, and as a result, there has been significant interest in developing drugs that target this gene. One such drug is Volanesorsen, which is an antisense oligonucleotide that targets APOA5 mRNA …	GO:0010902 positive regulation of very-low-density lipoprotein particle remodeling;GO:0010901 regulation of very-low-density lipoprotein particle remodeling;GO:0010898 positive regulation of triglyceride catabolic process		Human disease related genes:Congenital disorders of metabolism:Congenital disorders of lipid/glycolipid metabolism; Human disease related genes:Endocrine and metabolic diseases:Other endocrine and metabolic diseases; Predicted secreted proteins; Disease related genes					0.0	0.0	0.0	0.0	0.0	0.0	0.0	0.0	0.0	0.0	0.0	0.0	0.0	0.0	0.0	0.0	0.0
AQP7	364	symbol	H. sapiens	364	H. sapiens	AQP7	aquaporin 7	AQP7, also known as aquaporin 7, is a gene that encodes a water-selective membrane channel protein. This protein is found in the plasma membrane and allows for the movement of water, glycerol, and urea across cell membranes. AQP7 is highly expressed in adipose tissue, where it facilitates the efflux of glycerol. In the proximal straight tubules of the kidney, AQP7 is localized to the apical membr…	There is limited information on the disease implications of AQP7. However, studies have suggested that AQP7 may play a role in obesity and diabetes. In obese individuals, AQP7 expression is reduced in adipose tissue, leading to impaired glycerol efflux and increased fat accumulation. In diabetic patients, AQP7 expression is also reduced, which may contribute to insulin resistance and impaired glu…	GO:0015793 glycerol transmembrane transport;GO:0071918 urea transmembrane transport;GO:0015840 urea transport		Human disease related genes:Endocrine and metabolic diseases:Other endocrine and metabolic diseases; Transporters:Transporter channels and pores; Predicted intracellular proteins				(M5935)HALLMARK FATTY ACID METABOLISM	0.0	0.0	0.0	0.0	0.0	0.0	0.0	0.0	0.0	0.0	0.0	0.0	0.0	0.0	0.0	0.0	0.0
ARHGEF37	389337	symbol	H. sapiens	389337	H. sapiens	ARHGEF37	Rho guanine nucleotide exchange factor 37	ARHGEF37 is a human gene that is predicted to have guanyl-nucleotide exchange factor activity and be involved in the regulation of catalytic activity. It is also predicted to be located in the cytoplasm. This information is provided by the Alliance of Genome Resources as of April 2022.	Unfortunately, there is currently limited information available on the disease implications and targeted drug discovery efforts for ARHGEF37. This may be due to the fact that the gene is relatively understudied and its exact function and role in disease pathogenesis are not yet fully understood. As a result, there are currently no drugs on the market that specifically target ARHGEF37. However, as…			Predicted intracellular proteins	Cytosol (Approved)				0.0	0.0	0.0	0.0	0.0	0.0	0.0	0.0	0.0	0.0	0.0	0.0	0.0	0.0	0.0	0.0	0.0
ATRIP	84126	symbol	H. sapiens	84126	H. sapiens	ATRIP	ATR interacting protein	ATRIP (ATR interacting protein) is a gene that plays a crucial role in the DNA damage checkpoint. The protein encoded by this gene binds to single-stranded DNA coated with replication protein A and interacts with the ataxia telangiectasia and Rad3 related protein kinase. This interaction results in the accumulation of the protein at intranuclear foci induced by DNA damage. Multiple transcript var…	ATRIP mutations have been associated with various diseases, including breast cancer and Fanconi anemia. In breast cancer, ATRIP expression is often upregulated, leading to increased DNA damage repair and resistance to chemotherapy. Targeting ATRIP has been proposed as a potential therapeutic strategy for breast cancer. In Fanconi anemia, mutations in ATRIP lead to impaired DNA damage response and…	GO:0000077 DNA damage checkpoint signaling;GO:0031570 DNA integrity checkpoint signaling;GO:2000779 regulation of double-strand break repair		Predicted intracellular proteins	Nucleoplasm (Supported)		(M46)PID ATR PATHWAY; (M1)PID FANCONI PATHWAY		0.0	1.0	1.0	0.0	0.0	0.0	0.0	0.0	0.0	1.0	0.0	0.0	0.0	0.0	0.0	0.0	0.0
AZI2	64343	symbol	H. sapiens	64343	H. sapiens	AZI2	5-azacytidine induced 2	AZI2, also known as NAP1, is a human gene that plays a role in activating NFKB-dependent gene expression by activating IKK-related kinases like NAK. This gene was induced by 5-azacytidine, a drug used in cancer treatment, and is involved in regulating immune responses and inflammation. AZI2 is important for the proper functioning of the immune system and has been linked to various diseases, inclu…	AZI2 has been implicated in various diseases, including cancer and autoimmune disorders. In cancer, AZI2 has been shown to be downregulated in several types of tumors, including breast, lung, and colon cancer. This suggests that AZI2 may act as a tumor suppressor gene and its loss may contribute to cancer development. In autoimmune disorders, AZI2 has been linked to the regulation of T-cell activ…	GO:0044565 dendritic cell proliferation;GO:0097028 dendritic cell differentiation;GO:0060337 type I interferon-mediated signaling pathway		Predicted intracellular proteins					0.0	0.0	0.0	0.0	0.0	0.0	0.0	0.0	0.0	0.0	0.0	0.0	0.0	0.0	0.0	0.0	0.0
BPI	671	symbol	H. sapiens	671	H. sapiens	BPI	bactericidal permeability increasing protein	The BPI gene encodes a protein called bactericidal permeability increasing protein, which is found in human neutrophil granules and has the ability to kill gram-negative bacteria. This protein binds to lipopolysaccharides, which are found on the outer membrane of gram-negative bacteria, and disrupts their permeability, ultimately leading to their death. BPI is an important component of the innate…	Mutations in the BPI gene have been associated with increased susceptibility to infections, particularly those caused by gram-negative bacteria. In addition, decreased levels of BPI have been observed in patients with sepsis, a life-threatening condition caused by a severe bacterial infection. Targeted drug discovery efforts have focused on developing drugs that mimic the bactericidal activity of…	GO:0043031 negative regulation of macrophage activation;GO:0032717 negative regulation of interleukin-8 production;GO:0031663 lipopolysaccharide-mediated signaling pathway		Predicted secreted proteins; Transporters:Transporter channels and pores; Predicted intracellular proteins		Di-Stearoyl-3-Sn-Phosphatidylcholine			0.0	0.0	0.0	0.0	0.0	1.0	0.0	0.0	0.0	0.0	0.0	0.0	0.0	0.0	0.0	0.0	0.0
BPIFB3	359710	symbol	H. sapiens	359710	H. sapiens	BPIFB3	BPI fold containing family B member 3	BPIFB3 is a human gene that belongs to the BPI fold containing family B member 3. It is predicted to have lipid binding activity and is located in the cytoplasm. This information is provided by the Alliance of Genome Resources as of April 2022.	There is limited information available on the disease implications of BPIFB3. However, some studies have suggested that it may play a role in inflammatory bowel disease (IBD) and colorectal cancer. Targeted drug discovery efforts for BPIFB3 are also limited, as its function and role in disease are not well understood. Currently, there are no drugs on the market that specifically target BPIFB3. Ho…	GO:0045087 innate immune response;GO:0098542 defense response to other organism;GO:0051707 response to other organism		Predicted secreted proteins					0.0	0.0	0.0	0.0	0.0	0.0	0.0	0.0	0.0	0.0	0.0	0.0	0.0	0.0	0.0	0.0	0.0
BPIFB4	149954	symbol	H. sapiens	149954	H. sapiens	BPIFB4	BPI fold containing family B member 4	BPIFB4 is a human gene that belongs to the BPI fold containing family B member 4. It is predicted to have the ability to bind to lipids and is expected to be present in both the cytoplasm and extracellular region. This information has been provided by the Alliance of Genome Resources in April 2022.	There is limited information available on the disease implications of BPIFB4. However, some studies have suggested that it may play a role in the pathogenesis of inflammatory bowel disease (IBD) and colorectal cancer. Targeted drug discovery efforts for BPIFB4 are also limited, as it is a relatively understudied gene. However, some studies have suggested that targeting BPIFB4 may have potential t…			Predicted secreted proteins	Actin filaments;Cytosol (Approved)				0.0	0.0	0.0	0.0	0.0	0.0	0.0	0.0	0.0	0.0	0.0	0.0	0.0	0.0	0.0	0.0	0.0
C26H6ORF222						None	None	None	None	None	None	None	None	None	None	None	nan	nan	nan	nan	nan	nan	nan	nan	nan	nan	nan	nan	nan	nan	nan	nan	nan
C8A	731	symbol	H. sapiens	731	H. sapiens	C8A	complement C8 alpha chain	The C8A gene encodes the alpha subunit of complement C8, which is a component of the complement system. C8 is made up of three polypeptides, alpha, beta, and gamma, and participates in the formation of the membrane attack complex (MAC). The MAC is responsible for disrupting bacterial membrane organization by forming a pore on bacterial membranes. Mutations in the C8A gene can cause complement C8 …	Complement C8 alpha-gamma deficiency is a rare genetic disorder that affects the immune system's ability to fight off bacterial infections. Individuals with this deficiency are more susceptible to recurrent bacterial infections, particularly Neisseria meningitidis and Neisseria gonorrhoeae. There are currently no targeted drug discovery efforts for this specific deficiency, but treatment options …	GO:0006957 complement activation, alternative pathway;GO:0006958 complement activation, classical pathway;GO:0002455 humoral immune response mediated by circulating immunoglobulin		Human disease related genes:Immune system diseases:Primary immunodeficiency; Disease related genes; Potential drug targets; Predicted secreted proteins; Transporters:Transporter channels and pores		Zinc; Zinc acetate		(M5946)HALLMARK COAGULATION	0.0	0.0	0.0	0.0	0.0	0.0	1.0	0.0	0.0	0.0	0.0	0.0	0.0	0.0	0.0	0.0	0.0
CA9	768	symbol	H. sapiens	768	H. sapiens	CA9	carbonic anhydrase 9	CA9, also known as carbonic anhydrase 9, is a zinc metalloenzyme that plays a role in the reversible hydration of carbon dioxide. It is part of a large family of carbonic anhydrases that participate in various biological processes, including respiration, acid-base balance, and the formation of bodily fluids. CA9 is a transmembrane protein and is one of only two tumor-associated carbonic anhydrase…	CA9 has been identified as a potential therapeutic target for the treatment of clear-cell renal cell carcinoma (ccRCC), as it is highly expressed in these tumors. Several studies have investigated the use of CA9 inhibitors as a potential treatment for ccRCC, with promising results in preclinical models. One example is SLC-0111, a CA9 inhibitor that has shown efficacy in reducing tumor growth in m…	GO:0033574 response to testosterone;GO:1901654 response to ketone;GO:0001666 response to hypoxia		ENZYME proteins:Lyases; Enzymes; Transporters:Accessory Factors Involved in Transport; Predicted intracellular proteins; FDA approved drug targets:Small molecule drugs	Plasma membrane (Supported)	Benzthiazide; Hydroflumethiazide; Zonisamide; Girentuximab; Ellagic acid; Sodium carbonate	(M255)PID HIF1 TFPATHWAY		0.0	0.0	0.0	0.0	0.0	0.0	0.0	0.0	0.0	0.0	0.0	0.0	0.0	0.0	0.0	0.0	0.0
CABIN1	23523	symbol	H. sapiens	23523	H. sapiens	CABIN1	calcineurin binding protein 1	CABIN1, also known as calcineurin binding protein 1, is a human gene that encodes a protein that plays a crucial role in the T-cell receptor-mediated signal transduction pathway. The protein binds specifically to the activated form of calcineurin and inhibits calcineurin-mediated signal transduction. CABIN1 is found in the nucleus and contains a leucine zipper domain as well as several PEST motif…	Research has shown that CABIN1 may have implications in various diseases and conditions, including cancer, Alzheimer's disease, and autoimmune disorders. In cancer, CABIN1 has been found to be downregulated in several types of tumors, and its overexpression has been shown to inhibit tumor growth and metastasis. In Alzheimer's disease, CABIN1 has been implicated in the regulation of tau protein, w…	GO:0006334 nucleosome assembly;GO:0034728 nucleosome organization;GO:0065004 protein-DNA complex assembly		Predicted intracellular proteins	Cytosol;Nucleoplasm (Approved)		(M235)PID TCR CALCIUM PATHWAY; (M113)PID NFAT 3PATHWAY		0.0	0.0	0.0	0.0	0.0	0.0	0.0	0.0	0.0	0.0	0.0	0.0	0.0	0.0	0.0	0.0	0.0
CACNG1	786	symbol	H. sapiens	786	H. sapiens	CACNG1	calcium voltage-gated channel auxiliary subunit gamma 1	CACNG1 is a gene that encodes for the gamma subunit of voltage-dependent calcium channels, which are composed of five subunits. This particular gamma subunit is found in skeletal muscle 1,4-dihydropyridine-sensitive calcium channels and plays a role in excitation-contraction coupling. CACNG1 is part of a subfamily of the PMP-22/EMP/MP20 family and is located in a cluster with two family members t…	There is limited information on the disease implications of CACNG1 mutations. However, mutations in other subunits of voltage-dependent calcium channels have been associated with various diseases, including epilepsy, ataxia, and cardiac arrhythmias. Targeted drug discovery efforts for voltage-dependent calcium channels have focused on developing drugs that modulate channel activity for the treatm…	GO:0070296 sarcoplasmic reticulum calcium ion transport;GO:1902514 regulation of calcium ion transmembrane transport via high voltage-gated calcium channel;GO:0045933 positive regulation of muscle contraction		Transporters:Accessory Factors Involved in Transport; FDA approved drug targets:Small molecule drugs		Ergocalciferol; Enflurane; Ibutilide; Diltiazem; Spironolactone; Lercanidipine; Ethanol; Fluspirilene; Butamben; Bioallethrin		(M5909)HALLMARK MYOGENESIS; (M5956)HALLMARK KRAS SIGNALING DN	0.0	0.0	0.0	0.0	0.0	0.0	0.0	0.0	0.0	0.0	0.0	0.0	0.0	0.0	0.0	0.0	0.0
CARTPT	9607	symbol	H. sapiens	9607	H. sapiens	CARTPT	CART prepropeptide	The CARTPT gene encodes a preproprotein that is processed to produce multiple biologically active peptides. These peptides are involved in regulating appetite, energy balance, body weight, reward and addiction, and the stress response. In rodents, the expression of a similar gene is increased after exposure to cocaine and amphetamine. Mutations in CARTPT are linked to an increased risk of obesity…	There are currently no drugs on the market that specifically target the CARTPT gene. However, research has shown that targeting the peptides produced by this gene may have therapeutic potential for obesity, addiction, and stress-related disorders. For example, a synthetic peptide derived from CARTPT called cocaine- and amphetamine-regulated transcript (CART) has been shown to reduce food intake a…	GO:0070253 somatostatin secretion;GO:0032812 positive regulation of epinephrine secretion;GO:0070093 negative regulation of glucagon secretion		Human disease related genes:Endocrine and metabolic diseases:Other endocrine and metabolic diseases; Predicted secreted proteins; FDA approved drug targets:Small molecule drugs		Amphetamine		(M5950)HALLMARK ALLOGRAFT REJECTION	0.0	0.0	0.0	0.0	0.0	0.0	0.0	0.0	0.0	0.0	0.0	0.0	0.0	0.0	0.0	0.0	0.0
CASP8AP2	9994	symbol	H. sapiens	9994	H. sapiens	CASP8AP2	caspase 8 associated protein 2	CASP8AP2, also known as caspase 8 associated protein 2, is a human gene that encodes a protein highly similar to FLASH, a mouse apoptotic protein. Studies suggest that CASP8AP2 may be a component of the death-inducing signaling complex that regulates Fas-mediated apoptosis. Alternative splicing of the gene results in multiple transcript variants that encode the same protein.	Research on CASP8AP2 has suggested its involvement in various diseases, including cancer, autoimmune disorders, and neurodegenerative diseases. In particular, studies have shown that CASP8AP2 may play a role in the development and progression of certain types of cancer, such as breast cancer and hepatocellular carcinoma. Targeted drug discovery efforts have focused on developing inhibitors of CAS…	GO:0036337 Fas signaling pathway;GO:0008625 extrinsic apoptotic signaling pathway via death domain receptors;GO:0071260 cellular response to mechanical stimulus		Predicted intracellular proteins	Nuclear bodies;Nucleoli (Approved)		(M13096)SA PROGRAMMED CELL DEATH	(M5901)HALLMARK G2M CHECKPOINT	0.0	0.0	0.0	0.0	0.0	0.0	0.0	0.0	0.0	0.0	0.0	0.0	0.0	0.0	0.0	0.0	0.0
CCDC198	55195	symbol	H. sapiens	55195	H. sapiens	CCDC198	coiled-coil domain containing 198	CCDC198 is a human gene that encodes for a protein called coiled-coil domain containing 198. This protein is involved in the regulation of cell division and is thought to play a role in the development of certain types of cancer. CCDC198 contains a coiled-coil domain, which is a structural motif that allows proteins to interact with each other and form complex structures. Mutations in this gene h…	There is limited information available on the disease implications of CCDC198, as it is a relatively newly discovered gene. However, mutations in this gene have been associated with Joubert syndrome, a rare genetic disorder that affects the development of the brain and nervous system. There are currently no targeted drug discovery efforts for CCDC198, as its function is not yet fully understood. …			Predicted intracellular proteins	Cytosol (Uncertain); Additional: Nucleoplasm				0.0	0.0	0.0	0.0	0.0	0.0	0.0	0.0	0.0	0.0	0.0	0.0	0.0	0.0	0.0	0.0	0.0
CCDC92	80212	symbol	H. sapiens	80212	H. sapiens	CCDC92	coiled-coil domain containing 92	CCDC92 is a human gene that encodes for a protein containing a coiled-coil domain. This protein is involved in enabling identical protein binding activity and is located in various cellular structures including the centriole, centrosome, and nucleoplasm. The function of CCDC92 is not fully understood, but it is believed to play a role in cell division and organization of the cytoskeleton. Mutatio…	Mutations in the CCDC92 gene have been associated with various diseases, including cancer and ciliary dyskinesia. In cancer, CCDC92 has been found to be overexpressed in several types of tumors, including breast, lung, and ovarian cancer. Targeting CCDC92 with small molecule inhibitors has been proposed as a potential therapeutic strategy for these cancers. However, there are currently no drugs o…	GO:0050688 regulation of defense response to virus;GO:0002831 regulation of response to biotic stimulus;GO:0045087 innate immune response		Predicted intracellular proteins	Centrosome (Supported); Additional: Nucleoplasm				0.0	0.0	0.0	0.0	0.0	0.0	0.0	0.0	0.0	0.0	0.0	0.0	0.0	0.0	0.0	0.0	0.0
CCM2L	140706	symbol	H. sapiens	140706	H. sapiens	CCM2L	CCM2 like scaffold protein	CCM2L is a gene that is predicted to play a role in several biological processes, including heart development, regulation of cell-cell adhesion, and regulation of fibroblast growth factor production. It is a scaffold protein that is similar to CCM2, which is known to be involved in the formation of cerebral cavernous malformations. While the exact function of CCM2L is not yet fully understood, it…	Unfortunately, there is currently limited information available on the disease implications of CCM2L and targeted drug discovery efforts. As of April 2022, there are no known drugs on the market that specifically target CCM2L. However, given its potential role in heart development and cell adhesion, it is possible that future research may identify CCM2L as a target for drug development in cardiov…	GO:0003007 heart morphogenesis;GO:0007507 heart development;GO:0072359 circulatory system development		Predicted intracellular proteins	Nucleoplasm (Supported)				0.0	0.0	0.0	0.0	0.0	0.0	0.0	0.0	0.0	0.0	0.0	0.0	0.0	0.0	0.0	0.0	0.0
CCNT1	904	symbol	H. sapiens	904	H. sapiens	CCNT1	cyclin T1	CCNT1 is a gene that encodes a protein called cyclin T1, which is a major subunit of positive transcription elongation factor b (p-TEFb). Cyclin T1 tightly associates with cyclin-dependent kinase 9 to form a complex that is involved in triggering transcript elongation through phosphorylation of the carboxy-terminal domain of the largest RNA polymerase II subunit. This complex is also a cofactor o…	CCNT1 has been implicated in various diseases, including cancer, HIV-1 infection, and neurological disorders. Overexpression of CCNT1 has been observed in several types of cancer, including breast, lung, and prostate cancer, and is associated with tumor growth and poor prognosis. Therefore, CCNT1 has been identified as a potential therapeutic target for cancer treatment. Several drugs targeting C…	GO:0043923 positive regulation by host of viral transcription;GO:0032968 positive regulation of transcription elongation by RNA polymerase II;GO:0032786 positive regulation of DNA-templated transcription, elongation		Predicted intracellular proteins	Nucleoplasm (Enhanced)			(M5901)HALLMARK G2M CHECKPOINT	0.0	0.0	0.0	0.0	0.0	0.0	0.0	0.0	0.0	0.0	0.0	0.0	0.0	0.0	0.0	0.0	0.0
CCSER2	54462	symbol	H. sapiens	54462	H. sapiens	CCSER2	coiled-coil serine rich protein 2	CCSER2, or coiled-coil serine rich protein 2, is a human gene that is predicted to have microtubule binding activity and to act upstream of or within microtubule bundle formation. It is also predicted to be located in the cytoplasm and microtubule cytoskeleton. This information was provided by the Alliance of Genome Resources in April 2022.	Unfortunately, there is currently limited information available on the disease implications and targeted drug discovery efforts for CCSER2. As of April 2022, there are no drugs on the market that specifically target CCSER2. However, further research on the function and role of CCSER2 in disease may lead to the development of targeted therapies in the future. It is important to note that the lack …	GO:0001578 microtubule bundle formation;GO:0000226 microtubule cytoskeleton organization;GO:0007017 microtubule-based process		Predicted intracellular proteins	Cytosol;Nucleoplasm (Approved)			(M5953)HALLMARK KRAS SIGNALING UP	0.0	0.0	0.0	1.0	0.0	0.0	0.0	0.0	0.0	0.0	0.0	0.0	0.0	0.0	0.0	0.0	0.0
CD40	958	symbol	H. sapiens	958	H. sapiens	CD40	CD40 molecule	CD40 is a gene that encodes a receptor on antigen-presenting cells of the immune system. This receptor is essential for mediating a variety of immune and inflammatory responses, including T cell-dependent immunoglobulin class switching, memory B cell development, and germinal center formation. The gene is regulated by the AT-hook transcription factor AKNA, which coordinates the expression of the …	CD40 has been implicated in various diseases, including autoimmune disorders, cancer, and infectious diseases. In autoimmune disorders, CD40 signaling plays a critical role in the activation of autoreactive T cells and the production of autoantibodies. In cancer, CD40 agonists have been developed as immunotherapeutic agents to stimulate anti-tumor immune responses. In infectious diseases, CD40 si…	GO:0035666 TRIF-dependent toll-like receptor signaling pathway;GO:0090037 positive regulation of protein kinase C signaling;GO:0048304 positive regulation of isotype switching to IgG isotypes		Human disease related genes:Immune system diseases:Primary immunodeficiency; Disease related genes; Predicted secreted proteins; CD markers; Cancer-related genes:Candidate cancer biomarkers		Lucatumumab; Dacetuzumab	(M45)PID CD40 PATHWAY; (M12705)SIG CD40PATHWAYMAP	(M5913)HALLMARK INTERFERON GAMMA RESPONSE; (M5932)HALLMARK INFLAMMATORY RESPONSE; (M5950)HALLMARK ALLOGRAFT REJECTION	0.0	0.0	0.0	0.0	0.0	0.0	1.0	0.0	1.0	0.0	0.0	0.0	0.0	0.0	0.0	0.0	0.0
CD7	924	symbol	H. sapiens	924	H. sapiens	CD7	CD7 molecule	CD7 is a gene that encodes a transmembrane protein belonging to the immunoglobulin superfamily. This protein is present on thymocytes and mature T cells and plays a crucial role in T-cell interactions and T-cell/B-cell interaction during early lymphoid development. The CD7 molecule is essential for the proper functioning of the immune system and is involved in the regulation of T-cell activation …	Mutations in the CD7 gene have been associated with various immune disorders, including T-cell lymphoma and autoimmune diseases. Targeted drug discovery efforts have focused on developing therapies that modulate the activity of CD7 in these conditions. One example is the monoclonal antibody alemtuzumab, which targets CD52, a protein that is highly expressed on T cells and B cells, and is used to …	GO:0042110 T cell activation;GO:0007169 transmembrane receptor protein tyrosine kinase signaling pathway;GO:0046649 lymphocyte activation		CD markers; Predicted intracellular proteins				(M5950)HALLMARK ALLOGRAFT REJECTION	0.0	0.0	0.0	0.0	0.0	0.0	0.0	0.0	0.0	0.0	0.0	0.0	0.0	0.0	0.0	0.0	0.0
CD79B	974	symbol	H. sapiens	974	H. sapiens	CD79B	CD79b molecule	CD79B is a gene that encodes the Ig-beta protein, which is a component of the B lymphocyte antigen receptor complex. This complex includes surface immunoglobulin (Ig), which is the antigen-specific component, and two other proteins, Ig-alpha and Ig-beta, that are necessary for the expression and function of the B-cell antigen receptor. The Ig-beta protein is essential for the signaling and activa…	Mutations in the CD79B gene have been associated with various B-cell malignancies, including chronic lymphocytic leukemia (CLL), diffuse large B-cell lymphoma (DLBCL), and mantle cell lymphoma (MCL). Targeted drug discovery efforts have focused on developing drugs that inhibit the B-cell receptor signaling pathway, which is dependent on the Ig-beta protein. One example of a successful drug target…	GO:0050853 B cell receptor signaling pathway;GO:0030183 B cell differentiation;GO:0050851 antigen receptor-mediated signaling pathway		Human disease related genes:Immune system diseases:Primary immunodeficiency; Human disease related genes:Cancers:Cancers of haematopoietic and lymphoid tissues; Disease related genes; CD markers; FDA approved drug targets:Biotech drugs; Cancer-related genes:Mutated cancer genes	Plasma membrane (Supported); Additional: Cytosol;Nucleoplasm	Polatuzumab vedotin	(M10)PID BCR 5PATHWAY	(M5947)HALLMARK IL2 STAT5 SIGNALING	0.0	0.0	0.0	0.0	0.0	0.0	1.0	0.0	0.0	0.0	0.0	0.0	0.0	0.0	0.0	0.0	0.0
CDHR5	53841	symbol	H. sapiens	53841	H. sapiens	CDHR5	cadherin related family member 5	CDHR5 is a gene that belongs to the cadherin superfamily and encodes a mucin-like protein. The gene contains nonpolymorphic tandem repeats rich in proline, serine, and threonine, similar to mucin proteins, as well as calcium-binding motifs found in all cadherins. The specific function of this protein is not yet known, and the role of its hybrid extracellular region is also unclear. Different isof…	There is limited information available on the disease implications of CDHR5. However, some studies have suggested that mutations in this gene may be associated with the development of certain types of cancer, including lung cancer and colorectal cancer. Targeted drug discovery efforts for CDHR5 are also limited, as the specific function of the protein encoded by this gene is not yet fully underst…	GO:0090675 intermicrovillar adhesion;GO:1904970 brush border assembly;GO:0032532 regulation of microvillus length		Predicted intracellular proteins					0.0	0.0	0.0	0.0	0.0	0.0	0.0	0.0	0.0	0.0	0.0	0.0	0.0	0.0	0.0	0.0	0.0
CDK10	8558	symbol	H. sapiens	8558	H. sapiens	CDK10	cyclin dependent kinase 10	CDK10, or cyclin dependent kinase 10, is a protein that belongs to the CDK subfamily of the Ser/Thr protein kinase family. This subfamily is similar to the gene products of S. cerevisiae cdc28 and S. pombe cdc2, and is essential for cell cycle progression. CDK10 has been shown to play a role in cellular proliferation and is limited to cell cycle G2-M phase. There are multiple transcript variants …	There is limited information available on the disease implications of CDK10. However, some studies have suggested that CDK10 may play a role in cancer progression and metastasis. Targeted drug discovery efforts for CDK10 are also limited, but some studies have explored the potential of CDK10 inhibitors as a therapeutic strategy for cancer treatment. One example of a CDK10 inhibitor is THZ531, whi…	GO:0007089 traversing start control point of mitotic cell cycle;GO:1902018 negative regulation of cilium assembly;GO:0120033 negative regulation of plasma membrane bounded cell projection assembly	yes	Disease related genes; Enzymes; ENZYME proteins:Transferases; Human disease related genes:Congenital malformations:Other congenital malformations; Potential drug targets; Kinases:CMGC Ser/Thr protein kinases; Predicted intracellular proteins	Midbody;Midbody ring;Nucleoplasm (Uncertain)				0.0	0.0	0.0	0.0	0.0	0.0	0.0	0.0	0.0	0.0	1.0	0.0	0.0	0.0	0.0	0.0	0.0
CENPJ	55835	symbol	H. sapiens	55835	H. sapiens	CENPJ	centromere protein J	CENPJ is a gene that belongs to the centromere protein family and plays a crucial role in maintaining centrosome integrity and normal spindle morphology during cell division. It is also involved in microtubule disassembly at the centrosome and can function as a transcriptional coactivator in the Stat5 signaling pathway and NF-kappaB-mediated transcription. Mutations in this gene are associated wi…	Mutations in the CENPJ gene have been linked to primary autosomal recessive microcephaly (MCPH), a rare genetic disorder characterized by a significantly reduced head circumference and intellectual disability. There is currently no cure for MCPH, and treatment is mainly supportive and focused on managing symptoms. However, research efforts are underway to develop targeted therapies for this condi…	GO:0030954 astral microtubule nucleation;GO:0061511 centriole elongation;GO:1903724 positive regulation of centriole elongation		Human disease related genes:Congenital malformations:Other congenital malformations; Human disease related genes:Congenital malformations:Congenital malformations of the nervous system; Predicted intracellular proteins; Disease related genes	Centrosome (Supported)			(M5893)HALLMARK MITOTIC SPINDLE	0.0	0.0	0.0	1.0	0.0	0.0	0.0	0.0	0.0	0.0	1.0	0.0	0.0	0.0	0.0	0.0	0.0
CEP350	9857	symbol	H. sapiens	9857	H. sapiens	CEP350	centrosomal protein 350	CEP350 is a large protein that contains a CAP-Gly domain commonly found in cytoskeleton-associated proteins. It is primarily located in the centrosome, a non-membranous organelle that serves as the primary microtubule-organizing center in animal cells. CEP350 interacts directly with another large centrosomal protein and is necessary for anchoring microtubules at the centrosome. It is also involve…	Research on CEP350 is still in its early stages, and there is limited information available on its disease implications and targeted drug discovery efforts. However, recent studies have suggested that mutations in CEP350 may be associated with a range of disorders, including ciliopathies, neurodevelopmental disorders, and cancer. For example, mutations in CEP350 have been linked to Joubert syndro…	GO:0071539 protein localization to centrosome;GO:1905508 protein localization to microtubule organizing center;GO:0034453 microtubule anchoring		Predicted intracellular proteins	Centrosome (Enhanced)				0.0	0.0	0.0	1.0	0.0	0.0	0.0	0.0	0.0	0.0	0.0	0.0	0.0	0.0	0.0	0.0	0.0
CEP95	90799	symbol	H. sapiens	90799	H. sapiens	CEP95	centrosomal protein 95	CEP95 is a human gene that encodes for the centrosomal protein 95. This protein is primarily located in the centrosome and spindle pole, which are important structures involved in cell division. The function of CEP95 is not fully understood, but it is believed to play a role in regulating microtubule organization and spindle assembly during mitosis. Mutations in CEP95 have been associated with va…	There is limited information available on targeted drug discovery efforts for CEP95, as its function and role in disease development are not fully understood. However, mutations in CEP95 have been associated with various types of cancer, including breast and lung cancer. Therefore, targeting CEP95 may have potential therapeutic implications for these cancers. Currently, there are no drugs on the …			Predicted intracellular proteins	Cytosol (Uncertain); Additional: Centriolar satellite				0.0	0.0	0.0	0.0	0.0	0.0	0.0	0.0	0.0	0.0	0.0	0.0	0.0	0.0	0.0	0.0	0.0
CFAP251	144406	symbol	H. sapiens	144406	H. sapiens	CFAP251	cilia and flagella associated protein 251	CFAP251 is a gene that belongs to the WD repeat-containing family of proteins. This gene is involved in the formation of protein-protein complexes in various biological pathways. CFAP251 is associated with the determination of mean platelet volume (MPV), and variations in this gene have been linked to differences in MPV. The gene undergoes alternative splicing, resulting in multiple transcript va…	There is limited information available on the disease implications of CFAP251. However, some studies have suggested that variations in this gene may be associated with an increased risk of developing certain types of cancer, such as breast cancer and lung cancer. As of now, there are no targeted drug discovery efforts specifically focused on CFAP251. However, the protein-protein interaction pathw…	GO:0030317 flagellated sperm motility;GO:0097722 sperm motility;GO:0060294 cilium movement involved in cell motility		Human disease related genes:Reproductive system diseases:Reproductive system diseases; Predicted intracellular proteins; Disease related genes	Cytosol;Plasma membrane (Approved)				0.0	0.0	0.0	0.0	0.0	0.0	0.0	0.0	0.0	0.0	0.0	0.0	0.0	0.0	0.0	0.0	0.0
CGN	57530	symbol	H. sapiens	57530	H. sapiens	CGN	cingulin	Cingulin, encoded by the CGN gene, is a protein that plays a role in the assembly of tight junctions between epithelial cells. It is involved in the organization of the microtubule cytoskeleton and enables binding to cadherins. Cingulin is located in the plasma membrane and bicellular tight junctions.	There is limited information available on the disease implications of the CGN gene. However, studies have suggested that cingulin may play a role in the pathogenesis of inflammatory bowel disease (IBD) and colorectal cancer. Targeted drug discovery efforts for cingulin are also limited, but some studies have explored the potential of cingulin as a therapeutic target for IBD. One study found that …	GO:0000226 microtubule cytoskeleton organization;GO:0007017 microtubule-based process;GO:0007010 cytoskeleton organization		Predicted intracellular proteins	Cell Junctions;Plasma membrane (Supported)				0.0	0.0	0.0	1.0	0.0	0.0	0.0	0.0	0.0	0.0	0.0	0.0	0.0	0.0	0.0	0.0	0.0
CHAF1A	10036	symbol	H. sapiens	10036	H. sapiens	CHAF1A	chromatin assembly factor 1 subunit A	CHAF1A is a subunit of the nuclear complex Chromatin Assembly Factor I (CAF1), which also includes subunits p50 and p60. CAF1 is responsible for assembling histone octamers onto replicating DNA in vitro.	Mutations in CHAF1A have been associated with several diseases, including breast cancer, ovarian cancer, and neuroblastoma. In breast cancer, CHAF1A has been found to be overexpressed, leading to increased cell proliferation and tumor growth. Targeted drug discovery efforts have focused on developing inhibitors of CHAF1A to prevent its overexpression and inhibit tumor growth. One example is the s…	GO:0006335 DNA replication-dependent chromatin assembly;GO:0006334 nucleosome assembly;GO:0034728 nucleosome organization		Predicted intracellular proteins	Nucleoplasm (Supported); Additional: Cytosol			(M5901)HALLMARK G2M CHECKPOINT	0.0	1.0	0.0	0.0	0.0	0.0	0.0	0.0	0.0	0.0	0.0	0.0	0.0	0.0	0.0	0.0	0.0
CKAP2L	150468	symbol	H. sapiens	150468	H. sapiens	CKAP2L	cytoskeleton associated protein 2 like	CKAP2L is a gene that encodes a protein believed to be crucial to neural stem or progenitor cells during mitosis. Mutations in this gene have been linked to spindle organization defects, including lagging chromosomes, chromatin bridges, and mitotic spindle defects. These mutations have also been associated with Filippi syndrome, a condition characterized by microcephaly, growth defects, intellect…	There are currently no targeted drug discovery efforts specifically focused on CKAP2L, as it is not yet a well-established drug target. However, the association of mutations in this gene with Filippi syndrome highlights the potential importance of understanding its role in neural development and mitosis. There are currently no drugs on the market that target CKAP2L specifically. However, there ar…			Human disease related genes:Congenital malformations:Other congenital malformations; Predicted intracellular proteins; Disease related genes	Microtubules;Mitotic spindle (Supported); Additional: Cytosol				0.0	0.0	0.0	0.0	0.0	0.0	0.0	0.0	0.0	0.0	0.0	0.0	0.0	0.0	0.0	0.0	0.0
CLCN1	1180	symbol	H. sapiens	1180	H. sapiens	CLCN1	chloride voltage-gated channel 1	CLCN1 is a gene that encodes for a protein that regulates the electric excitability of the skeletal muscle membrane. It is a member of the CLCN family of voltage-dependent chloride channel genes, which comprises nine members that share significant sequence homology but demonstrate diverse functional characteristics. Mutations in CLCN1 can cause two forms of inherited human muscle disorders: reces…	Mutations in the CLCN1 gene can lead to two types of muscle disorders: recessive generalized myotonia congenita (Becker) and dominant myotonia (Thomsen). These disorders are characterized by muscle stiffness and difficulty relaxing after contraction. There are currently no targeted drugs available for these disorders, and treatment is focused on managing symptoms. However, research is ongoing to …	GO:0019227 neuronal action potential propagation;GO:0098870 action potential propagation;GO:0019226 transmission of nerve impulse		Human disease related genes:Musculoskeletal diseases:Muscular diseases; Potential drug targets; Transporters:Electrochemical Potential-driven transporters; Disease related genes					0.0	0.0	0.0	0.0	0.0	0.0	0.0	0.0	0.0	0.0	0.0	0.0	0.0	0.0	0.0	0.0	0.0
CLCNKB	1188	symbol	H. sapiens	1188	H. sapiens	CLCNKB	chloride voltage-gated channel Kb	CLCNKB is a human gene that encodes a voltage-gated chloride channel. This gene is primarily expressed in the kidney and plays a crucial role in renal salt reabsorption. The chloride channels are responsible for regulating cell volume, stabilizing membrane potential, signal transduction, and transepithelial transport. Mutations in this gene are linked to autosomal recessive Bartter syndrome type …	Bartter syndrome type 3 (BS3) is caused by mutations in the CLCNKB gene, resulting in impaired salt reabsorption in the kidney. This leads to excessive salt and water loss in the urine, causing electrolyte imbalances and metabolic alkalosis. Treatment for BS3 typically involves potassium and magnesium supplementation, as well as medications to correct acid-base imbalances. There are currently no …	GO:0030321 transepithelial chloride transport;GO:0070294 renal sodium ion absorption;GO:0003096 renal sodium ion transport		Human disease related genes:Endocrine and metabolic diseases:Other endocrine and metabolic diseases; Predicted intracellular proteins; Disease related genes					0.0	0.0	0.0	0.0	0.0	0.0	0.0	0.0	0.0	0.0	0.0	0.0	0.0	0.0	0.0	0.0	0.0
CMYA5	202333	symbol	H. sapiens	202333	H. sapiens	CMYA5	cardiomyopathy associated 5	The human gene CMYA5 is associated with cardiomyopathy, a disease that affects the heart muscle. It is predicted to have identical protein binding activity and to play a role in negative regulation of calcineurin-NFAT signaling cascade, negative regulation of phosphoprotein phosphatase activity, and regulation of skeletal muscle adaptation. CMYA5 is located in the cytosol, nuclear speck, and plas…	There is limited information available on targeted drug discovery efforts for CMYA5-associated cardiomyopathy. However, several drugs have been approved for the treatment of various types of cardiomyopathy, including beta-blockers, angiotensin-converting enzyme (ACE) inhibitors, and angiotensin receptor blockers (ARBs). These drugs work by reducing the workload on the heart and improving its func…			Predicted intracellular proteins	Cytosol;Nuclear speckles (Approved); Additional: Plasma membrane;Vesicles				0.0	0.0	0.0	0.0	0.0	0.0	0.0	0.0	0.0	0.0	0.0	0.0	0.0	0.0	0.0	0.0	0.0
COL27A1	85301	symbol	H. sapiens	85301	H. sapiens	COL27A1	collagen type XXVII alpha 1 chain	COL27A1 is a gene that encodes a protein belonging to the fibrillar collagen family. This protein plays a role in the calcification of cartilage and the transition of cartilage to bone. The protein is a preproprotein that includes an N-terminal signal peptide, an N-terminal propetide, a mature peptide, and a C-terminal propeptide. The N-terminal propeptide contains thrombospondin N-terminal-like …	Steel syndrome is a rare genetic disorder caused by mutations in the COL27A1 gene. This condition is characterized by short stature, joint and bone abnormalities, and a distinctive facial appearance. There is currently no cure for Steel syndrome, and treatment is focused on managing the symptoms. Targeted drug discovery efforts for Steel syndrome are limited due to the rarity of the condition and…	GO:0003431 growth plate cartilage chondrocyte development;GO:0003433 chondrocyte development involved in endochondral bone morphogenesis;GO:0003418 growth plate cartilage chondrocyte differentiation		Predicted secreted proteins; Human disease related genes:Congenital malformations:Congenital malformations of the musculoskeletal system; Predicted intracellular proteins; Disease related genes			(M3005)NABA COLLAGENS; (M5884)NABA CORE MATRISOME; (M5889)NABA MATRISOME		0.0	0.0	0.0	0.0	0.0	0.0	0.0	0.0	0.0	0.0	0.0	1.0	0.0	0.0	0.0	0.0	0.0
COL7A1	1294	symbol	H. sapiens	1294	H. sapiens	COL7A1	collagen type VII alpha 1 chain	COL7A1 is a gene that encodes the alpha chain of type VII collagen, which is a component of the type VII collagen fibril. This fibril is found in the basement zone beneath stratified squamous epithelia and functions as an anchoring fibril between the external epithelia and the underlying stroma. Mutations in this gene are associated with all forms of dystrophic epidermolysis bullosa, a genetic di…	Dystrophic epidermolysis bullosa (DEB) is a genetic disorder caused by mutations in the COL7A1 gene, resulting in a deficiency or dysfunction of type VII collagen. This leads to skin fragility and blistering, as well as other complications such as scarring, nail dystrophy, and mucosal involvement. There is currently no cure for DEB, and treatment is mainly supportive, focusing on wound care and i…	GO:0035987 endodermal cell differentiation;GO:0001706 endoderm formation;GO:0007492 endoderm development		Human disease related genes:Skin diseases:Skin and soft tissue diseases; Disease related genes; Predicted secreted proteins; Predicted intracellular proteins; Human disease related genes:Congenital malformations:Congenital malformations of skin	Endoplasmic reticulum (Approved); Additional: Vesicles		(M3005)NABA COLLAGENS; (M198)PID SYNDECAN 1 PATHWAY; (M18)PID INTEGRIN1 PATHWAY	(M5930)HALLMARK EPITHELIAL MESENCHYMAL TRANSITION	0.0	0.0	0.0	0.0	0.0	0.0	0.0	0.0	0.0	0.0	0.0	0.0	0.0	0.0	0.0	0.0	0.0
CP37	1551	gene_synonym	H. sapiens	1551	H. sapiens	CYP3A7	cytochrome P450 family 3 subfamily A member 7	CYP3A7 is a gene that belongs to the cytochrome P450 family of enzymes, which are involved in drug metabolism and the synthesis of lipids. This gene is responsible for hydroxylating testosterone and dehydroepiandrosterone 3-sulphate, which plays a role in the formation of estriol during pregnancy. CYP3A7 is located on chromosome 7q21.1 and is part of a cluster of related genes. There is also a ps…	CYP3A7 has been implicated in several diseases, including cancer, cardiovascular disease, and drug-induced liver injury. In cancer, CYP3A7 has been shown to be overexpressed in certain types of tumors, such as hepatocellular carcinoma and breast cancer, and may play a role in drug resistance. Targeted drug discovery efforts have focused on developing inhibitors of CYP3A7 to improve the efficacy o…	GO:0002933 lipid hydroxylation;GO:0070989 oxidative demethylation;GO:0042573 retinoic acid metabolic process		ENZYME proteins:Oxidoreductases; Enzymes	Cytosol (Approved); Additional: Vesicles	Cannabidiol; Nabiximols			0.0	0.0	0.0	0.0	0.0	0.0	0.0	0.0	0.0	0.0	0.0	0.0	1.0	0.0	0.0	0.0	0.0
CRB2	286204	symbol	H. sapiens	286204	H. sapiens	CRB2	crumbs cell polarity complex component 2	CRB2 is a gene that encodes a protein that is part of the Crumbs cell polarity complex. This family of proteins is believed to play a role in various cellular processes during early embryonic development. In Drosophila, a similar protein determines apicobasal polarity in embryonic epithelial cells. Mutations in the CRB2 gene have been linked to focal segmental glomerulosclerosis 9, a kidney disea…	Mutations in the CRB2 gene have been linked to focal segmental glomerulosclerosis 9 (FSGS9), a rare kidney disease characterized by scarring of the glomeruli, the tiny blood vessels in the kidneys that filter waste from the blood. There are currently no targeted drug discovery efforts specifically for CRB2-related FSGS9, but treatments for FSGS in general include immunosuppressive drugs, angioten…	GO:0055111 ingression involved in gastrulation with mouth forming second;GO:0014028 notochord formation;GO:0048570 notochord morphogenesis		Predicted intracellular proteins; Human disease related genes:Urinary system diseases:Kidney diseases; Disease related genes					0.0	0.0	0.0	0.0	0.0	0.0	0.0	0.0	0.0	0.0	0.0	1.0	0.0	0.0	0.0	0.0	0.0
CRYBG2	55057	symbol	H. sapiens	55057	H. sapiens	CRYBG2	crystallin beta-gamma domain containing 2	The human gene CRYBG2, also known as crystallin beta-gamma domain containing 2, is predicted to have the ability to bind to carbohydrates. This information is provided by the Alliance of Genome Resources as of April 2022.	There is limited information available on the disease implications of the CRYBG2 gene. However, research has suggested that it may play a role in the development of certain cancers, including breast cancer and lung cancer. Targeted drug discovery efforts for this gene are also limited, as it is not currently considered a major drug target. However, there are ongoing efforts to develop drugs that …			Predicted intracellular proteins	Nucleoplasm (Approved)				0.0	0.0	0.0	0.0	0.0	0.0	0.0	0.0	0.0	0.0	0.0	0.0	0.0	0.0	0.0	0.0	0.0
CUL9	23113	symbol	H. sapiens	23113	H. sapiens	CUL9	cullin 9	CUL9, also known as cullin 9, is a gene that is predicted to have several functions, including ATP binding activity, metal ion binding activity, and ubiquitin protein ligase binding activity. It is involved in microtubule cytoskeleton organization, protein ubiquitination, and regulation of mitotic nuclear division. CUL9 is located in the cytosol and is part of the cullin-RING ubiquitin ligase com…	There is limited information available on the disease implications of CUL9. However, recent studies have suggested that mutations in CUL9 may be associated with the development of cancer, particularly breast cancer. Targeted drug discovery efforts for CUL9 are still in the early stages, but there is potential for the development of drugs that target the cullin-RING ubiquitin ligase complex, of wh…	GO:0007088 regulation of mitotic nuclear division;GO:0051783 regulation of nuclear division;GO:0007346 regulation of mitotic cell cycle		Predicted intracellular proteins	Cytosol (Approved)				0.0	0.0	0.0	1.0	0.0	0.0	0.0	0.0	0.0	0.0	0.0	0.0	0.0	0.0	0.0	0.0	0.0
CUX2	23316	symbol	H. sapiens	23316	H. sapiens	CUX2	cut like homeobox 2	The human gene CUX2 contains three CUT domains and a homeodomain, both of which are DNA-binding motifs. It is similar to another gene located on chromosome 7, but with different DNA-binding activities. Two pseudogenes of CUX2 have been identified on chromosomes 10 and 4.	Research on the CUX2 gene is still in its early stages, and there is limited information available on its disease implications and targeted drug discovery efforts. However, some studies have suggested that CUX2 may play a role in the development of certain cancers, including breast cancer and glioblastoma. In breast cancer, CUX2 has been shown to promote tumor growth and metastasis, while in glio…	GO:0007614 short-term memory;GO:0061003 positive regulation of dendritic spine morphogenesis;GO:2000463 positive regulation of excitatory postsynaptic potential		Human disease related genes:Nervous system diseases:Epilepsy; Transcription factors:Helix-turn-helix domains; Predicted intracellular proteins; Disease related genes					0.0	0.0	0.0	0.0	0.0	0.0	0.0	0.0	0.0	0.0	0.0	0.0	0.0	0.0	0.0	0.0	0.0
DAB2	1601	symbol	H. sapiens	1601	H. sapiens	DAB2	DAB adaptor protein 2	The DAB2 gene encodes a protein that is responsive to mitogens and is expressed in normal ovarian epithelial cells. However, it is absent or down-regulated in ovarian carcinoma cell lines, indicating its role as a tumor suppressor. The protein binds to the SH3 domains of GRB2, an adaptor protein that links tyrosine kinase receptors to SOS, a guanine nucleotide exchange factor for Ras. This bindin…	The down-regulation or loss of DAB2 expression has been observed in various types of cancer, including ovarian, breast, prostate, and lung cancer, suggesting its potential role as a tumor suppressor. Studies have shown that restoring DAB2 expression in cancer cells can inhibit cell proliferation, migration, invasion, and tumor growth, indicating its therapeutic potential. However, there are curre…	GO:0035026 leading edge cell differentiation;GO:0032346 positive regulation of aldosterone metabolic process;GO:0032349 positive regulation of aldosterone biosynthetic process		Predicted intracellular proteins	Plasma membrane;Vesicles (Enhanced); Additional: Nucleoli fibrillar center		(M286)PID TGFBR PATHWAY	(M5942)HALLMARK UV RESPONSE DN; (M5930)HALLMARK EPITHELIAL MESENCHYMAL TRANSITION	0.0	0.0	0.0	0.0	0.0	0.0	0.0	0.0	0.0	0.0	0.0	0.0	0.0	0.0	0.0	0.0	0.0
DCBLD1	285761	symbol	H. sapiens	285761	H. sapiens	DCBLD1	discoidin, CUB and LCCL domain containing 1	DCBLD1 is a human gene that encodes for a protein containing discoidin, CUB, and LCCL domains. It is predicted to be an integral component of the cell membrane. The function of this protein is not yet fully understood, but it has been implicated in various cellular processes such as cell adhesion, migration, and angiogenesis. Mutations in this gene have been associated with certain types of cance…	DCBLD1 has been implicated in various diseases, including cancer and cardiovascular diseases. In cancer, DCBLD1 has been shown to promote tumor growth and metastasis by enhancing angiogenesis and cell migration. In particular, DCBLD1 has been found to be overexpressed in breast, lung, and pancreatic cancers. In cardiovascular diseases, DCBLD1 has been linked to atherosclerosis and hypertension. T…				Cytosol (Approved)				0.0	0.0	0.0	0.0	0.0	0.0	0.0	0.0	0.0	0.0	0.0	0.0	0.0	0.0	0.0	0.0	0.0
DCHS2	54798	symbol	H. sapiens	54798	H. sapiens	DCHS2	dachsous cadherin-related 2	DCHS2 is a gene that encodes a large protein containing many cadherin domains, which are involved in cell adhesion. Studies suggest that this gene may play a role in Alzheimer's disease, compressive strength index, and appendicular lean mass. Genome-wide association studies have identified DCHS2 as a potential candidate gene for these conditions.	There is limited information available on targeted drug discovery efforts for DCHS2, as it is a relatively newly identified gene. However, studies suggest that DCHS2 may play a role in Alzheimer's disease, and targeting this gene may have therapeutic potential for the treatment of this condition. Additionally, DCHS2 has been associated with compressive strength index and appendicular lean mass, s…	GO:0072137 condensed mesenchymal cell proliferation;GO:0010463 mesenchymal cell proliferation;GO:0072006 nephron development			Plasma membrane;Vesicles (Approved)				0.0	0.0	0.0	0.0	0.0	0.0	0.0	0.0	0.0	0.0	0.0	0.0	0.0	0.0	0.0	0.0	0.0
DHRS3	9249	symbol	H. sapiens	9249	H. sapiens	DHRS3	dehydrogenase/reductase 3	DHRS3 is a human gene that encodes for a short-chain dehydrogenase/reductase enzyme. This enzyme is responsible for catalyzing the oxidation and reduction of various substrates, including retinoids and steroids. The function of DHRS3 is important in various biological processes, including metabolism and hormone regulation. Mutations in this gene have been associated with certain diseases, such as…	There is limited information available on targeted drug discovery efforts for DHRS3. However, mutations in this gene have been associated with certain diseases, including breast cancer and prostate cancer. In breast cancer, DHRS3 has been identified as a potential tumor suppressor gene, and its downregulation has been linked to poor prognosis. In prostate cancer, DHRS3 has been shown to play a ro…	GO:0048387 negative regulation of retinoic acid receptor signaling pathway;GO:0048385 regulation of retinoic acid receptor signaling pathway;GO:0042572 retinol metabolic process		ENZYME proteins:Oxidoreductases; Enzymes; Predicted intracellular proteins	Mitochondria;Nucleoli (Approved)	Vitamin A	(M256)PID TAP63 PATHWAY	(M5949)HALLMARK PEROXISOME; (M5947)HALLMARK IL2 STAT5 SIGNALING; (M5906)HALLMARK ESTROGEN RESPONSE EARLY	0.0	0.0	0.0	0.0	0.0	0.0	0.0	0.0	0.0	0.0	0.0	0.0	0.0	0.0	0.0	0.0	0.0
DIDO1	11083	symbol	H. sapiens	11083	H. sapiens	DIDO1	death inducer-obliterator 1	DIDO1 (Death Inducer-Obliterator 1) is a gene that plays a role in apoptosis, a process of programmed cell death that is important for development and homeostasis in animals. In mice, the gene is upregulated by apoptotic signals and encodes a cytoplasmic protein that moves to the nucleus upon activation. Overexpression of the mouse protein induces apoptosis in cell lines grown in vitro. The human…	There is limited information on the disease implications of DIDO1, but some studies suggest that it may play a role in cancer. For example, one study found that DIDO1 expression was upregulated in breast cancer cells and that knockdown of the gene inhibited cell proliferation and induced apoptosis. Additionally, DIDO1 has been identified as a potential therapeutic target for acute myeloid leukemi…	GO:0097190 apoptotic signaling pathway;GO:0006351 DNA-templated transcription;GO:0097659 nucleic acid-templated transcription		Predicted intracellular proteins	Nucleoplasm (Approved); Additional: Cytosol;Vesicles				0.0	0.0	0.0	0.0	0.0	0.0	0.0	0.0	0.0	0.0	0.0	0.0	0.0	0.0	0.0	0.0	0.0
DMXL1	1657	symbol	H. sapiens	1657	H. sapiens	DMXL1	Dmx like 1	DMXL1 is a gene that encodes a protein belonging to the WD repeat superfamily, which regulates various cellular processes. It is expressed in multiple tissue types, including various eye tissues, and has been linked to ocular phenotypes. The gene is upregulated in cells that overexpress growth factor independence 1B, a transcription factor crucial for hematopoietic cell development. Alternative s…	There is limited information available on the disease implications of DMXL1. However, recent studies have suggested that mutations in this gene may be associated with various ocular phenotypes, including myopia and glaucoma. Targeted drug discovery efforts for DMXL1 are currently limited, as the exact role of this gene in disease pathogenesis is not well understood. However, given its potential i…	GO:0007035 vacuolar acidification;GO:0051452 intracellular pH reduction;GO:0051453 regulation of intracellular pH		Predicted intracellular proteins	Nucleoli;Nucleoli fibrillar center (Approved); Additional: Cytosol				0.0	0.0	0.0	0.0	0.0	0.0	0.0	0.0	0.0	0.0	0.0	0.0	0.0	0.0	0.0	0.0	0.0
DNAI2	64446	symbol	H. sapiens	64446	H. sapiens	DNAI2	dynein axonemal intermediate chain 2	DNAI2 is a gene that encodes a protein belonging to the dynein intermediate chain family. This protein is a part of the dynein complex found in respiratory cilia and sperm flagella. Mutations in this gene have been linked to primary ciliary dyskinesia type 9, a rare genetic disorder that affects the function of cilia in the respiratory tract and can lead to chronic respiratory infections. Differe…	Primary ciliary dyskinesia (PCD) is a rare genetic disorder that affects the function of cilia in the respiratory tract, leading to chronic respiratory infections, bronchiectasis, and infertility. Mutations in the DNAI2 gene have been linked to PCD type 9, which is characterized by impaired ciliary motility and recurrent respiratory infections. Currently, there are no targeted drug therapies avai…	GO:0036158 outer dynein arm assembly;GO:0070286 axonemal dynein complex assembly;GO:0035082 axoneme assembly		Human disease related genes:Respiratory diseases:Tracheobronchial diseases; Predicted intracellular proteins; Disease related genes					0.0	0.0	0.0	1.0	0.0	0.0	0.0	0.0	0.0	0.0	0.0	0.0	0.0	0.0	0.0	0.0	0.0
DNAJC6	9829	symbol	H. sapiens	9829	H. sapiens	DNAJC6	DnaJ heat shock protein family (Hsp40) member C6	DNAJC6 is a member of the DNAJ/HSP40 family of proteins that regulate molecular chaperone activity by stimulating ATPase activity. This protein contains a conserved J domain, a G/F-rich region, and a cysteine-rich domain with 4 motifs resembling a zinc finger domain. It is involved in the regulation of synaptic vesicle endocytosis and recycling, and mutations in this gene have been associated wit…	Mutations in the DNAJC6 gene have been associated with autosomal dominant juvenile parkinsonism, a rare form of Parkinson's disease that typically presents in individuals under the age of 30. This suggests that DNAJC6 plays a critical role in maintaining proper neuronal function, particularly in the dopaminergic neurons that are affected in Parkinson's disease. There are currently no drugs specif…	GO:0016191 synaptic vesicle uncoating;GO:0072318 clathrin coat disassembly;GO:0072319 vesicle uncoating		ENZYME proteins:Hydrolases; Disease related genes; Enzymes; Potential drug targets; Predicted intracellular proteins	Cytosol (Approved); Additional: Nucleoplasm;Plasma membrane				0.0	0.0	0.0	0.0	0.0	0.0	0.0	0.0	0.0	0.0	0.0	0.0	0.0	0.0	0.0	0.0	0.0
DOK3	79930	symbol	H. sapiens	79930	H. sapiens	DOK3	docking protein 3	DOK3, or docking protein 3, is a human gene predicted to be involved in Ras protein signal transduction and transmembrane receptor protein tyrosine kinase signaling pathway. It is also predicted to be located in the ficolin-1-rich granule membrane and plasma membrane, and to be active in the cytoplasm. This information was provided by the Alliance of Genome Resources in April 2022.	There is limited information available on the disease implications of DOK3. However, some studies have suggested that DOK3 may play a role in the development and progression of certain types of cancer, including breast cancer and leukemia. Targeted drug discovery efforts for DOK3 are also limited, but some studies have explored the potential of targeting DOK3 as a therapeutic strategy for cancer …	GO:0007265 Ras protein signal transduction;GO:0007264 small GTPase mediated signal transduction;GO:0007169 transmembrane receptor protein tyrosine kinase signaling pathway		Predicted intracellular proteins	Plasma membrane (Supported); Additional: Cytokinetic bridge;Cytosol;Nucleoplasm				0.0	0.0	0.0	0.0	0.0	0.0	0.0	0.0	0.0	0.0	0.0	0.0	0.0	0.0	0.0	0.0	0.0
DTX4	23220	symbol	H. sapiens	23220	H. sapiens	DTX4	deltex E3 ubiquitin ligase 4	DTX4 is a human gene that encodes for the deltex E3 ubiquitin ligase 4 protein. This protein is predicted to have ubiquitin protein ligase activity and be involved in the Notch signaling pathway and protein ubiquitination. It is also predicted to be located in the cytosol and active in the nucleoplasm. The Notch signaling pathway is important for cell differentiation and development, and dysregul…	There is limited information available on the disease implications of DTX4. However, dysregulation of the Notch signaling pathway, in which DTX4 is involved, has been linked to various diseases, including cancer, cardiovascular disease, and neurological disorders. Targeted drug discovery efforts for the Notch pathway have focused on developing inhibitors of gamma-secretase, an enzyme involved in …	GO:0045824 negative regulation of innate immune response;GO:0007219 Notch signaling pathway;GO:0032479 regulation of type I interferon production		Enzymes; ENZYME proteins:Transferases; Predicted intracellular proteins	Vesicles (Approved)			(M5903)HALLMARK NOTCH SIGNALING	0.0	0.0	0.0	0.0	0.0	0.0	0.0	0.0	0.0	0.0	0.0	0.0	0.0	0.0	0.0	0.0	0.0
DUSP23	54935	symbol	H. sapiens	54935	H. sapiens	DUSP23	dual specificity phosphatase 23	DUSP23 is a human gene that encodes for a protein with dual specificity phosphatase activity, meaning it can remove phosphate groups from both tyrosine and serine/threonine residues on proteins. This gene is involved in dephosphorylation processes and is located in the nucleoplasm.	There is limited information available on the disease implications of DUSP23. However, recent studies have suggested that this gene may play a role in cancer development and progression. Specifically, DUSP23 has been found to be overexpressed in several types of cancer, including breast, lung, and ovarian cancer. Targeted drug discovery efforts for DUSP23 are still in the early stages, but there …	GO:0006470 protein dephosphorylation;GO:0016311 dephosphorylation;GO:0060271 cilium assembly		Enzymes; ENZYME proteins:Hydrolases; Predicted intracellular proteins	Nucleoplasm (Supported)	4-Nitrophenyl Phosphate			0.0	0.0	0.0	0.0	0.0	0.0	0.0	0.0	0.0	0.0	0.0	0.0	0.0	0.0	0.0	0.0	0.0
EFHC1	114327	symbol	H. sapiens	114327	H. sapiens	EFHC1	EF-hand domain containing 1	EFHC1 is a gene that encodes a calcium-binding protein containing EF-hand domains. This protein is believed to play a role in maintaining calcium homeostasis in the body. Mutations in EFHC1 have been linked to an increased susceptibility to juvenile myoclonic epilepsy and juvenile absence epilepsy. The gene has several alternatively spliced transcript variants.	EFHC1 mutations have been associated with an increased risk of developing juvenile myoclonic epilepsy (JME) and juvenile absence epilepsy (JAE). JME is a common form of epilepsy that typically begins in adolescence and is characterized by sudden, brief muscle jerks or twitches, often in the arms or shoulders. JAE is a type of epilepsy that typically begins in childhood and is characterized by bri…	GO:0021795 cerebral cortex cell migration;GO:0022029 telencephalon cell migration;GO:0021885 forebrain cell migration		Human disease related genes:Nervous system diseases:Epilepsy; Predicted intracellular proteins; Disease related genes				(M5948)HALLMARK BILE ACID METABOLISM	0.0	0.0	0.0	1.0	0.0	0.0	0.0	0.0	0.0	0.0	0.0	0.0	0.0	0.0	0.0	0.0	0.0
ENDOG	2021	symbol	H. sapiens	2021	H. sapiens	ENDOG	endonuclease G	ENDOG is a gene that encodes for a nuclear-encoded endonuclease that is found in the mitochondrion. This protein is present in many animals and is responsible for cleaving DNA at GC tracts. Additionally, ENDOG is capable of generating RNA primers that are necessary for DNA polymerase gamma to initiate replication of mitochondrial DNA.	Mutations in the ENDOG gene have been associated with several mitochondrial disorders, including mitochondrial DNA depletion syndrome and Leigh syndrome. These disorders are characterized by a wide range of symptoms, including muscle weakness, developmental delays, and neurological problems. Targeted drug discovery efforts for these disorders have focused on developing drugs that can improve mito…	GO:0032043 mitochondrial DNA catabolic process;GO:0036475 neuron death in response to oxidative stress;GO:0090297 positive regulation of mitochondrial DNA replication		Predicted intracellular proteins					0.0	1.0	0.0	0.0	1.0	0.0	0.0	0.0	0.0	0.0	0.0	0.0	0.0	0.0	0.0	0.0	0.0
ENPP6	133121	symbol	H. sapiens	133121	H. sapiens	ENPP6	ectonucleotide pyrophosphatase/phosphodiesterase 6	ENPP6 is a human gene that encodes for the protein ectonucleotide pyrophosphatase/phosphodiesterase 6. This protein is involved in the metabolic processes of choline and lipids, and enables glycerophosphocholine cholinephosphodiesterase activity. ENPP6 is located in the extracellular region and plasma membrane.	There is limited information available on the disease implications of ENPP6. However, some studies have suggested that variations in the ENPP6 gene may be associated with an increased risk of developing Alzheimer's disease. Additionally, ENPP6 has been implicated in the development of certain types of cancer, including breast and prostate cancer. There are currently no targeted drug discovery eff…	GO:0019695 choline metabolic process;GO:0097164 ammonium ion metabolic process;GO:0046475 glycerophospholipid catabolic process		Enzymes; ENZYME proteins:Hydrolases; Predicted intracellular proteins	Golgi apparatus (Approved)				0.0	0.0	0.0	0.0	0.0	0.0	0.0	0.0	0.0	0.0	0.0	0.0	0.0	0.0	0.0	0.0	0.0
ERCC4	2072	symbol	H. sapiens	2072	H. sapiens	ERCC4	ERCC excision repair 4, endonuclease catalytic subunit	ERCC4 is a human gene that encodes a protein that forms a complex with ERCC1 and is involved in nucleotide excision repair. This complex acts as a structure-specific DNA repair endonuclease and interacts with EME1. Mutations in ERCC4 can cause xeroderma pigmentosum complementation group F (XP-F) or xeroderma pigmentosum VI (XP6), which are rare genetic disorders characterized by extreme sensitivi…	Xeroderma pigmentosum complementation group F (XP-F) and xeroderma pigmentosum VI (XP6) are rare genetic disorders caused by mutations in the ERCC4 gene. These disorders are characterized by extreme sensitivity to ultraviolet (UV) light and an increased risk of skin cancer. There are currently no targeted drug discovery efforts for ERCC4 mutations, and treatment options are limited to avoiding UV…	GO:1905767 regulation of double-stranded telomeric DNA binding;GO:1905768 negative regulation of double-stranded telomeric DNA binding;GO:1901255 nucleotide-excision repair involved in interstrand cross-link repair		Disease related genes; Human disease related genes:Cardiovascular diseases:Hematologic diseases; Human disease related genes:Congenital malformations:Other congenital malformations; Cancer-related genes:Candidate cancer biomarkers; Predicted intracellular proteins; Human disease related genes:Congenital malformations:Congenital malformations of skin	Nuclear bodies;Nucleoplasm (Supported); Additional: Plasma membrane			(M5898)HALLMARK DNA REPAIR	0.0	1.0	1.0	0.0	0.0	0.0	0.0	0.0	0.0	1.0	0.0	0.0	0.0	0.0	0.0	0.0	0.0
ERO1A	30001	symbol	H. sapiens	30001	H. sapiens	ERO1A	endoplasmic reticulum oxidoreductase 1 alpha	ERO1A is a human gene that encodes for the protein Endoplasmic Reticulum Oxidoreductase 1 Alpha. This protein is involved in oxidoreductase activity and plays a role in chaperone cofactor-dependent protein refolding. ERO1A is located in the endoplasmic reticulum, which is an organelle responsible for protein synthesis and folding. The protein's function is essential for maintaining proper protein…	ERO1A has been implicated in various diseases, including cancer, neurodegenerative disorders, and diabetes. In cancer, ERO1A has been shown to promote tumor growth and metastasis by regulating the redox state of cancer cells. Targeting ERO1A has been proposed as a potential therapeutic strategy for cancer treatment. In neurodegenerative disorders, ERO1A has been found to be involved in the accumu…	GO:0022417 protein maturation by protein folding;GO:0018401 peptidyl-proline hydroxylation to 4-hydroxy-L-proline;GO:0034975 protein folding in endoplasmic reticulum		Transporters:Accessory Factors Involved in Transport; Predicted intracellular proteins				(M5922)HALLMARK UNFOLDED PROTEIN RESPONSE; (M5891)HALLMARK HYPOXIA; (M5924)HALLMARK MTORC1 SIGNALING	0.0	0.0	0.0	0.0	0.0	0.0	0.0	0.0	0.0	0.0	0.0	0.0	0.0	0.0	0.0	0.0	0.0
ESAM	90952	symbol	H. sapiens	90952	H. sapiens	ESAM	endothelial cell adhesion molecule	ESAM, or endothelial cell adhesion molecule, is a gene that plays a role in cell-cell adhesion and the regulation of the actin cytoskeleton organization. It enables cell-cell adhesion mediator activity and is located in the cell-cell junction and plasma membrane. ESAM is involved in several processes, including bicellular tight junction assembly. It is part of a protein-containing complex.	ESAM has been implicated in several diseases, including cancer, cardiovascular disease, and inflammation. In cancer, ESAM has been shown to promote tumor growth and metastasis by enhancing cell migration and invasion. In cardiovascular disease, ESAM has been linked to atherosclerosis and thrombosis. Inflammation is also associated with ESAM, as it is involved in leukocyte recruitment and adhesion…	GO:0035633 maintenance of blood-brain barrier;GO:0070830 bicellular tight junction assembly;GO:0120192 tight junction assembly			Cell Junctions (Approved); Additional: Cytosol				0.0	0.0	0.0	0.0	0.0	0.0	0.0	0.0	0.0	0.0	0.0	0.0	0.0	0.0	0.0	0.0	0.0
ESCO1	114799	symbol	H. sapiens	114799	H. sapiens	ESCO1	establishment of sister chromatid cohesion N-acetyltransferase 1	ESCO1 is a gene that belongs to a family of acetyltransferases that play a role in the cohesion of sister chromatids. This gene is involved in the process of DNA replication and cell division, ensuring that the two copies of DNA are properly separated and distributed to the daughter cells. Mutations in ESCO1 have been associated with a rare genetic disorder called Roberts syndrome, which is chara…	Roberts syndrome is a rare genetic disorder caused by mutations in the ESCO1 gene. There is currently no cure for Roberts syndrome, and treatment is focused on managing the symptoms of the disease. However, research efforts are underway to develop targeted therapies that can address the underlying genetic defects. One approach is to use small molecule inhibitors to target the acetyltransferase ac…	GO:0034421 post-translational protein acetylation;GO:0007064 mitotic sister chromatid cohesion;GO:0007062 sister chromatid cohesion		Predicted intracellular proteins					0.0	0.0	1.0	0.0	0.0	0.0	0.0	0.0	0.0	0.0	0.0	0.0	0.0	0.0	0.0	0.0	0.0
EXO1	9156	symbol	H. sapiens	9156	H. sapiens	EXO1	exonuclease 1	The EXO1 gene encodes a protein that has both 5' to 3' exonuclease activity and RNase H activity. It is similar to a protein found in yeast called Exo1, which interacts with Msh2 and is involved in mismatch repair and recombination. The gene has three transcript variants that result in two different isoforms.	The EXO1 gene has been implicated in several diseases, including cancer and hereditary nonpolyposis colorectal cancer (HNPCC). Mutations in EXO1 have been found in some cases of HNPCC, which is a genetic disorder that increases the risk of developing colorectal and other types of cancer. Targeted drug discovery efforts have focused on developing inhibitors of EXO1 as potential cancer therapies. O…	GO:0001325 formation of extrachromosomal circular DNA;GO:0090656 t-circle formation;GO:0090737 telomere maintenance via telomere trimming		Predicted intracellular proteins	Nucleoplasm (Enhanced); Additional: Nuclear bodies			(M5901)HALLMARK G2M CHECKPOINT	0.0	1.0	1.0	0.0	0.0	0.0	0.0	0.0	0.0	1.0	0.0	0.0	0.0	0.0	0.0	0.0	0.0
F2RL3	9002	symbol	H. sapiens	9002	H. sapiens	F2RL3	F2R like thrombin or trypsin receptor 3	F2RL3 is a gene that encodes a protein called protease-activated receptor subfamily, which is part of the G-protein coupled receptor 1 family of proteins. The protein is activated by proteolytic processing, which reveals an extracellular N-terminal tethered ligand that binds to and activates the receptor. F2RL3 plays a role in blood coagulation, inflammation, and response to pain. Hypomethylation…	F2RL3 has been implicated in various diseases, including asthma, chronic obstructive pulmonary disease (COPD), and lung cancer. In lung cancer, hypomethylation at the F2RL3 gene has been associated with increased risk and poor prognosis. Targeted drug discovery efforts have focused on developing drugs that can modulate the activity of the protease-activated receptor subfamily, including F2RL3. On…	GO:0070493 thrombin-activated receptor signaling pathway;GO:0060155 platelet dense granule organization;GO:0051482 positive regulation of cytosolic calcium ion concentration involved in phospholipase C-activating G protein-coupled signaling pathway		G-protein coupled receptors:GPCRs excl olfactory receptors; Predicted intracellular proteins	Plasma membrane (Supported)	Thrombin	(M138)PID THROMBIN PAR4 PATHWAY		0.0	0.0	0.0	0.0	0.0	0.0	0.0	0.0	0.0	0.0	0.0	0.0	0.0	0.0	0.0	0.0	0.0
F9	2158	symbol	H. sapiens	2158	H. sapiens	F9	coagulation factor IX	The F9 gene encodes coagulation factor IX, which is a vitamin K-dependent protein that circulates in the blood as an inactive zymogen. Factor IX is activated by factor XIa, which generates a heavy and light chain held together by disulfide bonds. The activated factor IX plays a crucial role in the blood coagulation cascade by activating factor X through interactions with Ca+2 ions, membrane phosp…	Hemophilia B is a rare bleeding disorder caused by mutations in the F9 gene, resulting in reduced or absent levels of functional factor IX. Patients with hemophilia B experience prolonged bleeding episodes, particularly in response to injury or surgery, which can lead to joint damage, disability, and even death. Treatment for hemophilia B involves replacement therapy with recombinant or plasma-de…	GO:0031638 zymogen activation;GO:0007596 blood coagulation;GO:0050817 coagulation		ENZYME proteins:Hydrolases; Disease related genes; Human disease related genes:Cardiovascular diseases:Hematologic diseases; Enzymes; Peptidases:Serine-type peptidases; Candidate cardiovascular disease genes; Predicted secreted proteins; FDA approved drug targets:Biotech drugs		Antihemophilic factor, human recombinant; Menadione; TTP889; Turoctocog alfa; Kappadione; Coagulation factor VII human; Antihemophilic factor human; Emicizumab; Lonoctocog alfa; Moroctocog alfa; Turoctocog alfa pegol	(M3468)NABA ECM REGULATORS; (M5885)NABA MATRISOME ASSOCIATED; (M5889)NABA MATRISOME	(M5946)HALLMARK COAGULATION	0.0	0.0	0.0	0.0	0.0	0.0	0.0	1.0	0.0	0.0	0.0	0.0	0.0	0.0	0.0	0.0	0.0
FAM169A	26049	symbol	H. sapiens	26049	H. sapiens	FAM169A	family with sequence similarity 169 member A	FAM169A is a human gene that is predicted to be located in the nuclear inner membrane. It belongs to the family with sequence similarity 169 and is also known as member A. However, there is limited information available about the function of this gene.	Unfortunately, there is currently limited information available on the disease implications and targeted drug discovery efforts for FAM169A. As a result, there are no known drugs on the market that specifically target this gene. However, further research may reveal potential disease associations and drug targets for FAM169A in the future.			Predicted intracellular proteins	Cytosol;Nuclear membrane (Supported)				0.0	0.0	0.0	0.0	0.0	0.0	0.0	0.0	0.0	0.0	0.0	0.0	0.0	0.0	0.0	0.0	0.0
FAM193B	54540	symbol	H. sapiens	54540	H. sapiens	FAM193B	family with sequence similarity 193 member B	FAM193B is a human gene that is a member of the family with sequence similarity 193. It is located in the cytoplasm, nuclear speck, and nucleolus. The function of this gene is not yet fully understood, but it is believed to play a role in cellular processes such as RNA metabolism and protein synthesis. Further research is needed to fully understand the function of FAM193B and its potential implic…	There is currently limited information available on the disease implications of FAM193B. However, some studies have suggested that mutations in this gene may be associated with certain types of cancer, including breast cancer and lung adenocarcinoma. Targeted drug discovery efforts for FAM193B are also limited, as its function is not yet fully understood. There are currently no drugs on the marke…			Predicted intracellular proteins	Nucleoli;Nucleoplasm (Enhanced)				0.0	0.0	0.0	0.0	0.0	0.0	0.0	0.0	0.0	0.0	0.0	0.0	0.0	0.0	0.0	0.0	0.0
FAM20C	56975	symbol	H. sapiens	56975	H. sapiens	FAM20C	FAM20C golgi associated secretory pathway kinase	FAM20C is a gene that encodes a secreted protein kinase that binds calcium and phosphorylates proteins involved in bone mineralization. Mutations in this gene are associated with Raine syndrome, an autosomal recessive disorder. The encoded protein is Golgi-associated and involved in the secretory pathway.	Raine syndrome is a rare genetic disorder caused by mutations in the FAM20C gene. It is characterized by a variety of skeletal abnormalities, including underdeveloped bones, thin and fragile bones, and abnormal mineralization. Other symptoms may include brain abnormalities, respiratory problems, and developmental delays. There is currently no cure for Raine syndrome, and treatment is focused on m…	GO:0036179 osteoclast maturation;GO:0071895 odontoblast differentiation;GO:0097187 dentinogenesis	yes	Disease related genes; Enzymes; ENZYME proteins:Transferases; Human disease related genes:Congenital malformations:Other congenital malformations; Potential drug targets; Predicted secreted proteins	Golgi apparatus (Supported); Additional: Nucleoplasm		(M3468)NABA ECM REGULATORS; (M5885)NABA MATRISOME ASSOCIATED; (M5889)NABA MATRISOME		0.0	0.0	0.0	0.0	0.0	0.0	0.0	0.0	0.0	0.0	0.0	0.0	0.0	0.0	0.0	0.0	0.0
FAM53B	9679	symbol	H. sapiens	9679	H. sapiens	FAM53B	family with sequence similarity 53 member B	FAM53B is a human gene that plays a role in the positive regulation of the canonical Wnt signaling pathway. It is located in the nucleus and is a member of the family with sequence similarity 53. This gene is involved in various cellular processes and may have implications in the development of certain diseases.	There is limited information available on the disease implications of FAM53B. However, some studies have suggested that this gene may be involved in the development of certain types of cancer, including colorectal cancer and hepatocellular carcinoma. Targeted drug discovery efforts for FAM53B are currently limited, as the exact role of this gene in disease development is not well understood. Howe…	GO:0090263 positive regulation of canonical Wnt signaling pathway;GO:0006606 protein import into nucleus;GO:0051170 import into nucleus		Predicted intracellular proteins	Cytosol (Approved)				0.0	0.0	0.0	0.0	0.0	0.0	0.0	0.0	0.0	0.0	0.0	0.0	0.0	0.0	0.0	0.0	0.0
FANCM	57697	symbol	H. sapiens	57697	H. sapiens	FANCM	FA complementation group M	FANCM is a gene that belongs to the Fanconi anemia complementation group, which also includes FANCA, FANCB, FANCC, FANCD1, FANCD2, FANCE, FANCF, FANCG, FANCI, FANCJ, FANCL, and FANCN. Fanconi anemia is a genetic disorder characterized by chromosomal instability, hypersensitivity to DNA crosslinking agents, and defective DNA repair. The members of the Fanconi anemia complementation group are not s…	Mutations in the FANCM gene have been associated with an increased risk of breast and ovarian cancer. In addition, FANCM mutations have been linked to a rare genetic disorder called Fanconi anemia, which is characterized by bone marrow failure, developmental abnormalities, and an increased risk of cancer. Targeted drug discovery efforts for FANCM are currently underway, with a focus on developing…	GO:1902527 positive regulation of protein monoubiquitination;GO:1902525 regulation of protein monoubiquitination;GO:0045003 double-strand break repair via synthesis-dependent strand annealing		Human disease related genes:Reproductive system diseases:Reproductive system diseases; ENZYME proteins:Hydrolases; Disease related genes; Human disease related genes:Cardiovascular diseases:Hematologic diseases; Enzymes; Potential drug targets; Predicted intracellular proteins	Nucleoplasm (Supported)		(M1)PID FANCONI PATHWAY		0.0	1.0	1.0	0.0	0.0	0.0	0.0	0.0	0.0	0.0	0.0	0.0	0.0	0.0	0.0	0.0	0.0
FBXO34	55030	symbol	H. sapiens	55030	H. sapiens	FBXO34	F-box protein 34	FBXO34 is a human gene that encodes for an F-box protein, which is a member of a family of proteins characterized by a 40-amino acid F-box motif. These proteins are involved in the formation of SCF complexes, which act as protein-ubiquitin ligases. F-box proteins interact with SKP1 through the F box and with ubiquitination targets through other protein interaction domains. The function of FBXO34 …	There is limited information available on the disease implications of FBXO34. However, recent studies have suggested that mutations in FBXO34 may be associated with the development of certain types of cancer, including breast cancer and lung cancer. Targeted drug discovery efforts for FBXO34 are currently underway, with a focus on developing small molecule inhibitors that can selectively target t…			Predicted intracellular proteins	Nuclear speckles (Approved)			(M5945)HALLMARK HEME METABOLISM	0.0	0.0	0.0	0.0	0.0	0.0	0.0	0.0	0.0	0.0	0.0	0.0	0.0	0.0	0.0	0.0	0.0
FBXO43	286151	symbol	H. sapiens	286151	H. sapiens	FBXO43	F-box protein 43	FBXO43 is a human gene that encodes for F-box protein 43, a member of the F-box protein family. F-box proteins are characterized by a 40-amino acid F-box motif and are involved in the formation of SCF complexes, which act as protein-ubiquitin ligases. FBXO43 interacts with SKP1 through the F box and with ubiquitination targets through other protein interaction domains. The function of FBXO43 is n…	There is limited information available on the disease implications of FBXO43. However, recent studies have suggested that mutations in FBXO43 may be associated with the development of certain types of cancer, including breast cancer and hepatocellular carcinoma. Targeted drug discovery efforts for FBXO43 are currently underway, with a focus on identifying small molecule inhibitors that can select…	GO:0045835 negative regulation of meiotic nuclear division;GO:0051447 negative regulation of meiotic cell cycle;GO:0040020 regulation of meiotic nuclear division		Predicted intracellular proteins					0.0	0.0	1.0	0.0	0.0	0.0	0.0	0.0	0.0	0.0	0.0	0.0	0.0	0.0	0.0	0.0	0.0
FDPS	2224	symbol	H. sapiens	2224	H. sapiens	FDPS	farnesyl diphosphate synthase	The FDPS gene encodes an enzyme that produces farnesyl pyrophosphate, a key intermediate in cholesterol and sterol biosynthesis, as well as a substrate for protein farnesylation and geranylgeranylation. It is also a ligand or agonist for certain hormone receptors and growth receptors. Inhibiting this enzyme with drugs can prevent post-translational modifications of small GTPases and has been used…	The FDPS gene has been implicated in several diseases, including osteoporosis, cancer, and cardiovascular disease. Inhibition of the enzyme encoded by this gene has been explored as a potential therapeutic strategy for these conditions. One example of a successful drug targeting FDPS is zoledronic acid, which is used to treat osteoporosis and bone metastases in cancer patients. Zoledronic acid in…	GO:0033384 geranyl diphosphate biosynthetic process;GO:0033383 geranyl diphosphate metabolic process;GO:0045337 farnesyl diphosphate biosynthetic process		Disease related genes; Enzymes; ENZYME proteins:Transferases; Predicted intracellular proteins; Human disease related genes:Congenital malformations:Congenital malformations of skin; FDA approved drug targets:Small molecule drugs	Cytosol (Approved); Additional: Nucleoplasm	Pamidronic acid; Zoledronic acid; Alendronic acid; Ibandronate; Risedronic acid; Dimethylallyl Diphosphate; Isopentyl Pyrophosphate; Geranyl Diphosphate; ISOPENTENYL PYROPHOSPHATE; Incadronic acid; Minodronic acid; Farnesyl diphosphate; Geranylgeranyl diphosphate		(M5892)HALLMARK CHOLESTEROL HOMEOSTASIS; (M5949)HALLMARK PEROXISOME; (M5909)HALLMARK MYOGENESIS	0.0	0.0	0.0	0.0	0.0	0.0	0.0	0.0	0.0	0.0	0.0	0.0	0.0	0.0	0.0	0.0	0.0
FHAD1	114827	symbol	H. sapiens	114827	H. sapiens	FHAD1	forkhead associated phosphopeptide binding domain 1	FHAD1 is a gene that encodes for a protein called forkhead associated phosphopeptide binding domain 1. This protein is involved in the regulation of gene expression and plays a role in the development and function of various organs and tissues in the body. FHAD1 has been found to be expressed in the brain, heart, liver, and kidney, among other tissues. Mutations in the FHAD1 gene have been associ…	There is limited information available on the disease implications of FHAD1 mutations and targeted drug discovery efforts. However, some studies have suggested that FHAD1 may play a role in the development and progression of certain types of cancer, including breast cancer and hepatocellular carcinoma. Targeting FHAD1 may therefore be a potential strategy for cancer therapy. Currently, there are …			Predicted intracellular proteins					0.0	0.0	0.0	0.0	0.0	0.0	0.0	0.0	0.0	0.0	0.0	0.0	0.0	0.0	0.0	0.0	0.0
FOCAD	54914	symbol	H. sapiens	54914	H. sapiens	FOCAD	focadhesin	FOCAD, also known as focadhesin, is a human gene that is located in focal adhesion. It plays a role in cell adhesion and migration, as well as in the regulation of the actin cytoskeleton. FOCAD has been implicated in various cellular processes, including cancer metastasis, wound healing, and embryonic development. Mutations in FOCAD have been associated with several diseases, including breast can…	There is limited information available on targeted drug discovery efforts for FOCAD, as it is a relatively new gene of interest. However, FOCAD has been implicated in breast cancer, and studies have shown that targeting FOCAD may be a potential therapeutic strategy for this disease. Additionally, mutations in FOCAD have been associated with autism spectrum disorder, although the exact role of FOC…	GO:0060147 regulation of post-transcriptional gene silencing;GO:0010468 regulation of gene expression;GO:0060255 regulation of macromolecule metabolic process		Predicted intracellular proteins	Mitochondria (Uncertain)				0.0	0.0	0.0	0.0	0.0	0.0	0.0	0.0	0.0	0.0	0.0	0.0	0.0	0.0	0.0	0.0	0.0
FOSB	2354	symbol	H. sapiens	2354	H. sapiens	FOSB	FosB proto-oncogene, AP-1 transcription factor subunit	FOSB is a member of the Fos gene family, which encodes leucine zipper proteins that can form the transcription factor complex AP-1 with proteins of the JUN family. FOSB has been implicated in regulating cell proliferation, differentiation, and transformation. Alternative splicing of the FOSB gene results in different isoforms. FOSB is a proto-oncogene, meaning that it has the potential to cause c…	FOSB has been implicated in various diseases, including cancer, addiction, and neurological disorders. In cancer, FOSB has been shown to promote tumor growth and metastasis, making it a potential target for cancer therapy. Targeted drug discovery efforts have focused on developing inhibitors of FOSB expression or activity. However, there are currently no drugs on the market that specifically targ…	GO:0051412 response to corticosterone;GO:0014072 response to isoquinoline alkaloid;GO:0043278 response to morphine		Transcription factors:Basic domains; Predicted intracellular proteins	Nucleoplasm (Supported); Additional: Vesicles		(M167)PID AP1 PATHWAY	(M5941)HALLMARK UV RESPONSE UP; (M5890)HALLMARK TNFA SIGNALING VIA NFKB	0.0	0.0	0.0	0.0	0.0	0.0	0.0	0.0	0.0	0.0	0.0	0.0	0.0	0.0	0.0	0.0	0.0
FOXQ1	94234	symbol	H. sapiens	94234	H. sapiens	FOXQ1	forkhead box Q1	FOXQ1 is a gene that belongs to the FOX gene family and is involved in various biological processes such as embryonic development, cell cycle regulation, tissue-specific gene expression, cell signaling, and tumorigenesis. It contains a conserved DNA-binding motif called the forkhead or winged helix domain. The function of FOXQ1 is not fully understood, but it has been implicated in the regulation…	FOXQ1 has been implicated in various types of cancer, including breast, lung, liver, and gastric cancer. It has been shown to promote tumor growth and metastasis by regulating the expression of genes involved in cell proliferation, invasion, and angiogenesis. Therefore, targeting FOXQ1 has emerged as a potential therapeutic strategy for cancer treatment. Several studies have reported the developm…	GO:0031069 hair follicle morphogenesis;GO:0048730 epidermis morphogenesis;GO:0001942 hair follicle development		Transcription factors:Helix-turn-helix domains; Cancer-related genes:Candidate cancer biomarkers; Cancer-related genes:Mutated cancer genes; Predicted intracellular proteins	Nucleoplasm (Supported)				0.0	0.0	0.0	0.0	0.0	0.0	0.0	0.0	0.0	0.0	0.0	0.0	0.0	0.0	0.0	0.0	0.0
FUT6	2528	symbol	H. sapiens	2528	H. sapiens	FUT6	fucosyltransferase 6	FUT6 is a gene that encodes for a protein involved in the creation of sialyl-Lewis X, which is a ligand for E-selectin. This protein is located in the Golgi stack membrane. Mutations in this gene can lead to fucosyltransferase-6 deficiency. There are two transcript variants of this gene that encode the same protein.	Mutations in the FUT6 gene have been associated with various diseases, including cancer, inflammatory bowel disease, and cardiovascular disease. In particular, sialyl-Lewis X has been shown to play a role in cancer metastasis by promoting the adhesion of cancer cells to endothelial cells. As a result, there has been interest in developing drugs that target FUT6 and sialyl-Lewis X to prevent cance…	GO:0007308 oocyte construction;GO:0007309 oocyte axis specification;GO:0036071 N-glycan fucosylation		Predicted secreted proteins; Enzymes; ENZYME proteins:Transferases; Predicted intracellular proteins	Golgi apparatus (Supported)				0.0	0.0	0.0	0.0	0.0	0.0	0.0	0.0	0.0	0.0	0.0	0.0	0.0	0.0	0.0	1.0	0.0
G6PC	2538	gene_synonym	H. sapiens	2538	H. sapiens	G6PC1	glucose-6-phosphatase catalytic subunit 1	The human gene G6PC1 encodes for the catalytic subunit of glucose-6-phosphatase (G6Pase), which is a multi-subunit integral membrane protein found in the endoplasmic reticulum. G6Pase is responsible for catalyzing the hydrolysis of D-glucose 6-phosphate to D-glucose and orthophosphate, and is a key enzyme in glucose homeostasis, functioning in gluconeogenesis and glycogenolysis. G6PC1 is one of t…	Glycogen storage disease type I (GSD1), caused by mutations in the G6PC1 gene, is a rare metabolic disorder that affects approximately 1 in 100,000 individuals worldwide. The disease is characterized by severe hypoglycemia, hepatomegaly, and growth retardation, and can lead to life-threatening complications such as seizures and lactic acidosis. Currently, there is no cure for GSD1, and treatment …	GO:0015712 hexose phosphate transport;GO:0015760 glucose-6-phosphate transport;GO:0005980 glycogen catabolic process		ENZYME proteins:Hydrolases; Disease related genes; Human disease related genes:Congenital disorders of metabolism:Congenital disorders of carbohydrate metabolism; Enzymes; Potential drug targets			(M106)PID HNF3B PATHWAY; (M136)PID FOXO PATHWAY	(M5934)HALLMARK XENOBIOTIC METABOLISM	1.0	0.0	0.0	0.0	0.0	0.0	0.0	0.0	0.0	0.0	0.0	0.0	0.0	0.0	0.0	0.0	0.0
G6PC3	92579	symbol	H. sapiens	92579	H. sapiens	G6PC3	glucose-6-phosphatase catalytic subunit 3	The G6PC3 gene encodes the catalytic subunit of glucose-6-phosphatase (G6Pase), which is responsible for the hydrolysis of glucose-6-phosphate to glucose and phosphate in the final step of the gluconeogenic and glycogenolytic pathways. This gene is located in the endoplasmic reticulum (ER) and mutations in it lead to autosomal recessive severe congenital neutropenia. Alternative splicing of this …	Mutations in the G6PC3 gene have been linked to severe congenital neutropenia (SCN), a rare genetic disorder characterized by a severe reduction in the number of neutrophils, a type of white blood cell that plays a critical role in fighting infections. Patients with SCN are highly susceptible to recurrent bacterial infections, and the condition can be life-threatening if left untreated. There are…	GO:0015712 hexose phosphate transport;GO:0015760 glucose-6-phosphate transport;GO:0051156 glucose 6-phosphate metabolic process		Human disease related genes:Immune system diseases:Primary immunodeficiency; ENZYME proteins:Hydrolases; Disease related genes; Enzymes; Potential drug targets; Predicted intracellular proteins; Human disease related genes:Congenital malformations:Congenital malformations of the circulatory system	Endoplasmic reticulum (Supported)				1.0	0.0	0.0	0.0	0.0	0.0	0.0	0.0	0.0	0.0	0.0	0.0	0.0	0.0	0.0	0.0	0.0
GAS2L2	246176	symbol	H. sapiens	246176	H. sapiens	GAS2L2	growth arrest specific 2 like 2	GAS2L2 is a human gene that encodes a protein involved in crosslinking microtubules and microfilaments, which are part of the cytoskeleton. This gene is primarily expressed in skeletal muscle. The exact function of GAS2L2 is not fully understood, but it is believed to play a role in maintaining the structural integrity of muscle cells. Mutations in this gene have been associated with various musc…	There is limited information available on the disease implications of GAS2L2 mutations. However, studies have suggested that mutations in this gene may be associated with various muscle disorders, including myopathy and muscular dystrophy. Targeted drug discovery efforts for GAS2L2 are also limited, as the exact function of the protein encoded by this gene is not fully understood. Currently, ther…	GO:1904825 protein localization to microtubule plus-end;GO:1905725 protein localization to microtubule end;GO:0060296 regulation of cilium beat frequency involved in ciliary motility		Human disease related genes:Respiratory diseases:Tracheobronchial diseases; Predicted intracellular proteins; Disease related genes					0.0	0.0	0.0	1.0	0.0	0.0	0.0	0.0	0.0	0.0	0.0	0.0	0.0	0.0	0.0	0.0	0.0
GDF15	9518	symbol	H. sapiens	9518	H. sapiens	GDF15	growth differentiation factor 15	GDF15 (growth differentiation factor 15) is a gene that encodes a protein belonging to the TGF-beta superfamily of proteins. The protein is secreted and binds to various TGF-beta receptors, leading to the activation of SMAD family transcription factors that regulate gene expression. GDF15 is expressed in a wide range of cell types and acts as a pleiotropic cytokine, playing a role in the stress r…	GDF15 has been implicated in various disease states, including cancer, cardiovascular disease, metabolic disorders, and neurodegenerative diseases. In cancer, GDF15 has been shown to promote tumor growth and metastasis, and its expression is associated with poor prognosis in several types of cancer. In cardiovascular disease, GDF15 is a biomarker of heart failure and is associated with increased …	GO:0060400 negative regulation of growth hormone receptor signaling pathway;GO:0060398 regulation of growth hormone receptor signaling pathway;GO:0002023 reduction of food intake in response to dietary excess		Predicted secreted proteins; Cancer-related genes:Candidate cancer biomarkers; Predicted intracellular proteins; Disease related genes	Golgi apparatus (Enhanced)		(M256)PID TAP63 PATHWAY; (M19)PID P73PATHWAY; (M145)PID P53 DOWNSTREAM PATHWAY		0.0	0.0	0.0	0.0	0.0	0.0	0.0	0.0	0.0	0.0	0.0	0.0	0.0	0.0	0.0	0.0	0.0
GFM1	85476	symbol	H. sapiens	85476	H. sapiens	GFM1	G elongation factor mitochondrial 1	GFM1 is a human gene that encodes one of the mitochondrial translation elongation factors. Mitochondrial translation is essential for maintaining mitochondrial function, and mutations in this system can lead to a breakdown in the respiratory chain-oxidative phosphorylation system and impaired maintenance of mitochondrial DNA. However, the exact role of GFM1 in regulating normal mitochondrial func…	Mutations in GFM1 have been associated with several mitochondrial diseases, including Leigh syndrome, a severe neurological disorder, and combined oxidative phosphorylation deficiency, a condition that affects multiple organs and systems. Targeted drug discovery efforts for GFM1-related diseases are still in the early stages, but some promising approaches include gene therapy and small molecule c…	GO:0070125 mitochondrial translational elongation;GO:0006414 translational elongation;GO:0032543 mitochondrial translation		Human disease related genes:Congenital disorders of metabolism:Mitochondrial diseases; Predicted intracellular proteins; Disease related genes	Mitochondria (Approved); Additional: Nucleoplasm				0.0	0.0	0.0	0.0	0.0	0.0	0.0	0.0	0.0	0.0	0.0	0.0	0.0	0.0	0.0	0.0	0.0
GFM2	84340	symbol	H. sapiens	84340	H. sapiens	GFM2	GTP dependent ribosome recycling factor mitochondrial 2	GFM2 is a gene that encodes one of the mitochondrial translation elongation factors, which is a GTPase that plays a role in the termination of mitochondrial translation by mediating the disassembly of ribosomes from messenger RNA. Mitochondrial translation is crucial for maintaining mitochondrial function, and mutations in this system lead to a breakdown in the respiratory chain-oxidative phospho…	There is limited information available on the disease implications of GFM2 mutations. However, mitochondrial dysfunction has been implicated in a wide range of diseases, including neurodegenerative disorders, metabolic disorders, and cancer. Targeted drug discovery efforts for mitochondrial dysfunction have focused on improving mitochondrial function, reducing oxidative stress, and promoting mito…	GO:0070126 mitochondrial translational termination;GO:0006415 translational termination;GO:0032790 ribosome disassembly		Human disease related genes:Congenital disorders of metabolism:Mitochondrial diseases; Predicted intracellular proteins; Disease related genes	Mitochondria (Approved); Additional: Midbody ring;Nucleoplasm				0.0	0.0	0.0	0.0	0.0	0.0	0.0	0.0	0.0	0.0	0.0	0.0	0.0	0.0	0.0	0.0	0.0
GGA2	23062	symbol	H. sapiens	23062	H. sapiens	GGA2	golgi associated, gamma adaptin ear containing, ARF binding protein 2	GGA2 is a gene that belongs to the Golgi-localized, gamma adaptin ear-containing, ARF-binding (GGA) family. This family of proteins regulates the trafficking of proteins between the trans-Golgi network and the lysosome. GGA2 contains an amino-terminal VHS domain that sorts mannose 6-phosphate receptors at the trans-Golgi network and a carboxy-terminal region with homology to the ear domain of gam…	There is limited information available on the disease implications of GGA2. However, recent studies have suggested that GGA2 may play a role in the pathogenesis of Alzheimer's disease. Specifically, GGA2 has been shown to regulate the trafficking of amyloid precursor protein (APP) and beta-secretase (BACE1), which are both involved in the production of amyloid beta, a key component of Alzheimer's…	GO:0043001 Golgi to plasma membrane protein transport;GO:0034394 protein localization to cell surface;GO:0006893 Golgi to plasma membrane transport		Predicted intracellular proteins	Golgi apparatus (Enhanced)			(M5924)HALLMARK MTORC1 SIGNALING	0.0	0.0	0.0	0.0	0.0	0.0	0.0	0.0	0.0	0.0	0.0	0.0	0.0	0.0	0.0	0.0	0.0
GLE1	2733	symbol	H. sapiens	2733	H. sapiens	GLE1	GLE1 RNA export mediator	The human gene GLE1 encodes a protein called GLE1L, which is involved in the export of mature RNA messages from the nucleus to the cytoplasm. GLE1L is similar in structure and function to a protein called Gle1p found in yeast. Inhibition of GLE1L in human cells results in the inhibition of poly(A)+RNA export. GLE1L is localized at the nuclear pore complexes, suggesting that it acts at a terminal …	Mutations in the GLE1 gene have been associated with several diseases, including lethal congenital contracture syndrome type 1 (LCCS1), amyotrophic lateral sclerosis (ALS), and autosomal recessive osteogenesis imperfecta (OI). LCCS1 is a rare genetic disorder characterized by multiple joint contractures, muscle wasting, and respiratory failure, and is caused by loss-of-function mutations in GLE1.…	GO:0016973 poly(A)+ mRNA export from nucleus;GO:0006406 mRNA export from nucleus;GO:0006405 RNA export from nucleus		Disease related genes; Transporters:Primary Active Transporters; Potential drug targets; Human disease related genes:Congenital malformations:Congenital malformations of the musculoskeletal system; Transporters:Transporter channels and pores; Human disease related genes:Nervous system diseases:Neurodegenerative diseases; Predicted intracellular proteins	Nuclear membrane (Supported); Additional: Nucleoli				0.0	0.0	0.0	0.0	0.0	0.0	0.0	0.0	0.0	0.0	0.0	0.0	0.0	0.0	0.0	0.0	0.0
GLIS2	84662	symbol	H. sapiens	84662	H. sapiens	GLIS2	GLIS family zinc finger 2	GLIS2 is a gene that encodes a nuclear transcription factor with five zinc finger domains. It is expressed at low levels in the neural tube and peripheral nervous system, where it promotes neuronal differentiation. GLIS2 is also abundantly expressed in the kidney and may play a role in kidney morphogenesis. The protein encoded by this gene is regulated by p120, which induces the cleavage of its C…	There is currently limited information available on targeted drug discovery efforts for GLIS2-related diseases. However, research on nephronophthisis, the kidney disease caused by GLIS2 mutations, has identified potential therapeutic targets such as fibroblast growth factor receptor (FGFR) signaling and the Wnt/β-catenin pathway. Additionally, studies have shown that GLIS2 expression is downregul…	GO:0061484 hematopoietic stem cell homeostasis;GO:0045879 negative regulation of smoothened signaling pathway;GO:0061005 cell differentiation involved in kidney development		Human disease related genes:Congenital malformations:Congenital malformations of the urinary system; Transcription factors:Zinc-coordinating DNA-binding domains; Predicted intracellular proteins; Disease related genes	Nucleoplasm (Enhanced)				0.0	0.0	0.0	0.0	0.0	0.0	0.0	0.0	0.0	0.0	0.0	0.0	0.0	0.0	0.0	0.0	0.0
GON4L	54856	symbol	H. sapiens	54856	H. sapiens	GON4L	gon-4 like	GON4L, or gon-4 like, is a human gene that is predicted to have transcription coregulator activity and be involved in the regulation of transcription, DNA-templated. It is also predicted to act upstream of or within B cell differentiation. GON4L is located in the nuclear body.	There is limited information available on the disease implications of GON4L. However, recent studies have suggested that mutations in GON4L may be associated with intellectual disability and developmental delay. Targeted drug discovery efforts for GON4L are currently limited due to the lack of understanding of its exact function and role in disease. There are currently no drugs on the market that…	GO:0006351 DNA-templated transcription;GO:0097659 nucleic acid-templated transcription;GO:0032774 RNA biosynthetic process		Predicted intracellular proteins	Nuclear bodies;Nucleoplasm (Enhanced)				0.0	0.0	0.0	0.0	0.0	0.0	0.0	0.0	0.0	0.0	0.0	0.0	0.0	0.0	0.0	0.0	0.0
GP1BA	2811	symbol	H. sapiens	2811	H. sapiens	GP1BA	glycoprotein Ib platelet subunit alpha	The human gene GP1BA encodes the alpha subunit of the platelet surface membrane glycoprotein Ib (GP Ib), which functions as a receptor for von Willebrand factor (VWF). The complete receptor complex includes noncovalent association of the alpha and beta subunits with platelet glycoprotein IX and platelet glycoprotein V. The binding of the GP Ib-IX-V complex to VWF facilitates initial platelet adhe…	Bernard-Soulier syndrome (BSS) and platelet-type von Willebrand disease (PT-VWD) are two rare bleeding disorders associated with mutations in the GP1BA gene. BSS is characterized by a deficiency or dysfunction of the GP Ib-IX-V complex, resulting in impaired platelet adhesion and aggregation. PT-VWD is caused by gain-of-function mutations in the GP Ib-IX-V complex, leading to increased platelet a…	GO:0007597 blood coagulation, intrinsic pathway;GO:0070493 thrombin-activated receptor signaling pathway;GO:0010572 positive regulation of platelet activation		Human disease related genes:Cardiovascular diseases:Hematologic diseases; CD markers; Disease related genes		Ibuprofen; Egaptivon pegol; liposomal prostaglandin E1; Dexibuprofen	(M169)PID INTEGRIN2 PATHWAY	(M5946)HALLMARK COAGULATION; (M5921)HALLMARK COMPLEMENT; (M5932)HALLMARK INFLAMMATORY RESPONSE	0.0	0.0	0.0	0.0	0.0	0.0	0.0	1.0	0.0	0.0	0.0	0.0	0.0	0.0	0.0	0.0	0.0
GPR119	139760	symbol	H. sapiens	139760	H. sapiens	GPR119	G protein-coupled receptor 119	GPR119 is a gene that encodes a protein belonging to the rhodopsin subfamily of G-protein-coupled receptors. It is expressed in the pancreas and gastrointestinal tract and is activated by lipid amides such as lysophosphatidylcholine and oleoylethanolamide. The protein may play a role in glucose homeostasis and is a potential drug target for the treatment of type 2 diabetes.	GPR119 has been identified as a potential drug target for the treatment of type 2 diabetes due to its role in glucose homeostasis. Several pharmaceutical companies have developed drugs targeting GPR119, with varying degrees of success. One example is the drug, TAK-875, developed by Takeda Pharmaceuticals, which was in phase III clinical trials but was ultimately discontinued due to safety concern…	GO:0030073 insulin secretion;GO:0030072 peptide hormone secretion;GO:0002790 peptide secretion		G-protein coupled receptors:Lysolipids receptors; G-protein coupled receptors:GPCRs excl olfactory receptors		APD668			0.0	0.0	0.0	0.0	0.0	0.0	0.0	0.0	0.0	0.0	0.0	0.0	0.0	0.0	0.0	0.0	0.0
GPR156	165829	symbol	H. sapiens	165829	H. sapiens	GPR156	G protein-coupled receptor 156	GPR156 is a human gene that encodes for a G protein-coupled receptor (GPCR) with 7 helical transmembrane domains, an extracellular N-terminal domain, and an intracellular C-terminal domain. GPCRs are a large family of cell surface receptors that play important roles in various physiological processes by transmitting signals from the extracellular environment to the intracellular space. The functi…	There is currently limited information available on the disease implications of GPR156. However, some studies have suggested that it may play a role in autoimmune diseases and inflammation. Targeted drug discovery efforts for GPR156 are also limited, as its function and signaling pathways are not yet fully understood. There are currently no drugs on the market that specifically target GPR156. How…	GO:0007214 gamma-aminobutyric acid signaling pathway;GO:0007267 cell-cell signaling;GO:0007186 G protein-coupled receptor signaling pathway		Transporters; G-protein coupled receptors:Family 3 (C) receptors; G-protein coupled receptors:GPCRs excl olfactory receptors	Plasma membrane (Supported)				0.0	0.0	0.0	0.0	0.0	0.0	0.0	0.0	0.0	0.0	0.0	0.0	0.0	0.0	0.0	0.0	0.0
GPR179	440435	symbol	H. sapiens	440435	H. sapiens	GPR179	G protein-coupled receptor 179	GPR179 is a gene that encodes a protein belonging to the glutamate receptor subfamily of G protein-coupled receptors. The protein has a calcium binding domain and a seven transmembrane domain in the N-terminal region. Mutations in this gene are linked to congenital stationary night blindness type 1E.	Congenital stationary night blindness type 1E (CSNB1E) is a rare genetic disorder caused by mutations in the GPR179 gene. This disorder affects the ability of the retina to respond to low light conditions, leading to night blindness and reduced visual acuity. There are currently no targeted drug therapies available for CSNB1E, and treatment is limited to supportive measures such as visual aids an…	GO:0007601 visual perception;GO:0050953 sensory perception of light stimulus;GO:0007600 sensory perception		Human disease related genes:Nervous system diseases:Eye disease					0.0	0.0	0.0	0.0	0.0	0.0	0.0	0.0	0.0	0.0	0.0	0.0	0.0	0.0	0.0	0.0	0.0
GPR25	2848	symbol	H. sapiens	2848	H. sapiens	GPR25	G protein-coupled receptor 25	GPR25 is a gene that belongs to the G-protein coupled receptor 1 family. It is an intronless gene that encodes a membrane protein that activates signaling cascades in response to extracellular stress. GPR25 has been linked to arterial stiffness, which is a condition that increases the risk of cardiovascular disease.	There is limited information available on the disease implications of GPR25. However, studies have shown that GPR25 is involved in the regulation of arterial stiffness, which is a risk factor for cardiovascular disease. Targeted drug discovery efforts for GPR25 are also limited, as the function of this gene is not well understood. However, there have been some studies exploring the potential of G…	GO:0007186 G protein-coupled receptor signaling pathway;GO:0007165 signal transduction;GO:0023052 signaling		G-protein coupled receptors:GPCRs excl olfactory receptors					0.0	0.0	0.0	0.0	0.0	0.0	0.0	0.0	0.0	0.0	0.0	0.0	0.0	0.0	0.0	0.0	0.0
GPR75	10936	symbol	H. sapiens	10936	H. sapiens	GPR75	G protein-coupled receptor 75	GPR75 is a type of cell surface receptor that belongs to the G protein-coupled receptor family. These receptors activate guanine-nucleotide binding proteins when a ligand binds to them. The function of GPR75 is not well understood, but it is believed to play a role in various physiological processes such as inflammation, metabolism, and cardiovascular function. GPR75 has been linked to certain di…	There is limited information available on the disease implications of GPR75, but it has been linked to obesity and type 2 diabetes. Targeted drug discovery efforts are underway to develop drugs that can modulate the activity of GPR75 and potentially treat these conditions. One example is a small molecule agonist of GPR75 called Compound 22, which has been shown to improve glucose tolerance and in…	GO:0070098 chemokine-mediated signaling pathway;GO:1990868 response to chemokine;GO:1990869 cellular response to chemokine		G-protein coupled receptors:GPCRs excl olfactory receptors					0.0	0.0	0.0	0.0	0.0	0.0	0.0	0.0	0.0	0.0	0.0	0.0	0.0	0.0	0.0	0.0	0.0
GRAMD2A	196996	symbol	H. sapiens	196996	H. sapiens	GRAMD2A	GRAM domain containing 2A	GRAM domain containing 2A (GRAMD2A) is a human gene that encodes a protein involved in binding to phosphatidylinositol-4,5-bisphosphate and regulating store-operated calcium entry. It is located in the organelle membrane contact site and is an extrinsic component of the cytoplasmic side of the plasma membrane and an intrinsic component of the endoplasmic reticulum membrane. The gene's function is…	There is limited information available on the disease implications of GRAMD2A. However, recent studies have suggested that mutations in this gene may be associated with certain neurological disorders, including autism spectrum disorder and intellectual disability. Targeted drug discovery efforts for GRAMD2A are currently underway, with a focus on identifying small molecule inhibitors that can mod…	GO:0061817 endoplasmic reticulum-plasma membrane tethering;GO:0051643 endoplasmic reticulum localization;GO:2001256 regulation of store-operated calcium entry		Predicted intracellular proteins	Nuclear speckles;Nucleoli (Approved); Additional: Cytosol				0.0	0.0	0.0	0.0	0.0	0.0	0.0	0.0	0.0	0.0	0.0	0.0	0.0	0.0	0.0	0.0	0.0
GRIN2C	2905	symbol	H. sapiens	2905	H. sapiens	GRIN2C	glutamate ionotropic receptor NMDA type subunit 2C	GRIN2C is a gene that encodes a subunit of the N-methyl-D-aspartate (NMDA) receptor, which is a type of ionotropic glutamate receptor found in the central nervous system. NMDA receptors play a crucial role in physiological processes such as learning, memory, and synaptic development. The receptor is made up of different subunits, including subunit 2C, which forms a channel that is permeable to ca…	There is growing evidence that GRIN2C mutations or dysregulation may contribute to the development of various neurological and psychiatric disorders. For example, a study found that a rare missense mutation in GRIN2C was associated with intellectual disability and developmental delay. Another study suggested that GRIN2C variants may be involved in the pathogenesis of schizophrenia. These findings…	GO:0033058 directional locomotion;GO:0098976 excitatory chemical synaptic transmission;GO:0035235 ionotropic glutamate receptor signaling pathway		FDA approved drug targets:Small molecule drugs; Transporters:Transporter channels and pores		Glutamic acid; Glycine; Meperidine; Tenocyclidine			0.0	0.0	0.0	0.0	0.0	0.0	0.0	0.0	0.0	0.0	0.0	0.0	0.0	0.0	0.0	0.0	0.0
GVIN1	387751	gene_synonym	H. sapiens	387751	H. sapiens	GVINP1	GTPase, very large interferon inducible pseudogene 1										0.0	0.0	0.0	0.0	0.0	0.0	0.0	0.0	0.0	0.0	0.0	0.0	0.0	0.0	0.0	0.0	0.0
HAUS6	54801	symbol	H. sapiens	54801	H. sapiens	HAUS6	HAUS augmin like complex subunit 6	HAUS6 is a gene that encodes a subunit of the augmin complex, which is involved in microtubule attachment to the kinetochore and central spindle formation. This gene may play a role in efficient chromosome congression and segregation by promoting microtubule-dependent microtubule amplification. There are pseudogenes of this gene located on chromosomes 7 and 20. Alternative splicing results in mul…	There is limited information available on the disease implications of HAUS6. However, recent studies have suggested that mutations in HAUS6 may be associated with certain types of cancer, including breast cancer and hepatocellular carcinoma. Targeted drug discovery efforts for HAUS6 are still in the early stages, but there is potential for the development of drugs that target the augmin complex a…	GO:0007098 centrosome cycle;GO:0051225 spindle assembly;GO:0031023 microtubule organizing center organization		Predicted intracellular proteins	Centriolar satellite;Cytosol (Approved); Additional: Nuclear speckles				0.0	0.0	1.0	1.0	0.0	0.0	0.0	0.0	0.0	0.0	0.0	0.0	0.0	0.0	0.0	0.0	0.0
HEATR3	55027	symbol	H. sapiens	55027	H. sapiens	HEATR3	HEAT repeat containing 3	HEATR3 is a human gene that encodes a protein involved in the transport of ribosomal proteins and the assembly of the 5S ribonucleoprotein particle. Additionally, this protein may play a role in NOD2-mediated NF-kappaB signaling.	There is limited information available on the disease implications of HEATR3. However, recent studies have suggested that mutations in this gene may be associated with intellectual disability and developmental delay. Targeted drug discovery efforts for HEATR3 are also limited, as the function of this protein is not fully understood. However, some studies have suggested that HEATR3 may play a role…	GO:0043249 erythrocyte maturation;GO:0048821 erythrocyte development;GO:0042273 ribosomal large subunit biogenesis		Predicted intracellular proteins	Nucleoplasm (Enhanced); Additional: Cytosol				0.0	0.0	0.0	0.0	0.0	0.0	0.0	0.0	0.0	0.0	0.0	0.0	0.0	0.0	0.0	0.0	0.0
HEG1	57493	symbol	H. sapiens	57493	H. sapiens	HEG1	heart development protein with EGF like domains 1	HEG1 is a human gene that encodes for a protein involved in heart development. It contains EGF-like domains and is predicted to have calcium ion binding activity. HEG1 is located in cell-cell junctions and is involved in several processes, including negative regulation of Rho protein signal transduction, negative regulation of Rho-dependent protein serine/threonine kinase activity, and negative r…	HEG1 has been implicated in several diseases, including cardiovascular diseases, cancer, and neurological disorders. In cardiovascular diseases, HEG1 has been shown to play a role in angiogenesis and vascular development, and mutations in the gene have been associated with congenital heart defects. In cancer, HEG1 has been found to be overexpressed in several types of tumors, including breast, lu…	GO:0003017 lymph circulation;GO:2000299 negative regulation of Rho-dependent protein serine/threonine kinase activity;GO:0090271 positive regulation of fibroblast growth factor production		Predicted intracellular proteins	Vesicles (Approved); Additional: Plasma membrane				0.0	0.0	0.0	0.0	0.0	0.0	0.0	0.0	0.0	0.0	0.0	0.0	0.0	0.0	0.0	0.0	0.0
HEXB	3074	symbol	H. sapiens	3074	H. sapiens	HEXB	hexosaminidase subunit beta	HEXB is a gene that encodes for the beta subunit of the lysosomal enzyme beta-hexosaminidase. This enzyme, along with the GM2 activator protein, breaks down molecules containing terminal N-acetyl hexosamines, including the ganglioside GM2. Mutations in the HEXB gene lead to an accumulation of GM2 ganglioside in neurons, causing neurodegenerative disorders known as GM2 gangliosidoses. Specifically…	Mutations in the HEXB gene lead to the accumulation of GM2 ganglioside in neurons, causing neurodegenerative disorders known as GM2 gangliosidoses. Sandhoff disease is a type of GM2-gangliosidosis that is caused by mutations in the beta subunit gene. Symptoms of Sandhoff disease include progressive muscle weakness, seizures, blindness, and deafness. There is currently no cure for Sandhoff disease…	GO:0008049 male courtship behavior;GO:0007619 courtship behavior;GO:0030207 chondroitin sulfate catabolic process		ENZYME proteins:Hydrolases; Disease related genes; Enzymes; Potential drug targets; Predicted intracellular proteins; Human disease related genes:Congenital disorders of metabolism:Lysosomal storage diseases; Human disease related genes:Congenital disorders of metabolism:Congenital disorders of lipid/glycolipid metabolism		Pyrimethamine; 2-Acetamido-2-Deoxy-D-Glucono-1,5-Lactone; N-Acetyl-glucosamine thiazoline; (2R,3R,4S,5R)-2-acetamido-3,4-dihydroxy-5-hydroxymethyl-piperidine			0.0	0.0	0.0	0.0	0.0	0.0	0.0	0.0	0.0	0.0	0.0	0.0	0.0	0.0	0.0	1.0	0.0
HPS1	3257	symbol	H. sapiens	3257	H. sapiens	HPS1	HPS1 biogenesis of lysosomal organelles complex 3 subunit 1	HPS1 is a gene that encodes a protein involved in the biogenesis of organelles such as melanosomes, platelet dense granules, and lysosomes. The protein is a component of three different protein complexes known as BLOC-3, BLOC4, and BLOC5. Mutations in this gene are associated with Hermansky-Pudlak syndrome type 1, a rare genetic disorder characterized by albinism, bleeding disorders, and lung and…	Hermansky-Pudlak syndrome type 1 (HPS1) is a rare genetic disorder caused by mutations in the HPS1 gene. The disease is characterized by oculocutaneous albinism, bleeding disorders, and pulmonary fibrosis. There is currently no cure for HPS1, and treatment is mainly supportive. However, targeted drug discovery efforts are underway to develop therapies that can address the underlying molecular def…	GO:1903232 melanosome assembly;GO:0060155 platelet dense granule organization;GO:0032438 melanosome organization		Human disease related genes:Congenital disorders of metabolism:Congenital disorders of amino acid metabolism; Predicted intracellular proteins; Disease related genes					0.0	0.0	0.0	0.0	0.0	0.0	0.0	0.0	0.0	0.0	0.0	0.0	0.0	0.0	0.0	0.0	0.0
HROB	78995	symbol	H. sapiens	78995	H. sapiens	HROB	homologous recombination factor with OB-fold	HROB is a human gene that is predicted to have single-stranded DNA binding activity. It is involved in DNA synthesis and repair, particularly in interstrand cross-link repair. HROB is located in the site of DNA damage, indicating its role in repairing damaged DNA.	Unfortunately, there is currently limited information available on the disease implications and targeted drug discovery efforts for HROB. As a relatively newly discovered gene, research on its potential therapeutic applications is still in its early stages. However, given its involvement in DNA repair, it is possible that mutations or dysregulation of HROB could contribute to the development of c…	GO:0036297 interstrand cross-link repair;GO:0000731 DNA synthesis involved in DNA repair;GO:0071897 DNA biosynthetic process		Predicted intracellular proteins	Cytosol;Nucleoplasm (Approved)				0.0	1.0	0.0	0.0	1.0	0.0	0.0	0.0	0.0	0.0	0.0	0.0	0.0	0.0	0.0	1.0	0.0
HYAL3	8372	symbol	H. sapiens	8372	H. sapiens	HYAL3	hyaluronidase 3	HYAL3 is a gene that encodes a member of the hyaluronidase family, which are enzymes that break down hyaluronan, a major component of the extracellular matrix. The regulated turnover of hyaluronan is important in various biological processes, including cell proliferation, migration, and differentiation. HYAL3 may also play a role in sperm function. The gene is located on chromosome 3p21.3, which …	There is limited information available on the disease implications of HYAL3. However, some studies have suggested that altered expression of HYAL3 may be associated with certain types of cancer, including breast and ovarian cancer. Targeted drug discovery efforts for HYAL3 are also limited, as the function of the gene is not well understood. However, some studies have suggested that inhibition of…	GO:2000355 negative regulation of ovarian follicle development;GO:2000368 positive regulation of acrosomal vesicle exocytosis;GO:0001552 ovarian follicle atresia		Predicted secreted proteins; Enzymes; ENZYME proteins:Hydrolases; Predicted intracellular proteins			(M3468)NABA ECM REGULATORS; (M5885)NABA MATRISOME ASSOCIATED; (M5889)NABA MATRISOME		0.0	0.0	0.0	0.0	0.0	0.0	0.0	0.0	0.0	0.0	0.0	0.0	0.0	0.0	0.0	0.0	0.0
HYDIN	54768	symbol	H. sapiens	54768	H. sapiens	HYDIN	HYDIN axonemal central pair apparatus protein	HYDIN is a gene that plays a role in cilia motility. Mutations in this gene can lead to autosomal recessive primary ciliary dyskinesia-5, a condition characterized by the accumulation of cerebrospinal fluid in the brain's ventricles. HYDIN is an axonemal central pair apparatus protein, and a duplicate copy of the gene has been discovered on chromosome 1 in humans.	There are currently no targeted drug discovery efforts for HYDIN-related diseases, as the underlying mechanisms of autosomal recessive primary ciliary dyskinesia-5 are not yet fully understood. However, research is ongoing to better understand the role of HYDIN in cilia motility and its potential as a therapeutic target. Currently, treatment for primary ciliary dyskinesia-5 is focused on managing…	GO:1904158 axonemal central apparatus assembly;GO:0060438 trachea development;GO:0021591 ventricular system development		Human disease related genes:Respiratory diseases:Tracheobronchial diseases; Predicted intracellular proteins; Disease related genes	Cytosol;Plasma membrane (Approved)				0.0	0.0	0.0	1.0	0.0	0.0	0.0	0.0	0.0	0.0	0.0	0.0	0.0	0.0	0.0	0.0	0.0
IBA57	200205	symbol	H. sapiens	200205	H. sapiens	IBA57	iron-sulfur cluster assembly factor IBA57	IBA57 is a gene that plays a role in the assembly of iron-sulfur clusters in the mitochondria, specifically in the late stages of biosynthesis of mitochondrial 4Fe-4S proteins. Mutations in this gene have been linked to autosomal recessive spastic paraplegia-74 and multiple mitochondrial dysfunctions syndrome-3. There are two known isoforms of the protein encoded by this gene, with the smaller is…	Mutations in the IBA57 gene have been linked to two rare genetic disorders: autosomal recessive spastic paraplegia-74 (SPG74) and multiple mitochondrial dysfunctions syndrome-3 (MMDS3). SPG74 is characterized by progressive stiffness and contraction of the lower limbs, leading to difficulty in walking, while MMDS3 is a severe multisystemic disorder that affects various organs, including the brain…	GO:0006783 heme biosynthetic process;GO:0006779 porphyrin-containing compound biosynthetic process;GO:0033014 tetrapyrrole biosynthetic process		Human disease related genes:Congenital disorders of metabolism:Mitochondrial diseases; Human disease related genes:Nervous system diseases:Other nervous and sensory system diseases; Predicted intracellular proteins; Disease related genes	Mitochondria (Supported)				0.0	0.0	0.0	0.0	0.0	0.0	0.0	0.0	0.0	0.0	0.0	0.0	0.0	0.0	0.0	0.0	0.0
IER5	51278	symbol	H. sapiens	51278	H. sapiens	IER5	immediate early response 5	The human gene IER5, also known as immediate early response 5, encodes a protein that is similar to other immediate early response proteins. In mice, a similar gene may play a role in mediating the cellular response to mitogenic signals. Studies in rats have shown that the expression of a similar gene is increased after waking and sleep deprivation.	There is limited information available on the disease implications of the IER5 gene. However, some studies have suggested that it may be involved in the development and progression of certain cancers, including breast cancer and hepatocellular carcinoma. Targeted drug discovery efforts for IER5 are also limited, as the function of the protein it encodes is not well understood. However, some studi…	GO:1900036 positive regulation of cellular response to heat;GO:1900034 regulation of cellular response to heat;GO:0034605 cellular response to heat		Predicted intracellular proteins	Nucleoplasm (Approved); Additional: Nucleoli			(M5890)HALLMARK TNFA SIGNALING VIA NFKB; (M5939)HALLMARK P53 PATHWAY	0.0	0.0	0.0	0.0	0.0	0.0	0.0	0.0	0.0	0.0	0.0	0.0	0.0	0.0	0.0	0.0	0.0
IFFO1	25900	symbol	H. sapiens	25900	H. sapiens	IFFO1	intermediate filament family orphan 1	The IFFO1 gene belongs to the intermediate filament family, which are proteins that make up the cytoskeleton and nuclear envelope. Although the proteins encoded by this gene family are structurally related, they have limited sequence homology except for the central rod domain. The IFFO1 gene has multiple alternatively spliced transcript variants that produce different isoforms.	There is limited information available on the disease implications of the IFFO1 gene. However, some studies have suggested that mutations in this gene may be associated with certain types of cancer, including breast cancer and hepatocellular carcinoma. Targeted drug discovery efforts for IFFO1 are also limited, as the function of this gene is not well understood. However, some studies have sugges…	GO:1990683 DNA double-strand break attachment to nuclear envelope;GO:1990166 protein localization to site of double-strand break;GO:0097240 chromosome attachment to the nuclear envelope		Predicted intracellular proteins					0.0	1.0	0.0	0.0	0.0	0.0	0.0	0.0	0.0	0.0	0.0	0.0	0.0	0.0	0.0	0.0	0.0
IFI35	3430	symbol	H. sapiens	3430	H. sapiens	IFI35	interferon induced protein 35	The human gene IFI35, also known as interferon induced protein 35, is involved in various immune response processes. It enables identical protein binding activity and is located in different cellular components such as cytosol, extracellular space, and nucleus. IFI35 plays a role in macrophage activation, positive regulation of defense response, and regulation of signal transduction. This informa…	There is limited information available on the disease implications of IFI35. However, some studies have suggested that it may play a role in the pathogenesis of autoimmune diseases such as systemic lupus erythematosus (SLE) and rheumatoid arthritis (RA). Targeted drug discovery efforts for IFI35 are also limited, but some studies have explored the potential of targeting IFI35 as a therapeutic str…	GO:0034145 positive regulation of toll-like receptor 4 signaling pathway;GO:0002281 macrophage activation involved in immune response;GO:0034143 regulation of toll-like receptor 4 signaling pathway		Predicted secreted proteins; Predicted intracellular proteins	Cytosol;Nucleoplasm (Supported); Additional: Nucleoli			(M5911)HALLMARK INTERFERON ALPHA RESPONSE; (M5913)HALLMARK INTERFERON GAMMA RESPONSE	0.0	0.0	0.0	0.0	0.0	0.0	1.0	0.0	0.0	0.0	0.0	0.0	0.0	0.0	1.0	0.0	0.0
IGFN1	91156	symbol	H. sapiens	91156	H. sapiens	IGFN1	immunoglobulin like and fibronectin type III domain containing 1	The human gene IGFN1 is predicted to play a role in homophilic cell adhesion through plasma membrane adhesion molecules, as well as in the formation of the retina layer and synapse assembly. It is predicted to be located in the Z disc and nucleus and to be active in the synapse. This information is provided by the Alliance of Genome Resources as of April 2022.	There is limited information available on the disease implications of IGFN1. However, some studies have suggested that mutations in this gene may be associated with certain neurological disorders, such as autism spectrum disorder and schizophrenia. Targeted drug discovery efforts for IGFN1 are currently limited, but some studies have explored the potential of using small molecule inhibitors to ta…	GO:0008150 biological_process		Predicted intracellular proteins	Midbody ring (Approved)				0.0	0.0	0.0	0.0	0.0	0.0	0.0	0.0	0.0	0.0	0.0	0.0	0.0	0.0	0.0	0.0	0.0
IGSF10	285313	symbol	H. sapiens	285313	H. sapiens	IGSF10	immunoglobulin superfamily member 10	IGSF10 is a human gene that belongs to the immunoglobulin superfamily and is predicted to play a role in regulating neuron migration and ossification. It is located in the extracellular region and may act upstream of or within the process of ossification. The gene's function and potential involvement in various biological processes make it an interesting target for further research and understand…	There is limited information available on the disease implications of IGSF10. However, some studies have suggested that mutations in this gene may be associated with developmental disorders such as craniosynostosis, a condition where the bones in a baby's skull fuse too early, leading to abnormal head shape and potential brain development issues. As for targeted drug discovery efforts, there is c…	GO:2001222 regulation of neuron migration;GO:0001503 ossification;GO:0030334 regulation of cell migration		Predicted secreted proteins; Predicted intracellular proteins; Disease related genes	Vesicles (Approved)	Pyridoxal phosphate	(M3008)NABA ECM GLYCOPROTEINS; (M5884)NABA CORE MATRISOME; (M5889)NABA MATRISOME		0.0	0.0	0.0	0.0	0.0	0.0	0.0	0.0	0.0	0.0	0.0	0.0	0.0	0.0	0.0	0.0	1.0
IGSF9	57549	symbol	H. sapiens	57549	H. sapiens	IGSF9	immunoglobulin superfamily member 9	IGSF9 is a human gene that belongs to the immunoglobulin superfamily and is predicted to play a role in cell-cell adhesion mediator activity. It is also predicted to be involved in axon guidance, dendrite self-avoidance, and homophilic cell adhesion via plasma membrane adhesion molecules. The gene is predicted to be located in dendrites and inhibitory synapses and to be an integral component of t…	There is limited information available on the disease implications of IGSF9. However, some studies have suggested that mutations in this gene may be associated with neurodevelopmental disorders such as autism spectrum disorder (ASD) and intellectual disability. Targeted drug discovery efforts for IGSF9 are also limited, as the gene's function and role in disease are not yet fully understood. Curr…	GO:0070593 dendrite self-avoidance;GO:0008038 neuron recognition;GO:0016358 dendrite development		Predicted intracellular proteins					0.0	0.0	0.0	0.0	0.0	0.0	0.0	0.0	0.0	0.0	0.0	0.0	0.0	0.0	0.0	0.0	0.0
IL17C	27189	symbol	H. sapiens	27189	H. sapiens	IL17C	interleukin 17C	IL17C is a gene that encodes a cytokine, or signaling molecule, that is produced by activated T cells. This cytokine is similar in sequence to another cytokine called IL17 and has been shown to stimulate the release of other cytokines, including tumor necrosis factor alpha and interleukin 1 beta, from a type of immune cell called a monocytic cell. The expression of IL17C is limited to activated T…	IL17C has been implicated in several diseases, including psoriasis, inflammatory bowel disease, and cancer. In psoriasis, IL17C has been shown to contribute to the development of skin lesions by promoting inflammation and the proliferation of skin cells. Inflammatory bowel disease is also associated with increased levels of IL17C, which may contribute to the chronic inflammation seen in these con…	GO:0006954 inflammatory response;GO:0007267 cell-cell signaling;GO:0006952 defense response		Predicted secreted proteins			(M5883)NABA SECRETED FACTORS; (M5885)NABA MATRISOME ASSOCIATED; (M5889)NABA MATRISOME		0.0	0.0	0.0	0.0	0.0	0.0	0.0	0.0	0.0	0.0	0.0	0.0	0.0	0.0	0.0	0.0	0.0
INPPL1	3636	symbol	H. sapiens	3636	H. sapiens	INPPL1	inositol polyphosphate phosphatase like 1	The INPPL1 gene encodes a protein that acts as an SH2-containing 5'-inositol phosphatase, which is involved in regulating insulin function and epidermal growth factor receptor turnover. It also plays a role in actin remodeling and supports metastatic growth in breast cancer. INPPL1 is considered a valuable biomarker for breast cancer.	The INPPL1 gene has been implicated in several diseases, including breast cancer, type 2 diabetes, and obesity. In breast cancer, INPPL1 is overexpressed and promotes metastasis, making it a potential therapeutic target. Targeted drug discovery efforts have focused on developing inhibitors of INPPL1 to prevent its overexpression and inhibit metastasis. One example is the drug Perifosine, which in…	GO:0043569 negative regulation of insulin-like growth factor receptor signaling pathway;GO:0097178 ruffle assembly;GO:0046856 phosphatidylinositol dephosphorylation		ENZYME proteins:Hydrolases; Disease related genes; Enzymes; Potential drug targets; Human disease related genes:Congenital malformations:Congenital malformations of the musculoskeletal system; Predicted intracellular proteins; Cancer-related genes:Mutated cancer genes	Cytosol (Supported); Additional: Golgi apparatus		(M273)PID EPHA2 FWD PATHWAY; (M5193)SIG CHEMOTAXIS; (M141)PID PI3KCI PATHWAY	(M5915)HALLMARK APICAL JUNCTION	0.0	0.0	0.0	0.0	0.0	0.0	0.0	0.0	0.0	0.0	0.0	0.0	0.0	0.0	0.0	0.0	0.0
IRAG2	4033	symbol	H. sapiens	4033	H. sapiens	IRAG2	inositol 1,4,5-triphosphate receptor associated 2	IRAG2 is a human gene that encodes a protein expressed in lymphoid cell lines and tissues. The protein is regulated during development and is found on the cytoplasmic face of the endoplasmic reticulum.	There is limited information available on the disease implications of IRAG2. However, some studies have suggested that the protein may play a role in the development and progression of certain types of cancer, including breast cancer and leukemia. Targeted drug discovery efforts for IRAG2 are currently underway, with a focus on identifying small molecule inhibitors that can selectively target the…	GO:0006903 vesicle targeting;GO:0006906 vesicle fusion;GO:0090174 organelle membrane fusion		Transporters:Accessory Factors Involved in Transport; Predicted intracellular proteins	Endoplasmic reticulum;Plasma membrane (Approved)			(M5939)HALLMARK P53 PATHWAY	0.0	0.0	0.0	0.0	0.0	0.0	0.0	0.0	0.0	0.0	0.0	0.0	0.0	0.0	0.0	0.0	0.0
JAML	120425	symbol	H. sapiens	120425	H. sapiens	JAML	junction adhesion molecule like	JAML, or junction adhesion molecule like, is a human gene that plays a role in cell-cell adhesion and leukocyte migration. It enables integrin binding and protein homodimerization, and is located in the bicellular tight junction, nucleoplasm, and plasma membrane. JAML is involved in heterophilic cell-cell adhesion through plasma membrane cell adhesion molecules, and is important for myeloid leuko…	Research on JAML has shown its potential as a therapeutic target for diseases involving leukocyte migration and inflammation. In particular, JAML has been implicated in the pathogenesis of inflammatory bowel disease, multiple sclerosis, and atherosclerosis. Targeted drug discovery efforts have focused on developing small molecule inhibitors of JAML, as well as monoclonal antibodies that block JAM…	GO:0035696 monocyte extravasation;GO:0072672 neutrophil extravasation;GO:0060054 positive regulation of epithelial cell proliferation involved in wound healing		Predicted intracellular proteins	Plasma membrane (Supported); Additional: Nucleoplasm		(M277)PID INTEGRIN A4B1 PATHWAY		0.0	0.0	0.0	0.0	0.0	0.0	0.0	0.0	0.0	0.0	0.0	0.0	0.0	0.0	0.0	0.0	0.0
KHDC4	22889	symbol	H. sapiens	22889	H. sapiens	KHDC4	KH domain containing 4, pre-mRNA splicing factor	KHDC4 is a human gene that encodes for a pre-mRNA splicing factor containing a KH domain, which enables RNA binding activity. This gene is involved in mRNA splice site selection and is located in both the cytoplasm and nucleoplasm. KHDC4 colocalizes with the spliceosomal complex, which is responsible for the removal of introns from pre-mRNA molecules. The function of KHDC4 in pre-mRNA splicing su…	There is limited information available on the disease implications of KHDC4. However, recent studies have suggested that mutations in this gene may be associated with certain types of cancer, including breast cancer and lung cancer. Targeted drug discovery efforts for KHDC4 are also limited, as the exact role of this gene in cancer development and progression is not yet fully understood. Currentl…	GO:0006376 mRNA splice site recognition;GO:0000245 spliceosomal complex assembly;GO:0022618 protein-RNA complex assembly		Predicted intracellular proteins	Nucleoplasm (Supported)				0.0	0.0	0.0	0.0	0.0	0.0	0.0	0.0	0.0	0.0	0.0	0.0	0.0	0.0	0.0	0.0	0.0
KHDRBS1	10657	symbol	H. sapiens	10657	H. sapiens	KHDRBS1	KH RNA binding domain containing, signal transduction associated 1	The KHDRBS1 gene encodes a protein that belongs to the K homology domain-containing, RNA-binding, signal transduction-associated protein family. This protein is involved in various cellular processes, including alternative splicing, cell cycle regulation, RNA 3'-end formation, tumorigenesis, and regulation of human immunodeficiency virus gene expression. Alternative splicing of this gene results …	There is limited information available on the disease implications of KHDRBS1 gene mutations. However, some studies have suggested that alterations in this gene may be associated with various types of cancer, including breast, lung, and liver cancer. Targeted drug discovery efforts for KHDRBS1 are still in the early stages, but some studies have identified potential small molecule inhibitors that…	GO:0046833 positive regulation of RNA export from nucleus;GO:0032241 positive regulation of nucleobase-containing compound transport;GO:0046831 regulation of RNA export from nucleus		Predicted intracellular proteins	Nucleoplasm (Enhanced)				0.0	0.0	0.0	0.0	0.0	0.0	1.0	0.0	0.0	0.0	0.0	0.0	0.0	0.0	0.0	0.0	0.0
KIAA1522	57648	symbol	H. sapiens	57648	H. sapiens	KIAA1522	KIAA1522	KIAA1522 is a human gene that is predicted to play a role in cell differentiation. The gene's function is not yet fully understood, but it is believed to be involved in the process by which cells become specialized for specific functions. This information is provided by the Alliance of Genome Resources as of April 2022.	Unfortunately, there is currently limited information available on the disease implications of KIAA1522 and targeted drug discovery efforts. As the gene's function is not yet fully understood, it is difficult to determine its potential role in disease development or treatment. However, ongoing research may shed light on potential disease associations and therapeutic targets. At this time, there a…	GO:0030154 cell differentiation;GO:0048869 cellular developmental process;GO:0032502 developmental process		Predicted intracellular proteins	Cell Junctions;Plasma membrane (Supported); Additional: Nucleoplasm				0.0	0.0	0.0	0.0	0.0	0.0	0.0	0.0	0.0	0.0	0.0	0.0	0.0	0.0	0.0	0.0	0.0
KIAA1614	57710	symbol	H. sapiens	57710	H. sapiens	KIAA1614	KIAA1614	KIAA1614 is a human gene that is predicted to have protein kinase C binding activity and be involved in various cellular processes such as centrosome cycle, establishment or maintenance of cell polarity, and regulation of cellular localization. It is also predicted to be active in different cellular locations including the apical plasma membrane, cell cortex, and nucleus. However, further researc…	Unfortunately, there is currently limited information available on the disease implications and targeted drug discovery efforts for KIAA1614. As of now, there are no known drugs on the market that specifically target this gene. However, as research continues to uncover more about the function and role of KIAA1614 in cellular processes, it may become a target for drug discovery efforts in the futu…	GO:0007098 centrosome cycle;GO:0031023 microtubule organizing center organization;GO:0007163 establishment or maintenance of cell polarity		Predicted intracellular proteins	Nuclear membrane;Vesicles (Approved)				0.0	0.0	0.0	1.0	0.0	0.0	0.0	0.0	0.0	0.0	0.0	0.0	0.0	0.0	0.0	0.0	0.0
KIDINS220	57498	symbol	H. sapiens	57498	H. sapiens	KIDINS220	kinase D interacting substrate 220	KIDINS220, also known as kinase D interacting substrate 220, is a transmembrane protein that is primarily expressed in the nervous system. It plays a crucial role in neuronal cell survival, differentiation, and synaptic plasticity. The protein acts as a scaffold, mediating communication between the neurotrophin pathway and other intracellular signaling pathways. Abnormal expression of KIDINS220 i…	KIDINS220 has been implicated in various neuropsychiatric disorders and neurodegenerative diseases, including Alzheimer's disease, schizophrenia, and bipolar disorder. Targeted drug discovery efforts have focused on developing drugs that modulate the neurotrophin pathway, which is mediated by KIDINS220. One example is the drug memantine, which is used to treat Alzheimer's disease and works by blo…	GO:0038180 nerve growth factor signaling pathway;GO:0038179 neurotrophin signaling pathway;GO:1990090 cellular response to nerve growth factor stimulus		Transporters:Accessory Factors Involved in Transport; Potential drug targets; Predicted intracellular proteins; Disease related genes	Nucleoplasm (Approved)				0.0	0.0	0.0	0.0	0.0	0.0	0.0	0.0	0.0	0.0	0.0	0.0	0.0	0.0	0.0	0.0	0.0
KIF6	221458	symbol	H. sapiens	221458	H. sapiens	KIF6	kinesin family member 6	KIF6, or kinesin family member 6, is a gene that encodes a molecular motor involved in intracellular transport of protein complexes, membrane organelles, and messenger RNA along microtubules. Kinesins function as homodimeric molecules with two N-terminal head domains that move along microtubules and two C-terminal tail domains that interact with the transported cargo. KIF6 is expressed in coronar…	The KIF6 gene has been extensively studied for its association with coronary heart disease (CHD). A common variant in KIF6, rs20455, has been shown to be a predictor of CHD risk and response to statin therapy. Several studies have investigated the potential of targeting KIF6 for drug discovery efforts. One study found that inhibition of KIF6 expression reduced atherosclerosis in mice, suggesting …	GO:0007018 microtubule-based movement;GO:0007017 microtubule-based process;GO:0009987 cellular process		Predicted intracellular proteins	Centrosome (Approved); Additional: Nucleoplasm				0.0	0.0	0.0	0.0	0.0	0.0	0.0	0.0	0.0	0.0	0.0	0.0	0.0	0.0	0.0	0.0	0.0
KIF7	374654	symbol	H. sapiens	374654	H. sapiens	KIF7	kinesin family member 7	KIF7 is a gene that encodes a protein belonging to the kinesin family and is associated with cilia. The protein plays a role in the sonic hedgehog (SHH) signaling pathway by regulating GLI transcription factors. It acts as a negative regulator of the SHH pathway by preventing inappropriate activation of GLI2 in the absence of ligand and as a positive regulator by preventing the processing of GLI3…	Mutations in the KIF7 gene have been associated with a range of ciliopathies, including Joubert syndrome, hydrolethalus syndrome, and acrocallosal syndrome. These conditions are characterized by abnormalities in the structure and function of cilia, which are hair-like structures on the surface of cells that play important roles in cell signaling and movement. Targeted drug discovery efforts for K…	GO:0045879 negative regulation of smoothened signaling pathway;GO:0045880 positive regulation of smoothened signaling pathway;GO:0008589 regulation of smoothened signaling pathway		Human disease related genes:Congenital malformations:Other congenital malformations; Human disease related genes:Congenital malformations:Congenital malformations of the nervous system; Predicted intracellular proteins; Disease related genes					0.0	0.0	0.0	0.0	0.0	0.0	0.0	0.0	0.0	0.0	0.0	0.0	0.0	0.0	0.0	0.0	0.0
KLHDC7A	127707	symbol	H. sapiens	127707	H. sapiens	KLHDC7A	kelch domain containing 7A	KLHDC7A is a human gene that is predicted to be an integral component of the membrane. The gene encodes for a protein that contains a kelch domain, which is a protein-protein interaction domain. The function of KLHDC7A is not yet fully understood, but it is believed to play a role in cellular processes such as protein degradation and cytoskeletal organization. Further research is needed to fully …	There is currently limited information available on the disease implications of KLHDC7A. However, some studies have suggested that mutations in this gene may be associated with certain types of cancer, including breast cancer and lung adenocarcinoma. Targeted drug discovery efforts for KLHDC7A are also limited, as the function of the protein encoded by this gene is not yet fully understood. There…			Predicted intracellular proteins	Nuclear speckles (Approved)				0.0	0.0	0.0	0.0	0.0	0.0	0.0	0.0	0.0	0.0	0.0	0.0	0.0	0.0	0.0	0.0	0.0
LACTB	114294	symbol	H. sapiens	114294	H. sapiens	LACTB	lactamase beta	The LACTB gene encodes a protein that is found in the mitochondria and has similarities to prokaryotic beta-lactamases. However, it is believed that this protein may have a different enzymatic function as many of the residues responsible for beta-lactamase activity are not conserved. The related mouse gene has been linked to obesity. Alternative splicing of the LACTB gene results in multiple tran…	There is limited information available on the disease implications of the LACTB gene. However, studies have suggested that mutations in this gene may be associated with metabolic disorders such as obesity and type 2 diabetes. Targeted drug discovery efforts for LACTB are currently underway, with a focus on identifying small molecule inhibitors that can modulate its enzymatic activity. While there…	GO:0019216 regulation of lipid metabolic process;GO:0006629 lipid metabolic process;GO:0006508 proteolysis		Enzymes; Predicted intracellular proteins; Peptidases:Serine-type peptidases	Mitochondria (Supported)				0.0	0.0	0.0	0.0	0.0	0.0	0.0	0.0	0.0	0.0	0.0	0.0	0.0	0.0	0.0	0.0	0.0
LAMB3	3914	symbol	H. sapiens	3914	H. sapiens	LAMB3	laminin subunit beta 3	LAMB3 is a gene that encodes for a beta subunit laminin, which is a protein that belongs to a family of basement membrane proteins. Together with an alpha and a gamma subunit, it forms laminin-5. Mutations in this gene cause two types of epidermolysis bullosa, a group of diseases characterized by blistering of the skin. These types are epidermolysis bullosa junctional Herlitz type and generalized…	Mutations in the LAMB3 gene have been linked to two types of epidermolysis bullosa (EB), a group of rare genetic disorders that affect the skin and mucous membranes. EB junctional Herlitz type is a severe form of the disease that is usually fatal in infancy or early childhood. It is characterized by blistering of the skin and mucous membranes, as well as scarring and other complications. Generali…	GO:0050873 brown fat cell differentiation;GO:0035987 endodermal cell differentiation;GO:0001706 endoderm formation		Human disease related genes:Digestive system diseases:Mouth and dental diseases; Disease related genes; Predicted secreted proteins; Predicted intracellular proteins; Human disease related genes:Congenital malformations:Congenital malformations of skin	Vesicles (Approved)		(M158)PID INTEGRIN4 PATHWAY; (M5887)NABA BASEMENT MEMBRANES; (M239)PID A6B1 A6B4 INTEGRIN PATHWAY	(M5890)HALLMARK TNFA SIGNALING VIA NFKB; (M5915)HALLMARK APICAL JUNCTION	0.0	0.0	0.0	0.0	0.0	0.0	0.0	0.0	0.0	0.0	0.0	0.0	0.0	0.0	0.0	0.0	1.0
LEMD2	221496	symbol	H. sapiens	221496	H. sapiens	LEMD2	LEM domain nuclear envelope protein 2	LEMD2 is a gene that encodes a protein involved in the organization of nuclear structure and plays a role in cell signaling and differentiation. The protein is a transmembrane protein of the inner nuclear membrane and contains a LEM domain. Mutations in this gene have been linked to Cataract 46, juvenile-onset. Multiple transcript variants have been identified for this gene.	Cataract 46, juvenile-onset is a rare genetic disorder caused by mutations in the LEMD2 gene. This condition is characterized by the development of cataracts in childhood or adolescence, which can lead to vision loss if left untreated. There are currently no targeted drug discovery efforts for this specific condition, as treatment typically involves surgical removal of the cataracts. However, res…	GO:0060914 heart formation;GO:0048645 animal organ formation;GO:0071168 protein localization to chromatin		Human disease related genes:Nervous system diseases:Eye disease; Predicted intracellular proteins; Disease related genes	Nuclear membrane (Supported)				0.0	0.0	0.0	0.0	0.0	0.0	0.0	0.0	0.0	0.0	0.0	0.0	0.0	0.0	0.0	0.0	0.0
LGALS3	3958	symbol	H. sapiens	3958	H. sapiens	LGALS3	galectin 3	LGALS3 is a gene that encodes a carbohydrate binding protein called galectin 3. This protein has a domain that binds to beta-galactosides and can self-associate to bind to multiple saccharide ligands. Galectin 3 is found in the extracellular matrix, cytoplasm, and nucleus and plays a role in various cellular functions such as apoptosis, innate immunity, cell adhesion, and T-cell regulation. It al…	LGALS3 has been implicated in various diseases, including cancer, fibrosis, and cardiovascular diseases. In cancer, galectin 3 has been shown to promote tumor growth, angiogenesis, and metastasis. Therefore, targeting galectin 3 has been explored as a potential therapeutic strategy for cancer treatment. Several galectin 3 inhibitors have been developed, including modified citrus pectin, GR-MD-02,…	GO:2000521 negative regulation of immunological synapse formation;GO:1903614 negative regulation of protein tyrosine phosphatase activity;GO:2001189 negative regulation of T cell activation via T cell receptor contact with antigen bound to MHC molecule on antigen presenting cell		Predicted secreted proteins; Cancer-related genes:Candidate cancer biomarkers; Predicted intracellular proteins	Cytosol;Nucleoplasm (Supported); Additional: Plasma membrane	2,3,5,6-Tetrafluoro-4-Methoxy-Benzamide; Lactose	(M269)PID RAS PATHWAY; (M219)PID HEDGEHOG GLI PATHWAY; (M5880)NABA ECM AFFILIATED	(M5892)HALLMARK CHOLESTEROL HOMEOSTASIS; (M5902)HALLMARK APOPTOSIS; (M5921)HALLMARK COMPLEMENT	0.0	0.0	0.0	0.0	0.0	0.0	0.0	0.0	0.0	0.0	0.0	0.0	0.0	0.0	0.0	0.0	0.0
LIMA1	51474	symbol	H. sapiens	51474	H. sapiens	LIMA1	LIM domain and actin binding 1	LIMA1 is a gene that encodes a protein that is associated with the cytoskeleton and plays a role in inhibiting the depolymerization of actin filaments. It also cross-links filaments in bundles. The gene is downregulated in some cancer cell lines. There are different isoforms of the protein that are encoded by alternatively spliced transcript variants of the gene, and the expression of some of the…	There is limited information available on the disease implications of LIMA1. However, some studies have suggested that the downregulation of LIMA1 may be associated with the progression of certain types of cancer, including breast cancer and hepatocellular carcinoma. Targeted drug discovery efforts for LIMA1 are also limited, as the protein's function and role in disease are not well understood. …	GO:0030299 intestinal cholesterol absorption;GO:0098856 intestinal lipid absorption;GO:0044241 lipid digestion		Predicted intracellular proteins	Actin filaments;Plasma membrane (Enhanced); Additional: Cytosol;Focal adhesion sites		(M232)PID ECADHERIN STABILIZATION PATHWAY	(M5915)HALLMARK APICAL JUNCTION	0.0	0.0	0.0	0.0	0.0	0.0	0.0	0.0	0.0	0.0	0.0	0.0	0.0	0.0	0.0	0.0	0.0
LIMD1	8994	symbol	H. sapiens	8994	H. sapiens	LIMD1	LIM domain containing 1	LIM domain containing 1 (LIMD1) is a human gene that is predicted to have transcription corepressor activity. It is involved in several processes, including negative regulation of hippo signaling, regulation of gene expression, and response to hypoxia. LIMD1 acts upstream of or within P-body assembly and gene silencing by miRNA. It is located in several cellular components, including P-body, adhe…	LIMD1 has been implicated in several types of cancer, including lung, breast, and ovarian cancer. Loss of LIMD1 expression has been associated with tumor progression and poor prognosis in these cancers. Targeted drug discovery efforts have focused on identifying small molecules that can restore LIMD1 expression or function in cancer cells. One example is the use of histone deacetylase (HDAC) inhi…	GO:0035331 negative regulation of hippo signaling;GO:0033962 P-body assembly;GO:2000637 positive regulation of miRNA-mediated gene silencing		Predicted intracellular proteins	Focal adhesion sites;Nucleoplasm (Supported)				0.0	0.0	0.0	0.0	0.0	0.0	0.0	0.0	0.0	0.0	0.0	0.0	0.0	0.0	0.0	0.0	0.0
LOC101748581						None	None	None	None	None	None	None	None	None	None	None	nan	nan	nan	nan	nan	nan	nan	nan	nan	nan	nan	nan	nan	nan	nan	nan	nan
LOC101749664						None	None	None	None	None	None	None	None	None	None	None	nan	nan	nan	nan	nan	nan	nan	nan	nan	nan	nan	nan	nan	nan	nan	nan	nan
LOC415852						None	None	None	None	None	None	None	None	None	None	None	nan	nan	nan	nan	nan	nan	nan	nan	nan	nan	nan	nan	nan	nan	nan	nan	nan
LOC416924						None	None	None	None	None	None	None	None	None	None	None	nan	nan	nan	nan	nan	nan	nan	nan	nan	nan	nan	nan	nan	nan	nan	nan	nan
LOC421441						None	None	None	None	None	None	None	None	None	None	None	nan	nan	nan	nan	nan	nan	nan	nan	nan	nan	nan	nan	nan	nan	nan	nan	nan
LOC422295						None	None	None	None	None	None	None	None	None	None	None	nan	nan	nan	nan	nan	nan	nan	nan	nan	nan	nan	nan	nan	nan	nan	nan	nan
LOC422308						None	None	None	None	None	None	None	None	None	None	None	nan	nan	nan	nan	nan	nan	nan	nan	nan	nan	nan	nan	nan	nan	nan	nan	nan
LOC429032						None	None	None	None	None	None	None	None	None	None	None	nan	nan	nan	nan	nan	nan	nan	nan	nan	nan	nan	nan	nan	nan	nan	nan	nan
LPAR1	1902	symbol	H. sapiens	1902	H. sapiens	LPAR1	lysophosphatidic acid receptor 1	LPAR1 is a gene that encodes for a lysophosphatidic acid (LPA) receptor known as EDG receptor. This receptor is a member of the G protein-coupled receptor superfamily and is utilized by LPA for cell signaling. EDG receptors play a role in various biological functions such as proliferation, platelet aggregation, smooth muscle contraction, inhibition of neuroblastoma cell differentiation, chemotaxi…	LPAR1 has been implicated in various diseases, including cancer, cardiovascular disease, and neurological disorders. In cancer, LPAR1 has been shown to promote tumor growth, invasion, and metastasis. Targeting LPAR1 with small molecule inhibitors has shown promise in preclinical studies for the treatment of various cancers, including breast, ovarian, and pancreatic cancer. Several LPAR1 inhibitor…	GO:1904565 response to 1-oleoyl-sn-glycerol 3-phosphate;GO:1904566 cellular response to 1-oleoyl-sn-glycerol 3-phosphate;GO:0071673 positive regulation of smooth muscle cell chemotaxis		G-protein coupled receptors:Lysolipids receptors; G-protein coupled receptors:GPCRs excl olfactory receptors			(M15)PID LYSOPHOSPHOLIPID PATHWAY	(M5942)HALLMARK UV RESPONSE DN; (M5932)HALLMARK INFLAMMATORY RESPONSE	0.0	0.0	0.0	0.0	0.0	0.0	0.0	0.0	0.0	0.0	0.0	0.0	0.0	0.0	0.0	0.0	0.0
LRIF1	55791	symbol	H. sapiens	55791	H. sapiens	LRIF1	ligand dependent nuclear receptor interacting factor 1	LRIF1, or ligand dependent nuclear receptor interacting factor 1, is a gene that is predicted to have retinoic acid receptor binding activity. It is involved in dosage compensation by inactivating the X chromosome and is located in the Barr body, centriolar satellite, and nucleoplasm. LRIF1 also colocalizes with the telomeric region of chromosomes. This information is provided by the Alliance of …	There is limited information available on the disease implications of LRIF1. However, some studies have suggested that LRIF1 may play a role in cancer development and progression. For example, one study found that LRIF1 expression was significantly upregulated in breast cancer tissues compared to normal breast tissues. Additionally, LRIF1 has been identified as a potential therapeutic target for …	GO:0009048 dosage compensation by inactivation of X chromosome;GO:0007549 dosage compensation;GO:0040029 epigenetic regulation of gene expression		Predicted intracellular proteins	Nucleoplasm (Supported); Additional: Centriolar satellite				0.0	0.0	0.0	0.0	0.0	0.0	0.0	0.0	0.0	0.0	0.0	0.0	0.0	0.0	0.0	0.0	0.0
LRRC10B	390205	symbol	H. sapiens	390205	H. sapiens	LRRC10B	leucine rich repeat containing 10B	The LRRC10B gene is a member of the leucine-rich repeat (LRR) family of genes. It is located on chromosome 2 and encodes a protein that contains LRR domains. LRR domains are involved in protein-protein interactions and are found in a variety of proteins involved in immune response, cell adhesion, and signal transduction. The function of LRRC10B is not well understood, but it has been suggested to…	There is limited information available on the disease implications of LRRC10B. However, mutations in this gene have been associated with various types of cancer, including breast, lung, and ovarian cancer. LRRC10B has also been implicated in developmental disorders such as autism spectrum disorder and intellectual disability. There are currently no targeted drug discovery efforts specifically foc…			Predicted intracellular proteins	Nucleoplasm (Approved); Additional: Nucleoli				0.0	0.0	0.0	0.0	0.0	0.0	0.0	0.0	0.0	0.0	0.0	0.0	0.0	0.0	0.0	0.0	0.0
LRRC15	131578	symbol	H. sapiens	131578	H. sapiens	LRRC15	leucine rich repeat containing 15	LRRC15, or leucine rich repeat containing 15, is a human gene that encodes a protein involved in various cellular processes. The protein has been found to enable collagen, fibronectin, and laminin binding activities, and is located in extracellular exosomes. LRRC15 is also involved in negative regulation of protein localization to the plasma membrane, positive regulation of cell migration, and re…	There is limited information available on the disease implications of LRRC15. However, some studies have suggested that LRRC15 may play a role in cancer progression and metastasis. For example, one study found that LRRC15 expression was significantly upregulated in breast cancer tissues compared to normal tissues, and that higher LRRC15 expression was associated with poorer prognosis. As for targ…	GO:0046813 receptor-mediated virion attachment to host cell;GO:0019062 virion attachment to host cell;GO:0044650 adhesion of symbiont to host cell		Transporters:Accessory Factors Involved in Transport	Vesicles (Approved); Additional: Plasma membrane			(M5930)HALLMARK EPITHELIAL MESENCHYMAL TRANSITION	0.0	0.0	0.0	0.0	0.0	0.0	0.0	0.0	0.0	0.0	0.0	0.0	0.0	0.0	0.0	0.0	0.0
LRRC19	64922	symbol	H. sapiens	64922	H. sapiens	LRRC19	leucine rich repeat containing 19	LRRC19, or leucine rich repeat containing 19, is a human gene that is predicted to have signaling receptor activity and to be involved in positive regulation of NIK/NF-kappaB signaling. It is also predicted to be an integral component of the membrane and to be active in the plasma membrane. LRRC19 is still being studied, and its exact function and role in human biology are not yet fully understoo…	There is currently limited information available on the disease implications of LRRC19. However, some studies have suggested that it may be involved in the development and progression of certain types of cancer, including breast cancer and glioblastoma. As such, LRRC19 may be a potential target for drug discovery efforts aimed at developing new treatments for these types of cancer. To date, there…	GO:0032637 interleukin-8 production;GO:0038008 TRAF-mediated signal transduction;GO:0048874 host-mediated regulation of intestinal microbiota composition							0.0	0.0	0.0	0.0	0.0	0.0	1.0	0.0	0.0	0.0	0.0	0.0	0.0	0.0	0.0	0.0	0.0
LRRC66	339977	symbol	H. sapiens	339977	H. sapiens	LRRC66	leucine rich repeat containing 66	LRRC66 is a human gene that encodes a protein belonging to the leucine-rich repeat family of proteins. These proteins are involved in various biological processes, including cell adhesion, cellular trafficking, and hormone-receptor interactions. The function of LRRC66 is not yet fully understood, but it is believed to play a role in cell signaling and communication. Further research is needed to …	Unfortunately, there is currently very limited information available on the disease implications and targeted drug discovery efforts for LRRC66. As the function of this gene is not yet fully understood, it is difficult to determine its potential role in disease development or progression. Additionally, there are no known drugs on the market that specifically target LRRC66. However, ongoing resear…	GO:0007616 long-term memory;GO:0007613 memory;GO:0007611 learning or memory							0.0	0.0	0.0	0.0	0.0	0.0	0.0	0.0	0.0	0.0	0.0	0.0	0.0	0.0	0.0	0.0	0.0
LY96	23643	symbol	H. sapiens	23643	H. sapiens	LY96	lymphocyte antigen 96	LY96 is a human gene that encodes a protein that interacts with toll-like receptor 4 on the cell surface, allowing the cell to respond to lipopolysaccharide (LPS) and connect the receptor to LPS signaling. The gene may also be involved in neutralizing endotoxins. Alternative splicing of the gene results in multiple transcript variants that encode different isoforms.	LY96 has been implicated in various diseases, including sepsis, a life-threatening condition caused by a dysregulated immune response to infection. LY96 has been shown to play a critical role in the recognition and response to bacterial LPS, which is a major component of the outer membrane of gram-negative bacteria and a potent activator of the immune system. Dysregulation of LPS signaling throug…	GO:0032497 detection of lipopolysaccharide;GO:0031666 positive regulation of lipopolysaccharide-mediated signaling pathway;GO:0032490 detection of molecule of bacterial origin		Predicted secreted proteins	Vesicles (Approved)	Morphine; (R)-3-hydroxytetradecanoic acid; Lauric acid; Myristic acid	(M264)PID TOLL ENDOGENOUS PATHWAY	(M5953)HALLMARK KRAS SIGNALING UP	0.0	0.0	0.0	0.0	0.0	0.0	1.0	0.0	0.0	0.0	0.0	0.0	0.0	0.0	0.0	0.0	0.0
MANBA	4126	symbol	H. sapiens	4126	H. sapiens	MANBA	mannosidase beta	The MANBA gene encodes a protein that belongs to the glycosyl hydrolase 2 family and is responsible for breaking down N-linked glycoprotein oligosaccharides in the lysosome. This protein is the final exoglycosidase in the catabolism pathway. Mutations in the MANBA gene are linked to beta-mannosidosis, a lysosomal storage disease that affects the nervous system. The disease has a wide range of neu…	Beta-mannosidosis is a rare autosomal recessive lysosomal storage disorder caused by mutations in the MANBA gene. The disease is characterized by the accumulation of mannose-rich oligosaccharides in the lysosomes of various tissues, leading to progressive neurological symptoms such as intellectual disability, ataxia, seizures, and hearing loss. There is currently no cure for beta-mannosidosis, an…	GO:0009313 oligosaccharide catabolic process;GO:0006516 glycoprotein catabolic process;GO:0009311 oligosaccharide metabolic process		ENZYME proteins:Hydrolases; Disease related genes; Enzymes; Potential drug targets; Human disease related genes:Congenital disorders of metabolism:Congenital disorders of glycan/glycoprotein metabolism; Human disease related genes:Congenital disorders of metabolism:Lysosomal storage diseases; Predicted intracellular proteins	Vesicles (Supported)				0.0	0.0	0.0	0.0	0.0	0.0	0.0	0.0	0.0	0.0	0.0	0.0	0.0	0.0	0.0	0.0	0.0
MAPT	4137	symbol	H. sapiens	4137	H. sapiens	MAPT	microtubule associated protein tau	The MAPT gene encodes the microtubule-associated protein tau, which undergoes complex alternative splicing to produce several mRNA species. The expression of MAPT transcripts varies depending on the stage of neuronal maturation and neuron type in the nervous system. Mutations in the MAPT gene have been linked to various neurodegenerative disorders, including Alzheimer's disease, Pick's disease, f…	The MAPT gene has been extensively studied in the context of neurodegenerative diseases, particularly Alzheimer's disease and frontotemporal dementia. Mutations in MAPT have been associated with the accumulation of tau protein in the brain, leading to the formation of neurofibrillary tangles and neuronal death. As a result, there has been significant interest in developing drugs that target tau p…	GO:1902988 neurofibrillary tangle assembly;GO:1905687 regulation of diacylglycerol kinase activity;GO:1905689 positive regulation of diacylglycerol kinase activity		Disease related genes; Candidate cardiovascular disease genes; Predicted secreted proteins; Human disease related genes:Nervous system diseases:Neurodegenerative diseases; Predicted intracellular proteins; FDA approved drug targets:Small molecule drugs	Plasma membrane (Supported); Additional: Nuclear speckles	Lansoprazole; Astemizole; Paclitaxel; Docetaxel; Flortaucipir F-18	(M209)PID P38 GAMMA DELTA PATHWAY; (M69)PID REELIN PATHWAY; (M87)PID LKB1 PATHWAY	(M5906)HALLMARK ESTROGEN RESPONSE EARLY; (M5907)HALLMARK ESTROGEN RESPONSE LATE	0.0	1.0	0.0	1.0	0.0	0.0	0.0	0.0	0.0	0.0	0.0	0.0	0.0	0.0	1.0	0.0	0.0
MASTL	84930	symbol	H. sapiens	84930	H. sapiens	MASTL	microtubule associated serine/threonine kinase like	MASTL is a gene that encodes a protein called microtubule-associated serine/threonine kinase-like. This protein is involved in regulating cell division and the formation of microtubules, which are important structures in the cell that help with cell shape and movement. Mutations in the MASTL gene have been linked to a condition called autosomal dominant thrombocytopenia, which is characterized by…	Mutations in the MASTL gene have been linked to autosomal dominant thrombocytopenia, a condition characterized by low levels of platelets in the blood. There are currently no targeted drug discovery efforts specifically for MASTL, but there are drugs on the market that target related proteins involved in cell division and microtubule formation. For example, paclitaxel is a chemotherapy drug that …	GO:0007135 meiosis II;GO:0007147 female meiosis II;GO:0061983 meiosis II cell cycle process	yes	Disease related genes; Human disease related genes:Cardiovascular diseases:Hematologic diseases; Enzymes; ENZYME proteins:Transferases; Potential drug targets; Kinases:AGC Ser/Thr protein kinases; Predicted intracellular proteins	Nucleoplasm (Enhanced)				0.0	1.0	1.0	0.0	0.0	0.0	0.0	0.0	0.0	0.0	0.0	0.0	0.0	0.0	0.0	1.0	0.0
MAX	4149	symbol	H. sapiens	4149	H. sapiens	MAX	MYC associated factor X	The MAX gene encodes a transcription factor that belongs to the bHLHZ family. It can form homodimers and heterodimers with other family members, including Mad, Mxi1, and Myc. Myc is an oncoprotein that plays a role in cell proliferation, differentiation, and apoptosis. The homodimers and heterodimers compete for a common DNA target site, and rearrangement among these dimer forms provides a comple…	Mutations in the MAX gene have been associated with hereditary pheochromocytoma, a rare tumor of the adrenal gland that can cause high blood pressure, headaches, and other symptoms. Targeted drug discovery efforts for pheochromocytoma have focused on developing drugs that inhibit the activity of the enzymes involved in the production of catecholamines, which are the hormones that are overproduced…	GO:0048678 response to axon injury;GO:0051402 neuron apoptotic process;GO:0070997 neuron death		Transcription factors:Basic domains; Disease related genes; Human disease related genes:Cancers:Cancers of endocrine organs; Cancer-related genes:Mutational cancer driver genes; Predicted intracellular proteins	Nucleoplasm (Supported); Additional: Golgi apparatus		(M139)PID MYC PATHWAY; (M254)PID MYC REPRESS PATHWAY; (M101)PID HDAC CLASSI PATHWAY		0.0	0.0	0.0	0.0	0.0	0.0	0.0	0.0	0.0	0.0	0.0	0.0	0.0	0.0	0.0	0.0	0.0
MEF2D	4209	symbol	H. sapiens	4209	H. sapiens	MEF2D	myocyte enhancer factor 2D	MEF2D is a gene that belongs to the myocyte-specific enhancer factor 2 (MEF2) family of transcription factors. These factors are involved in the regulation of muscle and neuronal cell differentiation and development and are controlled by class II histone deacetylases. The gene has been found to be involved in leukemogenesis, Parkinson's disease, and myotonic dystrophy. Alternative splicing of the…	MEF2D has been implicated in several diseases, including leukemia, Parkinson's disease, and myotonic dystrophy. In leukemia, MEF2D is frequently overexpressed and has been identified as a potential therapeutic target. Targeted drug discovery efforts have focused on developing small molecule inhibitors of MEF2D to disrupt its function and inhibit leukemia cell growth. One example of a successful d…	GO:0007512 adult heart development;GO:0001958 endochondral ossification;GO:0036075 replacement ossification		Transcription factors:alpha-Helices exposed by beta-structures; Predicted intracellular proteins	Nucleoplasm (Enhanced); Additional: Vesicles		(M32)PID HDAC CLASSIII PATHWAY; (M113)PID NFAT 3PATHWAY	(M5909)HALLMARK MYOGENESIS	0.0	0.0	0.0	0.0	0.0	0.0	0.0	0.0	0.0	0.0	0.0	0.0	0.0	0.0	0.0	0.0	0.0
MEIOC	284071	symbol	H. sapiens	284071	H. sapiens	MEIOC	meiosis specific with coiled-coil domain	MEIOC is a human gene that is specifically involved in the process of meiosis, which is the cell division that produces gametes (sperm and eggs). It contains a coiled-coil domain and is predicted to be active in both the cytoplasm and nucleus. MEIOC is also predicted to play a role in germline cell cycle switching, which is the transition from mitotic cell division to meiotic cell division, as we…	There is limited information available on the disease implications of MEIOC. However, mutations in genes involved in meiosis can lead to infertility and other reproductive disorders. Therefore, it is possible that mutations in MEIOC could contribute to these conditions. As of now, there are no targeted drug discovery efforts specifically focused on MEIOC. However, drugs that target other genes in…	GO:0051728 cell cycle switching, mitotic to meiotic cell cycle;GO:0051729 germline cell cycle switching, mitotic to meiotic cell cycle;GO:0060184 cell cycle switching		Predicted intracellular proteins	Cell Junctions (Uncertain)				0.0	1.0	1.0	0.0	0.0	0.0	0.0	0.0	0.0	0.0	0.0	0.0	0.0	0.0	0.0	1.0	0.0
MFGE8	4240	symbol	H. sapiens	4240	H. sapiens	MFGE8	milk fat globule EGF and factor V/VIII domain containing	MFGE8 is a gene that produces multiple protein products, with lactadherin being the major one. Lactadherin is a glycoprotein found in cell membranes that helps in the phagocytosis of apoptotic cells. It has also been linked to wound healing, autoimmune disease, and cancer. The gene can also produce a smaller cleavage product called medin, which is the primary protein component of aortic medial am…	Research on MFGE8 has revealed its potential as a therapeutic target for various diseases. In cancer, MFGE8 has been found to promote tumor growth and metastasis, making it a potential target for cancer therapy. In autoimmune diseases, such as rheumatoid arthritis and lupus, MFGE8 has been shown to play a role in the regulation of immune responses, making it a potential target for immunomodulator…	GO:0043277 apoptotic cell clearance;GO:0007338 single fertilization;GO:0006909 phagocytosis		Predicted secreted proteins; Cancer-related genes:Candidate cancer biomarkers	Cytosol (Approved)		(M256)PID TAP63 PATHWAY; (M160)PID AVB3 INTEGRIN PATHWAY; (M3008)NABA ECM GLYCOPROTEINS		0.0	0.0	0.0	0.0	0.0	0.0	0.0	0.0	0.0	0.0	0.0	0.0	0.0	0.0	0.0	0.0	1.0
MIA3	375056	symbol	H. sapiens	375056	H. sapiens	MIA3	MIA SH3 domain ER export factor 3	MIA3, also known as MIA SH3 domain ER export factor 3, is a human gene that plays a role in various cellular processes, including the loading of cargo onto COPII-coated vesicles, cell migration involved in sprouting angiogenesis, and regulation of leukocyte migration. It is located in the endoplasmic reticulum exit site and endoplasmic reticulum membrane and is an integral component of the membra…	There is limited information available on the disease implications of MIA3. However, recent studies have suggested that MIA3 may play a role in cancer progression and metastasis. Specifically, MIA3 has been found to be overexpressed in various types of cancer, including breast, lung, and liver cancer. Targeted drug discovery efforts for MIA3 are still in the early stages, but there is potential f…	GO:0070973 protein localization to endoplasmic reticulum exit site;GO:0140052 cellular response to oxidised low-density lipoprotein particle stimulus;GO:2000402 negative regulation of lymphocyte migration		Transporters	Vesicles (Enhanced)				0.0	0.0	0.0	0.0	0.0	0.0	0.0	0.0	0.0	0.0	0.0	0.0	0.0	1.0	0.0	0.0	0.0
MICAL1	64780	symbol	H. sapiens	64780	H. sapiens	MICAL1	microtubule associated monooxygenase, calponin and LIM domain containing 1	MICAL1 is a human gene that encodes an enzyme responsible for oxidizing methionine residues on actin, which leads to the depolymerization of actin filaments. This gene also interacts with and regulates signaling by NEDD9/CAS-L. Alternative splicing of this gene results in multiple transcript variants.	Research on MICAL1 has revealed its potential involvement in various diseases, including cancer, neurodegenerative disorders, and cardiovascular diseases. In cancer, MICAL1 has been shown to promote tumor growth and metastasis by regulating actin dynamics and cell migration. In neurodegenerative disorders, MICAL1 has been implicated in the regulation of axonal transport and synaptic plasticity. I…	GO:0019417 sulfur oxidation;GO:0030042 actin filament depolymerization;GO:0051261 protein depolymerization		ENZYME proteins:Oxidoreductases; Enzymes; Predicted intracellular proteins					0.0	0.0	0.0	0.0	0.0	0.0	0.0	0.0	0.0	0.0	0.0	0.0	0.0	0.0	0.0	0.0	0.0
MKI67	4288	symbol	H. sapiens	4288	H. sapiens	MKI67	marker of proliferation Ki-67	The MKI67 gene is responsible for encoding a nuclear protein that is associated with cellular proliferation. It is believed that this gene may be necessary for the process of cellular proliferation. There are different variants of the gene that have been described due to alternative splicing. A related pseudogene is also present on chromosome X. Overall, the MKI67 gene is a marker of proliferatio…	The MKI67 gene has been implicated in various diseases, including cancer. Elevated levels of Ki-67 protein, which is encoded by the MKI67 gene, have been observed in many types of cancer, including breast, lung, and prostate cancer. This suggests that the gene may play a role in tumor growth and progression. As a result, there have been efforts to develop drugs that target the Ki-67 protein. Howe…	GO:1902275 regulation of chromatin organization;GO:0007088 regulation of mitotic nuclear division;GO:0051983 regulation of chromosome segregation		Cancer-related genes:Candidate cancer biomarkers; Predicted intracellular proteins	Nucleoli rim;Nucleoplasm (Enhanced); Additional: Mitotic chromosome;Nuclear bodies			(M5901)HALLMARK G2M CHECKPOINT; (M5925)HALLMARK E2F TARGETS	0.0	0.0	0.0	0.0	0.0	0.0	0.0	0.0	0.0	0.0	0.0	0.0	0.0	0.0	0.0	0.0	0.0
MLH3	27030	symbol	H. sapiens	27030	H. sapiens	MLH3	mutL homolog 3	The MLH3 gene is a member of the MutL-homolog family of DNA mismatch repair genes. It plays a crucial role in maintaining genomic integrity during DNA replication and after meiotic recombination. The protein encoded by this gene functions as a heterodimer with other family members. Mutations in this gene have been linked to hereditary nonpolyposis colorectal cancer type 7 (HNPCC7) and are frequen…	Mutations in the MLH3 gene have been linked to hereditary nonpolyposis colorectal cancer type 7 (HNPCC7), which is a subtype of Lynch syndrome. Lynch syndrome is an inherited condition that increases the risk of developing several types of cancer, including colorectal, endometrial, ovarian, stomach, pancreatic, and urinary tract cancers. MLH3 mutations are also frequently found in tumors exhibiti…	GO:0007144 female meiosis I;GO:0007130 synaptonemal complex assembly;GO:0070193 synaptonemal complex organization		Predicted intracellular proteins; Human disease related genes:Other diseases:Others; Disease related genes	Nucleoplasm (Approved)				0.0	1.0	1.0	0.0	0.0	0.0	0.0	0.0	0.0	0.0	0.0	0.0	0.0	0.0	0.0	1.0	0.0
MRPL41-A						None	None	None	None	None	None	None	None	None	None	None	nan	nan	nan	nan	nan	nan	nan	nan	nan	nan	nan	nan	nan	nan	nan	nan	nan
MRPL55	128308	symbol	H. sapiens	128308	H. sapiens	MRPL55	mitochondrial ribosomal protein L55	The human gene MRPL55 encodes a protein called mitochondrial ribosomal protein L55, which is a component of the large 39S subunit of mitochondrial ribosomes. Mitochondrial ribosomes are responsible for protein synthesis within the mitochondrion, and are composed of a small 28S subunit and a large 39S subunit. Mammalian mitochondrial ribosomal proteins are encoded by nuclear genes, and differ grea…	There is limited information available on the disease implications of MRPL55. However, mutations in other mitochondrial ribosomal proteins have been associated with a range of mitochondrial disorders, including Leigh syndrome, mitochondrial encephalomyopathy, and mitochondrial myopathy. Targeted drug discovery efforts for mitochondrial disorders have focused on improving mitochondrial function an…	GO:0032543 mitochondrial translation;GO:0140053 mitochondrial gene expression;GO:0006412 translation		Ribosomal proteins; Predicted intracellular proteins					0.0	0.0	0.0	0.0	0.0	0.0	0.0	0.0	0.0	0.0	0.0	0.0	0.0	0.0	0.0	0.0	0.0
MRPL58	3396	symbol	H. sapiens	3396	H. sapiens	MRPL58	mitochondrial ribosomal protein L58	MRPL58 is a gene that encodes a peptidyl-tRNA hydrolase, which is a crucial component of the large mitochondrial ribosome. This protein acts as a ribosome release factor for the ribosome that translates mitochondrial genes. It is responsible for degrading prematurely-terminated polypeptides and reusing stalled ribosomes. The gene has two transcript variants that encode different isoforms. MRPL58 …	Mutations in MRPL58 have been associated with several mitochondrial disorders, including Leigh syndrome and mitochondrial encephalomyopathy. Leigh syndrome is a rare, inherited neurodegenerative disorder that affects the central nervous system, causing developmental delay, muscle weakness, and respiratory problems. Mitochondrial encephalomyopathy is a group of disorders that affect the brain and …	GO:0070126 mitochondrial translational termination;GO:0006415 translational termination;GO:0032543 mitochondrial translation		Ribosomal proteins; Enzymes; ENZYME proteins:Hydrolases; Predicted intracellular proteins	Mitochondria (Supported); Additional: Nucleoplasm;Plasma membrane				0.0	0.0	0.0	0.0	0.0	0.0	0.0	0.0	0.0	0.0	0.0	0.0	0.0	0.0	0.0	0.0	0.0
MTBP	27085	symbol	H. sapiens	27085	H. sapiens	MTBP	MDM2 binding protein	MTBP is a human gene that encodes a protein that interacts with the oncoprotein MDM2. This protein plays a role in regulating the cell cycle and may be involved in the formation of tumors. The exact function of MTBP is not fully understood, but it is believed to be important in controlling cell growth and division. Mutations in this gene have been associated with various types of cancer, includin…	There is limited information available on targeted drug discovery efforts for MTBP, as the exact function of the protein is not fully understood. However, mutations in this gene have been associated with various types of cancer, including breast and lung cancer. Therefore, there is potential for MTBP to be a target for cancer therapies. Currently, there are no drugs on the market that specificall…	GO:0007089 traversing start control point of mitotic cell cycle;GO:0034501 protein localization to kinetochore;GO:1903083 protein localization to condensed chromosome		Predicted intracellular proteins	Nucleoplasm (Approved); Additional: Nuclear bodies				0.0	0.0	0.0	0.0	0.0	0.0	0.0	0.0	0.0	0.0	1.0	0.0	0.0	0.0	0.0	0.0	0.0
MYO15A	51168	symbol	H. sapiens	51168	H. sapiens	MYO15A	myosin XVA	MYO15A is a gene that encodes an unconventional myosin, which is necessary for actin organization in the hair cells of the cochlea. This protein has a long N-terminal extension preceding the conserved motor domain, which distinguishes it from other myosins. Mutations in MYO15A have been linked to profound, congenital, neurosensory, nonsyndromal deafness. The gene is located within the Smith-Magen…	Mutations in MYO15A have been linked to profound, congenital, neurosensory, nonsyndromal deafness. This highlights the importance of MYO15A in the development and maintenance of the auditory system. Targeted drug discovery efforts for MYO15A-related deafness are currently limited, but research is ongoing to identify potential therapeutic targets. One approach is to develop gene therapies that can…	GO:0030050 vesicle transport along actin filament;GO:0099515 actin filament-based transport;GO:0099518 vesicle cytoskeletal trafficking		Human disease related genes:Nervous system diseases:Ear disease; Predicted intracellular proteins; Disease related genes				(M5956)HALLMARK KRAS SIGNALING DN	0.0	0.0	0.0	0.0	0.0	0.0	0.0	0.0	0.0	0.0	0.0	0.0	0.0	0.0	0.0	0.0	0.0
MYO18B	84700	symbol	H. sapiens	84700	H. sapiens	MYO18B	myosin XVIIIB	MYO18B is a human gene that encodes for a protein called myosin XVIIIB. This protein has two potential functions, depending on its location within the cell. When in the nucleus, it may regulate genes specific to muscle tissue. When in the cytoplasm, it may play a role in intracellular trafficking and interact with F actin. Mutations in MYO18B have been linked to lung cancer.	MYO18B has been implicated in several diseases, including lung cancer, breast cancer, and melanoma. In lung cancer, MYO18B has been shown to be overexpressed, and its expression levels have been correlated with poor prognosis. Targeted drug discovery efforts have focused on developing inhibitors of MYO18B to treat cancer. However, there are currently no drugs on the market that specifically targe…	GO:0055013 cardiac muscle cell development;GO:0001570 vasculogenesis;GO:0055006 cardiac cell development		Human disease related genes:Congenital malformations:Congenital malformations of the musculoskeletal system; Predicted intracellular proteins; Disease related genes	Centrosome;Nucleoplasm (Supported)				0.0	0.0	0.0	0.0	0.0	0.0	0.0	0.0	0.0	0.0	0.0	0.0	0.0	0.0	0.0	0.0	0.0
MYO9A	4649	symbol	H. sapiens	4649	H. sapiens	MYO9A	myosin IXA	MYO9A is a gene that encodes for an unconventional myosin, which is a type of actin-based molecular motor. It should not be confused with the conventional non-muscle myosin-9. The protein is distinguished from other class members by its tail domains. Mutations in this gene have been linked to Bardet-Biedl Syndrome, a rare genetic disorder that affects multiple organ systems and causes vision loss…	Mutations in the MYO9A gene have been linked to Bardet-Biedl Syndrome (BBS), a rare genetic disorder that affects multiple organ systems and causes vision loss, obesity, and other health problems. MYO9A is thought to play a role in the development and maintenance of cilia, which are hair-like structures on the surface of cells that are involved in cell signaling and movement. In BBS, cilia are of…	GO:0150011 regulation of neuron projection arborization;GO:0045198 establishment of epithelial cell apical/basal polarity;GO:0035089 establishment of apical/basal cell polarity		Human disease related genes:Nervous system diseases:Other nervous and sensory system diseases; Predicted intracellular proteins; Disease related genes	Plasma membrane (Approved)				0.0	0.0	0.0	0.0	0.0	0.0	0.0	0.0	0.0	0.0	0.0	0.0	0.0	0.0	0.0	0.0	0.0
MYOC	4653	symbol	H. sapiens	4653	H. sapiens	MYOC	myocilin	MYOC is a human gene that encodes the protein myocilin, which is involved in cytoskeletal function and is expressed in various ocular tissues, including the trabecular meshwork. MYOC has been identified as the trabecular meshwork glucocorticoid-inducible response protein (TIGR), which plays a crucial role in regulating intraocular pressure. Mutations in MYOC have been linked to hereditary juvenil…	Mutations in the MYOC gene have been linked to hereditary juvenile-onset open-angle glaucoma, a condition that can lead to vision loss. Targeted drug discovery efforts have focused on developing drugs that can reduce intraocular pressure by targeting the trabecular meshwork, where MYOC is expressed. One example of a successful drug on the market is latanoprost, a prostaglandin analog that increas…	GO:0014734 skeletal muscle hypertrophy;GO:0038129 ERBB3 signaling pathway;GO:0038133 ERBB2-ERBB3 signaling pathway		Human disease related genes:Nervous system diseases:Eye disease; Predicted secreted proteins; Disease related genes					0.0	0.0	0.0	0.0	0.0	0.0	0.0	0.0	0.0	0.0	0.0	0.0	0.0	0.0	0.0	0.0	0.0
MYOM1	8736	symbol	H. sapiens	8736	H. sapiens	MYOM1	myomesin 1	MYOM1, also known as myomesin 1, is a protein that plays a role in the structure of sarcomeres, the basic units of muscle contraction. It is one of the proteins that interconnects the major structures of sarcomeres, the M bands and Z discs, with the giant protein titin. MYOM1 contains structural modules with strong homology to either fibronectin type III or immunoglobulin C2 domains. It has a uni…	There is limited information available on the disease implications of MYOM1. However, mutations in MYOM1 have been associated with dilated cardiomyopathy, a condition characterized by an enlarged and weakened heart that can lead to heart failure. Targeted drug discovery efforts for MYOM1 are also limited, as the protein's function in muscle structure is not yet fully understood. There are current…	GO:0010737 protein kinase A signaling;GO:0050714 positive regulation of protein secretion;GO:0050708 regulation of protein secretion		Predicted intracellular proteins				(M5909)HALLMARK MYOGENESIS	0.0	0.0	0.0	0.0	0.0	0.0	0.0	0.0	0.0	0.0	0.0	0.0	0.0	0.0	0.0	0.0	0.0
N4BP2	55728	symbol	H. sapiens	55728	H. sapiens	N4BP2	NEDD4 binding protein 2	N4BP2 is a gene that encodes a protein with a polynucleotide kinase domain and a Small MutS Related domain. The protein can bind to both B-cell leukemia/lymphoma 3 and neural precursor cell expressed, developmentally downregulated 4 proteins. It can hydrolyze ATP, function as a 5'-polynucleotide kinase, and be a ubiquitylation substrate. The protein may play a role in transcription-coupled DNA re…	There is limited information available on the disease implications of N4BP2. However, some studies have suggested that mutations in this gene may be associated with certain types of cancer, including breast cancer and lung adenocarcinoma. Targeted drug discovery efforts for N4BP2 are also limited, as the function of the protein is not well understood. However, some studies have suggested that tar…	GO:0006259 DNA metabolic process;GO:0090304 nucleic acid metabolic process;GO:0006139 nucleobase-containing compound metabolic process		Predicted intracellular proteins	Nucleoplasm (Approved); Additional: Cytosol;Plasma membrane				0.0	1.0	0.0	0.0	0.0	0.0	0.0	0.0	0.0	0.0	0.0	0.0	0.0	0.0	0.0	0.0	0.0
NAA50	80218	symbol	H. sapiens	80218	H. sapiens	NAA50	N-alpha-acetyltransferase 50, NatE catalytic subunit	NAA50, also known as N-alpha-acetyltransferase 50 or NatE catalytic subunit, is a human gene that encodes a protein involved in various cellular processes. The protein enables H4 histone acetyltransferase activity, peptide alpha-N-acetyltransferase activity, and peptidyl-lysine acetyltransferase activity. It is primarily located in the cytosol and nucleus and is part of the NatA complex. NAA50 is…	Mutations in the NAA50 gene have been linked to various diseases and disorders, including intellectual disability, developmental delay, and congenital heart defects. Additionally, NAA50 has been found to be overexpressed in certain cancers, including breast cancer and hepatocellular carcinoma, suggesting a potential role in cancer development and progression. Targeted drug discovery efforts for N…	GO:0071962 mitotic sister chromatid cohesion, centromeric;GO:0070601 centromeric sister chromatid cohesion;GO:0034087 establishment of mitotic sister chromatid cohesion		Enzymes; ENZYME proteins:Transferases; Predicted intracellular proteins	Nucleoli (Supported)				0.0	0.0	1.0	0.0	0.0	0.0	0.0	0.0	0.0	0.0	0.0	0.0	0.0	0.0	0.0	0.0	0.0
NDUFB6	4712	symbol	H. sapiens	4712	H. sapiens	NDUFB6	NADH:ubiquinone oxidoreductase subunit B6	NDUFB6 is a gene that encodes a subunit of the NADH:ubiquinone oxidoreductase, also known as complex I, which is a multisubunit enzyme located in the mitochondrial inner membrane. This protein has NADH dehydrogenase and oxidoreductase activities, and it transfers electrons from NADH to the respiratory chain. The enzyme's immediate electron acceptor is believed to be ubiquinone. Alternative splici…	Mutations in the NDUFB6 gene have been associated with mitochondrial complex I deficiency, a rare genetic disorder that affects the function of the respiratory chain and leads to a wide range of clinical manifestations, including developmental delay, muscle weakness, seizures, and lactic acidosis. Targeted drug discovery efforts have focused on developing small molecules that can modulate the act…	GO:0006120 mitochondrial electron transport, NADH to ubiquinone;GO:0010257 NADH dehydrogenase complex assembly;GO:0032981 mitochondrial respiratory chain complex I assembly		Predicted intracellular proteins	Mitochondria (Enhanced)	NADH		(M5936)HALLMARK OXIDATIVE PHOSPHORYLATION	0.0	0.0	0.0	0.0	0.0	0.0	0.0	0.0	0.0	0.0	0.0	0.0	0.0	0.0	0.0	0.0	0.0
NFKBID	84807	symbol	H. sapiens	84807	H. sapiens	NFKBID	NFKB inhibitor delta	NFKBID is a human gene that is predicted to enable NF-kappaB binding activity and be involved in various biological processes such as T cell receptor signaling pathway, positive regulation of T-helper 17 cell differentiation, and regulation of gene expression. It is also predicted to act upstream of or within several processes, including negative regulation of NF-kappaB transcription factor activ…	Research on NFKBID has shown its potential involvement in various diseases, including autoimmune disorders, cancer, and infectious diseases. For example, studies have suggested that NFKBID may play a role in the pathogenesis of rheumatoid arthritis, multiple sclerosis, and systemic lupus erythematosus. Additionally, NFKBID has been implicated in the development and progression of various types of…	GO:2000321 positive regulation of T-helper 17 cell differentiation;GO:2000318 positive regulation of T-helper 17 type immune response;GO:2000319 regulation of T-helper 17 cell differentiation		Transcription factors:Immunoglobulin fold; Predicted intracellular proteins	Cytosol (Uncertain); Additional: Nuclear bodies;Plasma membrane				0.0	0.0	0.0	0.0	0.0	0.0	1.0	0.0	1.0	0.0	0.0	0.0	0.0	0.0	0.0	0.0	0.0
NHSL2	340527	symbol	H. sapiens	340527	H. sapiens	NHSL2	NHS like 2	NHSL2, also known as NHS-like 2, is a human gene that is predicted to have calcium ion binding activity and be involved in cell differentiation. It is also predicted to be active in the cytoplasm. However, further research is needed to fully understand the function of this gene.	Unfortunately, there is currently limited information available on the disease implications and targeted drug discovery efforts for NHSL2. As the function of this gene is not yet fully understood, it is difficult to determine its potential role in disease development or progression. Additionally, there are no known drugs on the market that specifically target NHSL2. However, as research continues…	GO:0030154 cell differentiation;GO:0048869 cellular developmental process;GO:0032502 developmental process		Predicted intracellular proteins	Cell Junctions;Plasma membrane (Approved); Additional: Nucleoplasm				0.0	0.0	0.0	0.0	0.0	0.0	0.0	0.0	0.0	0.0	0.0	0.0	0.0	0.0	0.0	0.0	0.0
NIN	51199	symbol	H. sapiens	51199	H. sapiens	NIN	ninein	The NIN gene encodes a protein that plays a crucial role in the function of centrosomes, which are important for cell division and organization. Specifically, this protein helps to position and anchor microtubules in epithelial cells. The protein requires three leucine zippers in its central coiled-coil domain to localize to the centrosome. There are multiple versions of the protein that can be p…	There is limited information on the disease implications of the NIN gene. However, mutations in the gene have been associated with a rare genetic disorder called microcephaly with or without chorioretinopathy, lymphedema, or mental retardation (MCLMR). This disorder is characterized by a small head size, vision problems, swelling of the limbs due to lymphatic system abnormalities, and intellectua…	GO:0090222 centrosome-templated microtubule nucleation;GO:0021540 corpus callosum morphogenesis;GO:0051418 microtubule nucleation by microtubule organizing center		Human disease related genes:Congenital malformations:Other congenital malformations; Predicted intracellular proteins; Cancer-related genes:Mutational cancer driver genes; Disease related genes	Centrosome;Nucleoli (Approved); Additional: Nucleoplasm			(M5893)HALLMARK MITOTIC SPINDLE; (M5953)HALLMARK KRAS SIGNALING UP	0.0	0.0	0.0	1.0	0.0	0.0	0.0	0.0	0.0	0.0	0.0	0.0	0.0	0.0	0.0	0.0	0.0
NLRP3	114548	symbol	H. sapiens	114548	H. sapiens	NLRP3	NLR family pyrin domain containing 3	NLRP3 is a gene that encodes a protein containing a pyrin domain, a nucleotide-binding site (NBS) domain, and a leucine-rich repeat (LRR) motif. This protein interacts with PYCARD/ASC, a member of the NLRP3 inflammasome complex, which activates NF-kappaB signaling and regulates inflammation, immune response, and apoptosis. Mutations in this gene are associated with various autoinflammatory syndro…	NLRP3 gene mutations have been linked to various autoinflammatory syndromes and diseases, including cryopyrin-associated periodic syndromes (CAPS), gout, type 2 diabetes, Alzheimer's disease, and cancer. Targeted drug discovery efforts have focused on developing small molecule inhibitors of the NLRP3 inflammasome to treat these diseases. Several drugs targeting NLRP3 are currently in clinical tri…	GO:0044546 NLRP3 inflammasome complex assembly;GO:0007231 osmosensory signaling pathway;GO:0045630 positive regulation of T-helper 2 cell differentiation		Human disease related genes:Immune system diseases:Allergies and autoimmune diseases; Disease related genes; Cancer-related genes:Mutational cancer driver genes; Human disease related genes:Immune system diseases:Other immune system diseases; Predicted intracellular proteins				(M5932)HALLMARK INFLAMMATORY RESPONSE; (M5950)HALLMARK ALLOGRAFT REJECTION	0.0	0.0	0.0	0.0	0.0	0.0	1.0	0.0	1.0	0.0	0.0	0.0	0.0	0.0	0.0	0.0	0.0
NOBOX	135935	symbol	H. sapiens	135935	H. sapiens	NOBOX	NOBOX oogenesis homeobox	NOBOX is a gene that encodes a transcription factor that is believed to be involved in the process of oogenesis. In mice, it is essential for the development of follicles and the regulation of genes specific to oocytes. Mutations in this gene can lead to premature ovarian failure type 5, a condition in which the ovaries stop functioning before the age of 40. NOBOX is an important gene in the stud…	There are currently no targeted drug discovery efforts for NOBOX-related diseases, as the underlying mechanisms of premature ovarian failure type 5 are not yet fully understood. However, research into the gene and its role in oogenesis may lead to the development of new treatments in the future. Currently, hormone replacement therapy is the main treatment option for women with premature ovarian f…	GO:0048477 oogenesis;GO:0007292 female gamete generation;GO:0007281 germ cell development		Transcription factors:Helix-turn-helix domains; Human disease related genes:Reproductive system diseases:Reproductive system diseases; Predicted intracellular proteins; Disease related genes					0.0	0.0	0.0	0.0	0.0	0.0	0.0	0.0	0.0	0.0	0.0	0.0	0.0	0.0	0.0	1.0	0.0
NOCT	25819	symbol	H. sapiens	25819	H. sapiens	NOCT	nocturnin	NOCT, also known as nocturnin, is a gene that is involved in regulating the circadian clock in organisms. It is highly similar to a gene called Nocturnin in Xenopus laevis and shares similarities with a yeast transcription factor called CCR4. The mRNA abundance of a similar gene in mice has been shown to exhibit circadian rhythmicity, suggesting that NOCT may play a role in clock function or as a…	There is limited information available on the disease implications of NOCT. However, recent studies have suggested that NOCT may play a role in metabolic disorders such as obesity and diabetes. In one study, NOCT was found to regulate lipid metabolism in adipose tissue, suggesting that it may be a potential target for the treatment of obesity. Additionally, NOCT has been shown to regulate glucose…	GO:0000290 deadenylation-dependent decapping of nuclear-transcribed mRNA;GO:0110156 methylguanosine-cap decapping;GO:0033962 P-body assembly		Predicted intracellular proteins	Nuclear bodies (Supported); Additional: Cytosol;Nucleoplasm			(M5891)HALLMARK HYPOXIA	0.0	0.0	0.0	0.0	0.0	0.0	0.0	0.0	0.0	0.0	0.0	0.0	0.0	0.0	0.0	0.0	0.0
NPHP4	261734	symbol	H. sapiens	261734	H. sapiens	NPHP4	nephrocystin 4	The NPHP4 gene, also known as nephrocystin 4, is involved in the development and function of renal tubules. It interacts with nephrocystin and is part of a complex that is localized to actin- and microtubule-based structures. Mutations in this gene are associated with nephronophthisis type 4, a renal disease, and Senior-Loken syndrome type 4, which is a combination of nephronophthisis and retinit…	Mutations in the NPHP4 gene have been linked to several renal diseases, including nephronophthisis type 4 and Senior-Loken syndrome type 4. These diseases are characterized by progressive kidney dysfunction and often lead to end-stage renal disease. There are currently no targeted drug discovery efforts specifically for NPHP4, but research is ongoing to develop treatments for the underlying cause…	GO:1903348 positive regulation of bicellular tight junction assembly;GO:1904491 protein localization to ciliary transition zone;GO:0035845 photoreceptor cell outer segment organization		Human disease related genes:Congenital malformations:Congenital malformations of the urinary system; Predicted intracellular proteins; Disease related genes	Cytosol;Nucleoplasm (Approved); Additional: Nuclear bodies;Vesicles				0.0	0.0	0.0	0.0	0.0	0.0	0.0	0.0	0.0	0.0	0.0	0.0	0.0	0.0	0.0	0.0	0.0
NPR1	4881	symbol	H. sapiens	4881	H. sapiens	NPR1	natriuretic peptide receptor 1	NPR1, also known as natriuretic peptide receptor 1, is a membrane-bound guanylate cyclase that acts as a receptor for both atrial and brain natriuretic peptides. It is a member of the family of cell-surface receptors known as membrane guanylyl cyclases, which have a similar topographic structure consisting of an extracellular ligand-binding domain, a single membrane-spanning domain, and an intrac…	NPR1 has been implicated in various cardiovascular diseases, including hypertension, heart failure, and atherosclerosis. Mutations in the NPR1 gene have been associated with familial atrial fibrillation, a common cardiac arrhythmia. Targeted drug discovery efforts have focused on developing drugs that can activate or inhibit NPR1 signaling to treat these diseases. One example of a successful drug…	GO:0010753 positive regulation of cGMP-mediated signaling;GO:0007168 receptor guanylyl cyclase signaling pathway;GO:0006182 cGMP biosynthetic process	yes	ENZYME proteins:Lyases; Enzymes; Transporters:Accessory Factors Involved in Transport; Kinases:RGC receptor guanylate cyclase kinases; FDA approved drug targets:Small molecule drugs	Nucleoli (Approved); Additional: Nucleoplasm;Plasma membrane	Nitroprusside; Nitroglycerin; Isosorbide dinitrate; Amyl Nitrite; Erythrityl tetranitrate; Nesiritide; Ularitide			0.0	0.0	0.0	0.0	0.0	0.0	0.0	0.0	0.0	0.0	0.0	0.0	0.0	0.0	0.0	0.0	0.0
NPR3	4883	symbol	H. sapiens	4883	H. sapiens	NPR3	natriuretic peptide receptor 3	The NPR3 gene encodes a natriuretic peptide receptor that plays a role in regulating blood volume and pressure, pulmonary hypertension, cardiac function, and some metabolic and growth processes. This receptor is responsible for clearing circulating and extracellular natriuretic peptides through endocytosis. Multiple transcript variants encoding different isoforms have been identified for this gen…	Dysregulation of the NPR3 gene has been implicated in various diseases, including hypertension, heart failure, and obesity. Targeted drug discovery efforts have focused on developing drugs that can modulate the activity of the natriuretic peptide system, including the NPR3 receptor. One example is the drug sacubitril, which is a combination of valsartan and sacubitril. Sacubitril is an inhibitor …	GO:0002158 osteoclast proliferation;GO:0030157 pancreatic juice secretion;GO:0035810 positive regulation of urine volume		Predicted intracellular proteins	Cytosol (Approved)	Nesiritide			0.0	0.0	0.0	0.0	0.0	0.0	0.0	0.0	0.0	0.0	0.0	0.0	0.0	0.0	0.0	0.0	0.0
NRDE2	55051	symbol	H. sapiens	55051	H. sapiens	NRDE2	NRDE-2, necessary for RNA interference, domain containing	NRDE2 is a human gene that is involved in various biological processes, including RNA splicing, negative regulation of RNA catabolic process, and positive regulation of RNA export from the nucleus. It is located in the nuclear speck and nucleolus. NRDE2 is necessary for RNA interference, which is a process that regulates gene expression by degrading specific RNA molecules. The gene's function is …	There is limited information available on the disease implications of NRDE2. However, research has shown that mutations in the gene may be associated with certain types of cancer, including breast cancer and lung cancer. Targeted drug discovery efforts for NRDE2 are currently underway, with a focus on developing small molecule inhibitors that can selectively target the gene and prevent its activi…	GO:0031048 small ncRNA-mediated heterochromatin formation;GO:0046833 positive regulation of RNA export from nucleus;GO:0032241 positive regulation of nucleobase-containing compound transport		Predicted intracellular proteins	Mitochondria;Nucleoplasm (Supported)				0.0	1.0	0.0	0.0	0.0	0.0	0.0	0.0	0.0	0.0	0.0	0.0	0.0	0.0	0.0	0.0	0.0
ODF2	4957	symbol	H. sapiens	4957	H. sapiens	ODF2	outer dense fiber of sperm tails 2	ODF2 is a gene that encodes one of the major outer dense fiber proteins, which are cytoskeletal structures that surround the axoneme in the middle piece and principal piece of the sperm tail. These fibers function in maintaining the elastic structure and recoil of the sperm tail, as well as protecting it from shear forces during epididymal transport and ejaculation. Defects in the outer dense fib…	Mutations in ODF2 have been associated with male infertility, specifically with asthenozoospermia, a condition characterized by reduced sperm motility. In addition, ODF2 has been implicated in several other diseases, including cancer, Alzheimer's disease, and ciliary dyskinesia. There are currently no drugs specifically targeting ODF2, but there are efforts to develop drugs that target the cytosk…	GO:0010457 centriole-centriole cohesion;GO:1902017 regulation of cilium assembly;GO:0007098 centrosome cycle		Predicted intracellular proteins	Centrosome (Supported)		(M129)PID PLK1 PATHWAY	(M5901)HALLMARK G2M CHECKPOINT	0.0	0.0	0.0	1.0	0.0	0.0	0.0	0.0	0.0	0.0	0.0	0.0	0.0	0.0	0.0	0.0	0.0
OGFOD3	79701	symbol	H. sapiens	79701	H. sapiens	OGFOD3	2-oxoglutarate and iron dependent oxygenase domain containing 3	OGFOD3 is a human gene that encodes a protein containing a 2-oxoglutarate and iron-dependent oxygenase domain. This protein is predicted to have several functions, including binding to L-ascorbic acid, dioxygenase activity, and iron ion binding activity. OGFOD3 is located in the membrane.	There is limited information available on the disease implications of OGFOD3. However, recent studies have suggested that OGFOD3 may play a role in the development of certain cancers, including breast cancer and glioblastoma. Targeted drug discovery efforts for OGFOD3 are currently underway, with a focus on developing small molecule inhibitors that can selectively target the protein and inhibit i…			Predicted intracellular proteins	Nucleoplasm (Approved)				0.0	0.0	0.0	0.0	0.0	0.0	0.0	0.0	0.0	0.0	0.0	0.0	0.0	0.0	0.0	0.0	0.0
OTOG	340990	symbol	H. sapiens	340990	H. sapiens	OTOG	otogelin	The OTOG gene encodes a protein called otogelin, which is a component of the acellular membranes in the inner ear. Studies on mice have shown that disruption of this gene affects auditory and vestibular functions. Otogelin is involved in organizing the fibrillar network, anchoring otoconial membranes and cupulae to the neuroepithelia, and providing resistance to sound stimulation. Mutations in th…	Currently, there are no targeted drug discovery efforts for OTOG gene mutations causing deafness. However, there are several treatment options available for individuals with hearing loss, including hearing aids, cochlear implants, and auditory brainstem implants. These devices can improve hearing and communication abilities in affected individuals. Additionally, research is ongoing to develop gen…	GO:0019566 arabinose metabolic process;GO:0046373 L-arabinose metabolic process;GO:0019321 pentose metabolic process		Predicted secreted proteins; Human disease related genes:Nervous system diseases:Ear disease; Predicted intracellular proteins; Disease related genes			(M3008)NABA ECM GLYCOPROTEINS; (M5884)NABA CORE MATRISOME; (M5889)NABA MATRISOME		0.0	0.0	0.0	0.0	0.0	0.0	0.0	0.0	0.0	0.0	0.0	0.0	0.0	0.0	0.0	0.0	1.0
OXR1	55074	symbol	H. sapiens	55074	H. sapiens	OXR1	oxidation resistance 1	OXR1, or oxidation resistance 1, is a human gene that is predicted to have oxidoreductase activity and be involved in response to oxidative stress. It is also predicted to play a role in adult walking behavior, negative regulation of neuron death, and negative regulation of peptidyl-cysteine S-nitrosylation. OXR1 is predicted to be located in the mitochondrion and nucleolus and be active in the n…	There is limited information available on targeted drug discovery efforts for OXR1, as it is a relatively newly discovered gene. However, its involvement in oxidative stress and neurological disorders such as cerebellar hypoplasia/atrophy and epilepsy suggest that it may be a potential target for drug development. Currently, there are no drugs on the market specifically targeting OXR1. However, t…	GO:1900408 negative regulation of cellular response to oxidative stress;GO:1902083 negative regulation of peptidyl-cysteine S-nitrosylation;GO:0071447 cellular response to hydroperoxide		Human disease related genes:Congenital malformations:Congenital malformations of the nervous system; Predicted intracellular proteins; Disease related genes	Vesicles (Approved)				0.0	0.0	0.0	0.0	0.0	0.0	0.0	0.0	0.0	0.0	0.0	0.0	0.0	0.0	0.0	0.0	0.0
PABPN1-B						None	None	None	None	None	None	None	None	None	None	None	nan	nan	nan	nan	nan	nan	nan	nan	nan	nan	nan	nan	nan	nan	nan	nan	nan
PADI3	51702	symbol	H. sapiens	51702	H. sapiens	PADI3	peptidyl arginine deiminase 3	PADI3 is a gene that encodes an enzyme called peptidyl arginine deiminase 3. This enzyme is part of a family of enzymes that convert arginine residues into citrullines in proteins in the presence of calcium ions. PADI3 specifically modulates hair structural proteins, such as filaggrin and trichohyalin, during hair follicle formation. It may also play a role in the terminal differentiation of the …	There is limited information available on the disease implications of PADI3. However, recent studies have suggested that PADI3 may play a role in the pathogenesis of certain autoimmune diseases, such as rheumatoid arthritis and multiple sclerosis, due to its involvement in citrullination of proteins. Targeted drug discovery efforts for PADI3 are still in the early stages, but there is potential f…	GO:0016570 histone modification;GO:0036211 protein modification process;GO:0043412 macromolecule modification		Human disease related genes:Skin diseases:Skin and soft tissue diseases; ENZYME proteins:Hydrolases; Disease related genes; Enzymes; Potential drug targets; Predicted intracellular proteins	Cytosol;Vesicles (Supported); Additional: Nucleoplasm	Citrulline			0.0	0.0	0.0	0.0	0.0	0.0	0.0	0.0	0.0	0.0	0.0	0.0	0.0	0.0	0.0	0.0	0.0
PAK6	56924	symbol	H. sapiens	56924	H. sapiens	PAK6	p21 (RAC1) activated kinase 6	PAK6 is a protein kinase that belongs to a family of p21-stimulated serine/threonine protein kinases. It contains a CRIB domain and a kinase domain and is involved in various cellular processes, including cytoskeleton rearrangement, apoptosis, and the MAP kinase signaling pathway. PAK6 interacts with the androgen receptor and is involved in transcriptional regulation. Changes in the expression of…	PAK6 has been implicated in various diseases, including cancer, neurological disorders, and cardiovascular diseases. In prostate cancer, PAK6 has been shown to promote tumor growth and metastasis, making it a potential therapeutic target. Several small molecule inhibitors of PAK6 have been developed and tested in preclinical studies, including FRAX597 and PF-3758309. These inhibitors have shown p…	GO:0140058 neuron projection arborization;GO:1990138 neuron projection extension;GO:0048588 developmental cell growth	yes	Kinases:STE Ser/Thr protein kinases; Enzymes; ENZYME proteins:Transferases; RAS pathway related proteins; Predicted intracellular proteins	Nucleoli fibrillar center;Nucleoplasm (Approved); Additional: Cell Junctions	Fostamatinib	(M16801)SIG REGULATION OF THE ACTIN CYTOSKELETON BY RHO GTPASES; (M5193)SIG CHEMOTAXIS; (M295)SIG PIP3 SIGNALING IN CARDIAC MYOCTES		0.0	0.0	0.0	0.0	0.0	0.0	0.0	0.0	0.0	0.0	0.0	0.0	0.0	0.0	0.0	0.0	0.0
PARP8	79668	symbol	H. sapiens	79668	H. sapiens	PARP8	poly(ADP-ribose) polymerase family member 8	PARP8 is a member of the poly(ADP-ribose) polymerase family that enables protein ADP-ribosylase activity. It is involved in protein auto-ADP-ribosylation and protein mono-ADP-ribosylation. This gene is important for the regulation of DNA repair, transcription, and cell death. Mutations in PARP8 have been associated with various diseases, including cancer and autoimmune disorders. The gene is expr…	PARP8 has been implicated in various diseases, including cancer and autoimmune disorders. In cancer, PARP8 has been shown to play a role in DNA repair and cell survival, making it a potential target for cancer therapy. Several PARP inhibitors, such as olaparib, rucaparib, and niraparib, have been approved for the treatment of ovarian and breast cancers that have mutations in BRCA1 or BRCA2 genes,…	GO:0070213 protein auto-ADP-ribosylation;GO:0030968 endoplasmic reticulum unfolded protein response;GO:0043687 post-translational protein modification		Predicted intracellular proteins	Nucleoplasm (Approved); Additional: Cytosol;Midbody ring				0.0	0.0	0.0	0.0	0.0	0.0	0.0	0.0	0.0	0.0	0.0	0.0	0.0	0.0	0.0	0.0	0.0
PCNX4	64430	symbol	H. sapiens	64430	H. sapiens	PCNX4	pecanex 4	PCNX4, also known as pecanex 4, is a human gene that is predicted to be an integral component of the membrane. The function of this gene is not yet fully understood, but it is believed to play a role in cellular processes such as signal transduction and membrane trafficking. The gene is located on chromosome 1 and has been identified as a potential candidate gene for certain diseases and disorder…	There is limited information available on the disease implications and targeted drug discovery efforts for PCNX4. However, some studies have suggested that mutations in this gene may be associated with certain neurological disorders, including autism spectrum disorder and schizophrenia. As such, PCNX4 has been identified as a potential candidate gene for further research into the underlying mecha…			Predicted intracellular proteins	Cytosol (Approved)				0.0	0.0	0.0	0.0	0.0	0.0	0.0	0.0	0.0	0.0	0.0	0.0	0.0	0.0	0.0	0.0	0.0
PDIA2	64714	symbol	H. sapiens	64714	H. sapiens	PDIA2	protein disulfide isomerase family A member 2	PDIA2 is a gene that encodes a protein belonging to the disulfide isomerase family, which is responsible for catalyzing protein folding and thiol-disulfide interchange reactions in the endoplasmic reticulum. The protein has an N-terminal ER-signal sequence, two catalytically active thioredoxin domains, two TRX-like domains, and a C-terminal ER-retention sequence. Its main function is to assist in…	Research has shown that PDIA2 is involved in various diseases, including cancer, neurodegenerative disorders, and viral infections. In cancer, PDIA2 has been found to be overexpressed in several types of tumors, including breast, lung, and prostate cancer, and is associated with tumor growth and metastasis. Targeting PDIA2 has been proposed as a potential therapeutic strategy for cancer treatment…	GO:0006621 protein retention in ER lumen;GO:0034975 protein folding in endoplasmic reticulum;GO:0035437 maintenance of protein localization in endoplasmic reticulum		ENZYME proteins:Isomerase; Enzymes; Predicted intracellular proteins			(M200)PID ERA GENOMIC PATHWAY		0.0	0.0	0.0	0.0	0.0	0.0	0.0	0.0	0.0	0.0	0.0	0.0	0.0	0.0	0.0	0.0	0.0
PDZD2	23037	symbol	H. sapiens	23037	H. sapiens	PDZD2	PDZ domain containing 2	PDZD2 is a human gene that encodes a protein containing six PDZ domains and is similar in sequence to pro-interleukin-16. The protein localizes to the endoplasmic reticulum and is believed to be cleaved by a caspase to produce a secreted peptide with two PDZ domains. PDZD2 is upregulated in primary prostate tumors and may play a role in the early stages of prostate tumorigenesis.	There is limited information available on the disease implications of PDZD2. However, studies have shown that PDZD2 is upregulated in primary prostate tumors, suggesting that it may play a role in the early stages of prostate tumorigenesis. Targeted drug discovery efforts for PDZD2 are also limited, as the function of the protein is not well understood. Currently, there are no drugs on the market…	GO:0007155 cell adhesion;GO:0009987 cellular process;GO:0008150 biological_process		Predicted intracellular proteins	Cytosol;Plasma membrane (Supported)				0.0	0.0	0.0	0.0	0.0	0.0	0.0	0.0	0.0	0.0	0.0	0.0	0.0	0.0	0.0	0.0	0.0
PGGHG	80162	symbol	H. sapiens	80162	H. sapiens	PGGHG	protein-glucosylgalactosylhydroxylysine glucosidase	The human gene PGGHG encodes for a protein called protein-glucosylgalactosylhydroxylysine glucosidase, which is involved in the breakdown of carbohydrates. This enzyme is responsible for the activity of glucosylgalactosylhydroxylysine glucosidase, which is located in the cytosol of cells. The function of this enzyme is to break down a specific type of carbohydrate molecule, which is important for…	Unfortunately, there is currently limited information available on the disease implications and targeted drug discovery efforts for PGGHG. This may be due to the fact that the function of this gene and its associated protein are not yet fully understood. As a result, there are no known drugs on the market that specifically target PGGHG. However, there may be potential for future drug discovery ef…	GO:0005975 carbohydrate metabolic process;GO:0044238 primary metabolic process;GO:0071704 organic substance metabolic process		Enzymes; ENZYME proteins:Hydrolases; Predicted intracellular proteins	Cytosol (Enhanced)				0.0	0.0	0.0	0.0	0.0	0.0	0.0	0.0	0.0	0.0	0.0	0.0	0.0	0.0	0.0	0.0	0.0
PHLDB1	23187	symbol	H. sapiens	23187	H. sapiens	PHLDB1	pleckstrin homology like domain family B member 1	The human gene PHLDB1, also known as pleckstrin homology like domain family B member 1, is involved in regulating embryonic development, epithelial to mesenchymal transition, and microtubule cytoskeleton organization. It is located in the basal cortex.	Research on PHLDB1 is still in its early stages, and there is limited information available on its disease implications and targeted drug discovery efforts. However, some studies have suggested that PHLDB1 may play a role in cancer progression and metastasis. For example, one study found that PHLDB1 expression was significantly higher in breast cancer tissues compared to normal breast tissues, an…	GO:1904259 regulation of basement membrane assembly involved in embryonic body morphogenesis;GO:1904261 positive regulation of basement membrane assembly involved in embryonic body morphogenesis;GO:0110011 regulation of basement membrane organization		Predicted intracellular proteins	Cytosol;Vesicles (Supported); Additional: Plasma membrane			(M5905)HALLMARK ADIPOGENESIS	0.0	0.0	0.0	0.0	0.0	0.0	0.0	0.0	0.0	0.0	0.0	0.0	0.0	0.0	0.0	0.0	0.0
PIGN	23556	symbol	H. sapiens	23556	H. sapiens	PIGN	phosphatidylinositol glycan anchor biosynthesis class N	The PIGN gene is responsible for the production of a protein involved in the biosynthesis of glycosylphosphatidylinositol (GPI) anchor, a glycolipid found on many blood cells that anchors proteins to the cell surface. The protein encoded by PIGN is expressed in the endoplasmic reticulum and transfers phosphoethanolamine (EtNP) to the first mannose of the GPI anchor. Two variants of the gene have …	Defects in the PIGN gene have been linked to several disorders, including multiple congenital anomalies-hypotonia-seizures syndrome (MCAHS), which is characterized by developmental delay, hypotonia, seizures, and various congenital anomalies. Additionally, mutations in PIGN have been associated with hyperphosphatasia with mental retardation syndrome (HPMRS), a rare genetic disorder characterized …	GO:0016254 preassembly of GPI anchor in ER membrane;GO:0006506 GPI anchor biosynthetic process;GO:0006505 GPI anchor metabolic process		Human disease related genes:Congenital disorders of metabolism:Congenital disorders of lipid/glycolipid metabolism; Predicted intracellular proteins; Disease related genes	Cytosol;Plasma membrane (Enhanced)				0.0	0.0	0.0	0.0	0.0	0.0	0.0	0.0	0.0	0.0	0.0	0.0	0.0	0.0	0.0	0.0	0.0
PIGQ	9091	symbol	H. sapiens	9091	H. sapiens	PIGQ	phosphatidylinositol glycan anchor biosynthesis class Q	The PIGQ gene is responsible for the initial step in the biosynthesis of glycosylphosphatidylinositol (GPI)-anchor, a glycolipid found on many blood cells that anchors proteins to the cell surface. The gene encodes a component of the complex that transfers N-acetylglucosamine (GlcNAc) from UDP-GlcNAc to phosphatidylinositol (PI). Different isoforms of the gene have been identified through alterna…	Mutations in the PIGQ gene have been associated with a rare genetic disorder called hyperphosphatasia with mental retardation syndrome (HPMRS), which is characterized by elevated levels of alkaline phosphatase in the blood and developmental delays. Targeted drug discovery efforts for HPMRS have been limited due to the rarity of the disease. However, research on the PIGQ gene has led to the develo…	GO:0006506 GPI anchor biosynthetic process;GO:0006505 GPI anchor metabolic process;GO:0009247 glycolipid biosynthetic process		Human disease related genes:Congenital disorders of metabolism:Congenital disorders of lipid/glycolipid metabolism; Predicted intracellular proteins; Human disease related genes:Nervous system diseases:Epilepsy; Disease related genes	Golgi apparatus;Vesicles (Approved); Additional: Nucleoplasm			(M5945)HALLMARK HEME METABOLISM	0.0	0.0	0.0	0.0	0.0	0.0	0.0	0.0	0.0	0.0	0.0	0.0	0.0	0.0	0.0	0.0	0.0
PITPNM1	9600	symbol	H. sapiens	9600	H. sapiens	PITPNM1	phosphatidylinositol transfer protein membrane associated 1	PITPNM1 is a human gene that encodes for a protein belonging to a family of membrane-associated phosphatidylinositol transfer domain-containing proteins. These proteins share homology with the Drosophila retinal degeneration B (rdgB) protein. The function of PITPNM1 is not fully understood, but it is believed to play a role in the transport of phosphatidylinositol between cellular membranes. Muta…	Mutations in the PITPNM1 gene have been associated with several diseases, including breast cancer and intellectual disability. In breast cancer, PITPNM1 has been found to be overexpressed, and its expression levels have been correlated with tumor size and lymph node metastasis. This suggests that PITPNM1 may be a potential therapeutic target for breast cancer. In terms of drug discovery efforts, …	GO:0007602 phototransduction;GO:0120009 intermembrane lipid transfer;GO:0009583 detection of light stimulus		Transporters; Predicted intracellular proteins	Cytosol (Supported); Additional: Vesicles				0.0	0.0	0.0	0.0	0.0	0.0	0.0	0.0	0.0	0.0	0.0	0.0	0.0	0.0	0.0	0.0	0.0
PLAA	9373	symbol	H. sapiens	9373	H. sapiens	PLAA	phospholipase A2 activating protein	PLAA is a human gene that is predicted to have ubiquitin binding activity. It is involved in various cellular processes such as response to lipopolysaccharide, macroautophagy, and positive regulation of phospholipase A2 activity. PLAA is located in the cytoplasm, extracellular exosome, and nucleus.	There is limited information available on the disease implications of PLAA. However, recent studies have suggested that PLAA may play a role in the pathogenesis of neurodegenerative diseases such as Alzheimer's and Parkinson's disease. Targeted drug discovery efforts for PLAA are currently underway, with a focus on identifying small molecule inhibitors that can modulate its activity. While there …	GO:0032430 positive regulation of phospholipase A2 activity;GO:1903423 positive regulation of synaptic vesicle recycling;GO:1900045 negative regulation of protein K63-linked ubiquitination		Predicted intracellular proteins; Human disease related genes:Other diseases:Mental and behavioural disorders; Disease related genes	Cytosol;Plasma membrane (Supported); Additional: Nucleoplasm				0.0	0.0	0.0	0.0	0.0	0.0	0.0	0.0	0.0	0.0	0.0	0.0	0.0	0.0	0.0	0.0	0.0
PLCH1	23007	symbol	H. sapiens	23007	H. sapiens	PLCH1	phospholipase C eta 1	PLCH1 is a gene that belongs to the PLC-eta family of enzymes. These enzymes are part of the phosphoinositide-specific phospholipase C (PLC) superfamily and are responsible for cleaving phosphatidylinositol 4,5-bisphosphate (PtdIns(4,5)P2) to generate second messengers inositol 1,4,5-trisphosphate (IP3) and diacylglycerol (DAG). The PLCH1 gene is involved in various cellular processes, including …	Mutations in the PLCH1 gene have been associated with various diseases, including cancer, neurological disorders, and immune system dysfunction. In cancer, PLCH1 has been found to be overexpressed in several types of tumors, including breast, lung, and prostate cancer, and has been implicated in tumor growth and metastasis. Targeted drug discovery efforts have focused on developing inhibitors of …	GO:0051209 release of sequestered calcium ion into cytosol;GO:0051283 negative regulation of sequestering of calcium ion;GO:0048015 phosphatidylinositol-mediated signaling		Enzymes; ENZYME proteins:Hydrolases; Predicted intracellular proteins	Vesicles (Enhanced)				0.0	0.0	0.0	0.0	0.0	0.0	0.0	0.0	0.0	0.0	0.0	0.0	0.0	0.0	0.0	0.0	0.0
PLEKHA6	22874	symbol	H. sapiens	22874	H. sapiens	PLEKHA6	pleckstrin homology domain containing A6	PLEKHA6 is a gene that encodes for a protein called pleckstrin homology domain containing A6. This protein is involved in the regulation of cell adhesion and migration, as well as the formation of tight junctions between cells. It is also thought to play a role in the development of the nervous system. Mutations in the PLEKHA6 gene have been associated with various neurological disorders, includi…	There is limited information available on targeted drug discovery efforts for PLEKHA6. However, mutations in this gene have been associated with various neurological disorders, including intellectual disability and epilepsy. Therefore, drugs targeting PLEKHA6 may have potential therapeutic applications in these conditions. Currently, there are no drugs on the market that specifically target PLEKH…			Predicted intracellular proteins	Cell Junctions (Approved); Additional: Vesicles				0.0	0.0	0.0	0.0	0.0	0.0	0.0	0.0	0.0	0.0	0.0	0.0	0.0	0.0	0.0	0.0	0.0
PLEKHG5	57449	symbol	H. sapiens	57449	H. sapiens	PLEKHG5	pleckstrin homology and RhoGEF domain containing G5	PLEKHG5 is a gene that plays a role in activating the NFKB1 signaling pathway. Mutations in this gene have been linked to autosomal recessive distal spinal muscular atrophy. The gene has multiple transcript variants that encode different isoforms.	Autosomal recessive distal spinal muscular atrophy (DSMA) is a rare neuromuscular disorder characterized by muscle weakness and wasting in the distal limbs. Mutations in the PLEKHG5 gene have been identified as a cause of DSMA. Currently, there are no targeted drug discovery efforts specifically for PLEKHG5-related DSMA. However, there are several drugs on the market that have been approved for t…	GO:0035767 endothelial cell chemotaxis;GO:0007266 Rho protein signal transduction;GO:0043542 endothelial cell migration		Predicted intracellular proteins; Human disease related genes:Nervous system diseases:Neurodegenerative diseases; Disease related genes	Nucleoplasm (Approved)				0.0	0.0	0.0	0.0	0.0	0.0	0.0	0.0	0.0	0.0	0.0	0.0	0.0	0.0	0.0	0.0	0.0
PMEL	6490	symbol	H. sapiens	6490	H. sapiens	PMEL	premelanosome protein	The PMEL gene encodes a type I transmembrane glycoprotein that is specific to melanocytes. It is primarily found in melanosomes, which are organelles responsible for producing melanin. The protein plays a crucial role in the structural organization of premelanosomes and is involved in generating internal matrix fibers that define the transition from Stage I to Stage II melanosomes. The protein un…	Mutations in the PMEL gene have been associated with several types of melanoma, including familial melanoma and uveal melanoma. In addition, abnormal expression of the protein has been observed in other types of cancer, such as breast cancer and glioblastoma. Targeted drug discovery efforts have focused on developing inhibitors of the protein's processing and trafficking pathways, as well as anti…	GO:0042438 melanin biosynthetic process;GO:0006582 melanin metabolic process;GO:0044550 secondary metabolite biosynthetic process		Predicted intracellular proteins	Endoplasmic reticulum (Supported); Additional: Golgi apparatus				0.0	0.0	0.0	0.0	0.0	0.0	0.0	0.0	0.0	0.0	0.0	0.0	0.0	0.0	0.0	0.0	0.0
PNOC	5368	symbol	H. sapiens	5368	H. sapiens	PNOC	prepronociceptin	The PNOC gene encodes a preproprotein that is processed to produce multiple protein products, including nociceptin, nocistatin, and orphanin FQ2 (OFQ2). Nociceptin is a neuropeptide that binds to the nociceptin receptor, increasing pain sensitivity and potentially regulating body temperature, learning and memory, and hunger. Nocistatin may inhibit the effects of nociceptin.	The PNOC gene has been implicated in various diseases, including addiction, anxiety, depression, and pain disorders. Targeted drug discovery efforts have focused on developing drugs that modulate the nociceptin receptor, with the goal of treating pain and addiction. One example of a successful drug targeting this pathway is the opioid receptor antagonist, naloxone, which can reverse the effects o…	GO:0007218 neuropeptide signaling pathway;GO:0007565 female pregnancy;GO:0044703 multi-organism reproductive process		Predicted secreted proteins; Transporters:Transporter channels and pores; Predicted intracellular proteins					0.0	0.0	0.0	0.0	0.0	0.0	0.0	0.0	0.0	0.0	0.0	0.0	0.0	0.0	0.0	0.0	0.0
POLG	5428	symbol	H. sapiens	5428	H. sapiens	POLG	DNA polymerase gamma, catalytic subunit	POLG is a gene that encodes the catalytic subunit of mitochondrial DNA polymerase, which is responsible for replicating mitochondrial DNA. The protein contains a polyglutamine tract near its N-terminus that may be polymorphic. Defects in this gene are associated with several mitochondrial disorders, including progressive external ophthalmoplegia with mitochondrial DNA deletions 1 (PEOA1), sensory…	Defects in the POLG gene have been associated with a range of mitochondrial disorders, including PEOA1, SANDO, AHS, and MNGIE. These disorders are characterized by a variety of symptoms, including muscle weakness, ataxia, neuropathy, and gastrointestinal dysfunction. There is currently no cure for these disorders, and treatment is largely supportive. However, there has been some progress in targe…	GO:0006264 mitochondrial DNA replication;GO:0006287 base-excision repair, gap-filling;GO:0032042 mitochondrial DNA metabolic process		Disease related genes; Enzymes; ENZYME proteins:Transferases; Potential drug targets; Human disease related genes:Congenital disorders of metabolism:Mitochondrial diseases; Human disease related genes:Nervous system diseases:Eye disease; Predicted intracellular proteins	Mitochondria (Supported)				0.0	1.0	0.0	0.0	1.0	0.0	0.0	0.0	0.0	0.0	0.0	0.0	0.0	0.0	0.0	0.0	0.0
POLR2M	81488	symbol	H. sapiens	81488	H. sapiens	POLR2M	RNA polymerase II subunit M	POLR2M is a gene that encodes a subunit of RNA polymerase II, specifically Pol II(G). This protein may act as a negative regulator of transcriptional activation by the Mediator complex. Alternative splicing results in multiple transcript variants, and there is a pseudogene for this gene on chromosome 4. There is also readthrough transcription between this gene and the neighboring upstream gene MY…	There is limited information available on the disease implications of POLR2M. However, research has shown that mutations in other subunits of RNA polymerase II have been associated with various diseases, including cancer and developmental disorders. As for targeted drug discovery efforts, there is currently no known drug specifically targeting POLR2M. However, there are drugs that target RNA poly…	GO:0051685 maintenance of ER location;GO:0051643 endoplasmic reticulum localization;GO:0051657 maintenance of organelle location		Predicted intracellular proteins	Nucleoplasm (Approved)				0.0	0.0	0.0	0.0	0.0	0.0	0.0	0.0	0.0	0.0	0.0	0.0	0.0	0.0	0.0	0.0	0.0
PPIL4	85313	symbol	H. sapiens	85313	H. sapiens	PPIL4	peptidylprolyl isomerase like 4	PPIL4 is a gene that belongs to the cyclophilin family of peptidylprolyl isomerases. This family is highly conserved and plays a crucial role in protein folding, immunosuppression by cyclosporin A, and HIV-1 virion infection. PPIL4 is a peptidylprolyl isomerase-like protein that is expressed in various tissues, including the brain, heart, and liver. Its exact function is not yet fully understood,…	There is limited information available on the disease implications of PPIL4. However, studies have shown that mutations in this gene are associated with various diseases, including cancer and autoimmune disorders. For example, a study found that PPIL4 is overexpressed in breast cancer and may play a role in tumor progression. Additionally, another study found that PPIL4 is involved in the regulat…	GO:0000413 protein peptidyl-prolyl isomerization;GO:0018208 peptidyl-proline modification;GO:0018193 peptidyl-amino acid modification		ENZYME proteins:Isomerase; Enzymes; Predicted intracellular proteins	Nucleoplasm (Enhanced); Additional: Cytosol				0.0	0.0	0.0	0.0	0.0	0.0	0.0	0.0	0.0	0.0	0.0	0.0	0.0	0.0	0.0	0.0	0.0
PRAP1	118471	symbol	H. sapiens	118471	H. sapiens	PRAP1	proline rich acidic protein 1	PRAP1, or proline rich acidic protein 1, is a gene that is predicted to have triglyceride binding activity. It is involved in various cellular processes such as DNA damage response, cell cycle arrest, deactivation of mitotic spindle assembly checkpoint, and negative regulation of apoptotic process. PRAP1 is predicted to be located in the endoplasmic reticulum and extracellular region.	There is limited information available on the disease implications of PRAP1. However, some studies have suggested that PRAP1 may play a role in cancer development and progression. For example, one study found that PRAP1 expression was significantly upregulated in breast cancer tissues compared to normal tissues. Targeted drug discovery efforts for PRAP1 are also limited, likely due to the lack of…	GO:0090233 negative regulation of spindle checkpoint;GO:0140499 negative regulation of mitotic spindle assembly checkpoint signaling;GO:1902426 deactivation of mitotic spindle assembly checkpoint		Predicted secreted proteins					0.0	1.0	0.0	0.0	0.0	0.0	0.0	0.0	0.0	0.0	1.0	0.0	0.0	0.0	0.0	0.0	0.0
PRC1	9055	symbol	H. sapiens	9055	H. sapiens	PRC1	protein regulator of cytokinesis 1	PRC1 (protein regulator of cytokinesis 1) is a gene that plays a crucial role in cytokinesis, the process of cell division. The protein encoded by this gene is present in high levels during the S and G2/M phases of mitosis, but its levels drop significantly when the cell exits mitosis and enters the G1 phase. PRC1 is located in the nucleus during interphase, becomes associated with mitotic spindl…	Research has shown that alterations in PRC1 expression or function can lead to various diseases, including cancer, neurodegenerative disorders, and developmental abnormalities. In cancer, PRC1 has been found to be overexpressed in several types of tumors, including breast, lung, and colorectal cancers, and is associated with poor prognosis. Targeted drug discovery efforts have focused on developi…	GO:0000022 mitotic spindle elongation;GO:0051256 mitotic spindle midzone assembly;GO:0051231 spindle elongation		Predicted intracellular proteins	Cytokinetic bridge;Microtubules;Midbody;Plasma membrane (Supported); Additional: Nucleoplasm		(M129)PID PLK1 PATHWAY	(M5893)HALLMARK MITOTIC SPINDLE; (M5901)HALLMARK G2M CHECKPOINT	0.0	0.0	1.0	1.0	0.0	0.0	0.0	0.0	0.0	0.0	0.0	0.0	0.0	0.0	0.0	0.0	0.0
PRIM2	5558	symbol	H. sapiens	5558	H. sapiens	PRIM2	DNA primase subunit 2	PRIM2 is a gene that encodes the 58 kilodalton subunit of DNA primase, an enzyme that is essential for DNA replication. The protein produced by this gene forms a heterodimer with a 49 kilodalton subunit, and together they function as a DNA-directed RNA polymerase to synthesize small RNA primers. These primers are used to create Okazaki fragments on the lagging strand of the DNA during replication…	Mutations in the PRIM2 gene have been associated with a rare autosomal recessive disorder called Primordial Dwarfism-2 (MOPD2), which is characterized by severe growth retardation and other developmental abnormalities. However, there are currently no targeted drug discovery efforts or approved drugs specifically targeting PRIM2 or MOPD2. Nevertheless, there are several drugs on the market that in…	GO:1903932 regulation of DNA primase activity;GO:1903934 positive regulation of DNA primase activity;GO:0006269 DNA replication, synthesis of RNA primer		Predicted intracellular proteins	Nucleoplasm (Supported)			(M5901)HALLMARK G2M CHECKPOINT; (M5925)HALLMARK E2F TARGETS	0.0	1.0	0.0	0.0	0.0	0.0	0.0	0.0	0.0	0.0	0.0	0.0	0.0	0.0	0.0	0.0	0.0
PROSER1	80209	symbol	H. sapiens	80209	H. sapiens	PROSER1	proline and serine rich 1	PROSER1 is a gene that encodes a protein with regions rich in proline and serine. These regions are believed to play a crucial role in protein-protein interactions. The function of the protein encoded by PROSER1 is not yet fully understood, but it is conserved across different species, indicating its importance. The gene was first identified in August 2012, and further research is needed to deter…	Unfortunately, there is currently no information available on disease implications or targeted drug discovery efforts for PROSER1. As the function of the protein encoded by this gene is not yet fully understood, it is difficult to determine its potential role in disease development or treatment. Additionally, there are no known drugs on the market that specifically target PROSER1. Further researc…			Predicted intracellular proteins	Nucleoplasm (Approved); Additional: Cytosol				0.0	0.0	0.0	0.0	0.0	0.0	0.0	0.0	0.0	0.0	0.0	0.0	0.0	0.0	0.0	0.0	0.0
PRR14L	253143	symbol	H. sapiens	253143	H. sapiens	PRR14L	proline rich 14 like	PRR14L (Proline Rich 14 Like) is a human gene that encodes a protein with a proline-rich domain. The function of this gene is not well understood, but it is thought to play a role in cell signaling and regulation of gene expression. PRR14L has been found to be expressed in various tissues, including the brain, heart, and liver. Mutations in this gene have been associated with certain types of can…	There is limited information available on the disease implications of PRR14L and targeted drug discovery efforts. However, mutations in this gene have been associated with certain types of cancer, including breast and lung cancer. As such, there may be potential for targeted drug discovery efforts aimed at inhibiting the function of PRR14L in cancer cells. Currently, there are no drugs on the mar…			Predicted intracellular proteins	Nucleoplasm (Approved)				0.0	0.0	0.0	0.0	0.0	0.0	0.0	0.0	0.0	0.0	0.0	0.0	0.0	0.0	0.0	0.0	0.0
PRR33	102724536	symbol	H. sapiens	102724536	H. sapiens	PRR33	proline rich 33	PRR33, or proline rich 33, is a human gene that is predicted to play a role in the response to wounding. The exact function of PRR33 is not yet fully understood, but it is believed to act upstream of or within this response. This information is provided by the Alliance of Genome Resources as of April 2022.	Unfortunately, there is currently very limited information available on the disease implications and targeted drug discovery efforts for PRR33. As of April 2022, there are no known drugs on the market that specifically target PRR33. However, as research on the gene continues, it is possible that new drug targets and therapies may be identified. It is important to note that the lack of information…			Predicted intracellular proteins					0.0	0.0	0.0	0.0	0.0	0.0	0.0	0.0	0.0	0.0	0.0	0.0	0.0	0.0	0.0	0.0	0.0
PRRT3	285368	symbol	H. sapiens	285368	H. sapiens	PRRT3	proline rich transmembrane protein 3	PRRT3, or proline rich transmembrane protein 3, is a gene that is predicted to be an integral component of the membrane. This means that it is likely involved in the structure and function of cell membranes. However, the specific role of PRRT3 is not yet fully understood. The gene is expressed in various tissues, including the brain, heart, and skeletal muscle. Mutations in PRRT3 have been associ…	There is limited information available on the disease implications and targeted drug discovery efforts for PRRT3. However, mutations in this gene have been associated with certain neurological disorders, such as episodic ataxia and essential tremor. These disorders are characterized by episodes of uncontrolled movement and tremors, respectively. Currently, there are no drugs specifically targetin…			Predicted intracellular proteins	Plasma membrane (Approved); Additional: Nucleoplasm				0.0	0.0	0.0	0.0	0.0	0.0	0.0	0.0	0.0	0.0	0.0	0.0	0.0	0.0	0.0	0.0	0.0
PTCH1	5727	symbol	H. sapiens	5727	H. sapiens	PTCH1	patched 1	PTCH1 is a gene that encodes a protein that is a component of the hedgehog signaling pathway, which is important in embryonic development and tumorigenesis. The protein acts as a receptor for the secreted hedgehog ligands, including sonic hedgehog, indian hedgehog, and desert hedgehog. When one of these ligands binds to the protein, it is trafficked away from the primary cilium, which activates d…	Mutations in PTCH1 have been linked to several diseases, including basal cell nevus syndrome (BCNS) and holoprosencephaly. BCNS is an autosomal dominant disorder characterized by the development of multiple basal cell carcinomas, as well as other tumors such as medulloblastomas and ovarian fibromas. Holoprosencephaly is a congenital brain malformation that results in incomplete separation of the …	GO:0021997 neural plate axis specification;GO:0010157 response to chlorate;GO:0009957 epidermal cell fate specification		Human disease related genes:Skin diseases:Skin and soft tissue diseases; Human disease related genes:Cancers:Cancers of eye, brain, and central nervous system; Disease related genes; Human disease related genes:Congenital malformations:Congenital malformations of the nervous system; Potential drug targets; Transporters:Electrochemical Potential-driven transporters; Cancer-related genes:Candidate …	Golgi apparatus (Approved)		(M211)PID HEDGEHOG 2PATHWAY; (M219)PID HEDGEHOG GLI PATHWAY	(M5919)HALLMARK HEDGEHOG SIGNALING; (M5895)HALLMARK WNT BETA CATENIN SIGNALING; (M5947)HALLMARK IL2 STAT5 SIGNALING	0.0	0.0	0.0	0.0	0.0	0.0	0.0	0.0	0.0	0.0	0.0	0.0	0.0	0.0	0.0	0.0	0.0
PTGER2	5732	symbol	H. sapiens	5732	H. sapiens	PTGER2	prostaglandin E receptor 2	The PTGER2 gene encodes a receptor for prostaglandin E2, which has various biological activities in different tissues. Mutations in this gene have been linked to an increased susceptibility to asthma induced by aspirin.	The PTGER2 gene has been implicated in various diseases, including asthma, rheumatoid arthritis, and cancer. In asthma, PTGER2 is thought to play a role in airway inflammation and hyperresponsiveness. As a result, there have been efforts to develop drugs that target PTGER2 as a potential treatment for asthma. One example is the drug fevipiprant, which is a selective antagonist of PTGER2 and has s…	GO:0009624 response to nematode;GO:0071380 cellular response to prostaglandin E stimulus;GO:0071379 cellular response to prostaglandin stimulus		Human disease related genes:Immune system diseases:Allergies and autoimmune diseases; FDA approved drug targets:Small molecule drugs; G-protein coupled receptors:GPCRs excl olfactory receptors		Alprostadil; Dinoprostone; Misoprostol; Gemeprost; Limaprost		(M5947)HALLMARK IL2 STAT5 SIGNALING; (M5932)HALLMARK INFLAMMATORY RESPONSE	0.0	0.0	0.0	0.0	0.0	0.0	0.0	0.0	0.0	0.0	0.0	0.0	0.0	0.0	0.0	0.0	0.0
PTGS1	5742	symbol	H. sapiens	5742	H. sapiens	PTGS1	prostaglandin-endoperoxide synthase 1	PTGS1, also known as prostaglandin-endoperoxide synthase 1, is a gene that encodes an enzyme responsible for converting arachidonate to prostaglandin. This gene is one of two that encode similar enzymes. The encoded protein plays a role in regulating angiogenesis in endothelial cells and is inhibited by nonsteroidal anti-inflammatory drugs like aspirin. It has been identified as a moonlighting pr…	PTGS1 has been implicated in various diseases, including inflammation, pain, and cancer. Nonsteroidal anti-inflammatory drugs (NSAIDs) like aspirin and ibuprofen target PTGS1 and inhibit its activity, leading to reduced inflammation and pain relief. However, long-term use of NSAIDs can also increase the risk of gastrointestinal bleeding and cardiovascular events. Therefore, there is ongoing resea…	GO:0019371 cyclooxygenase pathway;GO:0001516 prostaglandin biosynthetic process;GO:0046457 prostanoid biosynthetic process		Enzymes; Cancer-related genes:Candidate cancer biomarkers; Predicted intracellular proteins; ENZYME proteins:Oxidoreductases; FDA approved drug targets:Small molecule drugs	Golgi apparatus (Supported); Additional: Vesicles	Dihomo-gamma-linolenic acid; Icosapent; Mesalazine; Acetaminophen; Indomethacin; Minoxidil; Nabumetone; Ketorolac; Tenoxicam; Tolmetin; Piroxicam; Fenoprofen; Diclofenac; Sulindac; Diethylcarbamazine; Flurbiprofen; Etodolac; Mefenamic acid; Naproxen; Sulfasalazine; Phenylbutazone; Meloxicam; Carprofen; Diflunisal; Suprofen; Salicylic acid; Meclofenamic acid; Acetylsalicylic acid; Bromfenac; Oxapr…			0.0	0.0	0.0	0.0	0.0	0.0	0.0	0.0	0.0	0.0	0.0	0.0	0.0	0.0	0.0	0.0	0.0
PTPN22	26191	symbol	H. sapiens	26191	H. sapiens	PTPN22	protein tyrosine phosphatase non-receptor type 22	PTPN22 is a gene that encodes a lymphoid-specific intracellular phosphatase that is a member of the non-receptor class 4 subfamily of the protein-tyrosine phosphatase family. It is involved in regulating CBL function in the T-cell receptor signaling pathway and is associated with a range of autoimmune disorders including Type 1 Diabetes, rheumatoid arthritis, systemic lupus erythematosus, and Gra…	PTPN22 has been identified as a key genetic risk factor for several autoimmune diseases, including Type 1 Diabetes, rheumatoid arthritis, systemic lupus erythematosus, and Graves' disease. As a result, there has been significant interest in developing drugs that target PTPN22 as a potential therapeutic strategy for these diseases. However, developing drugs that specifically target PTPN22 has prov…	GO:0035644 phosphoanandamide dephosphorylation;GO:0071661 regulation of granzyme B production;GO:0071663 positive regulation of granzyme B production		Human disease related genes:Immune system diseases:Allergies and autoimmune diseases; Human disease related genes:Skin diseases:Skin and soft tissue diseases; ENZYME proteins:Hydrolases; Disease related genes; Enzymes; Potential drug targets; Human disease related genes:Endocrine and metabolic diseases:Diabetes; Human disease related genes:Immune system diseases:Other immune system diseases; Huma…	Nucleoplasm (Uncertain); Additional: Plasma membrane;Vesicles				0.0	0.0	0.0	0.0	0.0	0.0	1.0	0.0	0.0	0.0	0.0	0.0	0.0	0.0	0.0	0.0	0.0
PTPRC	5788	symbol	H. sapiens	5788	H. sapiens	PTPRC	protein tyrosine phosphatase receptor type C	PTPRC is a gene that encodes a protein tyrosine phosphatase (PTP) that regulates various cellular processes, including cell growth, differentiation, mitosis, and oncogenic transformation. It is classified as a receptor type PTP and contains an extracellular domain, a single transmembrane segment, and two tandem intracytoplasmic catalytic domains. PTPRC is an essential regulator of T- and B-cell a…	PTPRC has been implicated in various diseases, including autoimmune disorders, cancer, and infectious diseases. In autoimmune disorders, PTPRC is involved in the regulation of T-cell activation and differentiation, and its dysregulation has been linked to the development of diseases such as multiple sclerosis, rheumatoid arthritis, and systemic lupus erythematosus. In cancer, PTPRC has been shown…	GO:0044855 plasma membrane raft distribution;GO:0044856 plasma membrane raft localization;GO:2000471 regulation of hematopoietic stem cell migration		Human disease related genes:Immune system diseases:Primary immunodeficiency; ENZYME proteins:Hydrolases; Disease related genes; Enzymes; Cancer-related genes; Potential drug targets; Transporters:Accessory Factors Involved in Transport; CD markers; Predicted intracellular proteins	Nucleoplasm;Vesicles (Uncertain)		(M1315)SIG PIP3 SIGNALING IN B LYMPHOCYTES; (M8626)SIG BCR SIGNALING PATHWAY; (M88)PID CD8 TCR PATHWAY	(M5915)HALLMARK APICAL JUNCTION; (M5950)HALLMARK ALLOGRAFT REJECTION	0.0	0.0	0.0	0.0	0.0	1.0	1.0	0.0	1.0	0.0	0.0	0.0	0.0	0.0	0.0	0.0	0.0
PXDNL	137902	symbol	H. sapiens	137902	H. sapiens	PXDNL	peroxidasin like	The human gene PXDNL is predicted to have heme binding and peroxidase activity, and to be involved in the catabolism of hydrogen peroxide. It is also predicted to be located in the cytoplasm and active in the extracellular space. This information is provided by the Alliance of Genome Resources as of April 2022.	Unfortunately, there is currently limited information available on the disease implications and targeted drug discovery efforts for the PXDNL gene. This may be due to the fact that it is a relatively understudied gene, and its exact role in human health and disease is not yet fully understood. As a result, there are currently no drugs on the market that specifically target PXDNL. However, it is p…	GO:0042744 hydrogen peroxide catabolic process;GO:0042743 hydrogen peroxide metabolic process;GO:0098869 cellular oxidant detoxification		ENZYME proteins:Oxidoreductases; Enzymes; Predicted intracellular proteins	Cytosol;Nucleoplasm (Approved)		(M3008)NABA ECM GLYCOPROTEINS; (M5884)NABA CORE MATRISOME; (M5889)NABA MATRISOME		0.0	0.0	0.0	0.0	0.0	0.0	0.0	0.0	0.0	0.0	0.0	0.0	0.0	0.0	0.0	0.0	1.0
R3HCC1	203069	symbol	H. sapiens	203069	H. sapiens	R3HCC1	R3H domain and coiled-coil containing 1	R3HCC1 is a human gene that encodes a protein containing both R3H domain and coiled-coil structures. It is predicted to have nucleic acid binding activity, although its exact function is not yet fully understood.	There is currently limited information on the disease implications of R3HCC1. However, some studies have suggested that it may play a role in cancer development and progression. For example, one study found that R3HCC1 expression was significantly upregulated in breast cancer tissues compared to normal tissues, and that higher expression levels were associated with poorer patient outcomes. As for…			Predicted intracellular proteins	Cytosol (Approved); Additional: Nucleoplasm				0.0	0.0	0.0	0.0	0.0	0.0	0.0	0.0	0.0	0.0	0.0	0.0	0.0	0.0	0.0	0.0	0.0
RAD50	10111	symbol	H. sapiens	10111	H. sapiens	RAD50	RAD50 double strand break repair protein	RAD50 is a human gene that encodes a protein involved in repairing DNA double-strand breaks. The protein forms a complex with MRE11 and NBS1, and together they bind to DNA and perform enzymatic activities necessary for repairing DNA ends. RAD50 is essential for cell growth and viability, and mutations in this gene can cause Nijmegen breakage syndrome-like disorder. In addition to its role in DNA …	Mutations in the RAD50 gene have been associated with Nijmegen breakage syndrome-like disorder, a rare genetic disorder characterized by growth retardation, immunodeficiency, and an increased risk of cancer. Targeted drug discovery efforts for RAD50 have focused on developing inhibitors that can sensitize cancer cells to radiation therapy by blocking the DNA repair mechanisms mediated by RAD50. O…	GO:0031860 telomeric 3' overhang formation;GO:0110025 DNA strand resection involved in replication fork processing;GO:0000019 regulation of mitotic recombination		Human disease related genes:Immune system diseases:Primary immunodeficiency; Predicted intracellular proteins; Disease related genes	Nucleoplasm (Supported)		(M258)PID BARD1 PATHWAY; (M84)PID ATM PATHWAY; (M1)PID FANCONI PATHWAY	(M5925)HALLMARK E2F TARGETS	0.0	1.0	1.0	0.0	1.0	0.0	0.0	0.0	0.0	1.0	0.0	0.0	0.0	0.0	0.0	0.0	0.0
RBBP6	5930	symbol	H. sapiens	5930	H. sapiens	RBBP6	RB binding protein 6, ubiquitin ligase	RBBP6 is a gene that encodes for the RB binding protein 6, ubiquitin ligase. The protein encoded by this gene binds to the retinoblastoma tumor suppressor (pRB) protein, which is known to suppress cellular proliferation and is often inactivated in various human cancers. The activity of pRB is regulated by cell cycle-dependent phosphorylation, and the protein encoded by RBBP6 binds to underphospho…	RBBP6 has been implicated in various diseases, including cancer, neurodegenerative disorders, and viral infections. In cancer, RBBP6 has been shown to play a role in the regulation of cell proliferation, apoptosis, and DNA damage response. Targeting RBBP6 has been proposed as a potential therapeutic strategy for cancer treatment. However, there are currently no drugs on the market that specifical…	GO:0061053 somite development;GO:0035264 multicellular organism growth;GO:0006275 regulation of DNA replication		Enzymes; ENZYME proteins:Transferases; Predicted intracellular proteins	Nuclear speckles (Enhanced)				0.0	1.0	0.0	0.0	0.0	0.0	0.0	0.0	0.0	0.0	0.0	0.0	0.0	0.0	0.0	0.0	0.0
RBBP8	5932	symbol	H. sapiens	5932	H. sapiens	RBBP8	RB binding protein 8, endonuclease	RBBP8, also known as RB binding protein 8, endonuclease, is a nuclear protein that is expressed in all tissues. It interacts with retinoblastoma protein, which regulates cell proliferation, and is also associated with BRCA1, a tumor suppressor gene. RBBP8 is thought to modulate the functions of BRCA1 in transcriptional regulation, DNA repair, and cell cycle checkpoint control. It may also act as …	RBBP8 has been implicated in several diseases, including cancer, neurodegenerative disorders, and developmental disorders. In cancer, RBBP8 has been shown to be overexpressed in several types of tumors, including breast, lung, and ovarian cancers, and its expression levels have been correlated with poor prognosis. Targeted drug discovery efforts have focused on developing inhibitors of RBBP8 to p…	GO:0110025 DNA strand resection involved in replication fork processing;GO:0010792 DNA double-strand break processing involved in repair via single-strand annealing;GO:0045002 double-strand break repair via single-strand annealing		Human disease related genes:Congenital malformations:Other congenital malformations; Predicted intracellular proteins; Disease related genes	Nucleoplasm (Supported)		(M258)PID BARD1 PATHWAY; (M84)PID ATM PATHWAY; (M288)PID HES HEY PATHWAY	(M5906)HALLMARK ESTROGEN RESPONSE EARLY; (M5907)HALLMARK ESTROGEN RESPONSE LATE	0.0	1.0	1.0	0.0	0.0	0.0	0.0	0.0	0.0	1.0	0.0	0.0	0.0	0.0	0.0	0.0	0.0
RBBP8NL	140893	symbol	H. sapiens	140893	H. sapiens	RBBP8NL	RBBP8 N-terminal like	RBBP8NL, also known as RBBP8 N-terminal like, is a human gene that is located in the extracellular space. However, there is currently limited information available about the function and role of this gene.	Unfortunately, there is currently limited information available on the function and role of RBBP8NL, and as a result, there are no known disease implications or targeted drug discovery efforts for this gene. Additionally, there are no known drugs on the market that target RBBP8NL. However, as research continues to uncover more information about the function and role of this gene, it is possible t…			Predicted intracellular proteins	Nucleoplasm;Vesicles (Approved)				0.0	0.0	0.0	0.0	0.0	0.0	0.0	0.0	0.0	0.0	0.0	0.0	0.0	0.0	0.0	0.0	0.0
RCCD1	91433	symbol	H. sapiens	91433	H. sapiens	RCCD1	RCC1 domain containing 1	RCCD1, also known as RCC1 domain containing 1, is a human gene that is predicted to play a role in chromatin organization. It is located in both the cytosol and plasma membrane. The gene's function and potential involvement in disease are still being studied.	There is limited information available on the disease implications of RCCD1. However, some studies have suggested that it may be involved in the development and progression of certain cancers, including breast cancer and hepatocellular carcinoma. Targeted drug discovery efforts for RCCD1 are still in the early stages, and there are currently no drugs on the market that specifically target this ge…	GO:0006325 chromatin organization;GO:0071824 protein-DNA complex organization;GO:0043933 protein-containing complex organization		Predicted intracellular proteins	Cytosol;Plasma membrane (Enhanced)				0.0	0.0	0.0	0.0	0.0	0.0	0.0	0.0	0.0	0.0	0.0	0.0	0.0	0.0	0.0	0.0	0.0
RETSAT	54884	symbol	H. sapiens	54884	H. sapiens	RETSAT	retinol saturase	RETSAT is a human gene that is predicted to encode a protein with all-trans-retinol 13,14-reductase activity. This gene is also predicted to be involved in the metabolic process of retinol. The protein encoded by RETSAT is located in the membrane.	There is limited information available on the disease implications of RETSAT. However, studies have suggested that mutations in this gene may be associated with certain types of cancer, including breast cancer and lung adenocarcinoma. Targeted drug discovery efforts for RETSAT are also limited, but some studies have explored the potential of RETSAT inhibitors as a therapeutic strategy for cancer …	GO:0042572 retinol metabolic process;GO:0001523 retinoid metabolic process;GO:0016101 diterpenoid metabolic process		ENZYME proteins:Oxidoreductases; Enzymes; Predicted intracellular proteins	Cytosol (Approved)	Vitamin A		(M5949)HALLMARK PEROXISOME; (M5948)HALLMARK BILE ACID METABOLISM; (M5935)HALLMARK FATTY ACID METABOLISM	0.0	0.0	0.0	0.0	0.0	0.0	0.0	0.0	0.0	0.0	0.0	0.0	0.0	0.0	0.0	0.0	0.0
RFC1	5981	symbol	H. sapiens	5981	H. sapiens	RFC1	replication factor C subunit 1	RFC1 is a gene that encodes the large subunit of replication factor C, which is a protein complex that is essential for DNA replication and repair in eukaryotic cells. The large subunit of RFC1 acts as an activator of DNA polymerases, binds to the 3' end of primers, and promotes coordinated synthesis of both strands. It may also play a role in maintaining telomere stability. Different isoforms of…	Mutations in RFC1 have been associated with a variety of diseases, including cancer, neurodegenerative disorders, and immunodeficiency syndromes. For example, mutations in RFC1 have been linked to an increased risk of developing breast cancer and colorectal cancer. Additionally, mutations in RFC1 have been identified in patients with ataxia telangiectasia-like disorder, a rare neurodegenerative d…	GO:0090618 DNA clamp unloading;GO:0007004 telomere maintenance via telomerase;GO:0006278 RNA-templated DNA biosynthetic process		Human disease related genes:Nervous system diseases:Other nervous and sensory system diseases; Predicted intracellular proteins; Disease related genes	Nucleoplasm (Enhanced)		(M94)PID FAS PATHWAY	(M5893)HALLMARK MITOTIC SPINDLE; (M5925)HALLMARK E2F TARGETS	0.0	1.0	1.0	0.0	1.0	0.0	0.0	0.0	0.0	1.0	0.0	0.0	0.0	0.0	0.0	0.0	0.0
RFX6	222546	symbol	H. sapiens	222546	H. sapiens	RFX6	regulatory factor X6	RFX6 is a gene that encodes a nuclear protein belonging to the regulatory factor X family of transcription factors. It plays a crucial role in the differentiation of islet cells that produce insulin in the pancreas. RFX6 regulates the transcription factors involved in beta-cell maturation and function, which restricts the expression of beta-cell differentiation and specification genes. Mutations …	Mitchell-Riley syndrome is a rare genetic disorder caused by mutations in the RFX6 gene. The syndrome is characterized by neonatal diabetes with pancreatic hypoplasia, duodenal and jejunal atresia, and gall bladder agenesis. There is currently no cure for Mitchell-Riley syndrome, and treatment is focused on managing the symptoms of the disease. However, targeted drug discovery efforts are underwa…	GO:0090104 pancreatic epsilon cell differentiation;GO:0003311 pancreatic D cell differentiation;GO:0003310 pancreatic A cell differentiation		Human disease related genes:Endocrine and metabolic diseases:Diabetes; Transcription factors:Helix-turn-helix domains; Predicted intracellular proteins; Disease related genes					0.0	0.0	0.0	0.0	0.0	0.0	0.0	0.0	0.0	0.0	0.0	0.0	0.0	0.0	0.0	0.0	0.0
RIF1	55183	symbol	H. sapiens	55183	H. sapiens	RIF1	replication timing regulatory factor 1	RIF1 (Replication Timing Regulatory Factor 1) is a human gene that encodes a protein with similarities to the yeast teleomere binding protein, Rap1 interacting factor 1. The protein is involved in DNA repair and localizes to aberrant telomeres. The gene undergoes alternate splicing, resulting in multiple transcript variants.	There is limited information available on the disease implications of RIF1. However, recent studies have suggested that RIF1 may play a role in cancer development and progression. Specifically, RIF1 has been shown to be overexpressed in several types of cancer, including breast, lung, and ovarian cancer. Targeted drug discovery efforts for RIF1 are still in the early stages, but there is potentia…	GO:0051574 positive regulation of histone H3-K9 methylation;GO:0031509 subtelomeric heterochromatin formation;GO:0051570 regulation of histone H3-K9 methylation		Predicted intracellular proteins	Nucleoplasm (Supported); Additional: Nuclear membrane;Plasma membrane				0.0	1.0	1.0	0.0	0.0	0.0	0.0	0.0	1.0	1.0	0.0	0.0	0.0	0.0	0.0	0.0	0.0
RIOX1	79697	symbol	H. sapiens	79697	H. sapiens	RIOX1	ribosomal oxygenase 1	RIOX1 is a human gene that is predicted to have histone H3-methyl-lysine-36 demethylase activity, histone H3-methyl-lysine-4 demethylase activity, and iron ion binding activity. It is also predicted to be involved in histone lysine demethylation, negative regulation of osteoblast differentiation, and negative regulation of transcription, DNA-templated. RIOX1 is located in the nucleolus.	RIOX1 has been implicated in various diseases, including cancer, osteoporosis, and neurodegenerative disorders. In cancer, RIOX1 has been shown to be overexpressed in several types of tumors, including breast, lung, and prostate cancer, and its inhibition has been proposed as a potential therapeutic strategy. In osteoporosis, RIOX1 has been found to negatively regulate osteoblast differentiation,…	GO:0006482 protein demethylation;GO:0008214 protein dealkylation;GO:0070988 demethylation		ENZYME proteins:Oxidoreductases; Enzymes; Predicted intracellular proteins	Nucleoli rim (Supported)				0.0	0.0	0.0	0.0	0.0	0.0	0.0	0.0	0.0	0.0	0.0	0.0	1.0	0.0	0.0	0.0	0.0
RIPOR1	79567	symbol	H. sapiens	79567	H. sapiens	RIPOR1	RHO family interacting cell polarization regulator 1	RIPOR1, also known as RHO family interacting cell polarization regulator 1, is a human gene that plays a role in various cellular processes. It has been found to enable 14-3-3 protein binding activity and is involved in the establishment of Golgi localization, negative regulation of Rho guanyl-nucleotide exchange factor activity, and negative regulation of Rho protein signal transduction. RIPOR1 …	There is limited information available on the disease implications of RIPOR1. However, recent studies have suggested that RIPOR1 may play a role in cancer progression and metastasis. Specifically, RIPOR1 has been found to be upregulated in various types of cancer, including breast, lung, and liver cancer. Targeted drug discovery efforts for RIPOR1 are currently limited, as the exact mechanisms of…	GO:0051683 establishment of Golgi localization;GO:0051645 Golgi localization;GO:0034067 protein localization to Golgi apparatus		Predicted intracellular proteins	Cytosol;Golgi apparatus (Approved)				0.0	0.0	0.0	0.0	0.0	0.0	0.0	0.0	0.0	0.0	0.0	0.0	0.0	0.0	0.0	0.0	0.0
ROBO3	64221	symbol	H. sapiens	64221	H. sapiens	ROBO3	roundabout guidance receptor 3	ROBO3 is a gene that belongs to the Roundabout (ROBO) gene family and plays a crucial role in controlling neurite outgrowth, growth cone guidance, and axon fasciculation. It encodes a transmembrane receptor protein that interacts with SLIT proteins 1-3, which are secreted chemorepellants, to regulate various biological processes such as neurogenesis, myogenesis, angiogenesis, and vasculogenesis. …	Mutations in the ROBO3 gene have been linked to horizontal gaze palsy with progressive scoliosis (HGPPS), an autosomal recessive disorder characterized by the absence of horizontal eye movements, progressive scoliosis, and abnormal crossing of the corticospinal and somatosensory axon tracts in the medulla. There are currently no targeted drug discovery efforts for HGPPS, and treatment is mainly s…	GO:0016199 axon midline choice point recognition;GO:0016198 axon choice point recognition;GO:0070593 dendrite self-avoidance		Human disease related genes:Nervous system diseases:Other nervous and sensory system diseases; Predicted intracellular proteins; Disease related genes	Plasma membrane (Approved); Additional: Vesicles				0.0	0.0	0.0	0.0	0.0	0.0	0.0	0.0	0.0	0.0	0.0	0.0	0.0	0.0	0.0	0.0	0.0
RPUSD3	285367	symbol	H. sapiens	285367	H. sapiens	RPUSD3	RNA pseudouridine synthase D3	RPUSD3 is a gene that encodes a protein responsible for adding a pseudouridine group to 16S rRNA during the assembly of the mitochondrial ribosome. The loss of this gene can lead to defects in mitochondrial protein production. The gene has multiple transcript variants due to alternative splicing.	Mutations in the RPUSD3 gene have been associated with mitochondrial diseases such as Leigh syndrome, which is a severe neurological disorder that typically presents in infancy or early childhood. In addition, mutations in RPUSD3 have been linked to other mitochondrial disorders such as mitochondrial encephalomyopathy, lactic acidosis, and stroke-like episodes (MELAS) and mitochondrial myopathy. …	GO:0070131 positive regulation of mitochondrial translation;GO:0001522 pseudouridine synthesis;GO:0070129 regulation of mitochondrial translation		Predicted intracellular proteins	Nucleoplasm (Approved)				0.0	0.0	0.0	0.0	0.0	0.0	0.0	0.0	0.0	0.0	0.0	0.0	0.0	0.0	0.0	0.0	0.0
RRM2B	50484	symbol	H. sapiens	50484	H. sapiens	RRM2B	ribonucleotide reductase regulatory TP53 inducible subunit M2B	The RRM2B gene encodes the small subunit of a ribonucleotide reductase enzyme that is induced by the p53 protein. This enzyme is responsible for converting ribonucleoside diphosphates to deoxyribonucleoside diphosphates, which are necessary for DNA synthesis. Mutations in this gene have been linked to several mitochondrial disorders, including autosomal recessive mitochondrial DNA depletion syndr…	Mutations in the RRM2B gene have been linked to several mitochondrial disorders, including autosomal recessive mitochondrial DNA depletion syndrome, autosomal dominant progressive external ophthalmoplegia-5, and mitochondrial neurogastrointestinal encephalopathy. These disorders are characterized by a range of symptoms, including muscle weakness, vision problems, gastrointestinal issues, and neur…	GO:0070318 positive regulation of G0 to G1 transition;GO:0009200 deoxyribonucleoside triphosphate metabolic process;GO:0006264 mitochondrial DNA replication		Disease related genes; Enzymes; Human disease related genes:Nervous system diseases:Eye disease; Human disease related genes:Congenital disorders of metabolism:Mitochondrial diseases; ENZYME proteins:Oxidoreductases; Predicted intracellular proteins; FDA approved drug targets:Small molecule drugs	Cytosol;Nucleoplasm (Enhanced)	Cladribine	(M145)PID P53 DOWNSTREAM PATHWAY	(M5898)HALLMARK DNA REPAIR	0.0	1.0	0.0	0.0	1.0	0.0	0.0	0.0	0.0	0.0	1.0	0.0	0.0	0.0	0.0	0.0	0.0
RRS1	23212	symbol	H. sapiens	23212	H. sapiens	RRS1	ribosome biogenesis regulator 1 homolog	RRS1, or ribosome biogenesis regulator 1 homolog, is a gene that plays a role in several cellular processes, including the assembly of ribosomal large subunits and the localization of proteins to the nucleolus. It also enables 5S rRNA binding activity. RRS1 is located in the nucleoplasm, nucleolus, and condensed nuclear chromosome.	There is limited information available on the disease implications of RRS1. However, studies have shown that mutations in RRS1 can lead to defects in ribosome biogenesis, which can result in developmental disorders and cancer. Targeted drug discovery efforts for RRS1 are also limited, as it is not a well-studied target. However, some studies have suggested that targeting RRS1 could be a potential…	GO:1902570 protein localization to nucleolus;GO:0000447 endonucleolytic cleavage in ITS1 to separate SSU-rRNA from 5.8S rRNA and LSU-rRNA from tricistronic rRNA transcript (SSU-rRNA, 5.8S rRNA, LSU-rRNA);GO:0000478 endonucleolytic cleavage involved in rRNA processing		Predicted intracellular proteins	Nucleoli (Supported)				0.0	0.0	1.0	0.0	0.0	0.0	0.0	0.0	0.0	0.0	0.0	0.0	0.0	0.0	0.0	0.0	0.0
SAXO1	158297	symbol	H. sapiens	158297	H. sapiens	SAXO1	stabilizer of axonemal microtubules 1	SAXO1 is a human gene that plays a role in stabilizing axonemal microtubules. It has microtubule binding activity and is involved in processes such as cold acclimation, positive regulation of cilium assembly, and protein stabilization. The gene is located in the microtubule cytoskeleton and sperm flagellum.	There is limited information available on the disease implications of SAXO1. However, mutations in genes involved in axonemal microtubule stability have been associated with primary ciliary dyskinesia (PCD), a rare genetic disorder that affects the function of cilia in the respiratory tract, resulting in chronic respiratory infections and other complications. Targeted drug discovery efforts for P…	GO:0009631 cold acclimation;GO:0070417 cellular response to cold;GO:0045724 positive regulation of cilium assembly		Predicted intracellular proteins					0.0	0.0	0.0	0.0	0.0	0.0	0.0	0.0	0.0	0.0	0.0	0.0	0.0	0.0	0.0	0.0	0.0
SBSPON	157869	symbol	H. sapiens	157869	H. sapiens	SBSPON	somatomedin B and thrombospondin type 1 domain containing	The human gene SBSPON, also known as somatomedin B and thrombospondin type 1 domain containing, is predicted to play a role as an extracellular matrix structural constituent. It is known to colocalize with collagen-containing extracellular matrix. The gene's function and potential implications in human health are still being studied.	There is limited information available on the disease implications of the SBSPON gene. However, some studies have suggested that it may be involved in the development and progression of certain cancers, such as breast and prostate cancer. Targeted drug discovery efforts for SBSPON are also limited, but some studies have identified potential small molecule inhibitors that could target the protein …			Predicted secreted proteins	Vesicles (Approved)		(M3008)NABA ECM GLYCOPROTEINS; (M5884)NABA CORE MATRISOME; (M5889)NABA MATRISOME		0.0	0.0	0.0	0.0	0.0	0.0	0.0	0.0	0.0	0.0	0.0	0.0	0.0	0.0	0.0	0.0	1.0
SCRT2	85508	symbol	H. sapiens	85508	H. sapiens	SCRT2	scratch family transcriptional repressor 2	SCRT2, also known as scratch family transcriptional repressor 2, is a human gene that encodes a protein involved in DNA binding and negative regulation of various cellular processes. It is predicted to play a role in inhibiting cell death signaling and transcriptional regulation, as well as in the regulation of neuron migration. SCRT2 is predicted to be located in chromatin, which is the complex …	There is limited information available on the disease implications of SCRT2. However, some studies have suggested that it may be involved in the development of certain cancers, such as breast cancer and glioblastoma. Targeted drug discovery efforts for SCRT2 are also limited, as its function and role in disease are not well understood. Currently, there are no drugs on the market that specifically…	GO:1902042 negative regulation of extrinsic apoptotic signaling pathway via death domain receptors;GO:2001222 regulation of neuron migration;GO:1902041 regulation of extrinsic apoptotic signaling pathway via death domain receptors		Transcription factors:Zinc-coordinating DNA-binding domains; Predicted intracellular proteins	Nucleoplasm (Approved)				0.0	0.0	0.0	0.0	0.0	0.0	0.0	0.0	0.0	0.0	0.0	0.0	0.0	0.0	0.0	0.0	0.0
SEC24D	9871	symbol	H. sapiens	9871	H. sapiens	SEC24D	SEC24 homolog D, COPII coat complex component	SEC24D is a human gene that encodes a protein belonging to the SEC24 subfamily of the SEC23/SEC24 family. This protein is involved in vesicle trafficking and has similarities to the yeast Sec24p component of COPII, which is responsible for vesicle budding from the endoplasmic reticulum (ER). SEC24D is implicated in shaping the vesicle, cargo selection, and concentration. Mutations in this gene ha…	Mutations in SEC24D have been linked to Cole-Carpenter syndrome, a rare genetic disorder characterized by craniofacial malformations, multiple fractures, and other skeletal abnormalities. There is currently no cure for Cole-Carpenter syndrome, and treatment is mainly supportive, focusing on managing symptoms and preventing complications. However, understanding the molecular mechanisms underlying …	GO:0090110 COPII-coated vesicle cargo loading;GO:0035459 vesicle cargo loading;GO:0090114 COPII-coated vesicle budding		Human disease related genes:Congenital malformations:Congenital malformations of the musculoskeletal system; Predicted intracellular proteins; Disease related genes	Vesicles (Approved)			(M5910)HALLMARK PROTEIN SECRETION; (M5908)HALLMARK ANDROGEN RESPONSE	0.0	0.0	0.0	0.0	0.0	0.0	0.0	0.0	0.0	0.0	0.0	0.0	0.0	1.0	0.0	0.0	0.0
SEC31A	22872	symbol	H. sapiens	22872	H. sapiens	SEC31A	SEC31 homolog A, COPII coat complex component	SEC31A is a human gene that encodes a protein similar to yeast Sec31 and is a component of the outer layer of the COPII coat protein complex. This protein is involved in vesicle budding from the endoplasmic reticulum and is required for ER-Golgi transport. It contains multiple WD repeats near the N-terminus and a proline-rich region in the C-terminal half. SEC31A associates with SEC13, a nuclear …	There is limited information on the disease implications of SEC31A. However, mutations in SEC31A have been associated with autosomal recessive osteogenesis imperfecta (OI), a genetic disorder characterized by brittle bones and increased susceptibility to fractures. Targeted drug discovery efforts for SEC31A are also limited, as the protein is involved in a fundamental cellular process and targeti…	GO:0090110 COPII-coated vesicle cargo loading;GO:0035459 vesicle cargo loading;GO:0090114 COPII-coated vesicle budding		Disease related genes; Human disease related genes:Congenital malformations:Congenital malformations of the nervous system; Transporters:Primary Active Transporters; Potential drug targets; Predicted intracellular proteins	Cytosol;Vesicles (Supported)			(M5910)HALLMARK PROTEIN SECRETION; (M5922)HALLMARK UNFOLDED PROTEIN RESPONSE	0.0	0.0	0.0	0.0	0.0	0.0	0.0	0.0	0.0	0.0	0.0	0.0	0.0	1.0	0.0	0.0	0.0
SECISBP2L	9728	symbol	H. sapiens	9728	H. sapiens	SECISBP2L	SECIS binding protein 2 like	SECISBP2L is a human gene that encodes a protein called SECIS binding protein 2 like. This protein is involved in RNA binding activity and is predicted to play a role in selenocysteine incorporation. It is also predicted to be part of a ribonucleoprotein complex. The function of this gene is not fully understood, but it may be involved in regulating gene expression or protein synthesis. Further r…	There is limited information available on the disease implications of SECISBP2L. However, mutations in this gene have been associated with a rare genetic disorder called pontocerebellar hypoplasia type 2D (PCH2D). PCH2D is characterized by underdevelopment of the brainstem and cerebellum, leading to severe neurological symptoms such as muscle weakness, seizures, and developmental delays. There ar…	GO:0001514 selenocysteine incorporation;GO:0006451 translational readthrough;GO:0006414 translational elongation		Predicted intracellular proteins	Nucleoplasm (Approved)				0.0	0.0	0.0	0.0	0.0	0.0	0.0	0.0	0.0	0.0	0.0	0.0	0.0	0.0	0.0	0.0	0.0
SEH1L	81929	symbol	H. sapiens	81929	H. sapiens	SEH1L	SEH1 like nucleoporin	SEH1L is a gene that encodes a protein that is part of a nuclear pore complex called Nup107-160. The protein contains WD repeats and shares similarities with yeast Seh1 and Sec13. All components of the Nup107-160 complex, including this protein, are specifically located at kinetochores during mitosis. The gene has two alternatively spliced transcript variants that encode different isoforms.	There is limited information available on the disease implications of SEH1L. However, recent studies have suggested that mutations in the Nup107-160 complex, including SEH1L, may be associated with developmental disorders and cancer. Targeted drug discovery efforts for SEH1L are also limited, but there is ongoing research on developing inhibitors of the Nup107-160 complex as a potential therapeut…	GO:0051315 attachment of mitotic spindle microtubules to kinetochore;GO:0006999 nuclear pore organization;GO:1904262 negative regulation of TORC1 signaling		Transporters:Transporter channels and pores; Predicted intracellular proteins					0.0	0.0	1.0	0.0	0.0	0.0	0.0	0.0	0.0	0.0	0.0	0.0	0.0	0.0	0.0	0.0	0.0
SELPLG	6404	symbol	H. sapiens	6404	H. sapiens	SELPLG	selectin P ligand	SELPLG is a gene that encodes a glycoprotein that acts as a counter-receptor for cell adhesion molecules expressed on myeloid cells and stimulated T lymphocytes. This protein plays a crucial role in leukocyte trafficking during inflammation by tethering leukocytes to activated platelets or endothelia expressing selectins. The protein requires two post-translational modifications, tyrosine sulfati…	Aberrant expression of SELPLG has been associated with various diseases, including inflammatory bowel disease, atherosclerosis, and cancer. Inflammatory bowel disease patients have been found to have decreased levels of SELPLG expression, which may contribute to the chronic inflammation seen in these patients. In atherosclerosis, SELPLG has been shown to play a role in the recruitment of leukocyt…	GO:0050902 leukocyte adhesive activation;GO:0050901 leukocyte tethering or rolling;GO:0061756 leukocyte adhesion to vascular endothelial cell		Candidate cardiovascular disease genes; CD markers	Vesicles (Approved)		(M159)PID AMB2 NEUTROPHILS PATHWAY		0.0	0.0	0.0	0.0	0.0	0.0	0.0	0.0	0.0	0.0	0.0	0.0	0.0	0.0	0.0	0.0	0.0
SEMA3F	6405	symbol	H. sapiens	6405	H. sapiens	SEMA3F	semaphorin 3F	SEMA3F is a gene that encodes a protein belonging to the semaphorin III family. This protein is involved in guiding axons during neuronal development and contains an N-terminal Sema domain, an immunoglobulin loop, and a C-terminal basic domain. SEMA3F is expressed by endothelial cells and acts in an autocrine manner to induce apoptosis, inhibit cell proliferation and survival, and function as an …	SEMA3F has been implicated in various types of cancer, including lung, breast, prostate, and ovarian cancer. In these cancers, SEMA3F expression is often downregulated, leading to increased cell proliferation, survival, and invasion. Therefore, SEMA3F has been proposed as a potential therapeutic target for cancer treatment. Several studies have investigated the use of SEMA3F as a tumor suppressor…	GO:0036486 ventral trunk neural crest cell migration;GO:0021636 trigeminal nerve morphogenesis;GO:0021637 trigeminal nerve structural organization		Predicted secreted proteins; Predicted intracellular proteins			(M5880)NABA ECM AFFILIATED; (M5885)NABA MATRISOME ASSOCIATED; (M5889)NABA MATRISOME		0.0	0.0	0.0	0.0	0.0	0.0	0.0	0.0	0.0	0.0	0.0	0.0	0.0	0.0	0.0	0.0	0.0
SENP7	57337	symbol	H. sapiens	57337	H. sapiens	SENP7	SUMO specific peptidase 7	SENP7 is a human gene that encodes for a SUMO-specific peptidase 7 enzyme. This enzyme is responsible for the reversible posttranslational modification of proteins by adding small ubiquitin-like SUMO proteins. SENP7 processes SUMO precursors to generate a C-terminal diglycine motif that is required for the conjugation reaction. Additionally, it displays isopeptidase activity for deconjugation of …	There is limited information available on the disease implications of SENP7. However, recent studies have suggested that SENP7 may play a role in cancer development and progression. Specifically, it has been shown to be overexpressed in several types of cancer, including breast, lung, and liver cancer. Targeted drug discovery efforts for SENP7 are still in the early stages, but there is potential…	GO:0016926 protein desumoylation;GO:0140374 antiviral innate immune response;GO:0070646 protein modification by small protein removal		Enzymes; Peptidases:Cysteine-type peptidases; Predicted intracellular proteins	Nucleoplasm (Supported); Additional: Centrosome;Cytosol;Nuclear bodies				0.0	0.0	0.0	0.0	0.0	0.0	0.0	0.0	0.0	0.0	0.0	0.0	0.0	0.0	0.0	0.0	0.0
SESN2	83667	symbol	H. sapiens	83667	H. sapiens	SESN2	sestrin 2	SESN2, also known as sestrin 2, is a gene that encodes a protein belonging to the sestrin family of PA26-related proteins. This protein is involved in regulating cell growth and survival, and may play a role in the cellular response to stress. It is believed that SESN2 may be involved in protecting cells from damage caused by oxidative stress, which can lead to various diseases including cancer a…	SESN2 has been implicated in various diseases, including cancer, neurodegenerative disorders, and metabolic disorders. In cancer, SESN2 has been shown to play a role in regulating cell growth and survival, and its expression is often altered in cancer cells. Targeting SESN2 may therefore be a potential strategy for cancer therapy. In neurodegenerative disorders, SESN2 has been shown to protect ne…	GO:1902010 negative regulation of translation in response to endoplasmic reticulum stress;GO:0032055 negative regulation of translation in response to stress;GO:1904502 regulation of lipophagy		Predicted intracellular proteins	Cytosol (Approved)				0.0	1.0	0.0	0.0	1.0	0.0	0.0	0.0	0.0	0.0	0.0	0.0	0.0	0.0	0.0	0.0	0.0
SH2D3C	10044	symbol	H. sapiens	10044	H. sapiens	SH2D3C	SH2 domain containing 3C	SH2D3C is a gene that encodes an adaptor protein involved in cell migration. The protein contains a putative Src homology 2 (SH2) domain and guanine nucleotide exchange factor-like domain, allowing it to form a complex with the scaffolding protein Crk-associated substrate. Multiple transcript variants encoding different isoforms have been identified.	There is limited information available on the disease implications of SH2D3C. However, some studies have suggested that mutations in this gene may be associated with certain types of cancer, including breast cancer and hepatocellular carcinoma. Targeted drug discovery efforts for SH2D3C are also limited, as the function of the protein is not well understood. However, some studies have suggested t…	GO:0007254 JNK cascade;GO:0051403 stress-activated MAPK cascade;GO:0031098 stress-activated protein kinase signaling cascade		Predicted intracellular proteins	Cytosol (Supported)				0.0	0.0	0.0	0.0	0.0	0.0	0.0	0.0	0.0	0.0	0.0	0.0	0.0	0.0	0.0	0.0	0.0
SH3BP2	6452	symbol	H. sapiens	6452	H. sapiens	SH3BP2	SH3 domain binding protein 2	SH3BP2 is a human gene that encodes a protein with a pleckstrin homology domain, an SH3-binding proline-rich region, and an SH2 domain. The protein interacts with the SH3 domains of various proteins, including ABL1 and SYK protein tyrosine kinases, and acts as a cytoplasmic adaptor protein to positively regulate transcriptional activity in T, natural killer, and basophilic cells. Mutations in thi…	Cherubism is a rare genetic disorder caused by mutations in the SH3BP2 gene. It is characterized by abnormal bone growth in the face, particularly in the lower jaw and cheekbones, leading to a cherubic appearance. The condition usually appears in childhood and can cause dental problems, vision and hearing impairment, and difficulty breathing. There is currently no cure for cherubism, and treatmen…	GO:0007165 signal transduction;GO:0023052 signaling;GO:0007154 cell communication		Predicted intracellular proteins; Human disease related genes:Digestive system diseases:Mouth and dental diseases; Disease related genes	Golgi apparatus (Approved)		(M34)PID TCR PATHWAY		0.0	0.0	0.0	0.0	0.0	0.0	0.0	0.0	0.0	0.0	0.0	0.0	0.0	0.0	0.0	0.0	0.0
SHLD2	54537	symbol	H. sapiens	54537	H. sapiens	SHLD2	shieldin complex subunit 2	SHLD2 is a human gene that encodes for a subunit of the shieldin complex. This gene is involved in regulating the repair of double-strand breaks in DNA through both homologous recombination and nonhomologous end joining. Additionally, SHLD2 plays a role in regulating isotype switching. The gene is located in the nucleus and is present at the site of double-strand breaks.	There is limited information available on the disease implications of SHLD2 mutations. However, recent studies have shown that mutations in SHLD2 may be associated with increased susceptibility to certain types of cancer, including breast and ovarian cancer. Targeted drug discovery efforts for SHLD2 are still in the early stages, but there is potential for the development of drugs that can modula…	GO:0043247 telomere maintenance in response to DNA damage;GO:2001034 positive regulation of double-strand break repair via nonhomologous end joining;GO:2000042 negative regulation of double-strand break repair via homologous recombination		Predicted intracellular proteins	Nucleoplasm (Supported); Additional: Actin filaments				0.0	1.0	1.0	0.0	0.0	0.0	0.0	0.0	1.0	1.0	0.0	0.0	0.0	0.0	0.0	0.0	0.0
SHOC1	158401	symbol	H. sapiens	158401	H. sapiens	SHOC1	shortage in chiasmata 1	SHOC1 (shortage in chiasmata 1) is a human gene that encodes a protein involved in the resolution of meiotic recombination intermediates. The protein is predicted to have single-stranded DNA binding activity and is located in the chromosome, where it is active in condensed nuclear chromosomes. The gene is associated with the formation of chiasmata, which are essential for proper chromosome segreg…	There is limited information available on the disease implications of SHOC1 mutations. However, studies have suggested that mutations in SHOC1 may be associated with infertility and other reproductive disorders. Targeted drug discovery efforts for SHOC1 are also limited, as the protein's function and mechanism of action are not fully understood. Currently, there are no drugs on the market that sp…	GO:0000712 resolution of meiotic recombination intermediates;GO:0007130 synaptonemal complex assembly;GO:0070193 synaptonemal complex organization		Predicted intracellular proteins	Cytosol;Vesicles (Approved)				0.0	1.0	1.0	0.0	0.0	0.0	0.0	0.0	0.0	0.0	0.0	0.0	0.0	0.0	0.0	0.0	0.0
SHROOM2	357	symbol	H. sapiens	357	H. sapiens	SHROOM2	shroom family member 2	SHROOM2 is a human gene that is involved in the regulation of endothelial cell function and angiogenesis. It is the human homolog of the Xenopus laevis apical protein (APX) gene, which is known to be involved in the activity of amiloride-sensitive sodium channels. SHROOM2 is expressed in endothelial cells and plays a role in the formation of a contractile network within these cells. Depletion of …	There is limited information available on the disease implications of SHROOM2. However, it has been suggested that the gene may be involved in ocular albinism type 1 syndrome, a genetic disorder that affects the pigmentation of the eyes and skin. Targeted drug discovery efforts for SHROOM2 are also limited, as the gene is not currently a well-established drug target. However, research on the role…	GO:0008057 eye pigment granule organization;GO:0043476 pigment accumulation;GO:0043482 cellular pigment accumulation		Predicted intracellular proteins	Cell Junctions;Plasma membrane (Approved); Additional: Cytosol			(M5916)HALLMARK APICAL SURFACE; (M5893)HALLMARK MITOTIC SPINDLE; (M5915)HALLMARK APICAL JUNCTION	0.0	0.0	0.0	0.0	0.0	0.0	0.0	0.0	0.0	0.0	0.0	0.0	0.0	0.0	0.0	0.0	0.0
SHROOM4	57477	symbol	H. sapiens	57477	H. sapiens	SHROOM4	shroom family member 4	SHROOM4 is a gene that belongs to the APX/Shroom family and is involved in the regulation of cytoskeletal architecture. It contains a PDZ domain at the N-terminus and an ASD2 motif at the C-terminus. Mutations in this gene have been associated with X-linked Stocco dos Santos syndrome, which is characterized by cognitive disabilities. The gene has multiple alternatively spliced transcript variants.	X-linked Stocco dos Santos syndrome is a rare genetic disorder caused by mutations in the SHROOM4 gene. This syndrome is characterized by intellectual disability, speech and language delays, and behavioral problems. There is currently no cure for this disorder, and treatment is focused on managing symptoms. However, research efforts are underway to develop targeted therapies for this condition. O…	GO:0007015 actin filament organization;GO:0050890 cognition;GO:0030036 actin cytoskeleton organization		Human disease related genes:Congenital malformations:Other congenital malformations; Predicted intracellular proteins; Disease related genes	Focal adhesion sites (Approved); Additional: Nucleoplasm;Vesicles				0.0	0.0	0.0	0.0	0.0	0.0	0.0	0.0	0.0	0.0	0.0	0.0	0.0	0.0	0.0	0.0	0.0
SIIL						None	None	None	None	None	None	None	None	None	None	None	nan	nan	nan	nan	nan	nan	nan	nan	nan	nan	nan	nan	nan	nan	nan	nan	nan
SIMC1	375484	symbol	H. sapiens	375484	H. sapiens	SIMC1	SUMO interacting motifs containing 1	SIMC1 is a human gene that encodes a protein containing SUMO interacting motifs. This protein is involved in enabling SUMO polymer binding activity and peptidase inhibitor activity. It is predicted to play a role in negative regulation of peptidase activity. SIMC1 is located in the sarcomere, which is a structural unit of muscle tissue. Overall, this gene is important for regulating protein activ…	There is limited information available on the disease implications of SIMC1. However, research has suggested that mutations in this gene may be associated with certain muscle disorders, such as myopathies. Targeted drug discovery efforts for SIMC1 are also limited, as the function of this gene is not fully understood. However, there is potential for drugs that target the SUMO interacting motifs o…	GO:0010466 negative regulation of peptidase activity;GO:0045861 negative regulation of proteolysis;GO:0051346 negative regulation of hydrolase activity		Predicted intracellular proteins	Nucleoplasm (Supported); Additional: Nucleoli fibrillar center				0.0	0.0	0.0	0.0	0.0	0.0	0.0	0.0	0.0	0.0	0.0	0.0	0.0	0.0	0.0	0.0	0.0
SLC16A10	117247	symbol	H. sapiens	117247	H. sapiens	SLC16A10	solute carrier family 16 member 10	SLC16A10 is a gene that encodes a protein belonging to the solute carrier family 16. This protein is responsible for transporting aromatic amino acids across the plasma membrane in a sodium-independent manner. The gene is located on chromosome 6 and mutations in this gene have been associated with various diseases such as autism and schizophrenia. The function of SLC16A10 is important for the pro…	There is limited information available on targeted drug discovery efforts for SLC16A10. However, mutations in this gene have been associated with various neurological disorders such as autism and schizophrenia. Therefore, drugs targeting this gene may have potential therapeutic applications in the treatment of these disorders. Currently, there are no drugs on the market that specifically target S…	GO:0070460 thyroid-stimulating hormone secretion;GO:0015828 tyrosine transport;GO:0015823 phenylalanine transport		Transporters:Electrochemical Potential-driven transporters	Cell Junctions;Vesicles (Supported)				0.0	0.0	0.0	0.0	0.0	0.0	0.0	0.0	0.0	0.0	0.0	0.0	0.0	0.0	0.0	0.0	0.0
SLC23A3	151295	symbol	H. sapiens	151295	H. sapiens	SLC23A3	solute carrier family 23 member 3	SLC23A3 is a human gene that is predicted to enable transmembrane transporter activity and be involved in transmembrane transport. It is also predicted to be an integral component of the membrane. The gene is a member of the solute carrier family 23 and its function is related to the transport of vitamin C. The SLC23A3 gene is located on chromosome 6 and mutations in this gene have been associate…	Mutations in the SLC23A3 gene have been associated with various diseases, including osteoporosis and cardiovascular disease. In osteoporosis, a study found that a specific variant of the SLC23A3 gene was associated with lower bone mineral density in postmenopausal women. In cardiovascular disease, a study found that a specific variant of the SLC23A3 gene was associated with increased risk of coro…	GO:0015882 L-ascorbic acid transmembrane transport;GO:0035461 vitamin transmembrane transport;GO:0015749 monosaccharide transmembrane transport		Transporters:Electrochemical Potential-driven transporters	Nucleoplasm (Approved); Additional: Cell Junctions				0.0	0.0	0.0	0.0	0.0	0.0	0.0	0.0	0.0	0.0	0.0	0.0	0.0	0.0	0.0	0.0	0.0
SLC29A3	55315	symbol	H. sapiens	55315	H. sapiens	SLC29A3	solute carrier family 29 member 3	SLC29A3 is a gene that encodes a protein responsible for transporting nucleosides, nucleobases, and their analogs into cells. Mutations in this gene have been linked to two disorders: H syndrome, which is characterized by hyperpigmentation, hypertrichosis, hepatosplenomegaly, heart anomalies, and hypogonadism; and PHID, which is characterized by hyperpigmentation, hypertrichosis, and insulin-depe…	There are currently no targeted drug discovery efforts specifically for SLC29A3 mutations. However, treatment for the associated disorders, H syndrome and PHID, is focused on managing symptoms. For example, insulin therapy is used to manage diabetes in PHID patients, while corticosteroids and immunosuppressive agents may be used to manage inflammation in H syndrome patients. There are no drugs on…	GO:0015857 uracil transport;GO:1903791 uracil transmembrane transport;GO:1904082 pyrimidine nucleobase transmembrane transport		Transporters:Electrochemical Potential-driven transporters; Potential drug targets; Human disease related genes:Other diseases:Others; Disease related genes	Golgi apparatus;Vesicles (Enhanced)			(M5956)HALLMARK KRAS SIGNALING DN	0.0	0.0	0.0	0.0	0.0	0.0	0.0	0.0	0.0	0.0	0.0	0.0	0.0	0.0	0.0	0.0	0.0
SLC37A4	2542	symbol	H. sapiens	2542	H. sapiens	SLC37A4	solute carrier family 37 member 4	SLC37A4 is a gene that regulates the transport of glucose-6-phosphate from the cytoplasm to the endoplasmic reticulum to maintain glucose homeostasis. It also plays a role in ATP-mediated calcium sequestration in the endoplasmic reticulum. Mutations in this gene have been linked to various forms of glycogen storage disease. Alternative splicing of this gene results in multiple transcript variants.	Mutations in the SLC37A4 gene have been linked to various forms of glycogen storage disease, including glycogen storage disease type Ib (GSD-Ib), which is an autosomal recessive disorder characterized by impaired glucose homeostasis, neutropenia, and recurrent infections. There is currently no cure for GSD-Ib, and treatment mainly involves dietary management and regular monitoring of blood glucos…	GO:0015712 hexose phosphate transport;GO:0015760 glucose-6-phosphate transport;GO:0035435 phosphate ion transmembrane transport		Human disease related genes:Congenital disorders of metabolism:Congenital disorders of carbohydrate metabolism	Mitochondria (Approved)			(M5891)HALLMARK HYPOXIA; (M5924)HALLMARK MTORC1 SIGNALING; (M5937)HALLMARK GLYCOLYSIS	1.0	0.0	0.0	0.0	0.0	0.0	0.0	0.0	0.0	0.0	0.0	0.0	0.0	0.0	0.0	0.0	0.0
SLC39A14	23516	symbol	H. sapiens	23516	H. sapiens	SLC39A14	solute carrier family 39 member 14	SLC39A14 is a gene that belongs to the SLC39A family of divalent metal transporters. It is responsible for the cellular uptake of manganese, zinc, iron, and cadmium. The protein encoded by this gene has eight transmembrane domains, a histidine-rich motif, and a metalloprotease motif. It is expressed on the plasma membrane and the endocytic vesicle membrane. SLC39A14 is an important transporter of…	Mutations in the SLC39A14 gene have been associated with several neurological disorders, including neurodegeneration with brain iron accumulation (NBIA) and early-onset parkinsonism-dystonia with hypermanganesemia. These disorders are characterized by abnormal accumulation of iron and/or manganese in the brain, leading to neurodegeneration and movement disorders. Targeted drug discovery efforts f…	GO:0055071 manganese ion homeostasis;GO:0071578 zinc ion import across plasma membrane;GO:0051344 negative regulation of cyclic-nucleotide phosphodiesterase activity		Disease related genes; Human disease related genes:Cardiovascular diseases:Hematologic diseases; Potential drug targets; Transporters:Electrochemical Potential-driven transporters; Predicted intracellular proteins	Endoplasmic reticulum;Golgi apparatus;Plasma membrane (Approved)				0.0	0.0	0.0	0.0	0.0	0.0	0.0	0.0	0.0	0.0	0.0	0.0	0.0	0.0	0.0	0.0	0.0
SLC49A4	84925	symbol	H. sapiens	84925	H. sapiens	SLC49A4	solute carrier family 49 member 4	SLC49A4 is a gene that encodes a membrane-bound protein from the major facilitator superfamily of transporters. It has been associated with haplo-insufficiency and renal cell carcinomas when disrupted by translocation. There are alternative spliced transcript variants, but their biological validity has not yet been determined.	There is limited information available on the disease implications and targeted drug discovery efforts for SLC49A4. However, studies have shown that disruption of this gene by translocation can lead to haplo-insufficiency and renal cell carcinomas. As for targeted drug discovery efforts, there are currently no known drugs that specifically target SLC49A4. However, there are drugs on the market th…			Transporters:Electrochemical Potential-driven transporters; Potential drug targets; Disease related genes	Vesicles (Supported)				0.0	0.0	0.0	0.0	0.0	0.0	0.0	0.0	0.0	0.0	0.0	0.0	0.0	0.0	0.0	0.0	0.0
SLC4A8	9498	symbol	H. sapiens	9498	H. sapiens	SLC4A8	solute carrier family 4 member 8	SLC4A8 is a gene that encodes a membrane protein responsible for transporting sodium and bicarbonate ions across the cell membrane. This protein is crucial for regulating pH levels in neurons. The activity of SLC4A8 can be inhibited by a compound called DIDS. There are multiple transcript variants of this gene that encode different isoforms of the protein.	Research has shown that mutations in the SLC4A8 gene are associated with various diseases, including epilepsy, schizophrenia, and bipolar disorder. In particular, a missense mutation in SLC4A8 has been linked to familial epilepsy with febrile seizures. Targeted drug discovery efforts have focused on developing drugs that can modulate the activity of SLC4A8, particularly inhibitors that can block …	GO:2000302 positive regulation of synaptic vesicle exocytosis;GO:0001956 positive regulation of neurotransmitter secretion;GO:0051590 positive regulation of neurotransmitter transport		Transporters:Electrochemical Potential-driven transporters	Plasma membrane (Approved)				0.0	0.0	0.0	0.0	0.0	0.0	0.0	0.0	0.0	0.0	0.0	0.0	0.0	0.0	0.0	0.0	0.0
SLF1	84250	symbol	H. sapiens	84250	H. sapiens	SLF1	SMC5-SMC6 complex localization factor 1	SLF1 is a human gene that encodes for a protein involved in various cellular processes, including the regulation of cellular component organization, double-strand break repair, and protein localization to the site of double-strand break. The protein enables ubiquitin protein ligase binding activity and is located in the nucleoplasm and site of double-strand break. The gene's function is essential…	There is limited information available on the disease implications of SLF1. However, studies have shown that mutations in the gene may be associated with an increased risk of developing cancer. Targeted drug discovery efforts for SLF1 are also limited, as the gene's function is not well understood. However, some studies have suggested that targeting the protein encoded by SLF1 may be a potential …	GO:0034093 positive regulation of maintenance of sister chromatid cohesion;GO:0034184 positive regulation of maintenance of mitotic sister chromatid cohesion;GO:1990166 protein localization to site of double-strand break		Predicted intracellular proteins	Nucleoplasm (Approved)				0.0	1.0	0.0	0.0	0.0	0.0	0.0	0.0	0.0	0.0	0.0	0.0	0.0	0.0	0.0	0.0	0.0
SLX4	84464	symbol	H. sapiens	84464	H. sapiens	SLX4	SLX4 structure-specific endonuclease subunit	SLX4 is a human gene that encodes a protein that acts as an assembly component of multiple structure-specific endonucleases. These endonuclease complexes are essential for repairing specific types of DNA lesions and are critical for cellular responses to replication fork failure. Mutations in the SLX4 gene have been identified in patients with Fanconi anemia, a rare genetic disorder characterized…	SLX4 mutations have been linked to several genetic disorders, including Fanconi anemia, which is characterized by bone marrow failure, developmental abnormalities, and an increased risk of cancer. In addition, mutations in SLX4 have been associated with a rare form of colorectal cancer known as hereditary nonpolyposis colorectal cancer (HNPCC). Targeted drug discovery efforts for SLX4 have focuse…	GO:1904431 positive regulation of t-circle formation;GO:0072429 response to intra-S DNA damage checkpoint signaling;GO:0072396 response to cell cycle checkpoint signaling		Human disease related genes:Cardiovascular diseases:Hematologic diseases; Predicted intracellular proteins; Disease related genes	Nucleoplasm (Supported); Additional: Cell Junctions;Cytosol				0.0	1.0	1.0	0.0	0.0	0.0	0.0	0.0	0.0	1.0	0.0	0.0	0.0	0.0	0.0	0.0	0.0
SMIM33	111064649	symbol	H. sapiens	111064649	H. sapiens	SMIM33	small integral membrane protein 33	SMIM33 is a human gene that is predicted to be an integral component of the membrane. It encodes for a small integral membrane protein 33. The function of this protein is not yet fully understood, but it is believed to play a role in cellular processes that involve the membrane. The gene is located on chromosome 16 and has been identified as a potential target for therapeutic interventions in cer…	Unfortunately, there is currently limited information available on the disease implications and targeted drug discovery efforts for SMIM33. As a relatively newly discovered gene, research is still ongoing to fully understand its function and potential clinical applications. However, some studies have suggested that SMIM33 may be involved in certain types of cancer, such as breast cancer and leuke…								0.0	0.0	0.0	0.0	0.0	0.0	0.0	0.0	0.0	0.0	0.0	0.0	0.0	0.0	0.0	0.0	0.0
SMTN	6525	symbol	H. sapiens	6525	H. sapiens	SMTN	smoothelin	The SMTN gene encodes a structural protein that is only found in smooth muscle cells. It is part of the cytoskeleton and associates with stress fibers. The gene is located on chromosome 22q12.3 and alternative splicing results in multiple transcript variants encoding different isoforms.	Mutations in the SMTN gene have been associated with several diseases, including familial thoracic aortic aneurysm and dissection, which is a life-threatening condition characterized by the weakening and tearing of the aortic wall. Additionally, SMTN has been implicated in the pathogenesis of pulmonary arterial hypertension, a rare and progressive disease that affects the blood vessels in the lun…	GO:0006939 smooth muscle contraction;GO:0006936 muscle contraction;GO:0003012 muscle system process		Predicted intracellular proteins	Nucleoplasm (Supported); Additional: Actin filaments			(M5909)HALLMARK MYOGENESIS	0.0	0.0	0.0	0.0	0.0	0.0	0.0	0.0	0.0	0.0	0.0	0.0	0.0	0.0	0.0	0.0	0.0
SNAP47	116841	symbol	H. sapiens	116841	H. sapiens	SNAP47	synaptosome associated protein 47	SNAP47, or synaptosome associated protein 47, is a gene that is predicted to play a role in synaptic vesicle fusion and priming, as well as in long-term synaptic potentiation. It is also predicted to enable SNAP receptor activity and syntaxin binding activity. SNAP47 colocalizes with the BLOC-1 complex.	There is limited information available on the disease implications of SNAP47. However, research has suggested that mutations in the SNAP47 gene may be associated with neurodevelopmental disorders such as autism spectrum disorder (ASD) and intellectual disability. Targeted drug discovery efforts for SNAP47 are also limited, as the gene is not currently a well-established drug target. However, ther…	GO:0031629 synaptic vesicle fusion to presynaptic active zone membrane;GO:0099500 vesicle fusion to plasma membrane;GO:0016082 synaptic vesicle priming		Predicted intracellular proteins	Cytosol (Approved)				0.0	0.0	0.0	0.0	0.0	0.0	0.0	0.0	0.0	0.0	0.0	0.0	0.0	0.0	0.0	0.0	0.0
SNAPC4	6621	symbol	H. sapiens	6621	H. sapiens	SNAPC4	small nuclear RNA activating complex polypeptide 4	SNAPC4 is a gene that encodes the largest subunit of the small nuclear RNA-activating protein (SNAP) complex. This protein is essential for RNA polymerase II and III polymerase transcription from small nuclear RNA promoters. It contains a Myb DNA-binding domain and is associated with ankylosing spondylitis when mutated. Ankylosing spondylitis is a type of arthritis that affects the spine and can …	Ankylosing spondylitis (AS) is a chronic inflammatory disease that primarily affects the spine and sacroiliac joints. Several studies have identified SNAPC4 as a susceptibility gene for AS. A genome-wide association study (GWAS) conducted in 2011 identified a significant association between AS and a SNP in the SNAPC4 gene. This finding was later replicated in a Chinese population. However, the ex…	GO:0042796 snRNA transcription by RNA polymerase III;GO:0042795 snRNA transcription by RNA polymerase II;GO:0009301 snRNA transcription		Transcription factors:Helix-turn-helix domains; Predicted intracellular proteins	Nuclear membrane;Nucleoplasm (Approved)			(M5898)HALLMARK DNA REPAIR	0.0	0.0	0.0	0.0	0.0	0.0	0.0	0.0	0.0	0.0	0.0	0.0	0.0	0.0	0.0	0.0	0.0
SOCS4	122809	symbol	H. sapiens	122809	H. sapiens	SOCS4	suppressor of cytokine signaling 4	SOCS4 is a human gene that belongs to the suppressor of cytokine signaling (SOCS) protein family. It contains a SH2 domain and a SOCS BOX domain. SOCS family members are known to be negative regulators of cytokine signaling and are induced by cytokines. There are two alternatively spliced transcript variants of this gene that encode the same protein.	Research on SOCS4 is still in its early stages, and there is limited information available on its disease implications and targeted drug discovery efforts. However, studies have suggested that SOCS4 may play a role in the development and progression of certain cancers, including breast cancer and hepatocellular carcinoma. In breast cancer, SOCS4 has been shown to inhibit tumor growth and metastas…	GO:0007175 negative regulation of epidermal growth factor-activated receptor activity;GO:0061099 negative regulation of protein tyrosine kinase activity;GO:0042059 negative regulation of epidermal growth factor receptor signaling pathway		Predicted intracellular proteins	Cytosol;Nucleoplasm (Approved)				0.0	0.0	0.0	0.0	0.0	0.0	0.0	0.0	0.0	0.0	0.0	0.0	0.0	0.0	0.0	0.0	0.0
SPAG1A	564953	symbol	D. rerio	6674	H. sapiens	SPAG1	sperm associated antigen 1	SPAG1, or sperm associated antigen 1, is a gene that plays a role in male fertility. It is recognized by anti-sperm antibodies from infertile women and is involved in regulating GTP signal transduction pathways that are important for spermatogenesis and fertilization. The protein encoded by this gene is located on the plasma membrane of germ cells in the testis and on the post-acrosomal plasma me…	There is limited information available on disease implications and targeted drug discovery efforts for SPAG1. However, some studies have suggested that mutations in this gene may be associated with male infertility. As for drug discovery efforts, there are currently no known drugs that specifically target SPAG1. However, there are drugs on the market that are used to treat male infertility, such …	GO:0070286 axonemal dynein complex assembly;GO:0035082 axoneme assembly;GO:0001578 microtubule bundle formation		Human disease related genes:Respiratory diseases:Tracheobronchial diseases; Predicted intracellular proteins; Disease related genes	Cytosol (Supported)				0.0	0.0	0.0	1.0	0.0	0.0	0.0	0.0	0.0	0.0	0.0	0.0	0.0	0.0	0.0	0.0	0.0
SPHK1	8877	symbol	H. sapiens	8877	H. sapiens	SPHK1	sphingosine kinase 1	SPHK1, or sphingosine kinase 1, is a gene that encodes a protein responsible for catalyzing the phosphorylation of sphingosine to form sphingosine-1-phosphate (S1P). S1P is a lipid mediator that has both intra- and extracellular functions, regulating proliferation and survival intracellularly and acting as a ligand for cell surface G protein-coupled receptors extracellularly. SPHK1 and S1P play a…	SPHK1 has been implicated in various diseases, including cancer, inflammation, and autoimmune disorders. In cancer, SPHK1 is overexpressed and promotes tumor growth, invasion, and metastasis. Therefore, targeting SPHK1 has emerged as a potential therapeutic strategy for cancer treatment. Several small molecule inhibitors of SPHK1 have been developed and tested in preclinical studies, showing prom…	GO:0046521 sphingoid catabolic process;GO:1905364 regulation of endosomal vesicle fusion;GO:1900060 negative regulation of ceramide biosynthetic process	yes	Enzymes; ENZYME proteins:Transferases; Predicted intracellular proteins	Cytosol;Plasma membrane (Supported)		(M103)PID S1P S1P1 PATHWAY; (M155)PID S1P META PATHWAY; (M53)PID INTEGRIN3 PATHWAY	(M5890)HALLMARK TNFA SIGNALING VIA NFKB; (M5909)HALLMARK MYOGENESIS; (M5932)HALLMARK INFLAMMATORY RESPONSE	0.0	1.0	0.0	0.0	1.0	1.0	1.0	0.0	0.0	0.0	1.0	0.0	0.0	0.0	0.0	0.0	0.0
SRCIN1	80725	symbol	H. sapiens	80725	H. sapiens	SRCIN1	SRC kinase signaling inhibitor 1	SRCIN1 is a human gene that encodes for a protein called SRC kinase signaling inhibitor 1. This protein is involved in various cellular processes, including the regulation of dendritic spine morphogenesis, protein tyrosine kinase activity, and substrate adhesion-dependent cell spreading. SRCIN1 enables protein kinase binding activity and is located in the actin cytoskeleton and cytoplasm. The gen…	Mutations in SRCIN1 have been linked to various diseases, including cancer and neurological disorders. In cancer, SRCIN1 has been found to act as a tumor suppressor gene, and its downregulation or loss of function has been associated with the development and progression of various types of cancer, including breast, lung, and colorectal cancer. Targeted drug discovery efforts have focused on devel…	GO:0098974 postsynaptic actin cytoskeleton organization;GO:0099188 postsynaptic cytoskeleton organization;GO:0061099 negative regulation of protein tyrosine kinase activity		Predicted intracellular proteins	Cell Junctions (Approved)				0.0	0.0	0.0	0.0	0.0	0.0	0.0	0.0	0.0	0.0	0.0	0.0	0.0	0.0	0.0	0.0	0.0
ST14	6768	symbol	H. sapiens	6768	H. sapiens	ST14	ST14 transmembrane serine protease matriptase	ST14 is a gene that encodes for an integral membrane serine protease called matriptase. This protease forms a complex with the Kunitz-type serine protease inhibitor, HAI-1, and is activated by sphingosine 1-phosphate. Matriptase has been shown to activate other proteases and latent growth factors, such as hepatocyte growth factor/scattering factor and urokinase plasminogen activator. The expressi…	There is growing interest in targeting matriptase as a potential therapeutic strategy for cancer. Several studies have shown that inhibition of matriptase activity can reduce tumor growth and metastasis in preclinical models. However, developing selective inhibitors of matriptase has proven challenging due to its structural similarity to other serine proteases. One approach has been to target the…	GO:0060671 epithelial cell differentiation involved in embryonic placenta development;GO:0060672 epithelial cell morphogenesis involved in placental branching;GO:0060670 branching involved in labyrinthine layer morphogenesis		ENZYME proteins:Hydrolases; Disease related genes; Enzymes; Potential drug targets; Peptidases:Serine-type peptidases; Transporters:Accessory Factors Involved in Transport; Cancer-related genes:Candidate cancer biomarkers; Human disease related genes:Congenital malformations:Congenital malformations of skin	Nucleoplasm;Vesicles (Approved)	Urokinase; Benzamidine; Camostat	(M3468)NABA ECM REGULATORS; (M5885)NABA MATRISOME ASSOCIATED; (M5889)NABA MATRISOME	(M5907)HALLMARK ESTROGEN RESPONSE LATE; (M5939)HALLMARK P53 PATHWAY	0.0	0.0	0.0	0.0	0.0	0.0	0.0	0.0	0.0	0.0	0.0	0.0	0.0	0.0	0.0	0.0	0.0
STAM2	10254	symbol	H. sapiens	10254	H. sapiens	STAM2	signal transducing adaptor molecule 2	STAM2, or signal transducing adaptor molecule 2, is a protein that is closely related to STAM, another adaptor protein involved in downstream signaling of cytokine receptors. Both STAM and STAM2 contain a SH3 domain and the immunoreceptor tyrosine-based activation motif (ITAM). STAM2 acts downstream of JAK kinases and is phosphorylated in response to cytokine stimulation. It is believed that STAM…	There is limited information available on the disease implications of STAM2. However, some studies have suggested that STAM2 may play a role in the development of certain types of cancer, including breast cancer and leukemia. Targeted drug discovery efforts for STAM2 are also limited, as the protein is not currently considered a major drug target. However, some research has focused on developing …	GO:0043328 protein transport to vacuole involved in ubiquitin-dependent protein catabolic process via the multivesicular body sorting pathway;GO:0032511 late endosome to vacuole transport via multivesicular body sorting pathway;GO:0036258 multivesicular body assembly		Predicted intracellular proteins	Vesicles (Supported); Additional: Cytosol;Nucleoplasm		(M122)PID IL2 1PATHWAY	(M5897)HALLMARK IL6 JAK STAT3 SIGNALING; (M5951)HALLMARK SPERMATOGENESIS	0.0	0.0	0.0	0.0	0.0	0.0	0.0	0.0	0.0	0.0	0.0	0.0	0.0	0.0	0.0	0.0	0.0
STARD9	57519	symbol	H. sapiens	57519	H. sapiens	STARD9	StAR related lipid transfer domain containing 9	STARD9, also known as StAR related lipid transfer domain containing 9, is a human gene that plays a role in spindle assembly. It enables microtubule binding activity and microtubule motor activity, and is located in the centriole, cytoplasm, and nucleus. This gene is important for proper cell division and has been linked to various diseases, including cancer. Understanding the function of STARD9 …	STARD9 has been implicated in various diseases, including cancer. Studies have shown that mutations in STARD9 are associated with an increased risk of developing certain types of cancer, such as ovarian and breast cancer. Additionally, STARD9 has been found to be overexpressed in several types of cancer, including lung, liver, and pancreatic cancer, suggesting that it may play a role in tumor gro…	GO:0051225 spindle assembly;GO:0007051 spindle organization;GO:0140694 non-membrane-bounded organelle assembly		Predicted intracellular proteins					0.0	0.0	1.0	1.0	0.0	0.0	0.0	0.0	0.0	0.0	0.0	0.0	0.0	0.0	0.0	0.0	0.0
STIL	6491	symbol	H. sapiens	6491	H. sapiens	STIL	STIL centriolar assembly protein	The STIL gene encodes a cytoplasmic protein that plays a role in regulating the mitotic spindle checkpoint, which ensures proper chromosome segregation during cell division. The protein is phosphorylated during mitosis and in response to spindle checkpoint activation, and disappears during G1 phase. It interacts with a mitotic regulator and is necessary for efficient activation of the spindle che…	There is limited information available on disease implications and targeted drug discovery efforts for the STIL gene. However, mutations in this gene have been associated with a rare genetic disorder called microcephalic osteodysplastic primordial dwarfism type II (MOPD II), which is characterized by severe growth retardation, microcephaly, and skeletal abnormalities. There are currently no targe…	GO:1905832 positive regulation of spindle assembly;GO:0046601 positive regulation of centriole replication;GO:0033504 floor plate development		Human disease related genes:Congenital malformations:Congenital malformations of the nervous system; Predicted intracellular proteins; Cancer-related genes; Disease related genes	Centrosome;Nucleoplasm (Approved)		(M211)PID HEDGEHOG 2PATHWAY	(M5901)HALLMARK G2M CHECKPOINT; (M5907)HALLMARK ESTROGEN RESPONSE LATE	0.0	0.0	0.0	1.0	0.0	0.0	0.0	0.0	0.0	0.0	1.0	1.0	0.0	0.0	0.0	0.0	0.0
STING1	340061	symbol	H. sapiens	340061	H. sapiens	STING1	stimulator of interferon response cGAMP interactor 1	STING1, also known as stimulator of interferon response cGAMP interactor 1, is a gene that encodes a protein that plays a crucial role in regulating the innate immune response to viral and bacterial infections. The protein acts as a pattern recognition receptor that detects cytosolic nucleic acids and transmits signals that activate type I interferon responses. Additionally, the protein has been …	Mutations in the STING1 gene have been linked to several autoimmune and inflammatory diseases, including STING-associated vasculopathy with onset in infancy (SAVI), systemic lupus erythematosus (SLE), and Aicardi-Goutieres syndrome (AGS). SAVI is a rare autoinflammatory disease characterized by early-onset systemic inflammation, vasculopathy, and interstitial lung disease. There are currently no …	GO:0071360 cellular response to exogenous dsRNA;GO:0061709 reticulophagy;GO:0060340 positive regulation of type I interferon-mediated signaling pathway		Human disease related genes:Immune system diseases:Other immune system diseases; Predicted intracellular proteins; Disease related genes	Cytosol (Supported); Additional: Nucleoplasm				0.0	0.0	0.0	0.0	0.0	0.0	1.0	0.0	0.0	0.0	0.0	0.0	0.0	0.0	0.0	0.0	0.0
STRAP	11171	symbol	H. sapiens	11171	H. sapiens	STRAP	serine/threonine kinase receptor associated protein	STRAP, or serine/threonine kinase receptor associated protein, is a gene that plays a role in RNA binding activity and is involved in maintaining the gastrointestinal epithelium, negative regulation of the transforming growth factor beta receptor signaling pathway, and spliceosomal snRNP assembly. It is located in the cytosol and is part of the SMN complex. STRAP has been implicated in various ty…	There is limited information available on targeted drug discovery efforts for STRAP. However, research has shown that STRAP is overexpressed in various types of cancer, including lung, colorectal, and breast cancer. This suggests that STRAP may be a potential therapeutic target for cancer treatment. In preclinical studies, inhibition of STRAP has been shown to reduce tumor growth and increase sen…	GO:0000380 alternative mRNA splicing, via spliceosome;GO:0030277 maintenance of gastrointestinal epithelium;GO:0010669 epithelial structure maintenance		Cancer-related genes:Candidate cancer biomarkers; Predicted intracellular proteins	Cytosol (Enhanced)		(M286)PID TGFBR PATHWAY		0.0	0.0	0.0	0.0	0.0	0.0	0.0	0.0	0.0	0.0	0.0	0.0	0.0	0.0	0.0	0.0	0.0
SWT1	54823	symbol	H. sapiens	54823	H. sapiens	SWT1	SWT1 RNA endoribonuclease homolog	SWT1 is a human gene that is predicted to be active in the nucleus. It is a homolog of the RNA endoribonuclease SWT1, which is involved in RNA processing and degradation in yeast. The function of the human SWT1 gene is not yet fully understood, but it is believed to play a role in RNA metabolism and gene expression regulation. Further research is needed to fully elucidate the function of this gen…	Unfortunately, there is currently limited information available on the disease implications and targeted drug discovery efforts for the SWT1 gene. As the function of this gene is not yet fully understood, it is difficult to predict its potential role in disease development or progression. However, given its involvement in RNA metabolism and gene expression regulation, it is possible that dysregul…			Predicted intracellular proteins	Cytosol (Approved)				0.0	0.0	0.0	0.0	0.0	0.0	0.0	0.0	0.0	0.0	0.0	0.0	0.0	0.0	0.0	0.0	0.0
SYNC	81493	symbol	H. sapiens	81493	H. sapiens	SYNC	syncoilin, intermediate filament protein	SYNC, also known as syncoilin, is a gene that encodes a protein belonging to the intermediate filament family. The protein contains a head domain, a coiled-coil region, and a short tail. It is primarily expressed in skeletal and cardiac muscle and plays a structural role in striated muscle by linking the dystrophin associated protein complex (DAPC) to desmin filaments. Multiple transcript variant…	There is limited information available on the disease implications of SYNC mutations. However, a study has suggested that mutations in the gene may be associated with dilated cardiomyopathy, a condition characterized by the enlargement of the heart chambers and reduced heart function. Targeted drug discovery efforts for SYNC are also limited, likely due to the lack of understanding of its disease…	GO:0045103 intermediate filament-based process;GO:0009987 cellular process;GO:0008150 biological_process		Predicted intracellular proteins	Plasma membrane (Approved); Additional: Golgi apparatus;Vesicles				0.0	0.0	0.0	0.0	0.0	0.0	0.0	0.0	0.0	0.0	0.0	0.0	0.0	0.0	0.0	0.0	0.0
SYNPO	11346	symbol	H. sapiens	11346	H. sapiens	SYNPO	synaptopodin	Synaptopodin, also known as SYNPO, is a protein that is associated with actin and may play a role in cell shape and movement. The protein is named after its associations with postsynaptic densities and dendritic spines in the brain, as well as with renal podocytes in the kidneys. It is believed that synaptopodin may be involved in the regulation of actin-based processes in these cells. Mutations …	Mutations in the SYNPO gene have been linked to various diseases, including focal segmental glomerulosclerosis (FSGS), a kidney disease that can lead to kidney failure, and neurological disorders such as autism and schizophrenia. Targeted drug discovery efforts for synaptopodin are still in the early stages, but there is potential for drugs that target the protein to treat these diseases. One exa…	GO:1905355 spine apparatus assembly;GO:0098886 modification of dendritic spine;GO:0099010 modification of postsynaptic structure		Predicted intracellular proteins	Cytosol;Plasma membrane (Supported); Additional: Actin filaments			(M5893)HALLMARK MITOTIC SPINDLE; (M5956)HALLMARK KRAS SIGNALING DN	0.0	0.0	0.0	0.0	0.0	0.0	0.0	0.0	0.0	0.0	0.0	0.0	0.0	0.0	0.0	0.0	0.0
TANGO6	79613	symbol	H. sapiens	79613	H. sapiens	TANGO6	transport and golgi organization 6 homolog	TANGO6 is a human gene that is predicted to play a role in protein secretion and is an integral component of the membrane. It is also known as transport and golgi organization 6 homolog. The gene's function is not fully understood, but it is believed to be involved in the organization and transport of proteins within cells. TANGO6 is expressed in various tissues throughout the body, including the…	There is limited information available on the disease implications of TANGO6 mutations. However, recent studies have suggested that mutations in this gene may be associated with developmental disorders such as intellectual disability and autism spectrum disorder. Additionally, TANGO6 has been found to be overexpressed in certain types of cancer, including breast and lung cancer, suggesting a pote…	GO:0009306 protein secretion;GO:0035592 establishment of protein localization to extracellular region;GO:0071692 protein localization to extracellular region			Golgi apparatus (Approved); Additional: Cytosol				0.0	0.0	0.0	0.0	0.0	0.0	0.0	0.0	0.0	0.0	0.0	0.0	0.0	0.0	0.0	0.0	0.0
TBC1D2	55357	symbol	H. sapiens	55357	H. sapiens	TBC1D2	TBC1 domain family member 2	TBC1D2 is a human gene that belongs to the TBC1 domain family member 2. It plays a role in enabling GTPase activator activity and cadherin binding activity, and is involved in positive regulation of GTPase activity. TBC1D2 is located in various cellular components, including cytoplasmic vesicle, cytosol, and nucleoplasm. This information is provided by the Alliance of Genome Resources as of April…	There is limited information available on the disease implications of TBC1D2. However, some studies have suggested that mutations in this gene may be associated with certain types of cancer, including breast cancer and lung adenocarcinoma. As for targeted drug discovery efforts, there are currently no drugs on the market that specifically target TBC1D2. However, there is ongoing research into the…	GO:0090630 activation of GTPase activity;GO:0043547 positive regulation of GTPase activity;GO:0043087 regulation of GTPase activity		Predicted intracellular proteins	Cytosol;Nucleoplasm;Plasma membrane (Approved)				0.0	0.0	0.0	0.0	0.0	0.0	0.0	0.0	0.0	0.0	0.0	0.0	0.0	0.0	0.0	0.0	0.0
TBX1	6899	symbol	H. sapiens	6899	H. sapiens	TBX1	T-box transcription factor 1	TBX1 is a gene that encodes a transcription factor involved in the regulation of developmental processes. It belongs to a family of genes that share a common DNA-binding domain, the T-box. This gene has been mapped to chromosome 22q11.2, and deletions of this region have been associated with DiGeorge syndrome (DGS)/velocardiofacial syndrome (VCFS), a congenital disorder characterized by neural-cr…	TBX1 is primarily associated with DiGeorge syndrome (DGS)/velocardiofacial syndrome (VCFS), a congenital disorder characterized by a range of symptoms including heart defects, cleft palate, immune system abnormalities, and developmental delays. Targeted drug discovery efforts for TBX1 have been limited, as the gene is primarily involved in developmental processes and is not typically implicated i…	GO:0021644 vagus nerve morphogenesis;GO:2001035 regulation of tongue muscle cell differentiation;GO:2001037 positive regulation of tongue muscle cell differentiation		Human disease related genes:Immune system diseases:Primary immunodeficiency; Disease related genes; Human disease related genes:Other congenital disorders:Chromosomal abnormalities; Predicted intracellular proteins; Human disease related genes:Congenital malformations:Congenital malformations of the circulatory system; Transcription factors:Immunoglobulin fold	Cytoplasmic bodies;Nuclear bodies (Approved)				0.0	0.0	0.0	0.0	0.0	0.0	0.0	0.0	0.0	0.0	0.0	0.0	0.0	0.0	0.0	0.0	0.0
TENP						None	None	None	None	None	None	None	None	None	None	None	nan	nan	nan	nan	nan	nan	nan	nan	nan	nan	nan	nan	nan	nan	nan	nan	nan
TENT4B	64282	symbol	H. sapiens	64282	H. sapiens	TENT4B	terminal nucleotidyltransferase 4B	TENT4B is a human gene that encodes for a protein involved in RNA metabolism. It has two enzymatic activities, guanylyltransferase and polynucleotide adenylyltransferase, and is located in both the cytoplasm and nucleolus. TENT4B is part of the TRAMP complex and plays a role in regulating mRNA stability and negatively regulating telomere maintenance via telomerase.	There is limited information available on the disease implications of TENT4B. However, recent studies have suggested that TENT4B may play a role in cancer development and progression. Specifically, TENT4B has been found to be overexpressed in several types of cancer, including breast, lung, and liver cancer. Targeted drug discovery efforts for TENT4B are still in the early stages, but there is po…	GO:0043630 ncRNA polyadenylation involved in polyadenylation-dependent ncRNA catabolic process;GO:0071050 sno(s)RNA polyadenylation;GO:0043629 ncRNA polyadenylation		Enzymes; ENZYME proteins:Transferases; Predicted intracellular proteins	Cytosol (Supported); Additional: Nucleoli;Plasma membrane				0.0	1.0	0.0	0.0	1.0	0.0	0.0	0.0	0.0	1.0	0.0	0.0	0.0	0.0	0.0	0.0	0.0
TET2	54790	symbol	H. sapiens	54790	H. sapiens	TET2	tet methylcytosine dioxygenase 2	TET2 is a gene that encodes for a protein called tet methylcytosine dioxygenase 2. This protein is responsible for converting methylcytosine to 5-hydroxymethylcytosine and is involved in the process of myelopoiesis. Mutations in the TET2 gene have been linked to various myeloproliferative disorders. Two different variants of the gene have been identified, each encoding for a different isoform of …	Mutations in the TET2 gene have been linked to various myeloproliferative disorders, including myelodysplastic syndrome, acute myeloid leukemia, and chronic myelomonocytic leukemia. As a result, TET2 has become a target for drug discovery efforts aimed at treating these diseases. One approach has been to develop small molecule inhibitors of TET2 activity, which could potentially restore normal DN…	GO:0006211 5-methylcytosine catabolic process;GO:0019857 5-methylcytosine metabolic process;GO:0070989 oxidative demethylation		Human disease related genes:Cancers:Cancers of haematopoietic and lymphoid tissues; Disease related genes; Human disease related genes:Cardiovascular diseases:Hematologic diseases; Enzymes; Cancer-related genes:Mutational cancer driver genes; Potential drug targets; Predicted intracellular proteins; ENZYME proteins:Oxidoreductases; Cancer-related genes:Mutated cancer genes	Nucleoplasm (Approved)				0.0	1.0	0.0	0.0	0.0	0.0	0.0	0.0	0.0	0.0	0.0	0.0	1.0	0.0	0.0	0.0	0.0
TEX2L	100004729	symbol	D. rerio	55852	H. sapiens	TEX2	testis expressed 2	TEX2, or testis expressed 2, is a gene that is predicted to be involved in lipid transport and to have lipid binding activity. It is also predicted to be located in the endoplasmic reticulum membrane and nuclear membrane, and to be an integral component of the membrane. The gene is predicted to be active in the endoplasmic reticulum. This information is provided by the Alliance of Genome Resource…	There is limited information available on the disease implications of TEX2. However, some studies have suggested that TEX2 may play a role in the development and progression of certain types of cancer, including prostate cancer and breast cancer. Targeted drug discovery efforts for TEX2 are also limited, as the function of the gene is not well understood. However, some studies have suggested that…	GO:0006665 sphingolipid metabolic process;GO:0006643 membrane lipid metabolic process;GO:0006869 lipid transport		Predicted intracellular proteins	Nucleoplasm (Approved)				0.0	0.0	0.0	0.0	0.0	0.0	0.0	0.0	0.0	0.0	0.0	0.0	0.0	0.0	0.0	0.0	0.0
TEX36	387718	symbol	H. sapiens	387718	H. sapiens	TEX36	testis expressed 36	TEX36 (Testis Expressed 36) is a gene that is specifically expressed in the testis. It is located on chromosome 11 and encodes a protein that is involved in the regulation of spermatogenesis. The exact function of TEX36 is not yet fully understood, but it is believed to play a role in the development and maturation of sperm cells. Mutations in this gene have been associated with male infertility,…	There is currently limited information available on the disease implications of TEX36. However, mutations in this gene have been associated with male infertility, suggesting that it may be a potential target for drug discovery efforts aimed at treating this condition. To date, there are no drugs on the market that specifically target TEX36. However, there are several drugs that are used to treat …			Predicted intracellular proteins	Vesicles (Approved); Additional: Cytosol				0.0	0.0	0.0	0.0	0.0	0.0	0.0	0.0	0.0	0.0	0.0	0.0	0.0	0.0	0.0	0.0	0.0
THUMPD2	80745	symbol	H. sapiens	80745	H. sapiens	THUMPD2	THUMP domain containing 2	THUMPD2 is a human gene that is predicted to have the ability to enable tRNA (guanine) methyltransferase activity and be involved in tRNA methylation. The THUMP domain containing 2 gene is responsible for encoding the THUMPD2 protein, which is believed to play a role in the modification of transfer RNA molecules. The function of this gene is still being studied, but it is thought to be important …	There is limited information available on the disease implications of THUMPD2. However, recent studies have suggested that mutations in this gene may be associated with certain types of cancer, including breast cancer and lung adenocarcinoma. Targeted drug discovery efforts for THUMPD2 are still in the early stages, but there is potential for the development of drugs that target tRNA methylation …	GO:0030488 tRNA methylation;GO:0001510 RNA methylation;GO:0006400 tRNA modification		Predicted intracellular proteins	Nucleoplasm (Uncertain)				0.0	0.0	0.0	0.0	0.0	0.0	0.0	0.0	0.0	0.0	0.0	0.0	0.0	0.0	0.0	0.0	0.0
TICAM1	148022	symbol	H. sapiens	148022	H. sapiens	TICAM1	TIR domain containing adaptor molecule 1	The TICAM1 gene encodes an adaptor protein that contains a Toll/interleukin-1 receptor (TIR) homology domain, which is responsible for mediating protein-protein interactions between Toll-like receptors (TLRs) and signal-transduction components. This protein plays a crucial role in the innate immune response against invading pathogens. It specifically interacts with toll-like receptor 3 (TLR3) and…	Mutations in the TICAM1 gene have been associated with encephalopathy, acute, infection-induced, which is a rare and severe neurological disorder that can be triggered by viral infections. There are currently no targeted drug discovery efforts specifically for TICAM1, but there are drugs on the market that target Toll-like receptors (TLRs) and their downstream signaling pathways, which TICAM1 is …	GO:0002733 regulation of myeloid dendritic cell cytokine production;GO:0002735 positive regulation of myeloid dendritic cell cytokine production;GO:0035666 TRIF-dependent toll-like receptor signaling pathway		Predicted intracellular proteins; Disease related genes	Nucleoli;Nucleoplasm (Uncertain); Additional: Plasma membrane		(M264)PID TOLL ENDOGENOUS PATHWAY		0.0	0.0	0.0	0.0	0.0	0.0	1.0	0.0	0.0	0.0	0.0	0.0	0.0	0.0	1.0	0.0	0.0
TICRR	90381	symbol	H. sapiens	90381	H. sapiens	TICRR	TOPBP1 interacting checkpoint and replication regulator	TICRR (TOPBP1 interacting checkpoint and replication regulator) is a human gene that plays a role in DNA replication initiation. It interacts with TOPBP1, a protein involved in DNA damage response and checkpoint control. TICRR is also known as Treslin, which is involved in the initiation of DNA replication. The gene is located on chromosome 9 and mutations in TICRR have been associated with vario…	Mutations in TICRR have been associated with various cancers, including breast, lung, and ovarian cancer. Targeting TICRR may provide a potential therapeutic strategy for cancer treatment. However, there are currently no drugs specifically targeting TICRR. There have been efforts to develop drugs targeting DNA replication initiation, which TICRR is involved in. For example, inhibitors of the prot…	GO:0033314 mitotic DNA replication checkpoint signaling;GO:0030174 regulation of DNA-templated DNA replication initiation;GO:0000076 DNA replication checkpoint signaling		Predicted intracellular proteins	Nucleoplasm (Supported)				0.0	1.0	0.0	0.0	0.0	0.0	0.0	0.0	0.0	0.0	0.0	0.0	0.0	0.0	0.0	0.0	0.0
TIGD3	220359	symbol	H. sapiens	220359	H. sapiens	TIGD3	tigger transposable element derived 3	TIGD3 is a human gene that belongs to the tigger subfamily of the pogo superfamily of DNA-mediated transposons. These proteins are related to DNA transposons found in fungi and nematodes, and more distantly to the Tc1 and mariner transposases. TIGD3 is also very similar to the major mammalian centromere protein B. However, the exact function of this gene is not known.	There is limited information available on the disease implications of TIGD3. However, recent studies have suggested that TIGD3 may play a role in the development of certain cancers, including breast cancer and hepatocellular carcinoma. Targeted drug discovery efforts for TIGD3 are still in the early stages, and there are currently no drugs on the market that specifically target this gene. However…			Predicted intracellular proteins	Nuclear membrane;Nucleoplasm (Approved)				0.0	0.0	0.0	0.0	0.0	0.0	0.0	0.0	0.0	0.0	0.0	0.0	0.0	0.0	0.0	0.0	0.0
TMEM161						None	None	None	None	None	None	None	None	None	None	None	nan	nan	nan	nan	nan	nan	nan	nan	nan	nan	nan	nan	nan	nan	nan	nan	nan
TMEM259	91304	symbol	H. sapiens	91304	H. sapiens	TMEM259	transmembrane protein 259	TMEM259 is a human gene that is predicted to be involved in the positive regulation of the ERAD pathway and response to endoplasmic reticulum stress. It is also predicted to be located in the endoplasmic reticulum membrane and to be an integral component of the membrane. The gene is predicted to be active in the endoplasmic reticulum. This information is provided by the Alliance of Genome Resourc…	Unfortunately, there is currently limited information available on the disease implications and targeted drug discovery efforts for TMEM259. As of April 2022, there are no drugs on the market that specifically target this gene. However, research on the ERAD pathway and endoplasmic reticulum stress has led to the development of drugs that target related pathways and processes. For example, drugs t…	GO:1904294 positive regulation of ERAD pathway;GO:1904292 regulation of ERAD pathway;GO:1905898 positive regulation of response to endoplasmic reticulum stress		Predicted intracellular proteins	Endoplasmic reticulum (Approved); Additional: Nuclear speckles				0.0	0.0	0.0	0.0	0.0	0.0	0.0	0.0	0.0	0.0	0.0	0.0	0.0	0.0	0.0	0.0	0.0
TMEM69	51249	symbol	H. sapiens	51249	H. sapiens	TMEM69	transmembrane protein 69	TMEM69 is a human gene that is predicted to be an integral component of the membrane. It encodes for a transmembrane protein, which means that it spans across the cell membrane and is involved in various cellular processes. However, the exact function of TMEM69 is not yet fully understood. The gene is located on chromosome 3 and has been associated with certain diseases, such as breast cancer and…	There is limited information available on the disease implications of TMEM69, and no targeted drug discovery efforts have been reported for this gene. However, some studies have suggested that TMEM69 may play a role in breast cancer and schizophrenia. In breast cancer, TMEM69 has been identified as a potential biomarker for predicting the risk of metastasis. In schizophrenia, a genetic associatio…				Nucleoplasm (Approved)				0.0	0.0	0.0	0.0	0.0	0.0	0.0	0.0	0.0	0.0	0.0	0.0	0.0	0.0	0.0	0.0	0.0
TNC	3371	symbol	H. sapiens	3371	H. sapiens	TNC	tenascin C	The TNC gene encodes for a protein called tenascin C, which is found in specific tissues and is made up of six subunits linked by disulfide bonds. The protein contains multiple domains that are important for guiding neurons and axons during development, synaptic plasticity, and neuronal regeneration. Tenascin C is involved in the formation of the extracellular matrix, which provides structural su…	The TNC gene has been implicated in various diseases, including cancer and cardiovascular disease. In cancer, tenascin C is overexpressed in the tumor microenvironment and is associated with tumor progression, invasion, and metastasis. Targeting tenascin C has been explored as a potential therapeutic strategy for cancer treatment. In cardiovascular disease, tenascin C is involved in the developme…	GO:0060739 mesenchymal-epithelial cell signaling involved in prostate gland development;GO:0014012 peripheral nervous system axon regeneration;GO:0060638 mesenchymal-epithelial cell signaling		Human disease related genes:Nervous system diseases:Ear disease; Disease related genes; Predicted secreted proteins; Cancer-related genes:Candidate cancer biomarkers; Predicted intracellular proteins			(M118)PID INTEGRIN A9B1 PATHWAY; (M165)PID SYNDECAN 4 PATHWAY; (M53)PID INTEGRIN3 PATHWAY	(M5890)HALLMARK TNFA SIGNALING VIA NFKB; (M5930)HALLMARK EPITHELIAL MESENCHYMAL TRANSITION	0.0	0.0	0.0	0.0	0.0	0.0	0.0	0.0	0.0	0.0	0.0	0.0	0.0	0.0	0.0	0.0	1.0
TNS4	84951	symbol	H. sapiens	84951	H. sapiens	TNS4	tensin 4	TNS4, also known as tensin 4, is a human gene that is predicted to have actin binding activity and is involved in protein localization. It is located in focal adhesion, which is a specialized structure that connects cells to their surrounding extracellular matrix. Focal adhesions play a crucial role in cell adhesion, migration, and signaling. TNS4 may be involved in regulating these processes by …	There is limited information available on the disease implications of TNS4. However, some studies have suggested that TNS4 may play a role in cancer progression and metastasis. For example, one study found that TNS4 expression was upregulated in breast cancer cells and was associated with increased cell migration and invasion. Targeted drug discovery efforts for TNS4 are currently limited, as its…	GO:0008104 protein localization;GO:0070727 cellular macromolecule localization;GO:0033036 macromolecule localization		Predicted intracellular proteins					0.0	0.0	0.0	0.0	0.0	0.0	0.0	0.0	0.0	0.0	0.0	0.0	0.0	0.0	0.0	0.0	0.0
TOR4A-A						None	None	None	None	None	None	None	None	None	None	None	nan	nan	nan	nan	nan	nan	nan	nan	nan	nan	nan	nan	nan	nan	nan	nan	nan
TPBG	7162	symbol	H. sapiens	7162	H. sapiens	TPBG	trophoblast glycoprotein	The TPBG gene encodes a transmembrane glycoprotein that plays a role in cell adhesion. It is an oncofetal antigen that is specific to trophoblast cells, which are involved in the development of the placenta during pregnancy. In adults, TPBG is highly expressed in many tumor cells and is associated with poor clinical outcomes in numerous cancers. The gene undergoes alternate splicing in the 5' UTR…	TPBG has been implicated in various types of cancer, including breast, ovarian, lung, and pancreatic cancer. High expression of TPBG has been associated with poor prognosis and resistance to chemotherapy in these cancers. Therefore, TPBG has been identified as a potential therapeutic target for cancer treatment. Several studies have investigated the use of TPBG-targeted therapies, including monoc…	GO:0008355 olfactory learning;GO:0042048 olfactory behavior;GO:0140059 dendrite arborization			Nucleoplasm (Approved)			(M5891)HALLMARK HYPOXIA; (M5906)HALLMARK ESTROGEN RESPONSE EARLY; (M5907)HALLMARK ESTROGEN RESPONSE LATE	0.0	0.0	0.0	0.0	0.0	0.0	0.0	0.0	0.0	0.0	0.0	0.0	0.0	0.0	0.0	0.0	0.0
TPX2	22974	symbol	H. sapiens	22974	H. sapiens	TPX2	TPX2 microtubule nucleation factor	TPX2 is a human gene that encodes for the TPX2 microtubule nucleation factor. This gene is involved in various cellular processes such as activation of protein kinase activity, organization of the microtubule cytoskeleton, and negative regulation of microtubule depolymerization. TPX2 has binding activity with importin-alpha family proteins and protein kinases. It is located in the intercellular b…	There is limited information available on the disease implications of TPX2. However, some studies have suggested that TPX2 may be involved in the development and progression of certain types of cancer, including breast cancer and lung cancer. Targeted drug discovery efforts for TPX2 are still in the early stages, but some preclinical studies have shown promising results with small molecule inhibi…	GO:0007026 negative regulation of microtubule depolymerization;GO:0007020 microtubule nucleation;GO:0031114 regulation of microtubule depolymerization		Cancer-related genes:Candidate cancer biomarkers; Cancer-related genes:Mutated cancer genes; Predicted intracellular proteins	Nucleoplasm (Supported); Additional: Cytokinetic bridge;Mitotic spindle		(M242)PID AURORA A PATHWAY; (M129)PID PLK1 PATHWAY	(M5893)HALLMARK MITOTIC SPINDLE; (M5901)HALLMARK G2M CHECKPOINT	0.0	0.0	1.0	1.0	0.0	0.0	0.0	0.0	0.0	0.0	0.0	0.0	0.0	0.0	0.0	0.0	0.0
TRIM39	56658	symbol	H. sapiens	56658	H. sapiens	TRIM39	tripartite motif containing 39	TRIM39 is a human gene that belongs to the tripartite motif (TRIM) family. It contains three zinc-binding domains, a RING, a B-box type 1 and a B-box type 2, and a coiled-coil region. The function of this protein is currently unknown. TRIM39 is located within the major histocompatibility complex class I region on chromosome 6 and has two transcript variants that encode different isoforms due to a…	There is limited information available on the disease implications of TRIM39. However, some studies have suggested that it may play a role in the immune response and inflammation. Targeted drug discovery efforts for TRIM39 are also limited, as its function is not well understood. Currently, there are no drugs on the market that specifically target TRIM39. However, there are drugs that target othe…	GO:0007095 mitotic G2 DNA damage checkpoint signaling;GO:0032435 negative regulation of proteasomal ubiquitin-dependent protein catabolic process;GO:1901799 negative regulation of proteasomal protein catabolic process		Enzymes; ENZYME proteins:Transferases; Predicted intracellular proteins	Cytosol (Supported)				0.0	1.0	0.0	0.0	0.0	0.0	0.0	0.0	0.0	0.0	0.0	0.0	0.0	0.0	0.0	0.0	0.0
TTC27	55622	symbol	H. sapiens	55622	H. sapiens	TTC27	tetratricopeptide repeat domain 27	TTC27 is a human gene that encodes for a protein with tetratricopeptide repeat domains. These domains are involved in protein-protein interactions and are found in a variety of proteins with diverse functions. The specific function of TTC27 is not well understood, but it has been suggested to play a role in the regulation of gene expression and protein folding. Mutations in TTC27 have been associ…	There is limited information available on the disease implications of TTC27 mutations, but studies have suggested that mutations in this gene may be associated with developmental disorders, including intellectual disability and autism spectrum disorder. There are currently no targeted drug discovery efforts specifically focused on TTC27, as its function is not well understood. However, there are …	GO:0008150 biological_process		Predicted intracellular proteins	Mitochondria (Approved); Additional: Nucleoli				0.0	0.0	0.0	0.0	0.0	0.0	0.0	0.0	0.0	0.0	0.0	0.0	0.0	0.0	0.0	0.0	0.0
TTC3	7267	symbol	H. sapiens	7267	H. sapiens	TTC3	tetratricopeptide repeat domain 3	TTC3, or tetratricopeptide repeat domain 3, is a human gene that plays a role in enabling ubiquitin-protein transferase activity. It is involved in protein K48-linked ubiquitination and the ubiquitin-dependent protein catabolic process. TTC3 is located in the cytosol, nucleolus, and nucleoplasm.	There is limited information available on the disease implications of TTC3. However, recent studies have suggested that mutations in TTC3 may be associated with the development of certain types of cancer, including breast cancer and lung adenocarcinoma. As a result, there has been some interest in developing targeted drug therapies that can inhibit the activity of TTC3 and potentially slow the pr…	GO:0070936 protein K48-linked ubiquitination;GO:0000209 protein polyubiquitination;GO:0006511 ubiquitin-dependent protein catabolic process		Enzymes; ENZYME proteins:Transferases; Predicted intracellular proteins	Nucleoli;Nucleoplasm (Approved); Additional: Cytosol				0.0	0.0	0.0	0.0	0.0	0.0	0.0	0.0	0.0	0.0	0.0	0.0	0.0	0.0	0.0	0.0	0.0
TUBGCP6	85378	symbol	H. sapiens	85378	H. sapiens	TUBGCP6	tubulin gamma complex associated protein 6	TUBGCP6 is a human gene that encodes a protein that is a component of a complex involved in the formation of microtubules at the centrosome. The centrosome is a cellular organelle that plays a crucial role in cell division and organization. The protein is part of a large multisubunit complex that is essential for the proper functioning of the centrosome. The gene was first identified in July 2008…	There is limited information available on the disease implications of TUBGCP6. However, mutations in genes encoding other components of the centrosome have been linked to a range of diseases, including cancer, microcephaly, and ciliopathies. Targeted drug discovery efforts for TUBGCP6 are also limited, as the protein is part of a large complex and targeting it specifically may be challenging. How…	GO:0007020 microtubule nucleation;GO:0046785 microtubule polymerization;GO:0031122 cytoplasmic microtubule organization		Human disease related genes:Congenital malformations:Other congenital malformations; Predicted intracellular proteins; Disease related genes				(M5893)HALLMARK MITOTIC SPINDLE	0.0	0.0	1.0	1.0	0.0	0.0	0.0	0.0	0.0	0.0	0.0	0.0	0.0	0.0	0.0	0.0	0.0
UBA1	7317	symbol	H. sapiens	7317	H. sapiens	UBA1	ubiquitin like modifier activating enzyme 1	The UBA1 gene encodes a protein that plays a crucial role in the process of ubiquitin conjugation, which marks cellular proteins for degradation. This gene is located on chromosome Xp11.23 and is part of a gene cluster. It is also involved in DNA repair and has been shown to complement a temperature-sensitive defect in DNA synthesis in mice. There are multiple alternatively spliced transcript var…	Mutations in the UBA1 gene have been associated with X-linked infantile spinal muscular atrophy (XL-SMA), a rare genetic disorder that affects the motor neurons in the spinal cord and leads to muscle weakness and wasting. XL-SMA is characterized by early onset and severe symptoms, and there is currently no cure for the disease. However, targeted drug discovery efforts are underway to identify pot…	GO:0006511 ubiquitin-dependent protein catabolic process;GO:0019941 modification-dependent protein catabolic process;GO:0043632 modification-dependent macromolecule catabolic process		Disease related genes; ENZYME proteins:Ligase; Enzymes; Potential drug targets; Cancer-related genes:Candidate cancer biomarkers; Human disease related genes:Nervous system diseases:Neurodegenerative diseases; Predicted intracellular proteins	Nucleoplasm (Supported); Additional: Cytosol	Hexatantalum Dodecabromide; Quercetin			0.0	1.0	0.0	0.0	0.0	0.0	0.0	0.0	0.0	0.0	0.0	0.0	0.0	0.0	0.0	0.0	0.0
UMPS	7372	symbol	H. sapiens	7372	H. sapiens	UMPS	uridine monophosphate synthetase	The UMPS gene encodes a bifunctional enzyme that plays a crucial role in the de novo pyrimidine biosynthetic pathway. The enzyme catalyzes the final two steps of the pathway, with the N-terminal enzyme converting orotic acid to orotidine-5'-monophosphate and the C-terminal enzyme converting orotidine-5'-monophosphate to uridine monophosphate. Defects in this gene can lead to hereditary orotic aci…	Hereditary orotic aciduria is a rare autosomal recessive disorder caused by mutations in the UMPS gene. This disorder is characterized by the accumulation of orotic acid in the urine and blood, leading to anemia, growth retardation, and developmental delays. Treatment for this disorder involves the administration of uridine, which bypasses the defective enzyme and restores pyrimidine synthesis. H…	GO:0044205 'de novo' UMP biosynthetic process;GO:0006225 UDP biosynthetic process;GO:0009194 pyrimidine ribonucleoside diphosphate biosynthetic process		ENZYME proteins:Lyases; Disease related genes; Enzymes; ENZYME proteins:Transferases; Potential drug targets; Human disease related genes:Congenital disorders of metabolism:Congenital disorders of nucleotide metabolism; Predicted intracellular proteins	Cytosol (Approved)	6-hydroxyuridine-5'-phosphate		(M5898)HALLMARK DNA REPAIR; (M5947)HALLMARK IL2 STAT5 SIGNALING	0.0	0.0	0.0	0.0	0.0	0.0	0.0	0.0	0.0	0.0	0.0	0.0	0.0	0.0	0.0	0.0	0.0
VSIG10L2	338667	symbol	H. sapiens	338667	H. sapiens	VSIG10L2	V-set and immunoglobulin domain containing 10 like 2	The human gene VSIG10L2, also known as V-set and immunoglobulin domain containing 10 like 2, is predicted to have cell adhesion molecule binding activity and be involved in cell-cell adhesion. It is also predicted to be active in cell-cell junctions and be an integral component of the plasma membrane. This information was provided by the Alliance of Genome Resources in April 2022.	Unfortunately, there is currently limited information available on the disease implications and targeted drug discovery efforts for the human gene VSIG10L2. As of April 2022, there are no drugs on the market that specifically target this gene. However, research on the role of VSIG10L2 in cell adhesion and cell-cell junctions may have implications for diseases involving abnormal cell adhesion, suc…	GO:0098609 cell-cell adhesion;GO:0007155 cell adhesion;GO:0009987 cellular process		Predicted intracellular proteins					0.0	0.0	0.0	0.0	0.0	0.0	0.0	0.0	0.0	0.0	0.0	0.0	0.0	0.0	0.0	0.0	0.0
VWA5B2	90113	symbol	H. sapiens	90113	H. sapiens	VWA5B2	von Willebrand factor A domain containing 5B2	VWA5B2 is a human gene that encodes for a protein containing von Willebrand factor A domains. These domains are found in a variety of proteins involved in cell adhesion, signaling, and extracellular matrix formation. The function of VWA5B2 is not well understood, but it has been suggested to play a role in cell adhesion and migration. Mutations in this gene have been associated with certain types…	There is limited information available on the disease implications of VWA5B2. However, mutations in this gene have been associated with certain types of cancer, including breast and lung cancer. Targeted drug discovery efforts for VWA5B2 are also limited, as the function of this gene is not well understood. There are currently no drugs on the market that specifically target VWA5B2. However, there…			Predicted intracellular proteins	Golgi apparatus (Approved); Additional: Nucleoplasm		(M3008)NABA ECM GLYCOPROTEINS; (M5884)NABA CORE MATRISOME; (M5889)NABA MATRISOME		0.0	0.0	0.0	0.0	0.0	0.0	0.0	0.0	0.0	0.0	0.0	0.0	0.0	0.0	0.0	0.0	1.0
VWF	7450	symbol	H. sapiens	7450	H. sapiens	VWF	von Willebrand factor	The VWF gene encodes a glycoprotein that plays a crucial role in hemostasis, the process of stopping bleeding. The protein is processed into large multimeric complexes that help platelets adhere to sites of vascular injury and transport various proteins in the blood. Mutations in this gene can cause von Willebrand disease, an inherited bleeding disorder. A pseudogene, which is an inactive copy of…	Von Willebrand disease (VWD) is a bleeding disorder caused by mutations in the VWF gene. The severity of the disease varies depending on the type of mutation and the amount of functional von Willebrand factor (VWF) produced. Symptoms can range from mild bruising and nosebleeds to severe bleeding episodes that require medical intervention. Treatment options include desmopressin, which stimulates t…	GO:0030168 platelet activation;GO:0007596 blood coagulation;GO:0050817 coagulation		Disease related genes; Human disease related genes:Cardiovascular diseases:Hematologic diseases; Candidate cardiovascular disease genes; Predicted secreted proteins; Cancer-related genes:Candidate cancer biomarkers; FDA approved drug targets:Biotech drugs		Antihemophilic factor, human recombinant; Egaptivon pegol; Caplacizumab; Simoctocog alfa; Antihemophilic Factor (Recombinant), PEGylated; Susoctocog alfa; Efmoroctocog alfa; Lonoctocog alfa; Moroctocog alfa	(M3008)NABA ECM GLYCOPROTEINS; (M5884)NABA CORE MATRISOME; (M5889)NABA MATRISOME	(M5946)HALLMARK COAGULATION; (M5915)HALLMARK APICAL JUNCTION	0.0	0.0	0.0	0.0	0.0	0.0	0.0	1.0	0.0	0.0	0.0	0.0	0.0	0.0	0.0	0.0	1.0
WDCP	80304	symbol	H. sapiens	80304	H. sapiens	WDCP	WD repeat and coiled coil containing	The human gene WDCP, which stands for WD repeat and coiled coil containing protein, is involved in enabling kinase binding activity and protein complex oligomerization. This information is provided by the Alliance of Genome Resources as of April 2022. The gene contains both WD repeat and coiled coil domains, which are common structural motifs found in many proteins. The specific function of WDCP …	There is limited information available on the disease implications of the WDCP gene. However, some studies have suggested that mutations in this gene may be associated with certain types of cancer, including breast cancer and lung adenocarcinoma. Targeted drug discovery efforts for WDCP are also limited, as its specific function and role in disease are not well understood. Currently, there are no…	GO:0051259 protein complex oligomerization;GO:0065003 protein-containing complex assembly;GO:0043933 protein-containing complex organization		Predicted intracellular proteins; Cancer-related genes; Disease related genes	Nucleoli (Approved); Additional: Cytosol				0.0	0.0	0.0	0.0	0.0	0.0	0.0	0.0	0.0	0.0	0.0	0.0	0.0	0.0	0.0	0.0	0.0
WEE1	7465	symbol	H. sapiens	7465	H. sapiens	WEE1	WEE1 G2 checkpoint kinase	WEE1 is a gene that encodes a nuclear protein belonging to the Ser/Thr family of protein kinases. This protein acts as a checkpoint kinase, inhibiting the activity of CDC2/cyclin B kinase through tyrosine phosphorylation. By doing so, it helps to coordinate the transition between DNA replication and mitosis, protecting the nucleus from cytoplasmically activated CDC2 kinase. WEE1 plays an importan…	The WEE1 gene has been implicated in various types of cancer, including breast, lung, and ovarian cancer. Inhibition of WEE1 kinase activity has been explored as a potential therapeutic strategy for cancer treatment, as it can sensitize cancer cells to DNA-damaging agents such as chemotherapy and radiation. Several small molecule inhibitors of WEE1 kinase have been developed and are currently bei…	GO:0000086 G2/M transition of mitotic cell cycle;GO:0044839 cell cycle G2/M phase transition;GO:2000134 negative regulation of G1/S transition of mitotic cell cycle	yes	Enzymes; ENZYME proteins:Transferases; Kinases; Cancer-related genes:Candidate cancer biomarkers; Predicted intracellular proteins	Nucleoli (Approved)	9-HYDROXY-4-PHENYL-6H-PYRROLO[3,4-C]CARBAZOLE-1,3-DIONE; 9-HYDROXY-6-(3-HYDROXYPROPYL)-4-(2-METHOXYPHENYL)PYRROLO[3,4-C]CARBAZOLE-1,3(2H,6H)-DIONE; N-[4-(2-CHLOROPHENYL)-1,3-DIOXO-1,2,3,6-TETRAHYDROPYRROLO[3,4-C]CARBAZOL-9-YL]FORMAMIDE; 4-(2-chlorophenyl)-8-(2-hydroxyethyl)-6-methylpyrrolo[3,4-e]indole-1,3(2H,6H)-dione; 3-(9-HYDROXY-1,3-DIOXO-4-PHENYL-2,3-DIHYDROPYRROLO[3,4-C]CARBAZOL-6(1H)-YL)PR…	(M10154)SA G2 AND M PHASES; (M129)PID PLK1 PATHWAY	(M5902)HALLMARK APOPTOSIS; (M5925)HALLMARK E2F TARGETS	0.0	0.0	0.0	1.0	0.0	0.0	0.0	0.0	0.0	0.0	0.0	0.0	0.0	0.0	0.0	0.0	0.0
WWC2	80014	symbol	H. sapiens	80014	H. sapiens	WWC2	WW and C2 domain containing 2	WWC2 is a gene that encodes a protein belonging to the WW-and-C2-domain-containing family. This protein has two WW domains at the N-terminus that bind to target proteins with L/PPxY motifs, an internal C2 domain for membrane association, and C-terminal alpha protein kinase C binding sites and class III PDZ domain-interaction motifs. The protein can form homo- and heterodimers and modulate hippo p…	There is limited information available on targeted drug discovery efforts for WWC2. However, the association of WWC2 mutations with various cancers suggests that it could be a potential target for cancer therapy. Some studies have shown that WWC2 knockdown can inhibit cancer cell proliferation and induce apoptosis, indicating that targeting WWC2 could be a promising strategy for cancer treatment.…	GO:0035331 negative regulation of hippo signaling;GO:0035330 regulation of hippo signaling;GO:0046621 negative regulation of organ growth		Predicted intracellular proteins	Microtubules (Approved)				0.0	0.0	0.0	0.0	0.0	0.0	0.0	0.0	0.0	0.0	0.0	0.0	0.0	0.0	0.0	0.0	0.0
XKR8	55113	symbol	H. sapiens	55113	H. sapiens	XKR8	XK related 8	XKR8 is a gene that encodes a protein that enables phospholipid scramblase activity, which is involved in the engulfment of apoptotic cells and the exposure of phosphatidylserine on the surface of apoptotic cells. It also plays a role in the positive regulation of myoblast differentiation. The protein is located in the plasma membrane.	There is limited information available on the disease implications of XKR8. However, some studies have suggested that mutations in this gene may be associated with certain types of cancer, including breast cancer and lung cancer. Targeted drug discovery efforts for XKR8 are also limited, as the function of the protein encoded by this gene is not well understood. However, some studies have suggest…	GO:0002513 tolerance induction to self antigen;GO:0097350 neutrophil clearance;GO:0070782 phosphatidylserine exposure on apoptotic cell surface		Transporters:Electrochemical Potential-driven transporters	Golgi apparatus (Approved)				0.0	0.0	0.0	0.0	0.0	0.0	0.0	0.0	0.0	0.0	0.0	0.0	0.0	0.0	0.0	0.0	0.0
ZAR1	326340	symbol	H. sapiens	326340	H. sapiens	ZAR1	zygote arrest 1	ZAR1, also known as zygote arrest 1, is a gene that is specific to oocytes and is involved in the initiation of embryogenesis. It is a maternal effect gene, meaning that it is only expressed in the mother's egg and not in the father's sperm. The protein encoded by ZAR1 is essential for female fertility in mice, and it is thought to play a similar role in humans. Mutations in ZAR1 have been associ…	There is limited information available on the disease implications of ZAR1 mutations in humans. However, studies in mice have shown that mutations in ZAR1 can lead to infertility and early embryonic arrest. This suggests that ZAR1 may play a similar role in human fertility and embryonic development. Currently, there are no targeted drug discovery efforts for ZAR1. However, research on this gene m…	GO:0001556 oocyte maturation;GO:0048599 oocyte development;GO:0009994 oocyte differentiation		Predicted intracellular proteins					0.0	0.0	0.0	0.0	0.0	0.0	0.0	0.0	0.0	0.0	0.0	0.0	0.0	0.0	0.0	1.0	0.0
ZBTB38	253461	symbol	H. sapiens	253461	H. sapiens	ZBTB38	zinc finger and BTB domain containing 38	ZBTB38 is a human gene that encodes a zinc finger transcriptional activator. This protein binds to methylated DNA and can form homodimers or heterodimers through its zinc finger domains. In mice, inhibiting this protein has been linked to apoptosis in certain cell types.	There is limited information available on the disease implications of ZBTB38. However, some studies have suggested that this gene may play a role in cancer development and progression. For example, one study found that ZBTB38 expression was significantly decreased in breast cancer tissues compared to normal breast tissues. Additionally, another study found that ZBTB38 expression was downregulated…	GO:0006275 regulation of DNA replication;GO:0051052 regulation of DNA metabolic process;GO:0006974 DNA damage response		Transcription factors:Zinc-coordinating DNA-binding domains; Predicted intracellular proteins	Nucleoplasm (Enhanced)				0.0	1.0	0.0	0.0	0.0	0.0	0.0	0.0	0.0	0.0	0.0	0.0	0.0	0.0	0.0	0.0	0.0
ZC3H12A	80149	symbol	H. sapiens	80149	H. sapiens	ZC3H12A	zinc finger CCCH-type containing 12A	ZC3H12A is a human gene that is induced by MCP1 and acts as a transcriptional activator. It is believed to cause cell death of cardiomyocytes by inducing genes associated with apoptosis. The gene is also known as zinc finger CCCH-type containing 12A.	ZC3H12A has been implicated in several diseases, including cardiovascular disease, cancer, and autoimmune disorders. In cardiovascular disease, ZC3H12A has been shown to play a role in the development of atherosclerosis and heart failure. In cancer, ZC3H12A has been found to be downregulated in several types of tumors, including breast, lung, and colon cancer, suggesting a potential tumor suppres…	GO:0000294 nuclear-transcribed mRNA catabolic process, RNase MRP-dependent;GO:1904636 response to ionomycin;GO:1904637 cellular response to ionomycin		Predicted intracellular proteins; Disease related genes	Cytoplasmic bodies (Supported); Additional: Nucleoplasm			(M5890)HALLMARK TNFA SIGNALING VIA NFKB	0.0	1.0	0.0	0.0	0.0	1.0	1.0	0.0	0.0	0.0	0.0	0.0	0.0	0.0	0.0	0.0	0.0
ZGRF1	55345	symbol	H. sapiens	55345	H. sapiens	ZGRF1	zinc finger GRF-type containing 1	ZGRF1 is a human gene that encodes a protein containing GRF zinc finger and transmembrane domains. GRF zinc fingers are present in various DNA-binding proteins. Alternative splicing of the gene results in the production of multiple transcript variants that encode different isoforms of the protein. The function of ZGRF1 is not yet fully understood, but it is believed to play a role in gene regulat…	There is limited information available on the disease implications of ZGRF1. However, some studies have suggested that it may be involved in the development and progression of certain cancers, including breast cancer and glioblastoma. Targeted drug discovery efforts for ZGRF1 are currently underway, with a focus on identifying small molecule inhibitors that can selectively target the protein and …	GO:0006302 double-strand break repair;GO:0006281 DNA repair;GO:0006974 DNA damage response		Predicted intracellular proteins	Cytosol (Approved)				0.0	1.0	0.0	0.0	0.0	0.0	0.0	0.0	0.0	0.0	0.0	0.0	0.0	0.0	0.0	0.0	0.0
ZIC5	85416	symbol	H. sapiens	85416	H. sapiens	ZIC5	Zic family member 5	ZIC5 is a gene that encodes a C2H2-type zinc finger protein belonging to the ZIC family. It may function as a transcriptional repressor and has been implicated in neural crest development in mice and Xenopus. Elevated expression of ZIC5 has been observed in various human cancers and may contribute to cancer progression. ZIC5 is closely linked to a related family member on chromosome 13.	There is limited information available on the disease implications of ZIC5. However, elevated expression of ZIC5 has been observed in various human cancers, including breast, lung, and ovarian cancer. This suggests that ZIC5 may play a role in cancer progression and could potentially be a target for cancer therapy. There are currently no targeted drug discovery efforts specifically focused on ZIC…	GO:0007417 central nervous system development;GO:0007399 nervous system development;GO:0006357 regulation of transcription by RNA polymerase II		Transcription factors:Zinc-coordinating DNA-binding domains; Predicted intracellular proteins	Nucleoplasm;Vesicles (Uncertain)				0.0	0.0	0.0	0.0	0.0	0.0	0.0	0.0	0.0	0.0	0.0	0.0	0.0	0.0	0.0	0.0	0.0
ZNF142	7701	symbol	H. sapiens	7701	H. sapiens	ZNF142	zinc finger protein 142	ZNF142 is a human gene that encodes a protein belonging to the Kruppel family of C2H2-type zinc finger proteins. This protein contains 31 C2H2-type zinc fingers and is believed to be involved in transcriptional regulation. The gene has multiple alternatively spliced transcript variants.	There is limited information available on the disease implications of ZNF142. However, some studies have suggested that it may play a role in cancer development and progression. For example, one study found that ZNF142 expression was significantly upregulated in breast cancer tissues compared to normal tissues, and that higher expression levels were associated with poorer patient outcomes. As for…	GO:0006357 regulation of transcription by RNA polymerase II;GO:0006355 regulation of DNA-templated transcription;GO:1903506 regulation of nucleic acid-templated transcription		Transcription factors:Zinc-coordinating DNA-binding domains; Predicted intracellular proteins; Human disease related genes:Other diseases:Mental and behavioural disorders; Disease related genes	Nucleoli fibrillar center (Approved); Additional: Nucleoplasm				0.0	0.0	0.0	0.0	0.0	0.0	0.0	0.0	0.0	0.0	0.0	0.0	0.0	0.0	0.0	0.0	0.0
ZNF335	63925	symbol	H. sapiens	63925	H. sapiens	ZNF335	zinc finger protein 335	ZNF335 is a human gene that encodes for a protein called zinc finger protein 335. This protein enhances transcriptional activation by nuclear hormone receptors, but it does not directly interact with the receptor. Instead, it interacts with the nuclear hormone receptor transcriptional coactivator NRC. The protein may function by altering local chromatin structure.	There is limited information available on the disease implications of ZNF335. However, recent studies have suggested that mutations in this gene may be associated with intellectual disability and developmental delay. Targeted drug discovery efforts for ZNF335 are also limited, as the function of this protein is not well understood. Currently, there are no drugs on the market that specifically tar…	GO:0021895 cerebral cortex neuron differentiation;GO:0002052 positive regulation of neuroblast proliferation;GO:0048854 brain morphogenesis		Human disease related genes:Congenital malformations:Congenital malformations of the nervous system; Transcription factors:Zinc-coordinating DNA-binding domains; Predicted intracellular proteins; Disease related genes	Nucleoplasm (Enhanced)				0.0	0.0	0.0	0.0	0.0	0.0	0.0	0.0	0.0	0.0	0.0	0.0	0.0	0.0	0.0	0.0	0.0
ZNF469	84627	symbol	H. sapiens	84627	H. sapiens	ZNF469	zinc finger protein 469	ZNF469 is a gene that encodes a zinc-finger protein. It has low homology to certain collagens, which suggests that it may function as a transcription factor or extra-nuclear regulator factor for the synthesis or organization of collagen fibers. Mutations in this gene have been linked to brittle cornea syndrome, a rare genetic disorder that affects the connective tissue of the eye and can lead to …	Brittle cornea syndrome (BCS) is a rare genetic disorder caused by mutations in the ZNF469 gene. The condition affects the connective tissue of the eye, leading to thinning and weakening of the cornea, which can result in vision loss. There is currently no cure for BCS, and treatment is focused on managing symptoms and preventing complications. However, research efforts are underway to develop ta…	GO:1903053 regulation of extracellular matrix organization;GO:0000122 negative regulation of transcription by RNA polymerase II;GO:0045892 negative regulation of DNA-templated transcription		Transcription factors:Zinc-coordinating DNA-binding domains; Human disease related genes:Congenital malformations:Congenital malformations of skin; Predicted intracellular proteins; Disease related genes	Nucleoplasm (Approved); Additional: Cell Junctions				0.0	0.0	0.0	0.0	0.0	0.0	0.0	0.0	0.0	0.0	0.0	0.0	0.0	0.0	0.0	0.0	0.0
ZNF598	90850	symbol	H. sapiens	90850	H. sapiens	ZNF598	zinc finger protein 598, E3 ubiquitin ligase	ZNF598 is a human gene that encodes for a zinc finger protein, which binds to nucleic acids and plays a crucial role in various cellular functions such as cell proliferation, differentiation, and apoptosis. It has been identified as a component of the mammalian 4EHP complex, along with Grb10-interacting GYF protein 2. The complex is believed to function as a translation repressor during embryonic…	There is limited information available on the disease implications of ZNF598. However, recent studies have suggested that dysregulation of ZNF598 expression may be associated with various types of cancer, including breast cancer, lung cancer, and hepatocellular carcinoma. Targeted drug discovery efforts for ZNF598 are still in the early stages, but there is potential for the development of drugs …	GO:1990116 ribosome-associated ubiquitin-dependent protein catabolic process;GO:0072344 rescue of stalled ribosome;GO:0070534 protein K63-linked ubiquitination		Predicted intracellular proteins	Cytosol;Plasma membrane (Approved)				0.0	0.0	0.0	0.0	0.0	0.0	0.0	0.0	0.0	0.0	0.0	0.0	0.0	0.0	0.0	0.0	0.0
ZNF628	89887	symbol	H. sapiens	89887	H. sapiens	ZNF628	zinc finger protein 628	ZNF628 is a human gene that encodes for a zinc finger protein. Zinc finger proteins are known to bind to nucleic acids and play a crucial role in regulating transcription. ZNF628 is a relatively newly discovered gene, and its specific function is not yet fully understood. However, it is believed to be involved in the regulation of gene expression and may play a role in the development of certain …	There is limited information available on the disease implications of ZNF628. However, some studies have suggested that alterations in the expression of this gene may be associated with certain types of cancer, including breast cancer and glioblastoma. Targeted drug discovery efforts for ZNF628 are currently underway, with a focus on identifying small molecules that can modulate its activity. To …	GO:0007283 spermatogenesis;GO:0048232 male gamete generation;GO:0007276 gamete generation		Transcription factors:Zinc-coordinating DNA-binding domains; Predicted intracellular proteins	Nucleoplasm (Approved)				0.0	0.0	0.0	0.0	0.0	0.0	0.0	0.0	0.0	0.0	0.0	0.0	0.0	0.0	0.0	0.0	0.0
[truncated: 2 more rows]

## Sheet: Enrichment
GroupID	Category	Term	Description	LogP	Log(q-value)	Genes	Symbols	InTerm_InList
1_Summary	GO Biological Processes	GO:0015712	hexose phosphate transport	-4.42254	-0.465424	2538,2542,92579	G6PC1,SLC37A4,G6PC3	3/-
1_Member	GO Biological Processes	GO:0015712	hexose phosphate transport	-4.42254	-0.465424	2538,2542,92579	G6PC1,SLC37A4,G6PC3	3/3
1_Member	GO Biological Processes	GO:0015760	glucose-6-phosphate transport	-4.42254	-0.465424	2538,2542,92579	G6PC1,SLC37A4,G6PC3	3/3
1_Member	Reactome Gene Sets	R-HSA-3229121	Glycogen storage diseases	-2.56401	0	2538,2542,92579	G6PC1,SLC37A4,G6PC3	3/9
[truncated: 80 more rows]
